# Supplementary material for: The human Y and inactive X chromosomes similarly modulate autosomal gene expression
Source: bioRxiv. 2023 Jun 7:2023.06.05.543763. Preprint. [Version 1] doi: 10.1101/2023.06.05.543763 (PMC10274745; doi:10.1101/2023.06.05.543763)
Supplement: Supplement 3 [file media-3.xlsx]

## Sheet: S2
Table S2: Expression change per copy of Chr X or Chr Y for expressed autosomal genes in LCLs and fibroblasts, related to Figure 1
Gene	lcl_baseMean	lcl_log2FC_X	lcl_lfcSE_X	lcl_stat_X	lcl_pvalue_X	lcl_padj_X	lcl_log2FC_Y	lcl_lfcSE_Y	lcl_stat_Y	lcl_pvalue_Y	lcl_padj_Y	fib_baseMean	fib_log2FC_X	fib_lfcSE_X	fib_stat_X	fib_pvalue_X	fib_padj_X	fib_log2FC_Y	fib_lfcSE_Y	fib_stat_Y	fib_pvalue_Y	fib_padj_Y	chr	start	stop	gene_id.107	gene_type.107	gene.84	gene_id.84	gene_type.84
A1BG	320.536	0.103742	0.0561957	1.84609	0.0648798	0.239728	0.0785736	0.0706244	1.11256	0.265899	0.636305	253.501	-0.00846764	0.125591	-0.0674224	0.946245	0.987044	0.000625545	0.125808	0.00497223	0.996033	0.999772	chr19	58345178	58353499	ENSG00000121410	protein_coding	A1BG	ENSG00000121410	protein_coding
A1BG-AS1	269.103	0.0135583	0.0389182	0.348379	0.727555	0.885633	0.0231012	0.0488885	0.472528	0.63655	0.878211	383.348	-0.0729501	0.0497425	-1.46655	0.142497	0.515179	-0.0337139	0.049825	-0.676646	0.49863	0.898967	chr19	58347751	58355183	ENSG00000268895	lncRNA	A1BG-AS1	ENSG00000268895	antisense
A2M	NA	NA	NA	NA	NA	NA	NA	NA	NA	NA	NA	1603.53	0.770387	0.249824	3.08372	0.00204432	0.0495283	0.595113	0.250059	2.3799	0.0173176	0.270484	chr12	9067664	9116229	ENSG00000175899	protein_coding	A2M	ENSG00000175899	protein_coding
A4GALT	1617.01	-0.0394906	0.0841188	-0.469462	0.638739	0.83986	0.114924	0.105825	1.08598	0.27749	0.648327	1536.48	0.0164339	0.0807623	0.203484	0.838756	0.955559	-0.0207134	0.0808522	-0.256188	0.797805	0.969789	chr22	42692121	42721298	ENSG00000128274	protein_coding	A4GALT	ENSG00000128274	protein_coding
AAAS	2374.41	0.0287322	0.0186002	1.54473	0.122412	0.353803	0.0333333	0.0233742	1.42607	0.153847	0.506542	2047.04	0.0642025	0.0538041	1.19326	0.232766	0.6328	0.0223368	0.0538628	0.414699	0.678362	0.945053	chr12	53307456	53324864	ENSG00000094914	protein_coding	AAAS	ENSG00000094914	protein_coding
AACS	2973.27	-0.0587459	0.0251798	-2.33306	0.019645	0.109476	-0.0738538	0.0316733	-2.33173	0.0197146	0.178735	2198.95	-0.00307034	0.0325441	-0.0943442	0.924836	0.980722	-0.0369398	0.0325711	-1.13413	0.256741	0.772782	chr12	125065379	125143333	ENSG00000081760	protein_coding	AACS	ENSG00000081760	protein_coding
AADAT	NA	NA	NA	NA	NA	NA	NA	NA	NA	NA	NA	730.783	-0.0522258	0.0430501	-1.21314	0.225076	0.626014	-0.0433973	0.0430914	-1.0071	0.313887	0.81891	chr4	170060222	170091699	ENSG00000109576	protein_coding	AADAT	ENSG00000109576	protein_coding
AAGAB	3485.78	-0.0197767	0.0271907	-0.727335	0.467021	0.727493	0.0028231	0.0341971	0.0825536	0.934206	0.98249	2941.41	-0.0101422	0.0245415	-0.413268	0.67941	0.901693	-0.00831874	0.0245587	-0.338729	0.734814	0.957274	chr15	67201033	67255195	ENSG00000103591	protein_coding	AAGAB	ENSG00000103591	protein_coding
AAK1	766.558	0.0790266	0.0399392	1.97867	0.047853	0.197435	-0.0315351	0.0502886	-0.627083	0.530605	0.825539	1317.22	0.0031286	0.0604399	0.0517638	0.958717	0.990231	-0.00380781	0.0604781	-0.0629617	0.949797	0.996961	chr2	69457997	69674349	ENSG00000115977	protein_coding	AAK1	ENSG00000115977	protein_coding
AAMDC	214.332	-0.0283869	0.0340392	-0.833947	0.404311	0.678041	-0.0238732	0.0425837	-0.560618	0.575058	0.848133	505.357	0.0362645	0.0431129	0.841152	0.400263	0.767623	-0.0076974	0.0431914	-0.178216	0.858553	0.982016	chr11	77821109	77918432	ENSG00000087884	protein_coding	AAMDC	ENSG00000087884	protein_coding
AAMP	5290.2	0.0388901	0.015353	2.53306	0.0113071	0.0755865	0.0402065	0.0193017	2.08305	0.0372464	0.253395	4644.48	0.0769412	0.0271016	2.83899	0.00452566	0.0842432	0.0106239	0.0271355	0.391514	0.695417	0.946414	chr2	218264123	218270257	ENSG00000127837	protein_coding	AAMP	ENSG00000127837	protein_coding
AAR2	2386.07	0.0152759	0.0183188	0.833889	0.404344	0.678041	0.0106143	0.0230278	0.460932	0.644848	0.882006	2500.31	0.0510201	0.0235885	2.16293	0.0305469	0.25402	-0.0177671	0.0236152	-0.752359	0.451835	0.881904	chr20	36236459	36270918	ENSG00000131043	protein_coding	AAR2	ENSG00000131043	protein_coding
AARS1	19194.9	-0.0576192	0.0236598	-2.43532	0.0148787	0.0908442	-0.0416355	0.0297671	-1.39871	0.1619	0.518316	13264.6	-0.0519169	0.0607737	-0.854266	0.392958	0.76372	-0.0541952	0.0608347	-0.89086	0.373004	0.848917	chr16	70252295	70289543	ENSG00000090861	protein_coding	AARS	ENSG00000090861	protein_coding
AARS2	1740.96	0.0290972	0.018262	1.59332	0.111089	0.334916	0.0134399	0.0229708	0.585086	0.55849	0.84056	868.22	-0.048163	0.057608	-0.836047	0.403128	0.769416	-0.0522295	0.0576843	-0.905437	0.365234	0.844607	chr6	44299654	44313326	ENSG00000124608	protein_coding	AARS2	ENSG00000124608	protein_coding
AARSD1	1369.87	-0.0107142	0.0206812	-0.518064	0.604414	0.819235	0.00801428	0.025956	0.308764	0.757501	0.927539	1264.18	-0.0852135	0.03522	-2.41946	0.0155434	0.176509	-0.0633383	0.035246	-1.79703	0.0723306	0.517228	chr17	42950526	42964498	ENSG00000266967	protein_coding	AARSD1	ENSG00000266967	protein_coding
AASDH	1279.47	-0.0502474	0.0192737	-2.60704	0.00913283	0.0649929	-0.062439	0.024246	-2.57523	0.0100174	0.123486	814.189	-0.0240481	0.0392614	-0.612513	0.540198	0.845622	-0.0509395	0.0392925	-1.29642	0.194831	0.713585	chr4	56338287	56387508	ENSG00000157426	protein_coding	AASDH	ENSG00000157426	protein_coding
AASDHPPT	4422.32	-0.000228392	0.0216185	-0.0105646	0.991571	0.996944	-0.00823035	0.0272092	-0.302484	0.762283	0.928861	2973.25	0.0211915	0.0235449	0.900047	0.368096	0.749167	0.0249721	0.0235432	1.06069	0.288829	0.800389	chr11	106075501	106098710	ENSG00000149313	protein_coding	AASDHPPT	ENSG00000149313	protein_coding
AASS	NA	NA	NA	NA	NA	NA	NA	NA	NA	NA	NA	540.391	-0.147789	0.0616142	-2.39861	0.0164573	0.182764	-0.101373	0.0616338	-1.64477	0.100018	0.582708	chr7	122075647	122144280	ENSG00000008311	protein_coding	AASS	ENSG00000008311	protein_coding
AATF	6947.77	-0.00338867	0.0204309	-0.16586	0.868267	0.949999	0.0442629	0.0256934	1.72273	0.0849368	0.383829	2947.25	0.0545432	0.0392421	1.38992	0.164554	0.551602	0.0190826	0.0392777	0.485839	0.627081	0.936047	chr17	36948875	37056871	ENSG00000275700	protein_coding	AATF	ENSG00000275700	protein_coding
ABALON	148.861	0.0310891	0.0360161	0.8632	0.388028	0.664814	0.0119897	0.0451746	0.265408	0.790695	0.938413	111.5	-0.150568	0.0700072	-2.15075	0.0314959	0.258541	0.024618	0.0699393	0.351991	0.724845	0.954765	chr20	31721507	31723409	ENSG00000281376	lncRNA	ABALON	ENSG00000281376	antisense
ABAT	NA	NA	NA	NA	NA	NA	NA	NA	NA	NA	NA	566.723	-0.105687	0.108261	-0.976226	0.328952	0.720467	-0.155712	0.108361	-1.43698	0.150725	0.662172	chr16	8674565	8784575	ENSG00000183044	protein_coding	ABAT	ENSG00000183044	protein_coding
ABCA1	NA	NA	NA	NA	NA	NA	NA	NA	NA	NA	NA	1957.07	-0.017547	0.159136	-0.110265	0.9122	0.977057	0.186747	0.15928	1.17244	0.241019	0.757709	chr9	104781002	104928237	ENSG00000165029	protein_coding	ABCA1	ENSG00000165029	protein_coding
ABCA2	NA	NA	NA	NA	NA	NA	NA	NA	NA	NA	NA	2080.67	0.133697	0.085532	1.56312	0.118023	0.476385	0.0856393	0.0856237	1.00018	0.317222	0.820115	chr9	137007227	137028922	ENSG00000107331	protein_coding	ABCA2	ENSG00000107331	protein_coding
ABCA3	295.29	-0.21224	0.070394	-3.01503	0.00256952	0.0257482	-0.1304	0.088419	-1.4748	0.140267	0.486855	NA	NA	NA	NA	NA	NA	NA	NA	NA	NA	NA	chr16	2275881	2340746	ENSG00000167972	protein_coding	ABCA3	ENSG00000167972	protein_coding
ABCA5	2393.63	-0.0702902	0.0389462	-1.8048	0.0711053	0.25438	-0.0729315	0.0490044	-1.48827	0.136681	0.480617	439.722	0.0199508	0.111537	0.178872	0.858038	0.962364	0.0464479	0.111631	0.416086	0.677347	0.944883	chr17	69244311	69327244	ENSG00000154265	protein_coding	ABCA5	ENSG00000154265	protein_coding
ABCA6	1698.45	-0.0215074	0.0676159	-0.318083	0.750422	0.895754	0.196478	0.0850629	2.30979	0.0208996	0.185388	NA	NA	NA	NA	NA	NA	NA	NA	NA	NA	NA	chr17	69078702	69141888	ENSG00000154262	protein_coding	ABCA6	ENSG00000154262	protein_coding
ABCA7	750.606	-0.149385	0.0443811	-3.36596	0.000762774	0.0103347	-0.0702126	0.0557551	-1.2593	0.207921	0.575489	NA	NA	NA	NA	NA	NA	NA	NA	NA	NA	NA	chr19	1040101	1065572	ENSG00000064687	protein_coding	ABCA7	ENSG00000064687	protein_coding
ABCA8	NA	NA	NA	NA	NA	NA	NA	NA	NA	NA	NA	402.391	0.0194164	0.253796	0.0765038	0.939018	0.985321	-0.0152762	0.25406	-0.0601285	0.952053	0.996961	chr17	68867292	68955392	ENSG00000141338	protein_coding	ABCA8	ENSG00000141338	protein_coding
ABCB10	2885.05	0.059832	0.0294161	2.03399	0.0419528	0.181486	0.0343206	0.0370261	0.926928	0.353964	0.71152	2043	0.196625	0.045426	4.32846	1.50155e-05	0.00119919	0.105881	0.0454569	2.32926	0.0198453	0.290601	chr1	229516582	229558695	ENSG00000135776	protein_coding	ABCB10	ENSG00000135776	protein_coding
ABCB4	665.275	-0.0879952	0.0524529	-1.6776	0.0934245	0.302045	-0.0613885	0.0659922	-0.930239	0.352247	0.71024	281.272	-0.158308	0.186995	-0.846588	0.397225	0.766066	0.0326677	0.187119	0.174582	0.861408	0.982188	chr7	87401697	87480435	ENSG00000005471	protein_coding	ABCB4	ENSG00000005471	protein_coding
ABCB6	1386.17	0.0571294	0.0268382	2.12866	0.0332826	0.155994	0.0492364	0.0337626	1.45831	0.144755	0.493757	811.954	-0.137034	0.0553287	-2.47673	0.0132593	0.160319	-0.0380373	0.0553669	-0.687005	0.49208	0.897495	chr2	219209768	219218990	ENSG00000115657	protein_coding	ABCB6	ENSG00000115657	protein_coding
ABCB8	1048.06	0.026811	0.0298577	0.897959	0.369208	0.649013	0.00548581	0.0375456	0.14611	0.883834	0.967863	1612.39	0.0553126	0.0652044	0.848295	0.396274	0.765726	0.0286948	0.0652761	0.439591	0.660233	0.942423	chr7	151028422	151047782	ENSG00000197150	protein_coding	ABCB8	ENSG00000197150	protein_coding
ABCB9	NA	NA	NA	NA	NA	NA	NA	NA	NA	NA	NA	255.778	0.037886	0.0690127	0.548971	0.583025	0.86333	-0.0745957	0.0691886	-1.07815	0.280966	0.794219	chr12	122920951	122981649	ENSG00000150967	protein_coding	ABCB9	ENSG00000150967	protein_coding
ABCC1	6741.05	-0.0305579	0.0249126	-1.2266	0.219972	0.493408	-0.00235915	0.0313441	-0.0752662	0.940003	0.984309	6131.21	0.0433768	0.0512984	0.845578	0.397788	0.766286	0.023777	0.0513502	0.463036	0.643339	0.939201	chr16	15949577	16143074	ENSG00000103222	protein_coding	ABCC1	ENSG00000103222	protein_coding
ABCC10	960.498	0.0568947	0.035994	1.58067	0.113953	0.339302	0.0451376	0.045286	0.996724	0.318898	0.685413	1198.62	-0.0386713	0.0402163	-0.961584	0.336259	0.726188	-0.0167775	0.0402507	-0.416824	0.676807	0.94487	chr6	43427366	43450430	ENSG00000124574	protein_coding	ABCC10	ENSG00000124574	protein_coding
ABCC3	NA	NA	NA	NA	NA	NA	NA	NA	NA	NA	NA	2044.94	0.0054257	0.103002	0.0526755	0.95799	0.989938	0.145904	0.103104	1.41511	0.157036	0.672281	chr17	50634777	50692252	ENSG00000108846	protein_coding	ABCC3	ENSG00000108846	protein_coding
ABCC4	4770.35	-0.0783854	0.0397265	-1.97313	0.048481	0.199114	0.0132247	0.0499803	0.264598	0.791319	0.938475	3141.24	-0.166553	0.0383891	-4.33854	1.43435e-05	0.00116138	-0.0916559	0.0384053	-2.38654	0.0170077	0.268115	chr13	95019829	95301446	ENSG00000125257	protein_coding	ABCC4	ENSG00000125257	protein_coding
ABCC5	449.884	-0.0969653	0.034999	-2.77052	0.00559675	0.046169	-0.0773394	0.0440031	-1.75759	0.0788171	0.368941	1326.41	0.00114205	0.0424857	0.0268809	0.978555	0.995184	0.0296134	0.0425348	0.696215	0.486294	0.895191	chr3	183919934	184018015	ENSG00000114770	protein_coding	ABCC5	ENSG00000114770	protein_coding
ABCC9	NA	NA	NA	NA	NA	NA	NA	NA	NA	NA	NA	3903.16	0.186358	0.147188	1.26612	0.20547	0.603958	-0.103693	0.147343	-0.703757	0.481584	0.893	chr12	21797401	21941402	ENSG00000069431	protein_coding	ABCC9	ENSG00000069431	protein_coding
ABCD2	843.652	0.0806294	0.0602368	1.33854	0.18072	0.443222	-0.0354276	0.0758789	-0.466897	0.640574	0.879627	NA	NA	NA	NA	NA	NA	NA	NA	NA	NA	NA	chr12	39550033	39619751	ENSG00000173208	protein_coding	ABCD2	ENSG00000173208	protein_coding
ABCD3	2312.31	-0.0289754	0.0313546	-0.924118	0.355425	0.63581	-0.044774	0.0394594	-1.13469	0.256506	0.627001	4492.96	0.0899326	0.0391664	2.29617	0.0216664	0.212305	-0.00515405	0.0391988	-0.131485	0.895392	0.989635	chr1	94418455	94518666	ENSG00000117528	protein_coding	ABCD3	ENSG00000117528	protein_coding
ABCD4	915.352	0.0614773	0.0242767	2.53236	0.0113297	0.0756961	0.0220497	0.0304831	0.723342	0.46947	0.791252	887.174	-0.0720469	0.0506275	-1.42308	0.154714	0.535073	0.0519967	0.0506748	1.02609	0.304851	0.813698	chr14	74285423	74303056	ENSG00000119688	protein_coding	ABCD4	ENSG00000119688	protein_coding
ABCE1	14328.6	-0.00390737	0.0255422	-0.152977	0.878417	0.954859	-0.0338117	0.0321413	-1.05197	0.292814	0.660883	10307.5	-0.038185	0.0510424	-0.748102	0.454398	0.803131	-0.0476322	0.0510915	-0.932293	0.351185	0.837839	chr4	145097932	145129179	ENSG00000164163	protein_coding	ABCE1	ENSG00000164163	protein_coding
ABCF1	7498.71	0.00627043	0.0169653	0.369604	0.711678	0.877958	0.0164279	0.0213398	0.769827	0.441403	0.774112	4997.98	-0.0256099	0.0365906	-0.699905	0.483987	0.816785	-0.0315458	0.036624	-0.861342	0.38905	0.85652	chr6	30571376	30597179	ENSG00000204574	protein_coding	ABCF1	ENSG00000204574	protein_coding
ABCF2	6076.7	-0.0177746	0.0295532	-0.601443	0.547545	0.783132	0.0170728	0.0371782	0.459214	0.64608	0.882348	6366.96	-0.00396657	0.0392228	-0.101129	0.919448	0.979358	-0.0235518	0.0392598	-0.599896	0.548576	0.911706	chr7	151207837	151227230	ENSG00000033050	protein_coding	ABCF2	ENSG00000033050	protein_coding
ABCF3	2297.56	-0.0113334	0.0173558	-0.653005	0.513753	0.760786	0.000892391	0.0218045	0.040927	0.967354	0.991927	2433.31	0.0027414	0.0208091	0.131741	0.89519	0.972084	-0.0153374	0.020832	-0.736245	0.461581	0.884428	chr3	184186023	184194012	ENSG00000161204	protein_coding	ABCF3	ENSG00000161204	protein_coding
ABCG1	963.518	0.179547	0.0882826	2.03377	0.0419746	0.181523	0.0937956	0.111104	0.844212	0.398551	0.744298	NA	NA	NA	NA	NA	NA	NA	NA	NA	NA	NA	chr21	42199689	42297244	ENSG00000160179	protein_coding	ABCG1	ENSG00000160179	protein_coding
ABHD10	2469.5	0.0341799	0.0219187	1.55939	0.118903	0.347837	-0.0314948	0.0275906	-1.14151	0.25366	0.623891	1843.33	0.0374321	0.0466813	0.801864	0.422632	0.782393	-0.0193504	0.0467294	-0.414094	0.678805	0.945096	chr3	111979010	111993363	ENSG00000144827	protein_coding	ABHD10	ENSG00000144827	protein_coding
ABHD11	340.17	0.110151	0.0280983	3.92018	8.84815e-05	0.00197476	0.144727	0.0351709	4.11497	3.87223e-05	0.00298436	382.904	0.151638	0.0825759	1.83635	0.0663055	0.371246	0.140465	0.082658	1.69935	0.0892533	0.557497	chr7	73736094	73738867	ENSG00000106077	protein_coding	ABHD11	ENSG00000106077	protein_coding
ABHD12	2222.88	-0.0764363	0.0211556	-3.61305	0.000302616	0.00508522	-0.0332516	0.0265729	-1.25133	0.210813	0.578863	2868.76	0.114036	0.0731036	1.55992	0.118778	0.477894	0.0679793	0.0731768	0.928974	0.352903	0.838375	chr20	25294743	25390983	ENSG00000100997	protein_coding	ABHD12	ENSG00000100997	protein_coding
ABHD13	1328.28	-0.0632133	0.0255226	-2.47676	0.0132583	0.0839239	-0.0599542	0.0321533	-1.86464	0.0622324	0.32737	1376.97	-0.0649267	0.0268389	-2.41913	0.0155576	0.17652	-0.0479572	0.026823	-1.78791	0.0737906	0.518262	chr13	108218379	108234255	ENSG00000139826	protein_coding	ABHD13	ENSG00000139826	protein_coding
ABHD14A	291.133	-0.0342201	0.0353644	-0.967644	0.333222	0.614912	-0.0411602	0.0443656	-0.92775	0.353538	0.711153	418.941	-0.123777	0.0605804	-2.04318	0.0410344	0.293625	0.0271255	0.0605851	0.447725	0.654351	0.942232	chr3	51971426	51981199	ENSG00000248487	protein_coding	ABHD14A	ENSG00000248487	protein_coding
ABHD14B	3364.57	0.0418102	0.0307265	1.36072	0.173601	0.432548	-0.0214945	0.0386535	-0.556081	0.578155	0.849832	2598.16	0.0474175	0.0504295	0.940272	0.347078	0.734106	0.0801196	0.0504758	1.58729	0.112448	0.602421	chr3	51968510	51983409	ENSG00000114779	protein_coding	ABHD14B	ENSG00000114779	protein_coding
ABHD15	669.836	0.0371773	0.0398837	0.932141	0.351264	0.632335	-0.0162367	0.0501754	-0.323598	0.746242	0.92317	729.173	0.0913946	0.0388522	2.35236	0.0186545	0.196011	0.0736544	0.0388909	1.89387	0.0582419	0.474665	chr17	29560547	29567137	ENSG00000168792	protein_coding	ABHD15	ENSG00000168792	protein_coding
ABHD16A	999.458	-0.0668559	0.0250366	-2.67032	0.00757786	0.05703	-0.0452804	0.0314489	-1.43981	0.149922	0.501311	1315.74	-0.0160294	0.0321864	-0.498017	0.618472	0.878681	-0.0115747	0.0322201	-0.359239	0.719416	0.953976	chr6	31686949	31703444	ENSG00000204427	protein_coding	ABHD16A	ENSG00000204427	protein_coding
ABHD17A	3007.39	0.0130455	0.0237234	0.549901	0.582387	0.805657	0.0273113	0.0298245	0.915734	0.359807	0.716001	2372.91	-0.0536763	0.12998	-0.412959	0.679637	0.901693	-0.0239039	0.130125	-0.1837	0.854248	0.981123	chr19	1876810	1885547	ENSG00000129968	protein_coding	ABHD17A	ENSG00000129968	protein_coding
ABHD17B	1622.63	0.0305442	0.0225762	1.35294	0.176075	0.435925	-0.00762382	0.0284405	-0.268062	0.788652	0.937664	908.624	0.0110825	0.0402553	0.275307	0.783081	0.93655	-0.0502061	0.0402714	-1.24669	0.21251	0.733359	chr9	71862452	71910931	ENSG00000107362	protein_coding	ABHD17B	ENSG00000107362	protein_coding
ABHD17C	281.66	0.0782422	0.0902238	0.867201	0.385832	0.663525	0.155045	0.113433	1.36684	0.171676	0.531296	1238.43	0.0843263	0.0606793	1.3897	0.164619	0.551602	0.00930667	0.0607444	0.15321	0.878232	0.986193	chr15	80679684	80755621	ENSG00000136379	protein_coding	ABHD17C	ENSG00000136379	protein_coding
ABHD18	1225.61	-0.0503354	0.02035	-2.47349	0.0133801	0.0844427	-0.0684954	0.0255911	-2.67653	0.0074389	0.105189	392.705	-0.0923438	0.0388354	-2.37783	0.0174149	0.188522	-0.0430147	0.0387996	-1.10864	0.267586	0.782155	chr4	127965306	128039711	ENSG00000164074	protein_coding	ABHD18	ENSG00000164074	protein_coding
ABHD2	4233.67	0.0243628	0.0225817	1.07888	0.280643	0.562084	-0.0135695	0.0284281	-0.477328	0.633129	0.877035	7068.19	0.207883	0.0548964	3.78682	0.000152589	0.00751536	-0.0111713	0.0549514	-0.203294	0.838906	0.97767	chr15	89087459	89202360	ENSG00000140526	protein_coding	ABHD2	ENSG00000140526	protein_coding
ABHD3	1042.17	-0.0451211	0.0339276	-1.32992	0.183543	0.446833	-0.0616722	0.0426973	-1.4444	0.148625	0.499876	208.764	-0.134059	0.0849508	-1.57808	0.114548	0.47081	-0.0200973	0.0849527	-0.23657	0.81299	0.973159	chr18	21650897	21704805	ENSG00000158201	protein_coding	ABHD3	ENSG00000158201	protein_coding
ABHD4	2212.11	-0.061279	0.0432107	-1.41814	0.156149	0.408339	-0.0877603	0.0543659	-1.61425	0.106473	0.429592	2871.28	0.00753639	0.114244	0.0659672	0.947404	0.987464	-0.0126195	0.114361	-0.110349	0.912133	0.991374	chr14	22598237	22613215	ENSG00000100439	protein_coding	ABHD4	ENSG00000100439	protein_coding
ABHD5	665.517	-0.00777037	0.0319411	-0.243272	0.807795	0.922506	0.0476447	0.0401309	1.18723	0.235136	0.604218	1785.89	0.0719998	0.0594805	1.21048	0.226096	0.626983	0.0740444	0.0595236	1.24395	0.213518	0.734042	chr3	43690113	43734371	ENSG00000011198	protein_coding	ABHD5	ENSG00000011198	protein_coding
ABHD6	925.626	-0.288006	0.0623064	-4.62242	3.79297e-06	0.000154942	-0.202527	0.0783493	-2.58493	0.00973991	0.122108	421.431	-0.094879	0.037794	-2.51043	0.0120586	0.152204	-0.111859	0.0378292	-2.95695	0.00310695	0.108777	chr3	58237506	58295693	ENSG00000163686	protein_coding	ABHD6	ENSG00000163686	protein_coding
ABHD8	823.913	0.144163	0.0335554	4.29627	1.73698e-05	0.000525152	0.0635269	0.0421926	1.50564	0.13216	0.474811	382.333	0.0413326	0.0951463	0.434411	0.66399	0.897767	0.0352569	0.0953034	0.369944	0.711424	0.951281	chr19	17292131	17310236	ENSG00000127220	protein_coding	ABHD8	ENSG00000127220	protein_coding
ABI1	7285.34	-0.108607	0.024429	-4.44583	8.75537e-06	0.000298494	-0.0761656	0.0307296	-2.47858	0.0131907	0.144588	5288.22	-0.0067095	0.0216382	-0.310077	0.756503	0.928342	-0.0229223	0.0216497	-1.05878	0.2897	0.801084	chr10	26746593	26861087	ENSG00000136754	protein_coding	ABI1	ENSG00000136754	protein_coding
ABI2	3479.91	-0.0856138	0.0255419	-3.3519	0.000802598	0.0107516	-0.085877	0.0321302	-2.67278	0.00752256	0.106096	4216.33	0.0214777	0.025419	0.844948	0.39814	0.766495	0.0248387	0.0254315	0.976692	0.328722	0.82657	chr2	203328219	203447723	ENSG00000138443	protein_coding	ABI2	ENSG00000138443	protein_coding
ABI3	3094.36	-0.120195	0.0354401	-3.39151	0.000695079	0.00963829	-0.10847	0.0445761	-2.43336	0.0149593	0.15447	NA	NA	NA	NA	NA	NA	NA	NA	NA	NA	NA	chr17	49210227	49223225	ENSG00000108798	protein_coding	ABI3	ENSG00000108798	protein_coding
ABI3BP	NA	NA	NA	NA	NA	NA	NA	NA	NA	NA	NA	5466.99	0.0689922	0.17117	0.403063	0.686902	0.903984	0.0622212	0.171343	0.363138	0.716502	0.952943	chr3	100749156	100993515	ENSG00000154175	protein_coding	ABI3BP	ENSG00000154175	protein_coding
ABITRAM	1073.36	-0.132578	0.0200261	-6.62025	3.58588e-11	7.28041e-09	-0.0611365	0.0250945	-2.43625	0.0148406	0.154107	1098.4	-0.0193022	0.0313567	-0.615569	0.538179	0.844989	-0.0291988	0.0313901	-0.930193	0.352271	0.8379	chr9	108934181	108950744	ENSG00000119328	protein_coding	FAM206A	ENSG00000119328	protein_coding
ABL1	4895.04	0.13525	0.0231956	5.83083	5.5152e-09	6.12435e-07	0.0916193	0.0291829	3.13948	0.00169246	0.0415114	11427.9	-0.00932199	0.0455064	-0.20485	0.837689	0.955059	0.0149	0.0455517	0.3271	0.743592	0.959072	chr9	130713946	130887675	ENSG00000097007	protein_coding	ABL1	ENSG00000097007	protein_coding
ABL2	982.743	0.0753765	0.0283863	2.65538	0.00792185	0.0587413	0.00521262	0.0357411	0.145844	0.884045	0.968016	5249.89	0.00582132	0.062544	0.0930756	0.925844	0.980965	0.0204284	0.0626003	0.32633	0.744175	0.959554	chr1	179099327	179229684	ENSG00000143322	protein_coding	ABL2	ENSG00000143322	protein_coding
ABLIM1	4221.04	-0.0467694	0.0769856	-0.607508	0.543514	0.780431	-0.071971	0.0968637	-0.743013	0.457474	0.784453	489.771	0.300886	0.133502	2.25379	0.0242092	0.225649	0.123643	0.133624	0.925304	0.354808	0.838554	chr10	114431113	114685003	ENSG00000099204	protein_coding	ABLIM1	ENSG00000099204	protein_coding
ABLIM3	NA	NA	NA	NA	NA	NA	NA	NA	NA	NA	NA	2573.49	0.0879354	0.0670456	1.31158	0.189663	0.584278	0.103596	0.0671099	1.54367	0.122668	0.619925	chr5	149141483	149260542	ENSG00000173210	protein_coding	ABLIM3	ENSG00000173210	protein_coding
ABR	6490.75	-0.0365143	0.0233457	-1.56407	0.117801	0.345952	-0.0156312	0.0293633	-0.53234	0.594491	0.859222	6056.13	0.133143	0.0292897	4.54574	5.47427e-06	0.000534211	0.127829	0.029317	4.36022	1.29935e-05	0.00246245	chr17	1003518	1229021	ENSG00000159842	protein_coding	ABR	ENSG00000159842	protein_coding
ABRACL	4150.89	-0.0464791	0.0310636	-1.49625	0.134588	0.374204	-0.0665116	0.0390852	-1.70171	0.0888101	0.392362	1019.9	-0.0628194	0.0662888	-0.947662	0.343302	0.731019	-0.0895375	0.0663475	-1.34952	0.177169	0.694564	chr6	139028682	139043302	ENSG00000146386	protein_coding	ABRACL	ENSG00000146386	protein_coding
ABRAXAS1	824.265	-0.213589	0.0314588	-6.7895	1.12524e-11	2.53003e-09	-0.262906	0.0395409	-6.64897	2.95145e-11	1.45995e-08	970.676	-0.110592	0.0394504	-2.80332	0.0050579	0.0903825	-0.0500201	0.0394513	-1.2679	0.204835	0.725887	chr4	83459517	83523348	ENSG00000163322	protein_coding	FAM175A	ENSG00000163322	protein_coding
ABRAXAS2	2329.91	-0.0448247	0.015541	-2.88429	0.00392302	0.0353761	-0.0299917	0.0195416	-1.53476	0.124843	0.462546	1970.19	0.00379367	0.0225112	0.168523	0.866171	0.964285	-0.0285721	0.0225168	-1.26892	0.204468	0.725472	chr10	124801785	124836670	ENSG00000165660	protein_coding	FAM175B	ENSG00000165660	protein_coding
ABT1	3105.58	0.00412221	0.0190096	0.216849	0.828326	0.931696	0.00463739	0.0238977	0.194051	0.846136	0.956349	1226.39	-0.0287381	0.0343344	-0.837007	0.402588	0.769206	-0.0616054	0.0343777	-1.79202	0.0731305	0.517878	chr6	26596952	26600744	ENSG00000146109	protein_coding	ABT1	ENSG00000146109	protein_coding
ABTB1	459.722	-0.00974247	0.0454457	-0.214376	0.830254	0.932748	-0.0436348	0.0570958	-0.764239	0.444725	0.777056	657.094	0.121576	0.0711476	1.70878	0.0874914	0.419384	0.0626916	0.0712595	0.879765	0.378987	0.851414	chr3	127672935	127680920	ENSG00000114626	protein_coding	ABTB1	ENSG00000114626	protein_coding
ABTB2	1481.61	0.299705	0.0817182	3.66754	0.000244899	0.0043462	0.148194	0.102834	1.4411	0.149556	0.501024	1008.3	-0.0902035	0.0619485	-1.4561	0.145364	0.519761	-0.138218	0.0620289	-2.22828	0.0258621	0.331391	chr11	34150988	34358008	ENSG00000166016	protein_coding	ABTB2	ENSG00000166016	protein_coding
ACAA1	3308.31	0.0141267	0.0274896	0.513891	0.607328	0.821248	0.00930264	0.0345782	0.269032	0.787905	0.937408	2103.65	0.0547769	0.0301559	1.81646	0.0692998	0.380228	0.0368899	0.0301919	1.22185	0.221765	0.739396	chr3	38103129	38137242	ENSG00000060971	protein_coding	ACAA1	ENSG00000060971	protein_coding
ACAA2	5799.72	-0.0537891	0.0222541	-2.41704	0.0156473	0.0937875	-0.0916739	0.0279976	-3.27435	0.00105906	0.0301389	4924.67	-0.00507765	0.0319111	-0.159119	0.873575	0.965776	0.00683834	0.031937	0.21412	0.830453	0.97626	chr18	49782167	49813960	ENSG00000167315	protein_coding	ACAA2	ENSG00000167315	protein_coding
ACACA	3945.19	-0.0151578	0.023919	-0.633715	0.526267	0.769171	0.0192015	0.0300923	0.638086	0.523418	0.821276	4750.09	-0.0348248	0.0346671	-1.00455	0.315113	0.709325	0.00606641	0.0346858	0.174896	0.861161	0.982188	chr17	37084988	37406818	ENSG00000278540	protein_coding	ACACA	ENSG00000278540	protein_coding
ACAD10	1151.77	-0.0313387	0.0246585	-1.27091	0.203762	0.473525	-0.0132477	0.0310053	-0.427273	0.669181	0.89292	828.428	-0.0595737	0.0388854	-1.53203	0.125514	0.488333	-0.0261323	0.0389055	-0.671686	0.501783	0.899832	chr12	111686056	111757107	ENSG00000111271	protein_coding	ACAD10	ENSG00000111271	protein_coding
ACAD11	1409.21	0.0129219	0.0334662	0.386117	0.69941	0.872235	0.0175563	0.0420801	0.417212	0.676524	0.897173	1077.91	-0.0759323	0.0801992	-0.946795	0.343743	0.731306	0.0613184	0.0802695	0.763906	0.444923	0.879854	chr3	132558138	132660723	ENSG00000240303	protein_coding	ACAD11	ENSG00000240303	protein_coding
ACAD8	1019.77	-0.150997	0.0249513	-6.05168	1.43341e-09	1.82231e-07	-0.147519	0.0313327	-4.70813	2.49994e-06	0.000374433	727.451	-0.0713702	0.0364403	-1.95855	0.0501652	0.323524	-0.0573073	0.0364777	-1.57102	0.116177	0.609016	chr11	134253495	134265855	ENSG00000151498	protein_coding	ACAD8	ENSG00000151498	protein_coding
ACAD9	2895.15	-0.00346307	0.020797	-0.166518	0.867749	0.949641	-0.00502378	0.0261498	-0.192116	0.847651	0.9565	2563.21	0.0289693	0.0374839	0.772845	0.439614	0.793693	-0.0305668	0.0375256	-0.81456	0.415324	0.870027	chr3	128879596	128916067	ENSG00000177646	protein_coding	ACAD9	ENSG00000177646	protein_coding
ACADM	17313.5	-0.0586258	0.0251603	-2.33009	0.0198015	0.110145	-0.0705408	0.0316593	-2.22812	0.0258723	0.208641	2362.77	-0.122766	0.0337838	-3.63389	0.00027918	0.0119109	-0.0479007	0.0338028	-1.41706	0.156464	0.671763	chr1	75724347	75787575	ENSG00000117054	protein_coding	ACADM	ENSG00000117054	protein_coding
ACADS	1234.07	-0.00598932	0.0370234	-0.161771	0.871486	0.951426	-0.00198018	0.0465558	-0.0425335	0.966073	0.991629	359.96	0.0630998	0.0617953	1.02111	0.307202	0.703247	0.00623629	0.061939	0.100684	0.919801	0.993169	chr12	120725735	120740008	ENSG00000122971	protein_coding	ACADS	ENSG00000122971	protein_coding
ACADSB	2721.24	0.0542265	0.0270276	2.00634	0.0448203	0.18911	0.0329249	0.0340045	0.968252	0.332918	0.697007	1444.83	0.291032	0.0420948	6.91371	4.72135e-12	2.51995e-09	0.161316	0.0421293	3.82907	0.00012863	0.0130898	chr10	123008979	123058311	ENSG00000196177	protein_coding	ACADSB	ENSG00000196177	protein_coding
ACADVL	9646.1	0.0109244	0.0281816	0.387643	0.698281	0.872001	-0.00726977	0.0354563	-0.205035	0.837545	0.954794	8822.14	0.00812077	0.0414546	0.195896	0.844692	0.957906	0.065871	0.0414976	1.58734	0.112435	0.602421	chr17	7217125	7225273	ENSG00000072778	protein_coding	ACADVL	ENSG00000072778	protein_coding
ACAN	NA	NA	NA	NA	NA	NA	NA	NA	NA	NA	NA	8076.93	0.288881	0.337007	0.857198	0.391335	0.762808	-0.671755	0.337359	-1.99122	0.0464566	0.431456	chr15	88803443	88875354	ENSG00000157766	protein_coding	ACAN	ENSG00000157766	protein_coding
ACAP1	8049.95	-0.0272629	0.0256884	-1.06129	0.288557	0.570238	-0.0147151	0.0323145	-0.455371	0.648842	0.883548	62.0238	0.0428548	0.124042	0.345487	0.729728	0.920076	0.00770489	0.124195	0.0620388	0.950532	0.996961	chr17	7336529	7351478	ENSG00000072818	protein_coding	ACAP1	ENSG00000072818	protein_coding
ACAP2	5989.52	-0.0422751	0.0234787	-1.80057	0.0717709	0.255954	-0.0977115	0.0295547	-3.30612	0.000945968	0.0278687	5372.86	-0.0163921	0.034935	-0.469219	0.638913	0.886634	-0.0240165	0.0349605	-0.686961	0.492107	0.897495	chr3	195274736	195443078	ENSG00000114331	protein_coding	ACAP2	ENSG00000114331	protein_coding
ACAP3	951.243	0.0982867	0.0321608	3.0561	0.00224237	0.0231434	0.0683645	0.0404206	1.69133	0.0907739	0.397253	1610.23	-0.0707302	0.0752916	-0.939418	0.347516	0.734221	-0.0785475	0.0753927	-1.04185	0.297483	0.80878	chr1	1292376	1309609	ENSG00000131584	protein_coding	ACAP3	ENSG00000131584	protein_coding
ACAT1	5576.21	-0.0150999	0.025081	-0.602046	0.547143	0.782961	0.00259439	0.0315536	0.0822217	0.93447	0.982577	3477.74	0.123217	0.0353114	3.48945	0.000484016	0.0175568	0.0436634	0.0353471	1.23528	0.216728	0.736361	chr11	108121516	108147776	ENSG00000075239	protein_coding	ACAT1	ENSG00000075239	protein_coding
ACAT2	8879.34	-0.155381	0.0277415	-5.60104	2.13068e-08	1.98518e-06	-0.083851	0.0348971	-2.4028	0.0162699	0.160901	2184.45	-0.034299	0.0964012	-0.355795	0.721994	0.916607	-0.053146	0.0964928	-0.550777	0.581786	0.922687	chr6	159760328	159779055	ENSG00000120437	protein_coding	ACAT2	ENSG00000120437	protein_coding
ACBD3	3468.17	-0.00209331	0.0236922	-0.0883544	0.929595	0.97613	-0.0213613	0.0298164	-0.716429	0.473727	0.794106	7105.9	0.000167178	0.0272801	0.00612819	0.99511	0.998835	-0.0570459	0.0273062	-2.08912	0.036697	0.388715	chr1	226144679	226186730	ENSG00000182827	protein_coding	ACBD3	ENSG00000182827	protein_coding
ACBD4	508.342	0.0637413	0.0259333	2.4579	0.0139753	0.0870252	0.0105458	0.0325048	0.324438	0.745607	0.92317	201.725	0.0383194	0.0874558	0.438157	0.661272	0.896898	0.106029	0.0875868	1.21056	0.226066	0.744434	chr17	45132600	45144181	ENSG00000181513	protein_coding	ACBD4	ENSG00000181513	protein_coding
ACBD5	2905.8	-0.0700774	0.0240429	-2.91468	0.00356054	0.0329147	-0.0708766	0.0302458	-2.34335	0.0191114	0.175585	2807.7	0.00285043	0.0261768	0.108892	0.913289	0.977057	-0.0154272	0.0261901	-0.589049	0.555829	0.913648	chr10	27195214	27242130	ENSG00000107897	protein_coding	ACBD5	ENSG00000107897	protein_coding
ACBD6	3464.25	0.0217021	0.0211042	1.02833	0.303795	0.585882	0.0493807	0.0265337	1.86105	0.0627364	0.328965	1726.86	-0.0130975	0.0307603	-0.425792	0.670259	0.900086	-0.034069	0.0308029	-1.10603	0.268713	0.783325	chr1	180269653	180502954	ENSG00000230124	protein_coding	ACBD6	ENSG00000230124	protein_coding
ACBD7	NA	NA	NA	NA	NA	NA	NA	NA	NA	NA	NA	46.6015	0.00107548	0.103475	0.0103936	0.991707	0.998158	0.0184068	0.103502	0.177839	0.858849	0.982084	chr10	15077523	15088776	ENSG00000176244	protein_coding	ACBD7	ENSG00000176244	protein_coding
ACCS	NA	NA	NA	NA	NA	NA	NA	NA	NA	NA	NA	181.704	0.0581562	0.103864	0.559928	0.575528	0.860446	0.14994	0.103912	1.44295	0.149034	0.659956	chr11	44065925	44084222	ENSG00000110455	protein_coding	ACCS	ENSG00000110455	protein_coding
ACD	1267.64	0.071351	0.0219437	3.25155	0.00114777	0.0141873	0.0759856	0.0275523	2.75786	0.00581803	0.090708	781.183	0.0877616	0.0689343	1.27312	0.202976	0.600569	0.022633	0.069029	0.327877	0.743005	0.958928	chr16	67657512	67660815	ENSG00000102977	protein_coding	ACD	ENSG00000102977	protein_coding
ACE	NA	NA	NA	NA	NA	NA	NA	NA	NA	NA	NA	615.322	0.229324	0.162602	1.41034	0.158439	0.541371	0.446309	0.162745	2.74238	0.00609951	0.160161	chr17	63477061	63498380	ENSG00000159640	protein_coding	ACE	ENSG00000159640	protein_coding
ACER2	282.773	-0.169933	0.0420818	-4.03815	5.38739e-05	0.00132283	-0.174773	0.0530402	-3.29509	0.000983888	0.0285979	NA	NA	NA	NA	NA	NA	NA	NA	NA	NA	NA	chr9	19409059	19452020	ENSG00000177076	protein_coding	ACER2	ENSG00000177076	protein_coding
ACER3	975.54	0.028578	0.038546	0.7414	0.458451	0.720793	0.102338	0.0485267	2.10891	0.0349523	0.24546	1924.92	0.0890233	0.0523531	1.70044	0.089048	0.421897	0.0817713	0.0523826	1.56104	0.118514	0.611837	chr11	76860867	77026797	ENSG00000078124	protein_coding	ACER3	ENSG00000078124	protein_coding
ACHE	423.797	0.0884723	0.0680952	1.29924	0.19386	0.460321	0.313102	0.0856106	3.65729	0.000254898	0.011655	NA	NA	NA	NA	NA	NA	NA	NA	NA	NA	NA	chr7	100889994	100896974	ENSG00000087085	protein_coding	ACHE	ENSG00000087085	protein_coding
ACIN1	9582.72	-0.0111293	0.0158239	-0.703323	0.481854	0.738013	-0.00112253	0.0199011	-0.0564052	0.955019	0.988632	7052.21	-0.0442352	0.0327613	-1.35023	0.176943	0.566757	-0.0277307	0.0327965	-0.845537	0.397811	0.860033	chr14	23058564	23095614	ENSG00000100813	protein_coding	ACIN1	ENSG00000100813	protein_coding
ACKR3	1112.66	0.0901733	0.101322	0.889972	0.373481	0.652848	-0.0447118	0.127493	-0.350701	0.725813	0.916273	1619.35	-0.435216	0.248537	-1.75111	0.0799265	0.404239	-0.120467	0.248773	-0.484244	0.628213	0.93644	chr2	236567787	236582358	ENSG00000144476	protein_coding	ACKR3	ENSG00000144476	protein_coding
ACKR4	NA	NA	NA	NA	NA	NA	NA	NA	NA	NA	NA	2590.77	-0.300482	0.238455	-1.26012	0.207627	0.605957	0.250075	0.238683	1.04773	0.294764	0.80604	chr3	132597237	132618967	ENSG00000129048	protein_coding	ACKR4	ENSG00000129048	protein_coding
ACLY	17857.8	-0.0911331	0.0200278	-4.55034	5.35597e-06	0.000205811	-0.048421	0.0251976	-1.92165	0.0546497	0.306163	22649.2	-0.0735192	0.0399137	-1.84195	0.0654822	0.368173	-0.0957651	0.039953	-2.39694	0.0165325	0.265587	chr17	41866908	41930542	ENSG00000131473	protein_coding	ACLY	ENSG00000131473	protein_coding
ACO1	1589.83	0.025554	0.0305996	0.835107	0.403657	0.678041	-0.038745	0.0385073	-1.00617	0.314332	0.681251	7833.67	0.0744378	0.0495608	1.50195	0.13311	0.499614	-0.000691409	0.0496106	-0.0139367	0.98888	0.999772	chr9	32384603	32454769	ENSG00000122729	protein_coding	ACO1	ENSG00000122729	protein_coding
ACO2	12288.2	-0.0446153	0.0158025	-2.82331	0.00475304	0.0408954	-0.00791177	0.0198767	-0.398043	0.690599	0.902032	4809.25	-0.0243367	0.0307622	-0.791124	0.428871	0.787107	-0.0464173	0.0307906	-1.50752	0.131678	0.638683	chr22	41469125	41528989	ENSG00000100412	protein_coding	ACO2	ENSG00000100412	protein_coding
ACOT1	123.292	-0.266097	0.111376	-2.38917	0.0168863	0.0986773	-0.126371	0.139815	-0.903842	0.366079	0.721236	298.089	-0.0258903	0.128243	-0.201884	0.840007	0.955874	-0.0868401	0.128366	-0.676506	0.49872	0.898967	chr14	73537114	73543794	ENSG00000184227	protein_coding	ACOT1	ENSG00000184227	protein_coding
ACOT11	NA	NA	NA	NA	NA	NA	NA	NA	NA	NA	NA	394.711	0.109949	0.0876911	1.25382	0.209909	0.608167	0.120386	0.0877742	1.37155	0.170205	0.685738	chr1	54542257	54639192	ENSG00000162390	protein_coding	ACOT11	ENSG00000162390	protein_coding
ACOT13	2049.36	-0.0189554	0.0196595	-0.964184	0.334953	0.616977	0.00866033	0.0247094	0.350488	0.725973	0.916273	1030.35	-0.0693257	0.0341197	-2.03184	0.0421699	0.297097	-0.111117	0.0341736	-3.25155	0.00114779	0.0571775	chr6	24667035	24705065	ENSG00000112304	protein_coding	ACOT13	ENSG00000112304	protein_coding
ACOT2	1122.49	-0.202584	0.0494066	-4.10034	4.12537e-05	0.00106082	-0.0566756	0.0620965	-0.912701	0.3614	0.717555	1368.43	0.0172857	0.0661296	0.261392	0.793791	0.940188	-0.0264894	0.0662091	-0.400086	0.689093	0.945651	chr14	73567620	73575658	ENSG00000119673	protein_coding	ACOT2	ENSG00000119673	protein_coding
ACOT4	150.614	-0.255514	0.071553	-3.57097	0.000355659	0.00572209	-0.239042	0.0898704	-2.65985	0.0078175	0.108362	NA	NA	NA	NA	NA	NA	NA	NA	NA	NA	NA	chr14	73591706	73596496	ENSG00000177465	protein_coding	ACOT4	ENSG00000177465	protein_coding
ACOT7	3400.22	0.0571838	0.028832	1.98335	0.0473288	0.195986	0.137005	0.0362624	3.77816	0.000157992	0.00831399	2799.86	0.262046	0.101379	2.58481	0.00974326	0.133832	0.244924	0.101479	2.41354	0.0157985	0.259504	chr1	6264269	6394391	ENSG00000097021	protein_coding	ACOT7	ENSG00000097021	protein_coding
ACOT8	935.371	-0.0228567	0.0199386	-1.14635	0.251649	0.530685	-0.0195017	0.0250053	-0.779901	0.435449	0.769325	664.124	0.0149222	0.0413059	0.36126	0.717905	0.915726	-0.0478943	0.0413907	-1.15713	0.24722	0.763527	chr20	45841721	45857406	ENSG00000101473	protein_coding	ACOT8	ENSG00000101473	protein_coding
ACOX1	2240.99	0.00411969	0.0208805	0.197298	0.843594	0.938224	-0.015406	0.0262873	-0.586064	0.557833	0.840147	3397.44	-0.0104325	0.0318301	-0.327754	0.743097	0.924081	-0.0238223	0.0318471	-0.74802	0.454448	0.882634	chr17	75941507	75979363	ENSG00000161533	protein_coding	ACOX1	ENSG00000161533	protein_coding
ACOX2	NA	NA	NA	NA	NA	NA	NA	NA	NA	NA	NA	699.053	0.280097	0.0783263	3.57603	0.000348848	0.0139076	0.195402	0.0784151	2.4919	0.0127062	0.232198	chr3	58505136	58537319	ENSG00000168306	protein_coding	ACOX2	ENSG00000168306	protein_coding
ACOX3	1433.32	-0.0323582	0.0267806	-1.20827	0.226943	0.501969	0.0246718	0.0336564	0.73305	0.463528	0.78827	1221.17	-0.0103553	0.0348024	-0.297545	0.766051	0.931974	-0.0891546	0.034848	-2.55839	0.0105159	0.211718	chr4	8366282	8440723	ENSG00000087008	protein_coding	ACOX3	ENSG00000087008	protein_coding
ACOXL	475.777	0.363724	0.0995156	3.65494	0.000257238	0.0045122	0.154455	0.125268	1.23299	0.217578	0.587003	NA	NA	NA	NA	NA	NA	NA	NA	NA	NA	NA	chr2	110732573	111118222	ENSG00000153093	protein_coding	ACOXL	ENSG00000153093	protein_coding
ACP1	6803.96	-0.0376613	0.0138345	-2.72228	0.00648331	0.0510373	-0.0225999	0.0173907	-1.29954	0.193759	0.559479	4392.66	0.00203387	0.0213158	0.0954159	0.923984	0.98047	-0.00110827	0.0213352	-0.0519453	0.958572	0.997276	chr2	264140	278283	ENSG00000143727	protein_coding	ACP1	ENSG00000143727	protein_coding
ACP2	986.635	0.148703	0.0459636	3.23523	0.00121545	0.0148351	0.0890256	0.057834	1.53933	0.123724	0.459714	2011.84	-0.0246293	0.0340082	-0.724216	0.468933	0.810014	-0.0449614	0.0340482	-1.32052	0.186661	0.704742	chr11	47239302	47248906	ENSG00000134575	protein_coding	ACP2	ENSG00000134575	protein_coding
ACP5	3012.75	-0.229447	0.0614651	-3.73296	0.000189242	0.00358532	-0.11109	0.0773239	-1.43669	0.150807	0.502371	123.419	-0.20134	0.129703	-1.55232	0.120586	0.48067	0.072553	0.12972	0.559306	0.575953	0.921201	chr19	11574660	11579008	ENSG00000102575	protein_coding	ACP5	ENSG00000102575	protein_coding
ACP6	476.281	-0.00772576	0.0521715	-0.148084	0.882277	0.955774	-0.0850689	0.0656079	-1.29663	0.19476	0.560829	273.06	-0.0709853	0.0799442	-0.887936	0.374575	0.753663	0.0604569	0.0799748	0.755949	0.44968	0.881291	chr1	147629652	147670496	ENSG00000162836	protein_coding	ACP6	ENSG00000162836	protein_coding
ACRBP	79.9135	-0.433932	0.0869138	-4.99267	5.95512e-07	3.26066e-05	-0.542381	0.108715	-4.989	6.06915e-07	0.00011879	NA	NA	NA	NA	NA	NA	NA	NA	NA	NA	NA	chr12	6638075	6647460	ENSG00000111644	protein_coding	ACRBP	ENSG00000111644	protein_coding
ACSF2	814.233	0.0142786	0.0371158	0.384704	0.700457	0.872546	-0.110937	0.0467067	-2.37518	0.0175406	0.167385	596.869	0.000314919	0.0807845	0.00389827	0.99689	0.999288	-0.118435	0.0809121	-1.46375	0.143261	0.654015	chr17	50426158	50474845	ENSG00000167107	protein_coding	ACSF2	ENSG00000167107	protein_coding
ACSF3	1769.21	-0.054331	0.0255704	-2.12476	0.0336066	0.157123	-0.0155474	0.0321355	-0.483807	0.628523	0.875242	807.337	-0.0370988	0.0369494	-1.00404	0.315358	0.709534	-0.0241961	0.0369946	-0.654043	0.513084	0.903534	chr16	89088375	89155846	ENSG00000176715	protein_coding	ACSF3	ENSG00000176715	protein_coding
ACSL1	8034.38	0.0580017	0.0261295	2.21978	0.0264339	0.13462	0.0939773	0.0328785	2.85832	0.00425887	0.0748977	2759.47	0.212609	0.0398864	5.33037	9.80131e-08	1.86864e-05	0.1396	0.0399174	3.49723	0.000470116	0.0324405	chr4	184755595	184826818	ENSG00000151726	protein_coding	ACSL1	ENSG00000151726	protein_coding
ACSL3	5563.77	0.000987724	0.0300912	0.0328244	0.973815	0.991029	-0.029076	0.0378694	-0.767796	0.442608	0.775127	6770.71	0.0213567	0.0354072	0.603176	0.546392	0.847553	0.0195871	0.0354357	0.552751	0.580434	0.922259	chr2	222860934	222944639	ENSG00000123983	protein_coding	ACSL3	ENSG00000123983	protein_coding
ACSL5	5673.94	-0.0521976	0.0215896	-2.41772	0.015618	0.0937147	0.0252345	0.0271538	0.929317	0.352725	0.71027	216.189	0.229803	0.0962206	2.38829	0.016927	0.185771	0.242165	0.0962719	2.51543	0.0118889	0.22353	chr10	112374018	112428380	ENSG00000197142	protein_coding	ACSL5	ENSG00000197142	protein_coding
ACSM3	1102.04	-0.140509	0.0631369	-2.22547	0.0260494	0.13324	-0.0668986	0.0794171	-0.84237	0.399581	0.745302	NA	NA	NA	NA	NA	NA	NA	NA	NA	NA	NA	chr16	20610243	20797581	ENSG00000005187	protein_coding	ACSM3	ENSG00000005187	protein_coding
ACSS1	2668.5	0.0743425	0.0384642	1.93277	0.0532646	0.211149	0.0182778	0.0483903	0.377716	0.705642	0.908036	348.554	-0.151876	0.110413	-1.37553	0.168967	0.555768	-0.0883731	0.110536	-0.799497	0.424002	0.875666	chr20	25006230	25058980	ENSG00000154930	protein_coding	ACSS1	ENSG00000154930	protein_coding
ACSS2	1101.36	-0.213651	0.0706951	-3.02215	0.0025099	0.0253156	-0.0951071	0.0888991	-1.06983	0.284695	0.654561	1403.64	0.210025	0.0386904	5.42835	5.68786e-08	1.16215e-05	0.12617	0.038725	3.25811	0.00112157	0.056704	chr20	34872146	34927962	ENSG00000131069	protein_coding	ACSS2	ENSG00000131069	protein_coding
ACSS3	NA	NA	NA	NA	NA	NA	NA	NA	NA	NA	NA	396.619	-0.136916	0.114247	-1.19841	0.230756	0.63162	0.0740805	0.114315	0.648037	0.516961	0.903991	chr12	80936414	81261205	ENSG00000111058	protein_coding	ACSS3	ENSG00000111058	protein_coding
ACTA2	2351.5	-0.0213604	0.0471206	-0.453314	0.650323	0.847085	-0.0776982	0.0592915	-1.31044	0.190046	0.554524	24254	0.603197	0.199871	3.01793	0.00254505	0.0576783	-0.061516	0.200074	-0.307467	0.758488	0.960936	chr10	88935074	88991390	ENSG00000107796	protein_coding	ACTA2	ENSG00000107796	protein_coding
ACTB	614646	-0.0084446	0.026795	-0.315156	0.752643	0.896443	0.0588838	0.0337154	1.74649	0.0807252	0.37395	494976	0.0104705	0.0556478	0.188156	0.850754	0.959911	-0.0607298	0.0557041	-1.09022	0.275616	0.788899	chr7	5527151	5563784	ENSG00000075624	protein_coding	ACTB	ENSG00000075624	protein_coding
ACTC1	NA	NA	NA	NA	NA	NA	NA	NA	NA	NA	NA	25020.8	-0.427877	0.212317	-2.01528	0.0438756	0.303329	-0.49202	0.212532	-2.31504	0.0206105	0.296735	chr15	34788096	34796139	ENSG00000159251	protein_coding	ACTC1	ENSG00000159251	protein_coding
ACTG1	273656	-0.0148795	0.0250929	-0.592976	0.553197	0.786299	0.00233266	0.0315734	0.0738805	0.941105	0.984609	357786	0.0324786	0.044863	0.723952	0.469095	0.810014	-0.0139327	0.0449083	-0.310248	0.756372	0.960642	chr17	81509971	81523847	ENSG00000184009	protein_coding	ACTG1	ENSG00000184009	protein_coding
ACTG2	NA	NA	NA	NA	NA	NA	NA	NA	NA	NA	NA	179.786	1.16362	0.251026	4.63545	3.56164e-06	0.000372058	-0.171593	0.251618	-0.68196	0.495264	0.897965	chr2	73892314	73919865	ENSG00000163017	protein_coding	ACTG2	ENSG00000163017	protein_coding
ACTL6A	4360.94	-0.0203992	0.0209665	-0.972942	0.330582	0.611982	-0.0153105	0.0263728	-0.58054	0.561551	0.841645	3946.85	-0.00219644	0.060607	-0.0362407	0.97109	0.992841	-0.0464313	0.0606671	-0.765345	0.444066	0.879423	chr3	179562880	179588408	ENSG00000136518	protein_coding	ACTL6A	ENSG00000136518	protein_coding
ACTN1	1637.74	-0.242653	0.124429	-1.95012	0.0511614	0.206298	0.0301703	0.156524	0.192752	0.847153	0.956478	51690.2	0.0253528	0.0542253	0.467546	0.640109	0.886921	-0.00823424	0.0542799	-0.151699	0.879424	0.986387	chr14	68874143	68979440	ENSG00000072110	protein_coding	ACTN1	ENSG00000072110	protein_coding
ACTN4	15227.9	0.0320425	0.0199749	1.60414	0.108683	0.331112	0.0571178	0.0251303	2.27286	0.0230345	0.196944	44279.2	0.109202	0.0740958	1.47379	0.140538	0.512049	0.023895	0.0741706	0.322163	0.747329	0.959554	chr19	38647649	38731583	ENSG00000130402	protein_coding	ACTN4	ENSG00000130402	protein_coding
ACTR10	1826.32	-0.0581618	0.0182825	-3.18129	0.00146622	0.0169874	-0.0294169	0.0229582	-1.28133	0.200079	0.566543	4988.39	-0.00542811	0.0249302	-0.217732	0.827638	0.952401	-0.0481814	0.0249525	-1.93093	0.0534922	0.457932	chr14	58200080	58235636	ENSG00000131966	protein_coding	ACTR10	ENSG00000131966	protein_coding
ACTR1A	5502.8	-0.00956564	0.0220927	-0.432978	0.66503	0.854927	0.0313871	0.0277882	1.12951	0.258682	0.629055	11969.5	0.0752405	0.0463658	1.62276	0.104641	0.453917	-0.00915974	0.0464128	-0.197354	0.843551	0.978886	chr10	102479229	102502711	ENSG00000138107	protein_coding	ACTR1A	ENSG00000138107	protein_coding
ACTR1B	3991.8	0.0493144	0.0225102	2.19076	0.0284694	0.140972	0.0309034	0.0283187	1.09127	0.275153	0.645524	2404.06	0.137617	0.0368466	3.73486	0.000187821	0.00886655	0.0567271	0.0368869	1.53787	0.124081	0.622782	chr2	97655963	97664107	ENSG00000115073	protein_coding	ACTR1B	ENSG00000115073	protein_coding
ACTR2	45607.9	-0.0531912	0.0229123	-2.32151	0.0202591	0.111867	-0.0688083	0.0288312	-2.38659	0.0170053	0.164701	47665.1	0.0206252	0.0349374	0.590348	0.554958	0.851162	-0.0358406	0.0349719	-1.02484	0.305438	0.813952	chr2	65227753	65271253	ENSG00000138071	protein_coding	ACTR2	ENSG00000138071	protein_coding
ACTR3	40118.5	-0.0304163	0.0158106	-1.92379	0.0543806	0.21389	-0.0224679	0.019894	-1.12938	0.258738	0.629055	37596.7	0.0103027	0.0389378	0.264595	0.791322	0.939455	-0.0209748	0.0389758	-0.538148	0.590475	0.926039	chr2	113889960	113962596	ENSG00000115091	protein_coding	ACTR3	ENSG00000115091	protein_coding
ACTR3-AS1	62.4782	0.100389	0.0740365	1.35594	0.175118	0.434647	-0.0198353	0.0930987	-0.213056	0.831283	0.953375	11.3253	0.190604	0.143826	1.32524	0.185092	0.578961	-0.054857	0.145528	-0.376951	0.70621	0.950172	chr2	113831049	113843356	ENSG00000228857	lncRNA	AC104653.1	ENSG00000228857	lincRNA
ACTR3B	692.488	-0.171451	0.0401255	-4.27287	1.9297e-05	0.00057502	-0.0762404	0.0503954	-1.51284	0.13032	0.47116	420.202	-0.0294207	0.0647786	-0.454174	0.649704	0.891372	-0.101984	0.0648821	-1.57184	0.115988	0.608595	chr7	152759749	152855378	ENSG00000133627	protein_coding	ACTR3B	ENSG00000133627	protein_coding
ACTR3C	181.698	-0.117217	0.0577189	-2.03083	0.0422723	0.182144	0.010728	0.0723614	0.148256	0.882141	0.967568	NA	NA	NA	NA	NA	NA	NA	NA	NA	NA	NA	chr7	150243916	150323725	ENSG00000106526	protein_coding	ACTR3C	ENSG00000106526	protein_coding
ACTR5	524.245	-0.0321974	0.0273161	-1.1787	0.238519	0.51553	-0.0378694	0.03431	-1.10374	0.269706	0.639612	327.564	0.0173956	0.0409466	0.424836	0.670956	0.900086	-0.0326684	0.0410413	-0.79599	0.426038	0.876053	chr20	38748442	38772520	ENSG00000101442	protein_coding	ACTR5	ENSG00000101442	protein_coding
ACTR6	1970.23	-0.0495086	0.0207909	-2.38127	0.0172531	0.0999336	-0.0541989	0.0261626	-2.07162	0.0383011	0.257416	1345.18	-0.0429463	0.0237571	-1.80773	0.0706492	0.383656	-0.0575685	0.0237612	-2.4228	0.0154016	0.25641	chr12	100199122	100241865	ENSG00000075089	protein_coding	ACTR6	ENSG00000075089	protein_coding
ACTR8	2587.07	-0.000620808	0.0217009	-0.0286075	0.977178	0.992129	0.00549743	0.0272943	0.201413	0.840376	0.955582	2365.81	0.0169192	0.036478	0.463819	0.642777	0.888413	-0.0261512	0.0365051	-0.716371	0.473762	0.890236	chr3	53867066	53882202	ENSG00000113812	protein_coding	ACTR8	ENSG00000113812	protein_coding
ACTRT3	NA	NA	NA	NA	NA	NA	NA	NA	NA	NA	NA	252.33	0.0520418	0.0424138	1.227	0.219822	0.619438	-0.0361794	0.0425159	-0.850961	0.394791	0.859711	chr3	169766921	169769895	ENSG00000184378	protein_coding	ACTRT3	ENSG00000184378	protein_coding
ACVR1	NA	NA	NA	NA	NA	NA	NA	NA	NA	NA	NA	4167.12	-0.0551619	0.0449264	-1.22783	0.219512	0.61903	-0.064664	0.0449695	-1.43795	0.150448	0.661509	chr2	157736444	157875862	ENSG00000115170	protein_coding	ACVR1	ENSG00000115170	protein_coding
ACVR1B	NA	NA	NA	NA	NA	NA	NA	NA	NA	NA	NA	1534.06	0.067431	0.0410574	1.64236	0.100515	0.447223	0.0752225	0.0410904	1.83066	0.0671515	0.500328	chr12	51951667	51997078	ENSG00000135503	protein_coding	ACVR1B	ENSG00000135503	protein_coding
ACVR2A	NA	NA	NA	NA	NA	NA	NA	NA	NA	NA	NA	878.85	-0.280416	0.125736	-2.2302	0.0257342	0.233366	-0.0161977	0.125815	-0.128742	0.897562	0.989645	chr2	147844517	147930826	ENSG00000121989	protein_coding	ACVR2A	ENSG00000121989	protein_coding
ACVRL1	NA	NA	NA	NA	NA	NA	NA	NA	NA	NA	NA	1890.1	0.224983	0.0819051	2.74687	0.0060167	0.100418	0.31809	0.0819813	3.88003	0.000104442	0.0113107	chr12	51906908	51923361	ENSG00000139567	protein_coding	ACVRL1	ENSG00000139567	protein_coding
ACY1	947.783	-0.0741208	0.0304184	-2.43671	0.0148216	0.090635	-0.0548708	0.0382068	-1.43615	0.150959	0.502629	956.629	-0.0836653	0.0439254	-1.90471	0.0568175	0.344544	-0.0746025	0.0439803	-1.69627	0.0898345	0.558991	chr3	51983340	51989197	ENSG00000243989	protein_coding	ACY1	ENSG00000243989	protein_coding
ACY3	197.266	-0.143867	0.133726	-1.07583	0.282003	0.563756	0.128008	0.168012	0.761897	0.446122	0.778064	NA	NA	NA	NA	NA	NA	NA	NA	NA	NA	NA	chr11	67642555	67650659	ENSG00000132744	protein_coding	ACY3	ENSG00000132744	protein_coding
ACYP1	362.94	0.107479	0.0264394	4.06511	4.80104e-05	0.00120288	0.0935083	0.0331764	2.81852	0.00482463	0.0807249	186.476	0.0728755	0.0768278	0.948556	0.342846	0.730763	0.125699	0.0768948	1.63469	0.102114	0.586891	chr14	75053221	75069483	ENSG00000119640	protein_coding	ACYP1	ENSG00000119640	protein_coding
ACYP2	312.948	-0.00982084	0.0317105	-0.309703	0.756787	0.898775	-0.0551254	0.039885	-1.38211	0.166938	0.524207	340.592	0.00278261	0.0628192	0.0442956	0.964669	0.991244	-0.0299177	0.0629137	-0.475535	0.634405	0.936737	chr2	53970838	54305300	ENSG00000170634	protein_coding	ACYP2	ENSG00000170634	protein_coding
ADA	5890.31	-0.0587183	0.0351514	-1.67044	0.0948323	0.304954	-0.0165081	0.0442227	-0.373295	0.708929	0.909555	909.121	-0.0161361	0.061711	-0.261479	0.793723	0.940188	-0.0279288	0.0617805	-0.452065	0.651222	0.94114	chr20	44619522	44652233	ENSG00000196839	protein_coding	ADA	ENSG00000196839	protein_coding
ADA2	2345.22	-0.0866346	0.0643703	-1.34588	0.178342	0.43941	0.0188262	0.0809819	0.232474	0.81617	0.948522	501.529	-0.124851	0.195975	-0.637074	0.524076	0.837767	-0.0536233	0.19614	-0.273393	0.784552	0.966898	chr22	17178790	17221989	ENSG00000093072	protein_coding	CECR1	ENSG00000093072	protein_coding
ADAL	858.297	-0.0630754	0.0204975	-3.07723	0.00208934	0.0220602	-0.0160762	0.0256883	-0.625816	0.531435	0.825661	801.023	-0.117456	0.0376278	-3.12152	0.0017992	0.0452882	-0.0921105	0.0376646	-2.44554	0.0144634	0.248221	chr15	43330674	43354555	ENSG00000168803	protein_coding	ADAL	ENSG00000168803	protein_coding
ADAM10	7706.11	0.0345882	0.0243651	1.41958	0.15573	0.407544	-0.0413265	0.0306651	-1.34767	0.177765	0.537857	18937.2	0.0465192	0.0422546	1.10093	0.270929	0.67077	0.00059496	0.0422955	0.0140667	0.988777	0.999772	chr15	58588807	58749978	ENSG00000137845	protein_coding	ADAM10	ENSG00000137845	protein_coding
ADAM12	NA	NA	NA	NA	NA	NA	NA	NA	NA	NA	NA	24889.3	0.000288087	0.104703	0.00275147	0.997805	0.999391	-0.0356056	0.104809	-0.339719	0.734068	0.957152	chr10	126012381	126388455	ENSG00000148848	protein_coding	ADAM12	ENSG00000148848	protein_coding
ADAM15	883.63	-0.014182	0.0440173	-0.322191	0.747308	0.894625	0.114433	0.0553302	2.06819	0.0386224	0.258236	3804.03	0.16532	0.0451718	3.65981	0.000252407	0.0111319	0.190885	0.0452167	4.22155	2.42625e-05	0.00394123	chr1	155050566	155062775	ENSG00000143537	protein_coding	ADAM15	ENSG00000143537	protein_coding
ADAM17	1943.54	0.0122221	0.0260524	0.469135	0.638973	0.840046	-0.0509591	0.0327964	-1.5538	0.120231	0.453048	2956.43	-0.0777149	0.0446675	-1.73985	0.0818847	0.408455	0.0558433	0.0446927	1.2495	0.211484	0.733141	chr2	9488486	9555792	ENSG00000151694	protein_coding	ADAM17	ENSG00000151694	protein_coding
ADAM19	3737.02	0.435821	0.110162	3.95619	7.61545e-05	0.00175136	0.131825	0.138621	0.950973	0.341618	0.70372	7917.63	-0.0413187	0.0848641	-0.486881	0.626343	0.881863	-0.0963285	0.084948	-1.13397	0.256807	0.772782	chr5	157395534	157575775	ENSG00000135074	protein_coding	ADAM19	ENSG00000135074	protein_coding
ADAM22	1136.45	-0.0901256	0.0569522	-1.58248	0.11354	0.338709	-0.219995	0.0716922	-3.0686	0.00215063	0.0484354	NA	NA	NA	NA	NA	NA	NA	NA	NA	NA	NA	chr7	87934143	88202889	ENSG00000008277	protein_coding	ADAM22	ENSG00000008277	protein_coding
ADAM23	NA	NA	NA	NA	NA	NA	NA	NA	NA	NA	NA	810.699	0.399893	0.091425	4.37401	1.21987e-05	0.00102914	0.217589	0.0915121	2.3777	0.0174208	0.271194	chr2	206443539	206621130	ENSG00000114948	protein_coding	ADAM23	ENSG00000114948	protein_coding
ADAM32	NA	NA	NA	NA	NA	NA	NA	NA	NA	NA	NA	80.0993	-0.200459	0.0756557	-2.64962	0.00805824	0.119403	-0.0291284	0.0752749	-0.38696	0.698786	0.948326	chr8	39106990	39284911	ENSG00000197140	protein_coding	ADAM32	ENSG00000197140	protein_coding
ADAM33	NA	NA	NA	NA	NA	NA	NA	NA	NA	NA	NA	2255.4	0.137462	0.158955	0.864784	0.387157	0.759844	0.119866	0.159127	0.753274	0.451285	0.881904	chr20	3667965	3682246	ENSG00000149451	protein_coding	ADAM33	ENSG00000149451	protein_coding
ADAM8	4920.34	-0.00847503	0.0377467	-0.224524	0.82235	0.928758	0.0846655	0.0474897	1.78282	0.0746161	0.35942	NA	NA	NA	NA	NA	NA	NA	NA	NA	NA	NA	chr10	133262403	133276868	ENSG00000151651	protein_coding	ADAM8	ENSG00000151651	protein_coding
ADAM9	3202.98	0.0072238	0.0238569	0.302797	0.762044	0.901469	-0.025243	0.0300336	-0.840494	0.400632	0.745937	23863.8	-0.0126665	0.0414156	-0.305839	0.759727	0.929685	-0.0339767	0.041457	-0.819566	0.412463	0.868366	chr8	38996869	39105144	ENSG00000168615	protein_coding	ADAM9	ENSG00000168615	protein_coding
ADAMTS1	NA	NA	NA	NA	NA	NA	NA	NA	NA	NA	NA	17139.9	0.132686	0.123672	1.07289	0.283321	0.682646	-0.115647	0.123799	-0.934155	0.350224	0.837393	chr21	26835747	26845409	ENSG00000154734	protein_coding	ADAMTS1	ENSG00000154734	protein_coding
ADAMTS10	NA	NA	NA	NA	NA	NA	NA	NA	NA	NA	NA	410.07	-0.14315	0.161584	-0.885912	0.375665	0.753938	-0.00436968	0.16177	-0.0270116	0.97845	0.999772	chr19	8580242	8610735	ENSG00000142303	protein_coding	ADAMTS10	ENSG00000142303	protein_coding
ADAMTS12	1433.74	-0.181729	0.0916338	-1.98321	0.0473439	0.196019	-0.042407	0.115255	-0.36794	0.712918	0.911449	4128.25	-0.0988968	0.0897276	-1.10219	0.270379	0.670005	-0.14303	0.0898218	-1.59237	0.111301	0.600666	chr5	33523535	33892192	ENSG00000151388	protein_coding	ADAMTS12	ENSG00000151388	protein_coding
ADAMTS14	NA	NA	NA	NA	NA	NA	NA	NA	NA	NA	NA	441.175	-0.165003	0.125748	-1.31217	0.189461	0.584278	-0.234223	0.12594	-1.8598	0.0629138	0.488245	chr10	70672803	70762441	ENSG00000138316	protein_coding	ADAMTS14	ENSG00000138316	protein_coding
ADAMTS2	NA	NA	NA	NA	NA	NA	NA	NA	NA	NA	NA	16624.4	-0.0101037	0.0813095	-0.124262	0.901108	0.973658	-0.167655	0.0813948	-2.05978	0.03942	0.403878	chr5	179110851	179345430	ENSG00000087116	protein_coding	ADAMTS2	ENSG00000087116	protein_coding
ADAMTS4	NA	NA	NA	NA	NA	NA	NA	NA	NA	NA	NA	856.715	-0.207245	0.0797797	-2.59772	0.00938454	0.131038	-0.00718303	0.0798253	-0.0899843	0.9283	0.9943	chr1	161184308	161199056	ENSG00000158859	protein_coding	ADAMTS4	ENSG00000158859	protein_coding
ADAMTS5	NA	NA	NA	NA	NA	NA	NA	NA	NA	NA	NA	4871.6	-0.101421	0.183838	-0.551687	0.581163	0.862542	-0.158488	0.184023	-0.861238	0.389107	0.85652	chr21	26917912	26966513	ENSG00000154736	protein_coding	ADAMTS5	ENSG00000154736	protein_coding
ADAMTS6	NA	NA	NA	NA	NA	NA	NA	NA	NA	NA	NA	1389.79	-8.89696e-05	0.0806025	-0.00110381	0.999119	0.999612	0.0613467	0.0806709	0.760457	0.446981	0.879954	chr5	65148736	65481920	ENSG00000049192	protein_coding	ADAMTS6	ENSG00000049192	protein_coding
ADAMTS7	NA	NA	NA	NA	NA	NA	NA	NA	NA	NA	NA	927.2	0.245288	0.148111	1.65611	0.0976994	0.440388	-0.204721	0.148316	-1.3803	0.167493	0.683696	chr15	78759203	78811431	ENSG00000136378	protein_coding	ADAMTS7	ENSG00000136378	protein_coding
ADAMTSL1	NA	NA	NA	NA	NA	NA	NA	NA	NA	NA	NA	12644.1	0.0927615	0.0811339	1.14331	0.252908	0.653065	0.107856	0.0812137	1.32806	0.184159	0.701128	chr9	18473894	18910950	ENSG00000178031	protein_coding	ADAMTSL1	ENSG00000178031	protein_coding
ADAMTSL4	NA	NA	NA	NA	NA	NA	NA	NA	NA	NA	NA	1022.36	0.392314	0.138434	2.83394	0.00459786	0.0849208	0.257878	0.138592	1.86071	0.0627853	0.488222	chr1	150549369	150560937	ENSG00000143382	protein_coding	ADAMTSL4	ENSG00000143382	protein_coding
ADAMTSL5	NA	NA	NA	NA	NA	NA	NA	NA	NA	NA	NA	416.402	-0.0706304	0.092213	-0.765949	0.443707	0.796081	-0.044062	0.0923711	-0.47701	0.633355	0.9367	chr19	1505018	1513604	ENSG00000185761	protein_coding	ADAMTSL5	ENSG00000185761	protein_coding
ADAP1	2050.97	-0.148291	0.0761584	-1.94713	0.0515186	0.207155	0.0945418	0.0958058	0.986806	0.323738	0.689546	237.331	0.0397281	0.19561	0.203099	0.839058	0.955655	0.0927991	0.195768	0.474025	0.635482	0.937278	chr7	897901	955407	ENSG00000105963	protein_coding	ADAP1	ENSG00000105963	protein_coding
ADAR	47506.1	0.0368345	0.0205165	1.79536	0.0725972	0.257709	-0.00653748	0.0258157	-0.253237	0.800085	0.943001	16510.1	0.029969	0.0216503	1.38423	0.166288	0.553791	0.0343367	0.0216686	1.58463	0.11305	0.604125	chr1	154582062	154627999	ENSG00000160710	protein_coding	ADAR	ENSG00000160710	protein_coding
ADARB1	203.186	-0.549843	0.144937	-3.79367	0.000148437	0.00296617	-0.64688	0.182185	-3.55067	0.00038425	0.0152612	3183.61	0.192797	0.0787454	2.44836	0.014351	0.168306	0.287636	0.0788202	3.64926	0.000262993	0.0219333	chr21	45073853	45226560	ENSG00000197381	protein_coding	ADARB1	ENSG00000197381	protein_coding
ADAT1	919.028	-0.0200313	0.0336497	-0.595288	0.551651	0.785593	-0.0637484	0.0423406	-1.50561	0.132167	0.474811	891.478	-0.0367626	0.0499542	-0.735926	0.461776	0.807436	-0.0190482	0.0499549	-0.381307	0.702975	0.949869	chr16	75596981	75623300	ENSG00000065457	protein_coding	ADAT1	ENSG00000065457	protein_coding
ADAT2	778.242	-0.0718168	0.02515	-2.85554	0.00429636	0.0378765	-0.0462373	0.031584	-1.46395	0.143208	0.491215	247.773	-0.0544809	0.0592629	-0.919309	0.357934	0.741424	-0.0779158	0.0593238	-1.3134	0.189048	0.707625	chr6	143422832	143450673	ENSG00000189007	protein_coding	ADAT2	ENSG00000189007	protein_coding
ADAT3	195.241	0.137809	0.0413963	3.32903	0.000871503	0.0114711	0.125986	0.0518298	2.43077	0.0150667	0.155209	83.0485	-0.197521	0.187526	-1.0533	0.292206	0.690381	-0.0336092	0.188076	-0.1787	0.858173	0.981956	chr19	1905378	1913447	ENSG00000213638	protein_coding	ADAT3	ENSG00000213638	protein_coding
ADCK1	285.564	-0.0391718	0.041861	-0.935759	0.349397	0.630644	0.0706685	0.0524877	1.34638	0.178179	0.538436	285.7	0.00964508	0.0490118	0.196791	0.843991	0.957548	-0.00512391	0.0490453	-0.104473	0.916794	0.992751	chr14	77800083	77935012	ENSG00000063761	protein_coding	ADCK1	ENSG00000063761	protein_coding
ADCK2	1559.8	0.0706271	0.0247533	2.85324	0.00432757	0.0380899	0.0575354	0.0311204	1.8488	0.0644866	0.334048	530.777	0.298617	0.0498057	5.99565	2.02677e-09	6.09266e-07	0.305138	0.049815	6.12543	9.04412e-10	4.63786e-07	chr7	140673153	140696261	ENSG00000133597	protein_coding	ADCK2	ENSG00000133597	protein_coding
ADCK5	219.551	0.0352685	0.0316339	1.1149	0.264895	0.545535	0.022423	0.0394982	0.567698	0.57024	0.845952	181.331	-0.0198087	0.066746	-0.296777	0.766637	0.932126	-0.0206682	0.0669746	-0.308597	0.757628	0.960936	chr8	144373101	144393242	ENSG00000173137	protein_coding	ADCK5	ENSG00000173137	protein_coding
ADCY1	983.996	-0.0795109	0.133777	-0.594352	0.552277	0.785927	-0.261639	0.168293	-1.55466	0.120026	0.452464	NA	NA	NA	NA	NA	NA	NA	NA	NA	NA	NA	chr7	45574140	45723116	ENSG00000164742	protein_coding	ADCY1	ENSG00000164742	protein_coding
ADCY3	6040.23	-0.0491912	0.0272947	-1.80223	0.0715099	0.255415	-0.0098472	0.0343339	-0.286807	0.77426	0.933173	3983.63	0.236959	0.0325816	7.27278	3.52171e-13	2.30258e-10	0.198419	0.0326111	6.08439	1.16938e-09	5.77033e-07	chr2	24819169	24919839	ENSG00000138031	protein_coding	ADCY3	ENSG00000138031	protein_coding
ADCY6	368.716	0.206212	0.127832	1.61315	0.106712	0.328004	0.354695	0.160811	2.20566	0.0274081	0.215385	2106.93	0.105173	0.044263	2.37608	0.0174975	0.189078	0.034672	0.0443154	0.782391	0.433985	0.87691	chr12	48766194	48789037	ENSG00000174233	protein_coding	ADCY6	ENSG00000174233	protein_coding
ADCY7	3053.19	0.0319973	0.0265605	1.2047	0.22832	0.503868	0.0244689	0.0334218	0.732124	0.464093	0.788535	5398.32	0.0253977	0.0451912	0.562006	0.574112	0.859712	0.132751	0.045229	2.93508	0.00333462	0.113852	chr16	50246137	50318135	ENSG00000121281	protein_coding	ADCY7	ENSG00000121281	protein_coding
ADCY9	NA	NA	NA	NA	NA	NA	NA	NA	NA	NA	NA	4119.79	0.0907557	0.0780685	1.16251	0.245027	0.645194	0.0407133	0.078147	0.520983	0.602379	0.929656	chr16	3953387	4116185	ENSG00000162104	protein_coding	ADCY9	ENSG00000162104	protein_coding
ADD1	14489.1	0.0610726	0.0230148	2.65362	0.00796332	0.0588723	0.0372603	0.0289576	1.28672	0.198192	0.564076	19112.2	0.10037	0.0252966	3.96772	7.25634e-05	0.00432289	0.0445286	0.0253217	1.75852	0.0786596	0.530816	chr4	2843857	2930076	ENSG00000087274	protein_coding	ADD1	ENSG00000087274	protein_coding
ADD2	NA	NA	NA	NA	NA	NA	NA	NA	NA	NA	NA	1075.81	0.687963	0.202822	3.39196	0.000693956	0.0227901	0.511891	0.203004	2.52159	0.0116827	0.221407	chr2	70607618	70768225	ENSG00000075340	protein_coding	ADD2	ENSG00000075340	protein_coding
ADD3	6050.27	0.0680662	0.0452229	1.50513	0.132291	0.370699	0.0651839	0.0569016	1.14556	0.251979	0.622477	7657.76	0.0629155	0.0614475	1.02389	0.305887	0.702472	0.135445	0.0615061	2.20214	0.0276557	0.339965	chr10	109996368	110135565	ENSG00000148700	protein_coding	ADD3	ENSG00000148700	protein_coding
ADGRA2	NA	NA	NA	NA	NA	NA	NA	NA	NA	NA	NA	16629.2	0.0230043	0.108332	0.21235	0.831834	0.953038	0.158004	0.108442	1.45705	0.145104	0.655215	chr8	37784191	37844896	ENSG00000020181	protein_coding	ADGRA2	ENSG00000020181	protein_coding
ADGRA3	NA	NA	NA	NA	NA	NA	NA	NA	NA	NA	NA	1944.23	-0.0323841	0.0598873	-0.54075	0.58868	0.865221	-0.0272467	0.0599424	-0.454548	0.649434	0.940717	chr4	22345071	22516054	ENSG00000152990	protein_coding	ADGRA3	ENSG00000152990	protein_coding
ADGRB2	NA	NA	NA	NA	NA	NA	NA	NA	NA	NA	NA	350.403	0.112575	0.0870883	1.29265	0.196131	0.592019	0.053981	0.0872291	0.618841	0.536021	0.909692	chr1	31727117	31764893	ENSG00000121753	protein_coding	ADGRB2	ENSG00000121753	protein_coding
ADGRD1	NA	NA	NA	NA	NA	NA	NA	NA	NA	NA	NA	905.488	0.287762	0.214189	1.3435	0.179111	0.569682	0.454916	0.21438	2.12201	0.0338372	0.375136	chr12	130953907	131141469	ENSG00000111452	protein_coding	ADGRD1	ENSG00000111452	protein_coding
ADGRE2	609.155	-0.169251	0.0824378	-2.05308	0.0400646	0.176119	-0.187993	0.103746	-1.81205	0.0699792	0.346743	NA	NA	NA	NA	NA	NA	NA	NA	NA	NA	NA	chr19	14732393	14778541	ENSG00000127507	protein_coding	ADGRE2	ENSG00000127507	protein_coding
ADGRE5	6723.34	-0.0491254	0.0249089	-1.9722	0.0485866	0.199464	0.00586626	0.0313357	0.187207	0.851498	0.957544	4554.61	0.0906817	0.0922733	0.982751	0.32573	0.717522	0.177267	0.0923621	1.91926	0.0549513	0.46319	chr19	14380501	14408725	ENSG00000123146	protein_coding	ADGRE5	ENSG00000123146	protein_coding
ADGRG5	3276.32	0.120843	0.0800941	1.50876	0.131361	0.368889	0.00194058	0.100783	0.019255	0.984638	0.996368	NA	NA	NA	NA	NA	NA	NA	NA	NA	NA	NA	chr16	57542421	57591681	ENSG00000159618	protein_coding	ADGRG5	ENSG00000159618	protein_coding
ADGRG6	NA	NA	NA	NA	NA	NA	NA	NA	NA	NA	NA	724.57	-0.10092	0.148428	-0.679924	0.496553	0.823833	0.0265034	0.148538	0.178428	0.858387	0.981956	chr6	142301854	142446266	ENSG00000112414	protein_coding	ADGRG6	ENSG00000112414	protein_coding
ADGRL1	NA	NA	NA	NA	NA	NA	NA	NA	NA	NA	NA	707.596	-0.139437	0.0856959	-1.62712	0.103712	0.45276	-0.185113	0.085821	-2.15697	0.0310084	0.360797	chr19	14147743	14206187	ENSG00000072071	protein_coding	ADGRL1	ENSG00000072071	protein_coding
ADGRL2	NA	NA	NA	NA	NA	NA	NA	NA	NA	NA	NA	2399.98	0.165067	0.0970224	1.70133	0.0888819	0.421706	-0.026151	0.0971224	-0.269258	0.787731	0.967753	chr1	81306160	81992436	ENSG00000117114	protein_coding	ADGRL2	ENSG00000117114	protein_coding
ADGRL4	NA	NA	NA	NA	NA	NA	NA	NA	NA	NA	NA	1631.6	-0.327537	0.121794	-2.68928	0.00716072	0.111495	-0.250165	0.121904	-2.05216	0.0401545	0.40626	chr1	78889764	79006718	ENSG00000162618	protein_coding	ADGRL4	ENSG00000162618	protein_coding
ADH5	7139.86	-0.0523651	0.0177389	-2.95199	0.00315735	0.0300661	-0.0245492	0.0223102	-1.10036	0.271177	0.641166	16434.5	-0.0317518	0.0428323	-0.741305	0.458508	0.805168	-0.0697078	0.0428755	-1.62582	0.103989	0.588406	chr4	99070978	99088801	ENSG00000197894	protein_coding	ADH5	ENSG00000197894	protein_coding
ADI1	2087.39	-0.0717909	0.0313131	-2.29268	0.0218662	0.117966	-0.0138642	0.0393701	-0.35215	0.724726	0.915932	5955.6	-0.0109603	0.0364816	-0.300433	0.763847	0.931369	-0.0844222	0.0365215	-2.31157	0.0208012	0.298075	chr2	3497361	3519736	ENSG00000182551	protein_coding	ADI1	ENSG00000182551	protein_coding
ADIPOR1	6782.13	-0.0210924	0.0156092	-1.35128	0.176607	0.436644	-0.0115465	0.0196284	-0.588253	0.556362	0.83932	5961.41	0.0114794	0.0324035	0.354265	0.72314	0.9173	0.0199977	0.0324301	0.61664	0.537472	0.909697	chr1	202940823	202958572	ENSG00000159346	protein_coding	ADIPOR1	ENSG00000159346	protein_coding
ADIPOR2	8787.13	-0.0206363	0.0129449	-1.59416	0.1109	0.334647	-0.0211779	0.0162813	-1.30075	0.193344	0.559235	5587.15	0.00765358	0.0199857	0.382952	0.701755	0.909249	-0.0040156	0.0199982	-0.200798	0.840857	0.97794	chr12	1688574	1788678	ENSG00000006831	protein_coding	ADIPOR2	ENSG00000006831	protein_coding
ADIRF	NA	NA	NA	NA	NA	NA	NA	NA	NA	NA	NA	770.891	0.518069	0.171992	3.01217	0.00259388	0.0583439	0.439599	0.172172	2.55325	0.0106723	0.213064	chr10	86968192	86983934	ENSG00000148671	protein_coding	ADIRF	ENSG00000148671	protein_coding
ADK	3848.89	-0.0948406	0.0316469	-2.99683	0.00272799	0.0269392	-0.0636546	0.0398127	-1.59885	0.109854	0.435328	2952.29	0.0371868	0.0623945	0.595995	0.551179	0.849287	0.0038153	0.0624553	0.0610885	0.951289	0.996961	chr10	74151185	74709303	ENSG00000156110	protein_coding	ADK	ENSG00000156110	protein_coding
ADM	2135.77	0.363734	0.0968341	3.75626	0.000172472	0.00332785	0.00916749	0.121855	0.0752325	0.94003	0.984309	20317.8	0.0608505	0.144871	0.420033	0.674461	0.900694	0.17772	0.145017	1.22551	0.220383	0.738438	chr11	10304680	10307397	ENSG00000148926	protein_coding	ADM	ENSG00000148926	protein_coding
ADM-DT	NA	NA	NA	NA	NA	NA	NA	NA	NA	NA	NA	43.9418	0.0753746	0.128892	0.584788	0.55869	0.853391	0.195206	0.128821	1.51532	0.12969	0.634632	chr11	10302657	10303704	ENSG00000254554	lncRNA	RP11-351I24.1	ENSG00000254554	antisense
ADM2	409.442	-0.175329	0.0586897	-2.98739	0.00281375	0.0276158	-0.0539267	0.0736497	-0.732205	0.464043	0.788506	1342.73	-0.402425	0.17336	-2.32133	0.0202692	0.204672	-0.125615	0.173515	-0.723944	0.4691	0.888279	chr22	50481556	50486440	ENSG00000128165	protein_coding	ADM2	ENSG00000128165	protein_coding
ADNP	9842.25	-0.00106154	0.0146454	-0.0724826	0.942218	0.980384	-0.0151626	0.0184233	-0.823012	0.410501	0.75272	6499.31	-0.0210468	0.0208873	-1.00764	0.31363	0.708443	-0.00449256	0.0208977	-0.214979	0.829784	0.976233	chr20	50888919	50931240	ENSG00000101126	protein_coding	ADNP	ENSG00000101126	protein_coding
ADNP-AS1	NA	NA	NA	NA	NA	NA	NA	NA	NA	NA	NA	35.1435	-0.107861	0.0644929	-1.67244	0.0944374	0.435287	-0.0904834	0.0646549	-1.39948	0.161668	0.677582	chr20	50930984	50945134	ENSG00000259456	lncRNA	ADNP-AS1	ENSG00000259456	antisense
ADNP2	2570.15	0.0258573	0.0279139	0.926326	0.354277	0.634651	0.0275471	0.0351128	0.78453	0.432729	0.767709	1626.14	-0.0269142	0.0252616	-1.06542	0.286685	0.68521	-0.0283512	0.0252549	-1.1226	0.261607	0.777498	chr18	80109031	80147523	ENSG00000101544	protein_coding	ADNP2	ENSG00000101544	protein_coding
ADO	3363.03	0.0269086	0.0255195	1.05443	0.291685	0.573374	0.0022684	0.0321219	0.0706186	0.943701	0.984788	2263.85	0.0139751	0.0284073	0.491957	0.62275	0.880391	0.0365948	0.0284139	1.28792	0.197774	0.717373	chr10	62804857	62808483	ENSG00000181915	protein_coding	ADO	ENSG00000181915	protein_coding
ADORA1	NA	NA	NA	NA	NA	NA	NA	NA	NA	NA	NA	381.446	0.196381	0.110343	1.77973	0.0751194	0.39426	0.156991	0.110425	1.4217	0.155114	0.669643	chr1	203090654	203167405	ENSG00000163485	protein_coding	ADORA1	ENSG00000163485	protein_coding
ADORA2A	1675.87	-0.028332	0.0515553	-0.549546	0.582631	0.805685	-0.00911082	0.0648552	-0.140479	0.888281	0.969385	NA	NA	NA	NA	NA	NA	NA	NA	NA	NA	NA	chr22	24417879	24442360	ENSG00000128271	protein_coding	ADORA2A	ENSG00000128271	protein_coding
ADORA2B	NA	NA	NA	NA	NA	NA	NA	NA	NA	NA	NA	148.577	0.0442014	0.0920878	0.479992	0.631233	0.883645	0.0816883	0.0921296	0.886667	0.375258	0.849634	chr17	15944917	15975746	ENSG00000170425	protein_coding	ADORA2B	ENSG00000170425	protein_coding
ADPGK	4780.65	0.00358218	0.016669	0.2149	0.829845	0.932673	-0.0253134	0.0209603	-1.20768	0.22717	0.597601	3853.75	-0.0182822	0.0351959	-0.519442	0.603453	0.871905	-0.0220781	0.0352301	-0.626683	0.530867	0.908629	chr15	72751369	72785846	ENSG00000159322	protein_coding	ADPGK	ENSG00000159322	protein_coding
ADPRH	4459.04	0.0161698	0.0274928	0.588147	0.556433	0.787363	0.00684616	0.0345982	0.197876	0.843142	0.956105	366.909	0.113849	0.0709358	1.60496	0.108503	0.460415	0.188961	0.0709196	2.66443	0.00771181	0.183352	chr3	119579268	119589945	ENSG00000144843	protein_coding	ADPRH	ENSG00000144843	protein_coding
ADPRHL1	NA	NA	NA	NA	NA	NA	NA	NA	NA	NA	NA	230.225	0.0601687	0.089521	0.672118	0.501509	0.826827	0.348609	0.0895123	3.89454	9.83837e-05	0.0109027	chr13	113399610	113453524	ENSG00000153531	protein_coding	ADPRHL1	ENSG00000153531	protein_coding
ADPRM	660.044	-0.0852881	0.0280569	-3.03982	0.00236718	0.0241847	-0.0586639	0.0351669	-1.66815	0.0952851	0.406535	365.636	-0.036135	0.0572254	-0.63145	0.527746	0.839597	-0.00680588	0.0572531	-0.118874	0.905376	0.990349	chr17	10697594	10711233	ENSG00000170222	protein_coding	ADPRM	ENSG00000170222	protein_coding
ADPRS	2886	-0.0163443	0.0188652	-0.866375	0.386285	0.663841	0.00422559	0.0237113	0.17821	0.858558	0.95981	1146.13	0.0347763	0.0370198	0.939397	0.347527	0.734221	0.0552922	0.037059	1.492	0.135699	0.645259	chr1	36088875	36093932	ENSG00000116863	protein_coding	ADPRHL2	ENSG00000116863	protein_coding
ADRA1B	NA	NA	NA	NA	NA	NA	NA	NA	NA	NA	NA	143.935	-0.0386847	0.18206	-0.212484	0.83173	0.953038	-0.0187529	0.182214	-0.102917	0.918029	0.992821	chr5	159916783	159972544	ENSG00000170214	protein_coding	ADRA1B	ENSG00000170214	protein_coding
ADRA1D	NA	NA	NA	NA	NA	NA	NA	NA	NA	NA	NA	299.617	0.041424	0.191977	0.215776	0.829162	0.952559	-0.241712	0.192223	-1.25745	0.208589	0.729797	chr20	4220631	4249074	ENSG00000171873	protein_coding	ADRA1D	ENSG00000171873	protein_coding
ADRA2A	NA	NA	NA	NA	NA	NA	NA	NA	NA	NA	NA	1229.22	0.0752774	0.216643	0.347473	0.728236	0.919693	1.83092e-05	0.21687	8.44251e-05	0.999933	0.999941	chr10	111077163	111080907	ENSG00000150594	protein_coding	ADRA2A	ENSG00000150594	protein_coding
ADRM1	4580.48	-0.0270816	0.0262792	-1.03053	0.30276	0.584758	0.0281798	0.0330475	0.852706	0.393823	0.740739	3933.62	-0.00548653	0.0767739	-0.0714635	0.943029	0.986719	-0.0384044	0.0768561	-0.499693	0.617291	0.933898	chr20	62302093	62308862	ENSG00000130706	protein_coding	ADRM1	ENSG00000130706	protein_coding
ADSL	6796.98	-0.0464483	0.0211417	-2.19699	0.0280209	0.139893	-0.00340633	0.0265897	-0.128107	0.898064	0.973222	3969.96	-0.0385656	0.0349621	-1.10307	0.269998	0.669667	-0.0129802	0.0349901	-0.370969	0.710661	0.95128	chr22	40346500	40369367	ENSG00000239900	protein_coding	ADSL	ENSG00000239900	protein_coding
ADSS1	NA	NA	NA	NA	NA	NA	NA	NA	NA	NA	NA	98.6893	-0.024945	0.133251	-0.187202	0.851502	0.960299	0.00915895	0.133313	0.0687025	0.945226	0.996953	chr14	104724186	104747325	ENSG00000185100	protein_coding	ADSSL1	ENSG00000185100	protein_coding
ADSS2	4916.21	-0.0124236	0.0200028	-0.621092	0.534539	0.774213	-0.0338345	0.0251668	-1.34441	0.178816	0.539424	4230.05	-0.00729486	0.0323268	-0.22566	0.821466	0.950611	-0.019294	0.0323541	-0.59634	0.550948	0.912677	chr1	244408494	244452134	ENSG00000035687	protein_coding	ADSS	ENSG00000035687	protein_coding
ADTRP	296.892	0.419141	0.11857	3.53498	0.000407804	0.00640573	0.13189	0.149269	0.883574	0.376926	0.728924	155.931	0.210578	0.152295	1.3827	0.166757	0.554366	0.293864	0.152413	1.92808	0.0538454	0.45941	chr6	11712054	11807046	ENSG00000111863	protein_coding	ADTRP	ENSG00000111863	protein_coding
AEBP1	NA	NA	NA	NA	NA	NA	NA	NA	NA	NA	NA	23576.6	-0.132619	0.100302	-1.3222	0.186102	0.58004	0.160853	0.100402	1.60208	0.109137	0.596501	chr7	44104361	44114562	ENSG00000106624	protein_coding	AEBP1	ENSG00000106624	protein_coding
AEBP2	3258.29	-0.0312386	0.0187218	-1.66857	0.0952035	0.305494	-0.0354658	0.0235667	-1.50491	0.132346	0.475132	1944.72	-0.0501203	0.0312072	-1.60605	0.108263	0.460019	-0.0460576	0.0312241	-1.47507	0.140195	0.650432	chr12	19404045	19720801	ENSG00000139154	protein_coding	AEBP2	ENSG00000139154	protein_coding
AEN	4664.22	-0.0186558	0.0298281	-0.625442	0.531681	0.772616	0.0255213	0.0375253	0.680109	0.496436	0.806517	2474.99	-0.0947558	0.0563755	-1.6808	0.0928019	0.431092	-0.0598188	0.056426	-1.06013	0.289086	0.800389	chr15	88621296	88632282	ENSG00000181026	protein_coding	AEN	ENSG00000181026	protein_coding
AFAP1	NA	NA	NA	NA	NA	NA	NA	NA	NA	NA	NA	9376.26	0.0809468	0.0876543	0.923478	0.355758	0.739893	-0.0144594	0.0877431	-0.164792	0.869107	0.984527	chr4	7758714	7939926	ENSG00000196526	protein_coding	AFAP1	ENSG00000196526	protein_coding
AFAP1L1	NA	NA	NA	NA	NA	NA	NA	NA	NA	NA	NA	410.245	-0.323373	0.117453	-2.75322	0.00590131	0.0991246	0.00899458	0.117476	0.0765654	0.938969	0.995676	chr5	149271871	149341802	ENSG00000157510	protein_coding	AFAP1L1	ENSG00000157510	protein_coding
AFAP1L2	682.929	0.217847	0.134917	1.61467	0.106383	0.327642	-0.0202948	0.169793	-0.119527	0.904858	0.974794	NA	NA	NA	NA	NA	NA	NA	NA	NA	NA	NA	chr10	114294824	114404756	ENSG00000169129	protein_coding	AFAP1L2	ENSG00000169129	protein_coding
AFDN	3737.78	-0.343589	0.0558067	-6.15678	7.42389e-10	1.05195e-07	-0.0310636	0.0701899	-0.442565	0.65808	0.888212	2226.67	-0.0224678	0.0394572	-0.569422	0.56907	0.857932	0.0557638	0.0394823	1.41237	0.15784	0.673407	chr6	167826922	167972023	ENSG00000130396	protein_coding	MLLT4	ENSG00000130396	protein_coding
AFF1	13690.4	0.00235386	0.0324223	0.0726002	0.942124	0.980384	-0.053604	0.0407966	-1.31393	0.188869	0.553227	4070.61	0.020115	0.0485456	0.414352	0.678616	0.901617	0.0555219	0.0485842	1.1428	0.253123	0.769393	chr4	86935002	87141054	ENSG00000172493	protein_coding	AFF1	ENSG00000172493	protein_coding
AFF3	NA	NA	NA	NA	NA	NA	NA	NA	NA	NA	NA	1118.46	-0.0701097	0.201234	-0.348398	0.727541	0.919153	-0.0526127	0.20143	-0.261196	0.793942	0.969104	chr2	99545419	100142739	ENSG00000144218	protein_coding	AFF3	ENSG00000144218	protein_coding
AFF4	4466.8	0.0397877	0.0323933	1.22827	0.219345	0.492694	-0.029633	0.0407682	-0.726865	0.467308	0.789925	13943	0.00720676	0.0348606	0.206731	0.83622	0.95459	0.00224858	0.0348912	0.0644454	0.948616	0.996961	chr5	132875379	132963634	ENSG00000072364	protein_coding	AFF4	ENSG00000072364	protein_coding
AFG1L	427.694	-0.064639	0.0233994	-2.76242	0.00573743	0.0470867	-0.0304903	0.0293265	-1.03969	0.298486	0.667554	339.514	-0.040413	0.0284395	-1.42102	0.155312	0.536055	0.0132843	0.0283038	0.469346	0.638823	0.937996	chr6	108294894	108526796	ENSG00000135537	protein_coding	LACE1	ENSG00000135537	protein_coding
AFG3L2	7805.58	-0.0413918	0.0169703	-2.43908	0.0147248	0.090226	0.00576681	0.0213417	0.270213	0.786996	0.937069	3680.72	0.0652816	0.0254031	2.56983	0.0101748	0.137362	0.0269353	0.0254261	1.05936	0.289438	0.800853	chr18	12328944	12377314	ENSG00000141385	protein_coding	AFG3L2	ENSG00000141385	protein_coding
AFMID	959.355	-0.074748	0.0352841	-2.11846	0.0341359	0.158563	-0.124083	0.0443202	-2.79969	0.00511518	0.0834814	411.444	-0.102136	0.0402069	-2.54027	0.0110767	0.145354	-0.103668	0.0403477	-2.56937	0.0101883	0.208169	chr17	78187317	78207701	ENSG00000183077	protein_coding	AFMID	ENSG00000183077	protein_coding
AFTPH	10021.6	-0.0320947	0.0184346	-1.74101	0.0816826	0.277713	-0.0757127	0.0232011	-3.26333	0.00110112	0.0308835	2095.37	0.0294838	0.0253922	1.16113	0.245587	0.645763	0.00412434	0.0254062	0.162336	0.871041	0.984817	chr2	64524305	64593005	ENSG00000119844	protein_coding	AFTPH	ENSG00000119844	protein_coding
AFTPH-DT	662.731	-0.0529987	0.042274	-1.2537	0.209953	0.481132	-0.160918	0.0532892	-3.01971	0.00253013	0.0535263	NA	NA	NA	NA	NA	NA	NA	NA	NA	NA	NA	chr2	64522187	64524093	ENSG00000260101	lncRNA	RP11-568N6.1	ENSG00000260101	lincRNA
AGA	1047.64	0.0202242	0.029667	0.681708	0.495424	0.747394	0.0185729	0.0373225	0.497634	0.618742	0.871522	1269.74	0.0340878	0.0794011	0.429312	0.667697	0.899215	0.0844201	0.0794649	1.06236	0.288074	0.800165	chr4	177430770	177442503	ENSG00000038002	protein_coding	AGA	ENSG00000038002	protein_coding
AGAP1	NA	NA	NA	NA	NA	NA	NA	NA	NA	NA	NA	2189.28	0.0335656	0.0327483	1.02496	0.305383	0.702264	0.0934957	0.0327707	2.85302	0.00433052	0.132309	chr2	235494089	236131800	ENSG00000157985	protein_coding	AGAP1	ENSG00000157985	protein_coding
AGAP2	2011.21	0.0108385	0.0217063	0.499323	0.617552	0.828254	-0.0248998	0.0273015	-0.91203	0.361753	0.717754	NA	NA	NA	NA	NA	NA	NA	NA	NA	NA	NA	chr12	57723761	57742157	ENSG00000135439	protein_coding	AGAP2	ENSG00000135439	protein_coding
AGAP2-AS1	NA	NA	NA	NA	NA	NA	NA	NA	NA	NA	NA	1134.77	-0.213763	0.0652632	-3.27541	0.00105511	0.030866	-0.172337	0.0653462	-2.63729	0.00835706	0.190382	chr12	57726271	57728356	ENSG00000255737	lncRNA	AGAP2-AS1	ENSG00000255737	antisense
AGAP3	1912.95	0.0481789	0.0353311	1.36364	0.172681	0.431362	0.128586	0.0444266	2.89434	0.00379952	0.0701016	2330.08	-0.00951168	0.0499906	-0.190269	0.849098	0.959408	0.0230829	0.050046	0.461233	0.644631	0.939397	chr7	151085831	151144436	ENSG00000133612	protein_coding	AGAP3	ENSG00000133612	protein_coding
AGAP4	267.538	-0.00666091	0.0499296	-0.133406	0.893872	0.960454	0.0651904	0.0626431	1.04066	0.298032	0.667072	NA	NA	NA	NA	NA	NA	NA	NA	NA	NA	NA	chr10	45825594	45853875	ENSG00000188234	protein_coding	AGAP4	ENSG00000188234	protein_coding
AGAP6	518.598	-0.0152053	0.0422493	-0.359895	0.718925	0.881182	0.0825481	0.0530099	1.55722	0.119418	0.451225	197.508	-0.12088	0.085338	-1.41648	0.156635	0.537737	0.0272685	0.0854874	0.318977	0.749744	0.959554	chr10	49982190	50010499	ENSG00000204149	protein_coding	AGAP6	ENSG00000204149	protein_coding
AGAP9	NA	NA	NA	NA	NA	NA	NA	NA	NA	NA	NA	110.979	-0.0377133	0.142985	-0.263756	0.791968	0.939649	0.0702446	0.143213	0.490491	0.623786	0.935219	chr10	47501854	47523638	ENSG00000204172	protein_coding	AGAP9	ENSG00000204172	protein_coding
AGBL3	169.434	0.0521313	0.0338723	1.53905	0.123791	0.356188	0.0222858	0.04236	0.526104	0.598816	0.86134	NA	NA	NA	NA	NA	NA	NA	NA	NA	NA	NA	chr7	134986508	135147963	ENSG00000146856	protein_coding	AGBL3	ENSG00000146856	protein_coding
AGBL5	1893.26	0.00306429	0.0261095	0.117363	0.906573	0.965911	0.0200358	0.0328127	0.610613	0.541456	0.830813	1640.34	0.0125554	0.0364451	0.344501	0.73047	0.920361	0.0126474	0.0364777	0.346717	0.728804	0.956075	chr2	27042364	27070622	ENSG00000084693	protein_coding	AGBL5	ENSG00000084693	protein_coding
AGER	253.152	0.00361973	0.0486975	0.074331	0.940747	0.980236	-0.027764	0.0612308	-0.453432	0.650238	0.884377	94.0147	-0.0647862	0.0968099	-0.66921	0.503361	0.827541	0.106243	0.0970002	1.09528	0.273392	0.787014	chr6	32180968	32184324	ENSG00000204305	protein_coding	AGER	ENSG00000204305	protein_coding
AGFG1	8256.99	-0.043824	0.0188427	-2.32578	0.0200301	0.111008	-0.0284319	0.0237087	-1.19922	0.230443	0.601038	5964.93	0.00589237	0.048261	0.122094	0.902825	0.974638	-0.0151968	0.0483062	-0.314593	0.753071	0.95995	chr2	227472152	227561214	ENSG00000173744	protein_coding	AGFG1	ENSG00000173744	protein_coding
AGFG2	2509.76	0.00038132	0.0355872	0.0107151	0.991451	0.996944	-0.0120502	0.0447747	-0.26913	0.78783	0.937361	569.198	0.10137	0.0492025	2.06026	0.0393732	0.288178	0.0153407	0.0492654	0.311388	0.755506	0.960421	chr7	100539211	100568219	ENSG00000106351	protein_coding	AGFG2	ENSG00000106351	protein_coding
AGGF1	4053.62	0.00978104	0.0184846	0.529145	0.596705	0.814344	-0.0359179	0.0232683	-1.54364	0.122675	0.457575	3019.52	-0.0271949	0.022582	-1.20427	0.228485	0.630061	-0.0203748	0.0225932	-0.90181	0.367158	0.845011	chr5	77029251	77065234	ENSG00000164252	protein_coding	AGGF1	ENSG00000164252	protein_coding
AGK	4564.35	-0.0206488	0.0217307	-0.950214	0.342003	0.624299	-0.0244895	0.0273404	-0.895726	0.370399	0.724865	1702.95	0.0278154	0.0325163	0.855428	0.392314	0.763399	-0.00624439	0.0325531	-0.191822	0.847882	0.980181	chr7	141551189	141655244	ENSG00000006530	protein_coding	AGK	ENSG00000006530	protein_coding
AGL	3890.77	-0.0100245	0.0274171	-0.365631	0.71464	0.879138	-0.0496101	0.0345152	-1.43734	0.150621	0.502031	1785	-0.0185861	0.0602072	-0.308702	0.757548	0.928904	-0.0969589	0.060259	-1.60904	0.107609	0.595234	chr1	99850084	99924023	ENSG00000162688	protein_coding	AGL	ENSG00000162688	protein_coding
AGMAT	432.494	0.0861245	0.0499279	1.72498	0.0845315	0.283956	0.118171	0.0627748	1.88246	0.0597734	0.322352	121.277	0.0154981	0.0956896	0.161963	0.871335	0.965407	-0.0354359	0.0957313	-0.37016	0.711263	0.951281	chr1	15572353	15585110	ENSG00000116771	protein_coding	AGMAT	ENSG00000116771	protein_coding
AGO1	3920.3	0.067745	0.0247419	2.73807	0.00618009	0.0494226	0.00150414	0.0311396	0.048303	0.961475	0.990378	3393.84	0.0740581	0.0375056	1.97459	0.0483151	0.316926	-0.0154819	0.0375421	-0.412388	0.680055	0.945096	chr1	35869808	35930528	ENSG00000092847	protein_coding	AGO1	ENSG00000092847	protein_coding
AGO2	7901.48	-0.0967816	0.0522894	-1.85088	0.0641861	0.238103	-0.0897717	0.0657909	-1.3645	0.17241	0.532045	3633.25	0.0756054	0.0551987	1.36969	0.170783	0.558033	0.0422912	0.0552489	0.765467	0.443994	0.879395	chr8	140520156	140635619	ENSG00000123908	protein_coding	AGO2	ENSG00000123908	protein_coding
AGO3	1663.89	-0.00759558	0.0266374	-0.285148	0.775531	0.908152	-0.0612974	0.0335013	-1.8297	0.0672943	0.341607	1471.44	-0.000571384	0.0331661	-0.0172279	0.986255	0.997808	0.0388491	0.0331854	1.17067	0.241733	0.758546	chr1	35930718	36072500	ENSG00000126070	protein_coding	AGO3	ENSG00000126070	protein_coding
AGO4	958.998	0.0707901	0.0359905	1.96691	0.0491934	0.200954	0.0537926	0.0452731	1.18818	0.234762	0.604218	984.962	0.0625119	0.0567438	1.10165	0.270613	0.670482	0.0850147	0.0567957	1.49685	0.134432	0.643224	chr1	35808172	35857890	ENSG00000134698	protein_coding	AGO4	ENSG00000134698	protein_coding
AGPAT1	2597.28	-0.0456678	0.0194968	-2.34232	0.0191645	0.107414	-0.0358456	0.0245064	-1.4627	0.143549	0.491678	5479.69	-0.0316999	0.0283221	-1.11926	0.263028	0.663866	-0.0313074	0.0283483	-1.10438	0.269427	0.783394	chr6	32168212	32178096	ENSG00000204310	protein_coding	AGPAT1	ENSG00000204310	protein_coding
AGPAT2	908.736	-0.113235	0.0435442	-2.60046	0.00930988	0.0658053	-0.106338	0.0547166	-1.94344	0.0519633	0.298945	1555.17	0.0415873	0.06225	0.668069	0.50409	0.827541	0.0837909	0.0623234	1.34445	0.178802	0.696176	chr9	136673143	136687423	ENSG00000169692	protein_coding	AGPAT2	ENSG00000169692	protein_coding
AGPAT3	11074.9	-0.0127776	0.019946	-0.640609	0.521777	0.766162	-0.0166313	0.0250939	-0.662762	0.507483	0.813636	5981.86	0.198364	0.0344773	5.75347	8.7429e-09	2.2417e-06	0.17076	0.0345096	4.94818	7.49088e-07	0.000225183	chr21	43865186	43986536	ENSG00000160216	protein_coding	AGPAT3	ENSG00000160216	protein_coding
AGPAT4	NA	NA	NA	NA	NA	NA	NA	NA	NA	NA	NA	1260.65	-0.132385	0.0488704	-2.7089	0.00675076	0.107917	-0.0089043	0.0488972	-0.182102	0.855502	0.981529	chr6	161129979	161274061	ENSG00000026652	protein_coding	AGPAT4	ENSG00000026652	protein_coding
AGPAT5	12276.8	-0.0853954	0.0394165	-2.16649	0.0302739	0.14671	-0.0730305	0.0495965	-1.47249	0.140888	0.488032	1754.61	-0.0363638	0.0794199	-0.457867	0.647048	0.890218	0.0113711	0.0794836	0.143062	0.886241	0.987919	chr8	6708357	6759666	ENSG00000155189	protein_coding	AGPAT5	ENSG00000155189	protein_coding
AGPS	5656.55	-0.00822368	0.0266942	-0.30807	0.758029	0.899103	-0.033758	0.0335964	-1.00481	0.314989	0.681684	6390.35	-0.0379023	0.0301618	-1.25663	0.208887	0.607621	-0.0775888	0.0301859	-2.57037	0.0101591	0.208062	chr2	177392644	177543836	ENSG00000018510	protein_coding	AGPS	ENSG00000018510	protein_coding
AGRN	5544.85	-0.0849318	0.043738	-1.94183	0.0521577	0.208525	-0.00841755	0.0550294	-0.152964	0.878426	0.966366	5012.74	-0.37006	0.115255	-3.21079	0.00132371	0.0367895	-0.181606	0.115373	-1.57408	0.11547	0.607613	chr1	1020123	1056118	ENSG00000188157	protein_coding	AGRN	ENSG00000188157	protein_coding
AGTPBP1	4166.3	-0.135283	0.0221245	-6.11461	9.67914e-10	1.29719e-07	-0.119805	0.0278301	-4.30485	1.67097e-05	0.0015951	1246.56	-0.0670128	0.0428822	-1.56272	0.118119	0.476501	-0.115697	0.042913	-2.69609	0.00701594	0.173265	chr9	85546539	85742029	ENSG00000135049	protein_coding	AGTPBP1	ENSG00000135049	protein_coding
AGTR1	NA	NA	NA	NA	NA	NA	NA	NA	NA	NA	NA	363.923	-0.0544648	0.133938	-0.406641	0.684271	0.903483	-0.00890418	0.134053	-0.0664229	0.947041	0.996953	chr3	148697784	148743008	ENSG00000144891	protein_coding	AGTR1	ENSG00000144891	protein_coding
AGTRAP	270.439	-0.0674488	0.0392926	-1.71658	0.0860561	0.287304	0.0156	0.0492446	0.316786	0.751406	0.925333	1371.4	0.0206744	0.0700874	0.29498	0.768009	0.932285	0.069462	0.070161	0.990037	0.322156	0.822616	chr1	11736084	11754802	ENSG00000177674	protein_coding	AGTRAP	ENSG00000177674	protein_coding
AHCTF1	6808.89	0.0235767	0.0222731	1.05853	0.289815	0.571521	0.0119366	0.0280256	0.425918	0.670168	0.893666	5540.33	0.0368233	0.0489478	0.752299	0.451871	0.801095	0.0234325	0.0489909	0.478303	0.632435	0.936666	chr1	246839098	246931978	ENSG00000153207	protein_coding	AHCTF1	ENSG00000153207	protein_coding
AHCY	15310.8	-0.0201016	0.025022	-0.803354	0.42177	0.693921	-0.0160677	0.0314791	-0.510424	0.609754	0.866912	6905.8	0.0984619	0.0393809	2.50025	0.0124107	0.154165	0.0572697	0.0394194	1.45283	0.146271	0.656029	chr20	34280268	34311802	ENSG00000101444	protein_coding	AHCY	ENSG00000101444	protein_coding
AHCYL1	8810.89	0.00651689	0.0175774	0.370754	0.710821	0.87775	-0.0242572	0.0221177	-1.09673	0.27276	0.643043	9280.51	0.0241275	0.0231984	1.04005	0.298316	0.696355	0.0109629	0.0232174	0.472185	0.636795	0.937554	chr1	109984686	110023741	ENSG00000168710	protein_coding	AHCYL1	ENSG00000168710	protein_coding
AHCYL2	1316.1	0.0879165	0.0433802	2.02665	0.0426982	0.183376	0.0513417	0.0545792	0.940681	0.346868	0.706753	867.551	0.00180989	0.0440201	0.041115	0.967204	0.991326	0.00283303	0.0440254	0.0643499	0.948692	0.996961	chr7	129225023	129430211	ENSG00000158467	protein_coding	AHCYL2	ENSG00000158467	protein_coding
AHDC1	1287.79	0.0559244	0.0363905	1.53679	0.124346	0.357115	-0.0418401	0.045803	-0.913478	0.360991	0.71729	1763.28	-0.0674873	0.0736633	-0.916159	0.359583	0.743197	-0.0347325	0.0737456	-0.470977	0.637657	0.937554	chr1	27534035	27604431	ENSG00000126705	protein_coding	AHDC1	ENSG00000126705	protein_coding
AHI1	791.794	-0.0870807	0.0559322	-1.5569	0.119494	0.348816	-0.180999	0.0703618	-2.5724	0.0100995	0.123992	1636.94	-0.0621742	0.0355644	-1.74822	0.0804266	0.405702	-0.0470644	0.0355695	-1.32317	0.18578	0.703081	chr6	135283532	135497776	ENSG00000135541	protein_coding	AHI1	ENSG00000135541	protein_coding
AHNAK	7327.96	-0.401524	0.082947	-4.84072	1.29367e-06	6.29615e-05	-0.175158	0.104361	-1.67838	0.0932727	0.401642	83110.7	0.0791479	0.093538	0.846157	0.397465	0.76619	0.0470947	0.0936325	0.502974	0.614982	0.933898	chr11	62433542	62556235	ENSG00000124942	protein_coding	AHNAK	ENSG00000124942	protein_coding
AHNAK2	NA	NA	NA	NA	NA	NA	NA	NA	NA	NA	NA	5696.72	-0.0215193	0.125871	-0.170963	0.864253	0.963746	0.198467	0.125989	1.57527	0.115194	0.607613	chr14	104937244	104978357	ENSG00000185567	protein_coding	AHNAK2	ENSG00000185567	protein_coding
AHR	6275.11	0.0242864	0.0506767	0.479243	0.631766	0.835325	0.0361504	0.0637666	0.566918	0.57077	0.846278	5831.44	-0.0230764	0.0872256	-0.26456	0.791349	0.939455	-0.130687	0.0873164	-1.49671	0.134469	0.643224	chr7	17298622	17346152	ENSG00000106546	protein_coding	AHR	ENSG00000106546	protein_coding
AHRR	3623.4	-0.168012	0.0467605	-3.59304	0.000326841	0.00536407	-0.0514348	0.0588278	-0.874327	0.38194	0.731945	4385.09	0.0501458	0.0750424	0.668233	0.503985	0.827541	-0.0660543	0.075128	-0.879223	0.37928	0.851682	chr5	304176	438291	ENSG00000063438	protein_coding	AHRR	ENSG00000063438	protein_coding
AHSA1	8698.43	0.0278336	0.0319578	0.87095	0.383781	0.662006	0.0550922	0.0402063	1.37024	0.170613	0.529834	5482.91	0.0303146	0.038471	0.787985	0.430706	0.787702	-0.000171217	0.0385107	-0.00444596	0.996453	0.999772	chr14	77457870	77469474	ENSG00000100591	protein_coding	AHSA1	ENSG00000100591	protein_coding
AICDA	9308.28	0.0783227	0.0668977	1.17078	0.241686	0.51868	0.0324665	0.0841771	0.385693	0.699724	0.905274	NA	NA	NA	NA	NA	NA	NA	NA	NA	NA	NA	chr12	8602166	8612871	ENSG00000111732	protein_coding	AICDA	ENSG00000111732	protein_coding
AIDA	5888.5	-0.0449365	0.0217662	-2.0645	0.0389701	0.173014	-0.0325171	0.0273903	-1.18717	0.235159	0.604218	14780.1	0.0374862	0.0273788	1.36917	0.170947	0.558033	0.0286562	0.0274022	1.04576	0.295671	0.807	chr1	222668013	222713210	ENSG00000186063	protein_coding	AIDA	ENSG00000186063	protein_coding
AIF1	1375.45	0.0537028	0.086835	0.618446	0.536281	0.775531	0.279237	0.109231	2.55639	0.0105765	0.12704	NA	NA	NA	NA	NA	NA	NA	NA	NA	NA	NA	chr6	31615184	31617021	ENSG00000204472	protein_coding	AIF1	ENSG00000204472	protein_coding
AIFM2	2698.28	0.0197234	0.0272108	0.724835	0.468553	0.728372	0.043993	0.0342259	1.28537	0.198663	0.564944	844.995	-0.0285935	0.0479878	-0.59585	0.551275	0.849287	-0.00817148	0.0480437	-0.170084	0.864944	0.983259	chr10	70098223	70132934	ENSG00000042286	protein_coding	AIFM2	ENSG00000042286	protein_coding
AIG1	1540.63	-0.0367705	0.0362956	-1.01308	0.31102	0.593381	-0.00830857	0.0456369	-0.182058	0.855537	0.958703	1675.78	-0.0546785	0.074496	-0.733979	0.462962	0.807946	0.0338285	0.0745564	0.45373	0.650023	0.940919	chr6	143060496	143340304	ENSG00000146416	protein_coding	AIG1	ENSG00000146416	protein_coding
AIM2	1917.39	0.115783	0.0634533	1.8247	0.0680456	0.247176	0.126649	0.0798457	1.58618	0.112699	0.440461	NA	NA	NA	NA	NA	NA	NA	NA	NA	NA	NA	chr1	159062484	159147096	ENSG00000163568	protein_coding	AIM2	ENSG00000163568	protein_coding
AIMP1	4547.81	-0.0432015	0.0175495	-2.46169	0.0138282	0.0863266	-0.0104947	0.0220622	-0.475686	0.634298	0.877705	4372.92	0.00141286	0.0343066	0.0411833	0.96715	0.991326	-0.00108527	0.0343384	-0.0316051	0.974787	0.999762	chr4	106315544	106349226	ENSG00000164022	protein_coding	AIMP1	ENSG00000164022	protein_coding
AIMP2	1571.2	-0.0732071	0.0320937	-2.28104	0.022546	0.120508	0.0174601	0.040339	0.432835	0.665135	0.890975	1801.81	-0.0570166	0.0482791	-1.18098	0.237611	0.638012	-0.0673714	0.0483251	-1.39413	0.163278	0.679505	chr7	6009245	6023834	ENSG00000106305	protein_coding	AIMP2	ENSG00000106305	protein_coding
AIP	4693.37	-0.00644341	0.0331546	-0.194344	0.845906	0.939655	-0.0504494	0.0417065	-1.20963	0.226421	0.596323	1646.08	-0.0732576	0.0383381	-1.91083	0.0560266	0.341963	-0.10304	0.0383936	-2.68379	0.00727929	0.177025	chr11	67483041	67491103	ENSG00000110711	protein_coding	AIP	ENSG00000110711	protein_coding
AJUBA	NA	NA	NA	NA	NA	NA	NA	NA	NA	NA	NA	3756.59	0.0496246	0.0547006	0.907204	0.364299	0.746967	-0.00569661	0.0547553	-0.104037	0.91714	0.992821	chr14	22971174	22982642	ENSG00000129474	protein_coding	AJUBA	ENSG00000129474	protein_coding
AJUBA-DT	NA	NA	NA	NA	NA	NA	NA	NA	NA	NA	NA	29.9376	-0.125467	0.115422	-1.08703	0.277024	0.676851	-0.0227436	0.115196	-0.197434	0.843488	0.978886	chr14	22982698	22999078	ENSG00000258457	lncRNA	RP11-298I3.4	ENSG00000258457	antisense
AK1	NA	NA	NA	NA	NA	NA	NA	NA	NA	NA	NA	1682.04	0.101653	0.0546756	1.85919	0.0629996	0.361877	0.00647928	0.054735	0.118375	0.90577	0.990349	chr9	127866480	127877743	ENSG00000106992	protein_coding	AK1	ENSG00000106992	protein_coding
AK2	20993.6	0.023957	0.0151111	1.58539	0.112877	0.337828	0.0161461	0.0190104	0.84933	0.395698	0.74249	6444.26	-0.0507141	0.0362315	-1.39972	0.161596	0.54666	-0.0565778	0.0362698	-1.55991	0.11878	0.611927	chr1	33007940	33080996	ENSG00000004455	protein_coding	AK2	ENSG00000004455	protein_coding
AK3	5358.07	0.0331015	0.022092	1.49835	0.134043	0.373722	0.0113181	0.0278011	0.407111	0.683927	0.899807	4803.33	0.102279	0.0530119	1.92935	0.0536873	0.336066	0.120898	0.0530597	2.27853	0.0226953	0.311412	chr9	4709559	4742043	ENSG00000147853	protein_coding	AK3	ENSG00000147853	protein_coding
AK4	18299.3	-0.081021	0.0389787	-2.0786	0.0376546	0.169299	-0.0782851	0.0490449	-1.59619	0.110446	0.436005	3260.14	0.0718332	0.130969	0.548476	0.583365	0.863475	-0.0523297	0.131105	-0.399145	0.689786	0.945651	chr1	65147549	65232145	ENSG00000162433	protein_coding	AK4	ENSG00000162433	protein_coding
AK5	NA	NA	NA	NA	NA	NA	NA	NA	NA	NA	NA	5647.84	0.0478163	0.0816564	0.58558	0.558158	0.853007	-0.0711201	0.0817411	-0.870065	0.384265	0.854338	chr1	77282051	77559969	ENSG00000154027	protein_coding	AK5	ENSG00000154027	protein_coding
AK6	2635.45	-0.047925	0.0242227	-1.97852	0.0478701	0.197476	-0.0270325	0.0304725	-0.887111	0.375019	0.727723	1339.55	-0.0432953	0.0433449	-0.998857	0.317864	0.712003	-0.0411193	0.0433876	-0.94772	0.343272	0.83381	chr5	69350984	69370013	ENSG00000085231	protein_coding	AK6	ENSG00000085231	protein_coding
AK9	294.258	0.0497347	0.0313142	1.58825	0.112231	0.336754	-0.00492559	0.0393703	-0.125109	0.900437	0.973632	166.144	0.0053849	0.0438154	0.1229	0.902187	0.974351	0.0948935	0.0436344	2.17474	0.0296495	0.352946	chr6	109492856	109691217	ENSG00000155085	protein_coding	AK9	ENSG00000155085	protein_coding
AKAP1	2842.14	8.22548e-05	0.0240363	0.0034221	0.99727	0.998591	-0.0180721	0.0302288	-0.597843	0.549944	0.835621	951.694	-0.0321997	0.0459726	-0.700411	0.48367	0.816785	0.00113312	0.0460038	0.0246309	0.980349	0.999772	chr17	57085092	57121349	ENSG00000121057	protein_coding	AKAP1	ENSG00000121057	protein_coding
AKAP1-DT	134.057	-0.0149838	0.055748	-0.268777	0.788101	0.913099	-0.133328	0.0697671	-1.91104	0.055999	0.31092	18.3736	0.11585	0.155309	0.745937	0.455705	0.803592	0.210168	0.155452	1.35198	0.176383	0.693858	chr17	57078298	57085024	ENSG00000263004	lncRNA	RP11-166P13.3	ENSG00000263004	lincRNA
AKAP10	2161.93	-0.0226592	0.0157689	-1.43696	0.150731	0.399258	-0.0311934	0.0198161	-1.57414	0.115455	0.445198	2221.12	-0.0218354	0.0224066	-0.974506	0.329805	0.720946	0.00563713	0.0224118	0.251525	0.801408	0.970322	chr17	19904302	19978343	ENSG00000108599	protein_coding	AKAP10	ENSG00000108599	protein_coding
AKAP11	8341.47	-0.0178822	0.0278471	-0.642154	0.520773	0.765349	-0.102863	0.0350484	-2.93487	0.00333682	0.0651387	7644.25	-0.0123911	0.0354023	-0.350008	0.726332	0.918658	-0.0577197	0.0354309	-1.62908	0.103296	0.588406	chr13	42272153	42323267	ENSG00000023516	protein_coding	AKAP11	ENSG00000023516	protein_coding
AKAP12	NA	NA	NA	NA	NA	NA	NA	NA	NA	NA	NA	3696.81	0.0536903	0.0969963	0.553529	0.579901	0.862447	-0.110081	0.0970991	-1.13369	0.256923	0.772782	chr6	151239999	151358557	ENSG00000131016	protein_coding	AKAP12	ENSG00000131016	protein_coding
AKAP13	16760.7	-0.120479	0.0377864	-3.18841	0.00143057	0.016711	-0.120644	0.0475431	-2.53756	0.0111628	0.131242	4295.08	-0.0609333	0.0518746	-1.17463	0.240144	0.641915	0.0288596	0.0519182	0.555866	0.578303	0.921624	chr15	85380571	85749358	ENSG00000170776	protein_coding	AKAP13	ENSG00000170776	protein_coding
AKAP13-AS1	NA	NA	NA	NA	NA	NA	NA	NA	NA	NA	NA	57.1195	-0.189067	0.105794	-1.78713	0.0739167	0.39085	0.146819	0.104629	1.40324	0.160547	0.677138	chr15	85619623	85670948	ENSG00000259367	lncRNA	RP11-815J21.4	ENSG00000259367	antisense
AKAP5	745.114	0.265653	0.0446882	5.94459	2.77146e-09	3.27293e-07	0.071026	0.0563065	1.26142	0.207158	0.574151	NA	NA	NA	NA	NA	NA	NA	NA	NA	NA	NA	chr14	64465499	64474503	ENSG00000179841	protein_coding	AKAP5	ENSG00000179841	protein_coding
AKAP6	NA	NA	NA	NA	NA	NA	NA	NA	NA	NA	NA	987.719	0.431319	0.222127	1.94176	0.0521657	0.330737	0.31104	0.222327	1.39902	0.161806	0.677867	chr14	32329273	32837681	ENSG00000151320	protein_coding	AKAP6	ENSG00000151320	protein_coding
AKAP7	194.609	0.393125	0.0935961	4.20023	2.66644e-05	0.000747868	0.325118	0.117827	2.75929	0.00579266	0.0904753	406.221	0.103277	0.0441963	2.33678	0.0194506	0.200382	0.0216593	0.044219	0.48982	0.624261	0.935283	chr6	131135666	131283535	ENSG00000118507	protein_coding	AKAP7	ENSG00000118507	protein_coding
AKAP8	2269.16	-0.00898086	0.0157575	-0.569944	0.568716	0.796004	-0.00164007	0.0197904	-0.0828718	0.933954	0.982445	1417.51	-0.0278649	0.0337527	-0.825561	0.409053	0.773198	-0.0119421	0.0337903	-0.353419	0.723774	0.954655	chr19	15353385	15379798	ENSG00000105127	protein_coding	AKAP8	ENSG00000105127	protein_coding
AKAP8L	3160.51	-0.0520751	0.0191446	-2.72009	0.00652647	0.0512584	-0.0388311	0.0240602	-1.61391	0.106547	0.429592	1276.79	0.00881949	0.0275454	0.32018	0.748832	0.92532	-0.000112356	0.0275984	-0.00407112	0.996752	0.999772	chr19	15380048	15419141	ENSG00000011243	protein_coding	AKAP8L	ENSG00000011243	protein_coding
AKAP9	4059.63	0.0662022	0.0322372	2.0536	0.0400147	0.176091	-0.0338203	0.0405657	-0.833717	0.404441	0.748824	3009.12	-0.102101	0.0667837	-1.52883	0.126307	0.489306	-0.0511843	0.0668442	-0.765724	0.44384	0.879334	chr7	91940867	92110673	ENSG00000127914	protein_coding	AKAP9	ENSG00000127914	protein_coding
AKIP1	1089.73	-0.0266341	0.0275437	-0.966974	0.333557	0.615279	0.00815029	0.0346141	0.235462	0.81385	0.947726	1212.69	0.0605547	0.0353768	1.71171	0.0869506	0.418485	0.0477503	0.0354095	1.34851	0.177493	0.694723	chr11	8911139	8920084	ENSG00000166452	protein_coding	AKIP1	ENSG00000166452	protein_coding
AKIRIN1	7760.79	-0.120879	0.0199353	-6.06357	1.33129e-09	1.71655e-07	-0.0692845	0.0250755	-2.76303	0.00572671	0.090267	4698.08	-0.0396905	0.0326538	-1.21549	0.224178	0.624645	-0.0522159	0.0326818	-1.5977	0.110109	0.597815	chr1	38991223	39006059	ENSG00000174574	protein_coding	AKIRIN1	ENSG00000174574	protein_coding
AKIRIN2	4317.72	-0.0371994	0.0201211	-1.84878	0.06449	0.238904	0.00398146	0.0252942	0.157406	0.874925	0.965114	2558.94	-0.0813064	0.0392716	-2.07036	0.0384185	0.284876	-0.0927215	0.039316	-2.35837	0.0183555	0.278222	chr6	87675072	87702209	ENSG00000135334	protein_coding	AKIRIN2	ENSG00000135334	protein_coding
AKNA	11270.3	0.0155187	0.0235107	0.660071	0.509208	0.757517	-0.0111486	0.0295808	-0.376887	0.706257	0.908139	1295.45	-0.20517	0.0936092	-2.19178	0.0283956	0.243938	-0.0557526	0.0936908	-0.59507	0.551796	0.913069	chr9	114334156	114394405	ENSG00000106948	protein_coding	AKNA	ENSG00000106948	protein_coding
AKR1A1	6479.63	-0.000667575	0.0212066	-0.0314796	0.974887	0.991159	0.0248064	0.0266757	0.929928	0.352408	0.710252	2492.42	-0.0416879	0.0373562	-1.11596	0.264441	0.665257	0.00327957	0.0373895	0.0877136	0.930104	0.994458	chr1	45550543	45570049	ENSG00000117448	protein_coding	AKR1A1	ENSG00000117448	protein_coding
AKR1B1	5730.67	0.0632066	0.0279365	2.26251	0.0236659	0.12432	-0.0119956	0.0351482	-0.341286	0.732889	0.918803	8494.85	0.0330426	0.0729608	0.452882	0.650634	0.891837	-0.0290994	0.0730353	-0.398428	0.690314	0.945651	chr7	134442350	134459284	ENSG00000085662	protein_coding	AKR1B1	ENSG00000085662	protein_coding
AKR1C1	NA	NA	NA	NA	NA	NA	NA	NA	NA	NA	NA	3329.98	0.318832	0.169077	1.88572	0.0593331	0.35154	-0.0010766	0.169253	-0.00636088	0.994925	0.999772	chr10	4963253	5107522	ENSG00000187134	protein_coding	AKR1C1	ENSG00000187134	protein_coding
AKR1C2	NA	NA	NA	NA	NA	NA	NA	NA	NA	NA	NA	1086.16	0.180587	0.160057	1.12827	0.259208	0.659956	0.146878	0.160206	0.916811	0.359242	0.840905	chr10	4922564	5135226	ENSG00000151632	protein_coding	AKR1C2	ENSG00000151632	protein_coding
AKR1C3	NA	NA	NA	NA	NA	NA	NA	NA	NA	NA	NA	836.272	0.0579446	0.141314	0.410041	0.681776	0.902744	0.195717	0.141437	1.38377	0.166428	0.681908	chr10	5035354	5107686	ENSG00000196139	protein_coding	AKR1C3	ENSG00000196139	protein_coding
AKR1E2	NA	NA	NA	NA	NA	NA	NA	NA	NA	NA	NA	187.839	-0.0328426	0.0887282	-0.370149	0.711272	0.912961	0.00630602	0.0887608	0.0710451	0.943362	0.996556	chr10	4786629	4848062	ENSG00000165568	protein_coding	AKR1E2	ENSG00000165568	protein_coding
AKR7A2	2413.9	0.0229911	0.0274385	0.837912	0.40208	0.677042	0.0268179	0.0345048	0.777224	0.437027	0.770624	2388.76	0.0457962	0.0374344	1.22337	0.221189	0.621414	0.0170746	0.0374793	0.455573	0.648697	0.940462	chr1	19303965	19312146	ENSG00000053371	protein_coding	AKR7A2	ENSG00000053371	protein_coding
AKT1	6282.2	0.0699612	0.0199396	3.50865	0.000450382	0.00691874	0.095013	0.025079	3.78854	0.000151534	0.00803633	10578.2	0.0840648	0.0406256	2.06926	0.038522	0.28532	0.0635765	0.040667	1.56334	0.117972	0.611727	chr14	104769349	104795751	ENSG00000142208	protein_coding	AKT1	ENSG00000142208	protein_coding
AKT1S1	1407.6	-0.0266792	0.0229396	-1.16302	0.244821	0.522195	-0.0441703	0.028811	-1.53311	0.12525	0.462801	4514.12	-0.0763712	0.0413912	-1.84511	0.0650221	0.36665	-0.056831	0.0414373	-1.37149	0.170222	0.685738	chr19	49869033	49878459	ENSG00000204673	protein_coding	AKT1S1	ENSG00000204673	protein_coding
AKT2	8589.41	0.0162061	0.0142609	1.1364	0.255788	0.534991	-0.02137	0.0179396	-1.19122	0.233566	0.603406	7893.74	0.0947085	0.0288148	3.2868	0.00101333	0.0299066	0.0385778	0.0288448	1.33743	0.181084	0.697541	chr19	40230317	40285536	ENSG00000105221	protein_coding	AKT2	ENSG00000105221	protein_coding
AKT3	1756.93	-0.258497	0.072382	-3.57129	0.000355226	0.0057185	-0.0467385	0.0910497	-0.51333	0.60772	0.865636	8227.74	-0.000995629	0.0373777	-0.026637	0.978749	0.995235	-0.00124607	0.0374096	-0.0333088	0.973428	0.999411	chr1	243488233	243851079	ENSG00000117020	protein_coding	AKT3	ENSG00000117020	protein_coding
AKTIP	632.983	-0.0182283	0.0201985	-0.90246	0.366813	0.646895	0.0510048	0.0253631	2.01098	0.0443274	0.278531	1251.11	0.0601734	0.0369541	1.62833	0.103455	0.452451	-0.0419342	0.036997	-1.13345	0.257026	0.772782	chr16	53491040	53504411	ENSG00000166971	protein_coding	AKTIP	ENSG00000166971	protein_coding
ALAD	1632.82	-0.0208172	0.0200993	-1.03572	0.300332	0.582384	-0.09277	0.0252813	-3.66951	0.000243019	0.0112826	2508.63	0.00166512	0.0418449	0.0397926	0.968258	0.991656	-0.0389307	0.0418917	-0.929317	0.352725	0.838095	chr9	113386317	113401333	ENSG00000148218	protein_coding	ALAD	ENSG00000148218	protein_coding
ALAS1	5205.72	-0.113737	0.0263852	-4.31064	1.62783e-05	0.000498896	-0.0583622	0.0331883	-1.75852	0.0786596	0.368819	2227.67	-0.0514546	0.0485859	-1.05904	0.28958	0.687934	-0.0636799	0.0486323	-1.30942	0.190394	0.709335	chr3	52198086	52214327	ENSG00000023330	protein_coding	ALAS1	ENSG00000023330	protein_coding
ALCAM	8192.49	0.022378	0.032885	0.680494	0.496192	0.748138	-0.0365578	0.0413878	-0.883299	0.377075	0.728924	37877.4	0.0704966	0.0826395	0.853062	0.393625	0.763805	-0.0176257	0.0827224	-0.21307	0.831272	0.976496	chr3	105366909	105576900	ENSG00000170017	protein_coding	ALCAM	ENSG00000170017	protein_coding
ALDH16A1	1398.89	0.00183954	0.0418088	0.0439987	0.964905	0.987853	-0.0330504	0.0525943	-0.628402	0.529741	0.825036	994.359	-0.0550636	0.107611	-0.51169	0.608868	0.874545	-0.0917616	0.107737	-0.851721	0.394369	0.859647	chr19	49453169	49471048	ENSG00000161618	protein_coding	ALDH16A1	ENSG00000161618	protein_coding
ALDH18A1	9685.43	0.0779516	0.0198187	3.93324	8.38098e-05	0.00188596	0.0454663	0.0249407	1.82297	0.0683072	0.343195	8433.17	0.0251894	0.0349787	0.720135	0.471442	0.811159	-0.0353477	0.0350142	-1.00953	0.312723	0.818733	chr10	95605929	95656706	ENSG00000059573	protein_coding	ALDH18A1	ENSG00000059573	protein_coding
ALDH1A1	NA	NA	NA	NA	NA	NA	NA	NA	NA	NA	NA	725.275	0.844263	0.280247	3.01257	0.00259048	0.0583439	0.243801	0.28054	0.869044	0.384823	0.854338	chr9	72900662	73080442	ENSG00000165092	protein_coding	ALDH1A1	ENSG00000165092	protein_coding
ALDH1A3	NA	NA	NA	NA	NA	NA	NA	NA	NA	NA	NA	4713.92	-0.00640703	0.161291	-0.0397235	0.968314	0.991656	0.0101111	0.161454	0.062625	0.950065	0.996961	chr15	100877714	100916626	ENSG00000184254	protein_coding	ALDH1A3	ENSG00000184254	protein_coding
ALDH1A3-AS1	215.494	0.00923661	0.0560983	0.164651	0.869219	0.950581	-0.0550664	0.0704413	-0.781734	0.434371	0.768883	233.695	-0.0354157	0.0612819	-0.577915	0.563322	0.855355	0.0247261	0.0613237	0.403207	0.686796	0.945546	chr15	100892859	100919283	ENSG00000259583	lncRNA	RP11-66B24.4	ENSG00000259583	antisense
ALDH1B1	2754.42	0.00108759	0.0293343	0.0370757	0.970425	0.989816	0.0405939	0.0368944	1.10027	0.271213	0.641166	5167.27	-0.0484234	0.0818452	-0.591646	0.554088	0.850782	-0.080865	0.0819244	-0.987069	0.323609	0.823603	chr9	38392664	38398661	ENSG00000137124	protein_coding	ALDH1B1	ENSG00000137124	protein_coding
ALDH1L2	1734.42	-0.0558884	0.0914365	-0.611226	0.54105	0.778867	-0.0881524	0.11505	-0.76621	0.443552	0.77618	16995.5	-0.209016	0.104296	-2.00406	0.0450632	0.307324	-0.0196168	0.1044	-0.187901	0.850954	0.98065	chr12	105019784	105084577	ENSG00000136010	protein_coding	ALDH1L2	ENSG00000136010	protein_coding
ALDH2	1598.6	0.191394	0.077568	2.46744	0.0136083	0.0853145	0.258057	0.0975881	2.64434	0.00818494	0.111062	2063.08	0.0917421	0.0949623	0.96609	0.333999	0.723642	-0.0428664	0.095069	-0.450898	0.652063	0.941335	chr12	111766887	111817529	ENSG00000111275	protein_coding	ALDH2	ENSG00000111275	protein_coding
ALDH3A2	2207.44	-0.0709368	0.0441202	-1.60781	0.107878	0.3301	-0.193511	0.0555217	-3.48532	0.000491556	0.0183195	2496.06	-0.00856635	0.0366573	-0.233687	0.815228	0.948048	0.00248816	0.03669	0.0678158	0.945932	0.996953	chr17	19648136	19677598	ENSG00000072210	protein_coding	ALDH3A2	ENSG00000072210	protein_coding
ALDH3B1	NA	NA	NA	NA	NA	NA	NA	NA	NA	NA	NA	1701.43	-0.128033	0.0859276	-1.49001	0.136222	0.50512	-0.121703	0.0860237	-1.41476	0.157139	0.672503	chr11	68008578	68029282	ENSG00000006534	protein_coding	ALDH3B1	ENSG00000006534	protein_coding
ALDH4A1	856.23	-0.314371	0.0449803	-6.98908	2.76685e-12	7.37989e-10	-0.15128	0.0564904	-2.67798	0.00740667	0.104842	1232.41	0.0620579	0.0598529	1.03684	0.29981	0.697714	-0.15862	0.0599431	-2.64617	0.00814086	0.187915	chr1	18871430	18902781	ENSG00000159423	protein_coding	ALDH4A1	ENSG00000159423	protein_coding
ALDH5A1	2688.87	0.103255	0.0411795	2.50743	0.0121612	0.0790203	-0.00636175	0.0518211	-0.122764	0.902294	0.974274	NA	NA	NA	NA	NA	NA	NA	NA	NA	NA	NA	chr6	24494852	24537207	ENSG00000112294	protein_coding	ALDH5A1	ENSG00000112294	protein_coding
ALDH6A1	1633.4	-0.0763329	0.0301312	-2.53335	0.0112976	0.0755751	-0.139929	0.0379355	-3.6886	0.00022549	0.010725	1523.01	-0.0419646	0.0793375	-0.528938	0.596848	0.869022	0.0174824	0.0793896	0.220211	0.825707	0.975199	chr14	74056850	74084493	ENSG00000119711	protein_coding	ALDH6A1	ENSG00000119711	protein_coding
ALDH7A1	476.609	-0.161355	0.119339	-1.35208	0.176351	0.436393	-0.107205	0.150064	-0.714394	0.474984	0.794805	5771.08	0.0504617	0.045226	1.11577	0.264521	0.665257	-0.0265266	0.0452742	-0.585911	0.557936	0.914667	chr5	126541841	126595418	ENSG00000164904	protein_coding	ALDH7A1	ENSG00000164904	protein_coding
ALDH9A1	4736.18	-0.0964939	0.0214586	-4.49675	6.90001e-06	0.00024963	-0.036135	0.0269895	-1.33885	0.180619	0.542062	7102.05	-0.0224643	0.0440074	-0.510466	0.609725	0.874817	0.0151191	0.0440476	0.343245	0.731414	0.956588	chr1	165662216	165698863	ENSG00000143149	protein_coding	ALDH9A1	ENSG00000143149	protein_coding
ALDOA	109480	-0.0673972	0.0296042	-2.27661	0.0228095	0.121344	-0.0460213	0.0372495	-1.23549	0.216649	0.585666	54552.9	0.00271408	0.0464412	0.0584413	0.953397	0.989021	-0.0307236	0.0464882	-0.660891	0.508682	0.901943	chr16	30053090	30070457	ENSG00000149925	protein_coding	ALDOA	ENSG00000149925	protein_coding
ALDOC	22845.8	-0.0343204	0.0417581	-0.821886	0.411142	0.684507	-0.0540807	0.0525419	-1.02929	0.303345	0.671609	1141.32	-0.328272	0.119786	-2.74048	0.00613494	0.101594	-0.158654	0.119887	-1.32336	0.185715	0.703071	chr17	28573115	28577264	ENSG00000109107	protein_coding	ALDOC	ENSG00000109107	protein_coding
ALG1	1103.97	-0.0331615	0.0320513	-1.03464	0.300838	0.582809	-0.0277632	0.0402998	-0.688915	0.490877	0.803538	1849.44	-0.0186769	0.0304871	-0.612616	0.54013	0.845566	-0.0372919	0.0305186	-1.22194	0.22173	0.739374	chr16	5033960	5087379	ENSG00000033011	protein_coding	ALG1	ENSG00000033011	protein_coding
ALG10	607.039	0.0285841	0.0237677	1.20265	0.229113	0.504717	-0.00543139	0.0302685	-0.17944	0.857592	0.95974	319.663	-0.0176905	0.0759421	-0.232947	0.815803	0.94824	0.00778441	0.0758959	0.102567	0.918307	0.992821	chr12	34022281	34029694	ENSG00000139133	protein_coding	ALG10	ENSG00000139133	protein_coding
ALG10B	1792.61	0.0618914	0.029503	2.0978	0.0359228	0.163924	-0.0300762	0.0371488	-0.809614	0.418162	0.7576	796.024	-0.000474139	0.04993	-0.00949607	0.992423	0.998187	-0.0375485	0.0499313	-0.752003	0.452049	0.881904	chr12	38316578	38329728	ENSG00000175548	protein_coding	ALG10B	ENSG00000175548	protein_coding
ALG11	818.578	0.00823933	0.0243731	0.33805	0.735325	0.889637	-0.0109049	0.0306821	-0.355414	0.722279	0.91482	1069.89	-0.0726395	0.0311413	-2.33258	0.0196701	0.20159	-0.0367378	0.0311069	-1.18102	0.237595	0.754437	chr13	52012398	52029664	ENSG00000253710	protein_coding	ALG11	ENSG00000253710	protein_coding
ALG12	1278.28	0.0147916	0.0202113	0.731848	0.464261	0.725409	-0.0289043	0.0254107	-1.13749	0.255335	0.625655	1071.75	-0.0339748	0.0345349	-0.98378	0.325223	0.717094	-0.0350106	0.0345772	-1.01253	0.311283	0.818528	chr22	49900229	49918458	ENSG00000182858	protein_coding	ALG12	ENSG00000182858	protein_coding
ALG14	NA	NA	NA	NA	NA	NA	NA	NA	NA	NA	NA	757.555	0.00641074	0.0336139	0.190717	0.848747	0.959343	-0.0107042	0.0336363	-0.318232	0.750309	0.959554	chr1	94974407	95072945	ENSG00000172339	protein_coding	ALG14	ENSG00000172339	protein_coding
ALG2	2903.63	0.0550375	0.0282073	1.95118	0.0510356	0.205897	-0.0192139	0.0355	-0.541235	0.588346	0.856239	2818.63	0.0184326	0.0265552	0.694122	0.487605	0.818587	0.000651561	0.0265756	0.0245173	0.98044	0.999772	chr9	99216426	99221956	ENSG00000119523	protein_coding	ALG2	ENSG00000119523	protein_coding
ALG3	1551.54	-0.0500404	0.0240435	-2.08124	0.0374117	0.168486	-0.0407748	0.0302082	-1.34979	0.177082	0.537055	1685.99	-0.0143982	0.0443299	-0.324796	0.745336	0.924621	-0.0443707	0.0443852	-0.999674	0.317468	0.820115	chr3	184242301	184249548	ENSG00000214160	protein_coding	ALG3	ENSG00000214160	protein_coding
ALG5	2028.25	-0.00213723	0.0287937	-0.0742258	0.940831	0.980248	-0.00183261	0.036209	-0.050612	0.959635	0.989687	1580.99	-0.0178947	0.0300802	-0.5949	0.551911	0.849665	-0.0475876	0.0301145	-1.58022	0.114056	0.605912	chr13	36949775	37000261	ENSG00000120697	protein_coding	ALG5	ENSG00000120697	protein_coding
ALG6	769.283	0.0201564	0.0316744	0.636363	0.52454	0.767774	-0.0389588	0.0399068	-0.976244	0.328944	0.693471	680.781	0.059529	0.0501918	1.18603	0.23561	0.635968	-0.0508452	0.0502308	-1.01223	0.311427	0.818528	chr1	63367590	63438562	ENSG00000088035	protein_coding	ALG6	ENSG00000088035	protein_coding
ALG8	2268.83	-0.0232711	0.0280606	-0.829317	0.406925	0.680192	-0.0482752	0.0353111	-1.36714	0.171581	0.531145	2277.68	0.0149758	0.0532987	0.280979	0.778726	0.93559	0.0415422	0.0533429	0.778776	0.436112	0.877764	chr11	78100936	78139660	ENSG00000159063	protein_coding	ALG8	ENSG00000159063	protein_coding
ALG9	1393.42	0.0703617	0.0178929	3.93239	8.41065e-05	0.00189108	0.0500864	0.0224978	2.22628	0.0259957	0.209243	1476.46	0.0527745	0.0400691	1.31709	0.187809	0.582179	0.0432097	0.0400768	1.07817	0.280957	0.794219	chr11	111782195	111871581	ENSG00000086848	protein_coding	ALG9	ENSG00000086848	protein_coding
ALKBH1	1365.55	-0.0662197	0.0127118	-5.20933	1.89526e-07	1.24547e-05	-0.0723814	0.0159235	-4.54556	5.47886e-06	0.000665437	682.613	0.00552031	0.0337437	0.163595	0.87005	0.965356	-0.0330764	0.0337676	-0.97953	0.327318	0.825899	chr14	77672404	77708020	ENSG00000100601	protein_coding	ALKBH1	ENSG00000100601	protein_coding
ALKBH2	1021.4	-0.0540946	0.0263028	-2.05661	0.039724	0.175216	-0.00441889	0.0329764	-0.134002	0.893401	0.971421	542.064	-0.115352	0.0440649	-2.61777	0.00885067	0.126074	-0.0901914	0.0441347	-2.04355	0.0409982	0.410811	chr12	109088188	109093631	ENSG00000189046	protein_coding	ALKBH2	ENSG00000189046	protein_coding
ALKBH3	1764.66	0.00554705	0.0191877	0.289094	0.77251	0.906722	0.0537109	0.0240908	2.22952	0.0257796	0.208322	1128.34	0.0464803	0.0325887	1.42627	0.153791	0.532868	0.016272	0.0326173	0.498877	0.617866	0.934033	chr11	43880811	43920266	ENSG00000166199	protein_coding	ALKBH3	ENSG00000166199	protein_coding
ALKBH3-AS1	NA	NA	NA	NA	NA	NA	NA	NA	NA	NA	NA	12.7912	0.113194	0.119382	0.948171	0.343042	0.730962	0.0558957	0.118883	0.470176	0.638229	0.937784	chr11	43909292	43920944	ENSG00000244926	lncRNA	ALKBH3-AS1	ENSG00000244926	antisense
ALKBH4	664.1	-0.0428803	0.0166555	-2.57455	0.010037	0.0693066	-0.0358634	0.020794	-1.7247	0.0845814	0.383295	494.48	-0.0187857	0.0292232	-0.642837	0.52033	0.836143	-0.0930715	0.0293805	-3.1678	0.00153598	0.068886	chr7	102456238	102464876	ENSG00000160993	protein_coding	ALKBH4	ENSG00000160993	protein_coding
ALKBH5	8666.19	0.00347129	0.0253168	0.137114	0.890941	0.95916	-0.0547443	0.0318559	-1.7185	0.0857058	0.385457	5947.41	0.0289648	0.0348752	0.830528	0.40624	0.771705	-0.0189556	0.034908	-0.543014	0.58712	0.924994	chr17	18183078	18209954	ENSG00000091542	protein_coding	ALKBH5	ENSG00000091542	protein_coding
ALKBH6	661.508	-0.027181	0.0233294	-1.16509	0.243981	0.521222	-0.00573361	0.0292211	-0.196215	0.844442	0.956234	316.072	-0.0130274	0.0459374	-0.283591	0.776724	0.934563	-0.0441299	0.0461407	-0.956421	0.33886	0.832522	chr19	36009120	36014239	ENSG00000239382	protein_coding	ALKBH6	ENSG00000239382	protein_coding
ALKBH7	1800.71	-0.104336	0.0369528	-2.8235	0.00475023	0.0408868	-0.145064	0.0464574	-3.12252	0.00179312	0.0430874	784.083	-0.123027	0.0757909	-1.62324	0.104538	0.453728	-0.163537	0.0759403	-2.15349	0.03128	0.361656	chr19	6372433	6375251	ENSG00000125652	protein_coding	ALKBH7	ENSG00000125652	protein_coding
ALKBH8	1099.23	-0.0328152	0.0256655	-1.27857	0.201048	0.469987	-0.0340539	0.032292	-1.05456	0.291625	0.659896	1112.79	-0.0427844	0.0489395	-0.874231	0.381993	0.757162	-0.03752	0.048971	-0.766168	0.443576	0.879334	chr11	107502726	107565746	ENSG00000137760	protein_coding	ALKBH8	ENSG00000137760	protein_coding
ALMS1	2550.44	0.0530557	0.0327022	1.62239	0.10472	0.324267	0.0106367	0.0411549	0.258454	0.796056	0.940881	1797.15	-0.0707992	0.0409508	-1.72888	0.08383	0.41335	-0.000376962	0.0409633	-0.00920245	0.992658	0.999772	chr2	73385758	73610793	ENSG00000116127	protein_coding	ALMS1	ENSG00000116127	protein_coding
ALMS1-IT1	83.1022	-0.124384	0.0499079	-2.49227	0.0126929	0.0812528	-0.00961879	0.0626632	-0.1535	0.878004	0.966264	NA	NA	NA	NA	NA	NA	NA	NA	NA	NA	NA	chr2	73456764	73459484	ENSG00000230002	lncRNA	ALMS1-IT1	ENSG00000230002	sense_intronic
ALOX12-AS1	135.614	0.0427671	0.03968	1.0778	0.281123	0.562499	0.0190672	0.0497639	0.383153	0.701606	0.905842	91.0572	0.0214605	0.0878974	0.244154	0.807111	0.944954	0.0596511	0.0881015	0.677073	0.49836	0.898921	chr17	6876635	7012349	ENSG00000215067	lncRNA	ALOX12-AS1	ENSG00000215067	antisense
ALOX5	2819.54	-0.187057	0.0616708	-3.03315	0.00242014	0.024624	-0.0305161	0.0775765	-0.393368	0.694048	0.903415	NA	NA	NA	NA	NA	NA	NA	NA	NA	NA	NA	chr10	45374176	45446119	ENSG00000012779	protein_coding	ALOX5	ENSG00000012779	protein_coding
ALOX5AP	1528.95	-0.00101289	0.0744596	-0.0136032	0.989147	0.996051	0.109154	0.0936723	1.16527	0.243909	0.613562	NA	NA	NA	NA	NA	NA	NA	NA	NA	NA	NA	chr13	30713478	30764426	ENSG00000132965	protein_coding	ALOX5AP	ENSG00000132965	protein_coding
ALPK1	2613.93	0.0115293	0.0331962	0.347309	0.728359	0.885881	-0.0118935	0.0417777	-0.284686	0.775884	0.93373	738.118	-0.0779329	0.0588168	-1.32501	0.185167	0.578961	-0.0169901	0.0588543	-0.288681	0.772825	0.964899	chr4	112285509	112442620	ENSG00000073331	protein_coding	ALPK1	ENSG00000073331	protein_coding
ALPK2	846.676	-0.0501211	0.0711061	-0.704878	0.480886	0.737215	-0.0206198	0.0894297	-0.23057	0.817649	0.949306	9221.28	0.0381226	0.0832077	0.458162	0.646836	0.890218	-0.190923	0.083296	-2.29211	0.0218995	0.306107	chr18	58481247	58628957	ENSG00000198796	protein_coding	ALPK2	ENSG00000198796	protein_coding
ALS2	1176.78	-0.0616801	0.0182309	-3.38327	0.000716277	0.00986186	-0.0878878	0.0229268	-3.8334	0.000126383	0.00707483	2543.77	0.0108279	0.0324526	0.333652	0.738642	0.92288	-0.0199838	0.0324803	-0.615258	0.538384	0.909697	chr2	201700554	201781189	ENSG00000003393	protein_coding	ALS2	ENSG00000003393	protein_coding
ALYREF	5710.04	0.0254149	0.0292764	0.868101	0.385339	0.663263	0.0799832	0.0368219	2.17217	0.0298432	0.224969	3586.97	-0.00342768	0.0889264	-0.0385452	0.969253	0.992128	-0.049658	0.0890213	-0.557821	0.576966	0.921209	chr17	81887844	81891586	ENSG00000183684	protein_coding	ALYREF	ENSG00000183684	protein_coding
AMACR	991.406	-0.0157654	0.0393604	-0.400541	0.688758	0.867396	0.0534665	0.0494914	1.08032	0.28	0.650204	1166.9	0.0510523	0.0605227	0.843523	0.398936	0.7667	-0.0272762	0.0605952	-0.450137	0.652611	0.941452	chr5	33986178	34008108	ENSG00000242110	protein_coding	AMACR	ENSG00000242110	protein_coding
AMBRA1	2504.17	0.00613173	0.0161772	0.379036	0.704661	0.874969	0.0170426	0.020332	0.838213	0.401911	0.746681	1706.15	0.0757205	0.0182778	4.14276	3.43157e-05	0.00234324	0.00440072	0.0182888	0.240624	0.809847	0.972403	chr11	46396414	46594125	ENSG00000110497	protein_coding	AMBRA1	ENSG00000110497	protein_coding
AMD1	9855.79	-0.0188974	0.0242557	-0.77909	0.435927	0.704484	-0.00142122	0.0305219	-0.0465639	0.962861	0.990794	6479.64	0.0344651	0.0723026	0.476679	0.633591	0.88455	-0.00557215	0.0723721	-0.0769931	0.938629	0.995676	chr6	110814621	110895713	ENSG00000123505	protein_coding	AMD1	ENSG00000123505	protein_coding
AMDHD2	827.238	-0.111784	0.0286122	-3.90687	9.3499e-05	0.00205366	-0.00196082	0.035863	-0.0546753	0.956397	0.988992	434.599	-0.090437	0.109538	-0.825623	0.409018	0.773187	-0.136409	0.10969	-1.24358	0.213655	0.7343	chr16	2520357	2531422	ENSG00000162066	protein_coding	AMDHD2	ENSG00000162066	protein_coding
AMFR	4994.71	-0.045192	0.0276526	-1.63428	0.102201	0.319411	-0.0696029	0.0347841	-2.001	0.0453926	0.281374	6408.05	0.109468	0.0290037	3.77426	0.000160481	0.00778676	0.0745818	0.0290267	2.56942	0.0101869	0.208169	chr16	56361452	56425538	ENSG00000159461	protein_coding	AMFR	ENSG00000159461	protein_coding
AMIGO2	NA	NA	NA	NA	NA	NA	NA	NA	NA	NA	NA	2912.73	-0.190924	0.150466	-1.26889	0.204482	0.602501	-0.15127	0.150617	-1.00434	0.315214	0.818991	chr12	47075707	47079951	ENSG00000139211	protein_coding	AMIGO2	ENSG00000139211	protein_coding
AMMECR1L	2353.86	0.0139762	0.0151404	0.923111	0.35595	0.635994	0.000209461	0.0190511	0.0109947	0.991228	0.998216	2781.29	-0.00700332	0.0270845	-0.258573	0.795965	0.940467	0.0189093	0.0270913	0.697985	0.485186	0.895173	chr2	127861630	127885922	ENSG00000144233	protein_coding	AMMECR1L	ENSG00000144233	protein_coding
AMN1	469.718	-0.11957	0.0533093	-2.24294	0.0249006	0.129125	-0.0399378	0.0670083	-0.596013	0.551167	0.83631	199.531	0.00812562	0.0459833	0.176708	0.859737	0.962605	-0.0508682	0.0460476	-1.10469	0.269295	0.783325	chr12	31671137	31729174	ENSG00000151743	protein_coding	AMN1	ENSG00000151743	protein_coding
AMOTL1	739.587	0.318004	0.158738	2.00332	0.0451426	0.190082	0.313693	0.199704	1.57079	0.116231	0.445837	7694.72	0.064991	0.042254	1.5381	0.124023	0.486342	0.0689002	0.0422895	1.62925	0.103259	0.588406	chr11	94706431	94876753	ENSG00000166025	protein_coding	AMOTL1	ENSG00000166025	protein_coding
AMOTL2	NA	NA	NA	NA	NA	NA	NA	NA	NA	NA	NA	16997.9	0.0195158	0.0509841	0.382781	0.701882	0.909249	-0.0427049	0.051037	-0.836744	0.402736	0.862524	chr3	134355874	134375479	ENSG00000114019	protein_coding	AMOTL2	ENSG00000114019	protein_coding
AMPD2	3023.11	0.0658341	0.0233364	2.82108	0.00478616	0.0410634	0.0564442	0.0293581	1.92261	0.0545292	0.305811	4664.65	-0.0155917	0.0348497	-0.447399	0.654587	0.893699	-0.013534	0.034885	-0.38796	0.698046	0.947859	chr1	109616104	109632051	ENSG00000116337	protein_coding	AMPD2	ENSG00000116337	protein_coding
AMPD3	3162.65	0.11736	0.0440923	2.66169	0.00777491	0.0580791	0.0193323	0.0554863	0.348416	0.727528	0.91684	756.51	0.257011	0.0916521	2.80421	0.00504406	0.0902307	0.243937	0.0917275	2.65937	0.0078287	0.184787	chr11	10308313	10507579	ENSG00000133805	protein_coding	AMPD3	ENSG00000133805	protein_coding
AMPH	NA	NA	NA	NA	NA	NA	NA	NA	NA	NA	NA	1474.7	-0.194977	0.0688842	-2.8305	0.00464751	0.0856563	-0.157119	0.0689427	-2.27898	0.022668	0.311412	chr7	38383704	38631567	ENSG00000078053	protein_coding	AMPH	ENSG00000078053	protein_coding
AMZ2	6246.28	0.0326122	0.0208594	1.56343	0.117951	0.346123	-0.00640767	0.0262417	-0.244179	0.807092	0.945839	4403.2	0.109457	0.0304208	3.59809	0.000320561	0.0131405	0.0262967	0.0304505	0.863588	0.387814	0.856026	chr17	68247574	68257164	ENSG00000196704	protein_coding	AMZ2	ENSG00000196704	protein_coding
ANAPC1	8595.83	0.0192194	0.0296152	0.64897	0.516358	0.762196	-0.0347386	0.0372596	-0.93234	0.351161	0.709583	3938.38	0.0649351	0.0565906	1.14745	0.251194	0.650959	0.0282964	0.0566372	0.499608	0.617351	0.933898	chr2	111766271	111884690	ENSG00000153107	protein_coding	ANAPC1	ENSG00000153107	protein_coding
ANAPC10	1182.87	-0.0172655	0.0202863	-0.85109	0.394719	0.670794	0.0355324	0.0254496	1.39619	0.162657	0.519261	593.54	-0.00749698	0.0235253	-0.318677	0.749972	0.92576	-0.0275134	0.023551	-1.16825	0.242707	0.759307	chr4	144967112	145098541	ENSG00000164162	protein_coding	ANAPC10	ENSG00000164162	protein_coding
ANAPC11	1925.3	0.00560775	0.0254853	0.220038	0.825841	0.930372	-0.00293659	0.0320349	-0.0916683	0.926962	0.980771	1954.01	0.00795022	0.0569813	0.139523	0.889037	0.970272	-0.0725301	0.0570506	-1.27133	0.203611	0.724565	chr17	81890790	81900991	ENSG00000141552	protein_coding	ANAPC11	ENSG00000141552	protein_coding
ANAPC13	2478.92	-0.0251041	0.0235893	-1.06422	0.287231	0.568941	-0.0389169	0.0296754	-1.31142	0.189715	0.554332	4111.33	-0.0365105	0.0395058	-0.924181	0.355392	0.739543	-0.0305568	0.0395403	-0.772801	0.43964	0.879032	chr3	134477706	134486716	ENSG00000129055	protein_coding	ANAPC13	ENSG00000129055	protein_coding
ANAPC15	1755.43	0.0551954	0.0224794	2.45537	0.0140738	0.0874581	0.0673177	0.0282341	2.38426	0.0171133	0.165252	1534.77	0.0898221	0.0633644	1.41755	0.156322	0.537058	0.0136846	0.0634372	0.215718	0.829207	0.97612	chr11	72106378	72112780	ENSG00000110200	protein_coding	ANAPC15	ENSG00000110200	protein_coding
ANAPC16	7413.72	0.00476821	0.0173233	0.275249	0.783125	0.911241	-0.000828553	0.0217907	-0.0380232	0.969669	0.992395	2454.34	-0.0614568	0.0430249	-1.4284	0.153177	0.532077	-0.0313466	0.0430661	-0.727872	0.466692	0.886647	chr10	72216000	72235860	ENSG00000166295	protein_coding	ANAPC16	ENSG00000166295	protein_coding
ANAPC2	1466.6	0.0359923	0.0234982	1.5317	0.125595	0.359147	0.0446419	0.0295277	1.51186	0.130569	0.471554	1167.47	-0.0164708	0.0465879	-0.353542	0.723682	0.917371	-0.0578199	0.0466636	-1.23908	0.215315	0.735265	chr9	137174784	137188549	ENSG00000176248	protein_coding	ANAPC2	ENSG00000176248	protein_coding
ANAPC4	1695.42	-0.0659156	0.0239719	-2.7497	0.00596504	0.0483011	-0.050271	0.0301486	-1.66744	0.0954263	0.40675	1463.12	-0.00770648	0.0235227	-0.327619	0.7432	0.924081	-0.0216512	0.0235328	-0.920045	0.357549	0.840244	chr4	25377213	25418498	ENSG00000053900	protein_coding	ANAPC4	ENSG00000053900	protein_coding
ANAPC5	8361.33	-0.0241777	0.0179703	-1.34543	0.178487	0.439609	-0.0267498	0.0226038	-1.18342	0.236641	0.606011	6720.36	-0.0044816	0.0296351	-0.151226	0.879797	0.967861	-0.0309985	0.0296629	-1.04503	0.296011	0.807491	chr12	121308245	121399896	ENSG00000089053	protein_coding	ANAPC5	ENSG00000089053	protein_coding
ANAPC7	3043.33	-0.0713424	0.025283	-2.82176	0.00477613	0.041018	-0.0450886	0.0317967	-1.41803	0.156182	0.510754	2764.71	-0.0539758	0.046242	-1.16725	0.243111	0.643653	-0.0529081	0.0462827	-1.14315	0.252976	0.769313	chr12	110372900	110403730	ENSG00000196510	protein_coding	ANAPC7	ENSG00000196510	protein_coding
ANG	113.73	0.0491108	0.063642	0.771672	0.440308	0.707639	-0.0151963	0.0799805	-0.19	0.849309	0.957042	280.78	0.0506099	0.0678651	0.745742	0.455823	0.803691	0.0918655	0.0679082	1.35279	0.176123	0.693697	chr14	20684177	20698971	ENSG00000214274	protein_coding	ANG	ENSG00000214274	protein_coding
ANGEL1	1357.62	0.00121376	0.0213705	0.0567961	0.954708	0.984673	-0.044802	0.0268831	-1.66655	0.0956037	0.407051	733.643	0.030157	0.0558856	0.539621	0.589459	0.865427	0.0342439	0.0559206	0.612366	0.540296	0.909989	chr14	76786178	76826246	ENSG00000013523	protein_coding	ANGEL1	ENSG00000013523	protein_coding
ANGEL2	2273.28	0.027038	0.0192452	1.40492	0.160044	0.413399	-0.0166202	0.0242417	-0.685601	0.492965	0.804505	1957.78	0.0415234	0.0249168	1.66648	0.0956179	0.43697	0.0323692	0.024915	1.29919	0.19388	0.712966	chr1	212992182	213015826	ENSG00000174606	protein_coding	ANGEL2	ENSG00000174606	protein_coding
ANGPT1	NA	NA	NA	NA	NA	NA	NA	NA	NA	NA	NA	5875.9	-0.204223	0.108335	-1.8851	0.0594164	0.35154	-0.0324788	0.108439	-0.299511	0.76455	0.962432	chr8	107249482	107498055	ENSG00000154188	protein_coding	ANGPT1	ENSG00000154188	protein_coding
ANGPTL1	NA	NA	NA	NA	NA	NA	NA	NA	NA	NA	NA	278.942	-0.200766	0.145109	-1.38355	0.166497	0.554134	-0.173085	0.145252	-1.19162	0.233411	0.751661	chr1	178849705	178871052	ENSG00000116194	protein_coding	ANGPTL1	ENSG00000116194	protein_coding
ANGPTL2	NA	NA	NA	NA	NA	NA	NA	NA	NA	NA	NA	6946.38	0.0730809	0.121044	0.603754	0.546007	0.847553	0.155296	0.121167	1.28167	0.199959	0.720515	chr9	127087332	127122883	ENSG00000136859	protein_coding	ANGPTL2	ENSG00000136859	protein_coding
ANGPTL4	NA	NA	NA	NA	NA	NA	NA	NA	NA	NA	NA	268.627	-0.0117998	0.15147	-0.0779016	0.937906	0.985093	-0.0852451	0.151731	-0.561817	0.574241	0.921175	chr19	8363289	8374373	ENSG00000167772	protein_coding	ANGPTL4	ENSG00000167772	protein_coding
ANGPTL6	1817.77	-0.109318	0.0424528	-2.57506	0.0100222	0.069257	-0.0437996	0.0533781	-0.820554	0.411901	0.753812	NA	NA	NA	NA	NA	NA	NA	NA	NA	NA	NA	chr19	10092338	10102796	ENSG00000130812	protein_coding	ANGPTL6	ENSG00000130812	protein_coding
ANK1	909.945	0.0406885	0.113239	0.359314	0.71936	0.881255	-0.0199082	0.14248	-0.139726	0.888876	0.969385	NA	NA	NA	NA	NA	NA	NA	NA	NA	NA	NA	chr8	41653220	41896762	ENSG00000029534	protein_coding	ANK1	ENSG00000029534	protein_coding
ANK2	728.757	-0.1551	0.0482918	-3.21171	0.00131946	0.0157237	-0.119867	0.0607012	-1.97471	0.0483012	0.289519	943.709	-0.204869	0.114173	-1.79437	0.0727536	0.388612	0.0229881	0.114251	0.201207	0.840536	0.977851	chr4	112818109	113383740	ENSG00000145362	protein_coding	ANK2	ENSG00000145362	protein_coding
ANKDD1A	320.197	0.0364335	0.0747569	0.48736	0.626003	0.832122	0.109965	0.0940016	1.16982	0.242074	0.611899	150.794	-0.0191269	0.0689183	-0.27753	0.781373	0.935669	0.0575028	0.0688897	0.834708	0.403882	0.863579	chr15	64911902	64958700	ENSG00000166839	protein_coding	ANKDD1A	ENSG00000166839	protein_coding
ANKEF1	NA	NA	NA	NA	NA	NA	NA	NA	NA	NA	NA	197.881	-0.239848	0.109864	-2.18313	0.0290262	0.246883	-0.16063	0.109917	-1.46137	0.143913	0.654781	chr20	9986126	10058303	ENSG00000132623	protein_coding	ANKEF1	ENSG00000132623	protein_coding
ANKFY1	2528.29	-0.00498376	0.0195477	-0.254953	0.798759	0.918573	-0.0550098	0.0246037	-2.23583	0.0253627	0.206654	5247.53	-0.00654329	0.0246116	-0.265862	0.790345	0.939417	-0.0311681	0.0246281	-1.26555	0.205674	0.726794	chr17	4163907	4263977	ENSG00000185722	protein_coding	ANKFY1	ENSG00000185722	protein_coding
ANKH	1913.06	0.0738575	0.0462606	1.59655	0.110365	0.333808	0.0452089	0.0582066	0.776697	0.437338	0.770859	2710.7	0.0318961	0.0951531	0.335208	0.737468	0.922382	-0.0183804	0.0952482	-0.192974	0.846979	0.980048	chr5	14704804	14871778	ENSG00000154122	protein_coding	ANKH	ENSG00000154122	protein_coding
ANKHD1	8034.27	-0.0229055	0.0236293	-0.969366	0.332363	0.613909	-0.0501192	0.0297256	-1.68606	0.0917834	0.398811	2621.63	-0.016582	0.0331518	-0.500184	0.616946	0.877808	0.0117772	0.0331803	0.354945	0.72263	0.954655	chr5	140401814	140539856	ENSG00000131503	protein_coding	ANKHD1	ENSG00000131503	protein_coding
ANKHD1-DT	36.0096	-0.000955683	0.039524	-0.0241798	0.980709	0.993281	-0.0385903	0.0479238	-0.805244	0.420679	0.759859	NA	NA	NA	NA	NA	NA	NA	NA	NA	NA	NA	chr5	140370891	140401367	ENSG00000249637	lncRNA	CTC-329D1.2	ENSG00000249637	antisense
ANKHD1-EIF4EBP3	2525.92	0.0590936	0.0326137	1.81192	0.0699979	0.2519	-0.00620627	0.0410457	-0.151204	0.879815	0.966821	1293.88	0.0402946	0.0484378	0.831883	0.405475	0.771341	0.0228467	0.0484789	0.471271	0.637447	0.937554	chr5	140401908	140549569	ENSG00000254996	protein_coding	ANKHD1-EIF4EBP3	ENSG00000254996	protein_coding
ANKIB1	6809.03	0.00111606	0.0206239	0.054115	0.956844	0.98514	-0.052423	0.0259595	-2.01941	0.0434441	0.275639	7524.36	-0.00746671	0.0277042	-0.269516	0.787533	0.937798	-0.021641	0.0277244	-0.780579	0.43505	0.877177	chr7	92246234	92401384	ENSG00000001629	protein_coding	ANKIB1	ENSG00000001629	protein_coding
ANKLE1	666.108	-0.0178932	0.0513036	-0.34877	0.727262	0.885569	-0.0253047	0.0645078	-0.392273	0.694856	0.903691	NA	NA	NA	NA	NA	NA	NA	NA	NA	NA	NA	chr19	17281645	17287646	ENSG00000160117	protein_coding	ANKLE1	ENSG00000160117	protein_coding
ANKLE2	5890.53	-0.0409905	0.0171316	-2.39268	0.0167257	0.0983445	-0.0188972	0.0215463	-0.877051	0.380459	0.730806	6467.56	-0.0265428	0.0317438	-0.836157	0.403067	0.769416	-0.00226181	0.0317699	-0.0711936	0.943244	0.996512	chr12	132725503	132761888	ENSG00000176915	protein_coding	ANKLE2	ENSG00000176915	protein_coding
ANKMY1	547.526	0.031781	0.0255542	1.24367	0.213621	0.486097	0.0455357	0.0320322	1.42156	0.155155	0.508771	294.568	-0.0197203	0.0430294	-0.458299	0.646738	0.890218	-0.0250144	0.0431716	-0.579418	0.562307	0.916498	chr2	240479422	240569209	ENSG00000144504	protein_coding	ANKMY1	ENSG00000144504	protein_coding
ANKMY2	NA	NA	NA	NA	NA	NA	NA	NA	NA	NA	NA	1636.91	-0.0120741	0.0383594	-0.314762	0.752942	0.92693	-0.00421945	0.038382	-0.109933	0.912462	0.991374	chr7	16599776	16645817	ENSG00000106524	protein_coding	ANKMY2	ENSG00000106524	protein_coding
ANKRA2	1283.62	0.00697032	0.0241692	0.288397	0.773043	0.906882	0.037934	0.0303949	1.24804	0.212017	0.580265	785.757	0.0367039	0.0587188	0.625079	0.531919	0.841525	0.062209	0.0587724	1.05847	0.28984	0.801116	chr5	73552335	73565686	ENSG00000164331	protein_coding	ANKRA2	ENSG00000164331	protein_coding
ANKRD1	NA	NA	NA	NA	NA	NA	NA	NA	NA	NA	NA	916.208	0.0413871	0.251963	0.164259	0.869528	0.965301	0.532482	0.252189	2.11144	0.0347346	0.379589	chr10	90912096	90921276	ENSG00000148677	protein_coding	ANKRD1	ENSG00000148677	protein_coding
ANKRD10	2448.94	0.0696749	0.0223771	3.11367	0.00184775	0.0201644	0.0686493	0.0281365	2.43987	0.0146927	0.15331	702.266	-0.00899257	0.0597067	-0.150612	0.880281	0.968068	0.0428952	0.0597559	0.71784	0.472856	0.889733	chr13	110878540	110915069	ENSG00000088448	protein_coding	ANKRD10	ENSG00000088448	protein_coding
ANKRD10-IT1	132.864	0.0448563	0.0634279	0.707203	0.479441	0.735808	-0.0694283	0.0801331	-0.866412	0.386264	0.734941	52.4681	-0.152703	0.101512	-1.50429	0.132507	0.499198	-0.0325887	0.101104	-0.32233	0.747203	0.959554	chr13	110894639	110899172	ENSG00000229152	lncRNA	ANKRD10-IT1	ENSG00000229152	sense_intronic
ANKRD11	6692.03	0.0333695	0.0181321	1.84035	0.0657166	0.241737	0.00489899	0.0227994	0.214874	0.829866	0.953323	8963.45	-0.0720995	0.0718147	-1.00397	0.315395	0.709534	-0.035055	0.0718878	-0.487635	0.625808	0.935618	chr16	89267627	89490561	ENSG00000167522	protein_coding	ANKRD11	ENSG00000167522	protein_coding
ANKRD12	5578.32	0.0342595	0.0391262	0.875616	0.381239	0.660047	-0.0674601	0.0492367	-1.37012	0.17065	0.529834	3562.36	-0.0243772	0.0638807	-0.381606	0.702754	0.909677	-0.0102079	0.06394	-0.159649	0.873158	0.985103	chr18	9136228	9285985	ENSG00000101745	protein_coding	ANKRD12	ENSG00000101745	protein_coding
ANKRD13A	8227.68	-0.124714	0.0300331	-4.15257	3.28762e-05	0.000885574	-0.199799	0.0377857	-5.28769	1.23872e-07	3.12043e-05	12304	0.128714	0.041805	3.0789	0.00207764	0.0499876	0.043425	0.0418475	1.0377	0.299412	0.809953	chr12	109999186	110039763	ENSG00000076513	protein_coding	ANKRD13A	ENSG00000076513	protein_coding
ANKRD13B	NA	NA	NA	NA	NA	NA	NA	NA	NA	NA	NA	319.38	0.0915524	0.0720888	1.26999	0.204087	0.602161	0.0964362	0.0721975	1.33573	0.181638	0.698124	chr17	29589769	29614761	ENSG00000198720	protein_coding	ANKRD13B	ENSG00000198720	protein_coding
ANKRD13C	2251.75	-0.0524143	0.0152852	-3.4291	0.000605593	0.00869434	-0.0493035	0.0192374	-2.56289	0.0103805	0.125955	2752.52	-0.0286108	0.0252134	-1.13475	0.256481	0.657324	-0.0781196	0.0252359	-3.09557	0.00196436	0.0812877	chr1	70260588	70354734	ENSG00000118454	protein_coding	ANKRD13C	ENSG00000118454	protein_coding
ANKRD13D	1199.71	0.0386695	0.0230878	1.67489	0.0939565	0.303188	0.0668091	0.0289793	2.30541	0.0211437	0.186161	740.809	-0.022058	0.060867	-0.362396	0.717056	0.915413	0.0455048	0.0609422	0.746687	0.455252	0.883021	chr11	67288547	67302485	ENSG00000172932	protein_coding	ANKRD13D	ENSG00000172932	protein_coding
ANKRD16	387.769	0.0439212	0.0277133	1.58484	0.113002	0.338024	0.0993733	0.0346978	2.86397	0.00418369	0.0740544	208.679	0.107716	0.0368634	2.92203	0.00347753	0.0707255	0.0601965	0.0371268	1.62137	0.104937	0.589818	chr10	5861617	5889906	ENSG00000134461	protein_coding	ANKRD16	ENSG00000134461	protein_coding
ANKRD17	9280.32	0.00914928	0.0229132	0.399301	0.689671	0.868064	-0.0170031	0.0288324	-0.589722	0.555377	0.838582	7481.28	-0.0413449	0.031185	-1.32579	0.184909	0.578789	-0.0247946	0.0312105	-0.79443	0.426945	0.876053	chr4	73073376	73258798	ENSG00000132466	protein_coding	ANKRD17	ENSG00000132466	protein_coding
ANKRD26	2098.87	-0.0416226	0.028937	-1.43839	0.150324	0.398647	-0.0467573	0.0364137	-1.28406	0.199121	0.565384	1231.67	0.0158244	0.0384904	0.411125	0.680981	0.902532	-0.00941107	0.0385179	-0.24433	0.806975	0.972016	chr10	26991914	27100498	ENSG00000107890	protein_coding	ANKRD26	ENSG00000107890	protein_coding
ANKRD27	4168.25	-0.0131782	0.020007	-0.65868	0.510101	0.757771	-0.0342089	0.0251599	-1.35966	0.173938	0.533243	2498.73	-0.0978817	0.0226769	-4.31637	1.58615e-05	0.00125704	-0.0941249	0.0226908	-4.14815	3.35169e-05	0.00478747	chr19	32597007	32676597	ENSG00000105186	protein_coding	ANKRD27	ENSG00000105186	protein_coding
ANKRD28	4968.41	0.0614211	0.0254969	2.40897	0.0159978	0.095175	0.0296301	0.0320876	0.923414	0.355792	0.713261	5772.32	-0.0115714	0.0344057	-0.336322	0.736628	0.92196	-0.00440049	0.0344342	-0.127794	0.898312	0.989645	chr3	15667236	15859771	ENSG00000206560	protein_coding	ANKRD28	ENSG00000206560	protein_coding
ANKRD29	250.817	0.0143124	0.110579	0.129432	0.897016	0.961781	0.181525	0.139028	1.30567	0.191664	0.556642	135.033	0.453392	0.132523	3.42124	0.000623362	0.0211176	0.444401	0.132635	3.35055	0.000806524	0.045264	chr18	23598926	23662885	ENSG00000154065	protein_coding	ANKRD29	ENSG00000154065	protein_coding
ANKRD33B	12613.3	0.0328887	0.0309145	1.06386	0.287393	0.569137	0.046937	0.0388997	1.20662	0.22758	0.597986	NA	NA	NA	NA	NA	NA	NA	NA	NA	NA	NA	chr5	10564330	10657816	ENSG00000164236	protein_coding	ANKRD33B	ENSG00000164236	protein_coding
ANKRD34A	NA	NA	NA	NA	NA	NA	NA	NA	NA	NA	NA	252.581	-0.206391	0.0770742	-2.67782	0.00741029	0.114158	-0.205148	0.077133	-2.65966	0.00782189	0.184787	chr1	145959442	145964582	ENSG00000272031	protein_coding	ANKRD34A	ENSG00000272031	protein_coding
ANKRD35	NA	NA	NA	NA	NA	NA	NA	NA	NA	NA	NA	228.43	0.546089	0.0958699	5.69615	1.22544e-08	2.91355e-06	0.352017	0.0959791	3.66764	0.000244799	0.0208541	chr1	145866560	145885866	ENSG00000198483	protein_coding	ANKRD35	ENSG00000198483	protein_coding
ANKRD36	340.56	0.10706	0.0468703	2.28418	0.0223608	0.119869	0.0516822	0.0588784	0.877778	0.380064	0.730537	NA	NA	NA	NA	NA	NA	NA	NA	NA	NA	NA	chr2	97113496	97264521	ENSG00000135976	protein_coding	ANKRD36	ENSG00000135976	protein_coding
ANKRD36B	299.447	0.0424493	0.0457384	0.92809	0.353361	0.6339	0.204419	0.0574366	3.55903	0.000372224	0.0150026	NA	NA	NA	NA	NA	NA	NA	NA	NA	NA	NA	chr2	97492663	97589965	ENSG00000196912	protein_coding	ANKRD36B	ENSG00000196912	protein_coding
ANKRD36C	259.499	-0.00140433	0.0461649	-0.0304198	0.975732	0.991439	-0.0252397	0.0577863	-0.436776	0.662274	0.889939	117.007	0.0706098	0.0898126	0.78619	0.431756	0.788858	0.193843	0.0894499	2.16705	0.0302308	0.356213	chr2	95836919	95991831	ENSG00000174501	protein_coding	ANKRD36C	ENSG00000174501	protein_coding
ANKRD37	4393.85	-0.126197	0.0561403	-2.24788	0.0245838	0.127834	-0.152266	0.0706307	-2.15581	0.0310983	0.229161	267.989	-0.231337	0.0912461	-2.53531	0.0112348	0.146618	-0.264598	0.0913608	-2.89619	0.00377725	0.122564	chr4	185396021	185400628	ENSG00000186352	protein_coding	ANKRD37	ENSG00000186352	protein_coding
ANKRD39	586.792	0.0315029	0.0263284	1.19654	0.231488	0.508141	0.0805466	0.0330158	2.43963	0.0147021	0.15331	263.882	0.104766	0.0742927	1.41018	0.158487	0.541371	0.0637166	0.0743936	0.856478	0.391733	0.858184	chr2	96836611	96858095	ENSG00000213337	protein_coding	ANKRD39	ENSG00000213337	protein_coding
ANKRD40	2063.97	0.063537	0.0200805	3.16411	0.00155555	0.0177189	0.0665936	0.0252566	2.63668	0.00837208	0.112591	5031.92	0.045719	0.0298056	1.53391	0.125052	0.487696	0.0174834	0.0298263	0.586175	0.557758	0.914548	chr17	50693190	50707924	ENSG00000154945	protein_coding	ANKRD40	ENSG00000154945	protein_coding
ANKRD42	392.288	-0.104398	0.0262287	-3.9803	6.88282e-05	0.00160917	-0.123177	0.0330518	-3.72677	0.000193946	0.00968805	914.241	0.0472184	0.0443051	1.06576	0.286533	0.68521	0.0405527	0.0443398	0.914591	0.360407	0.841371	chr11	83193739	83260694	ENSG00000137494	protein_coding	ANKRD42	ENSG00000137494	protein_coding
ANKRD42-DT	43.2912	0.104344	0.0330189	3.16012	0.00157705	0.0178674	0.0997256	0.0410817	2.4275	0.0152034	0.155673	18.7216	0.0532696	0.100406	0.530545	0.595734	0.868174	0.0297541	0.101768	0.292372	0.770002	0.964336	chr11	83184491	83193794	ENSG00000247137	lncRNA	RP11-727A23.5	ENSG00000247137	processed_transcript
ANKRD44	4325.94	0.0217496	0.02435	0.893207	0.371746	0.651429	-0.0319002	0.0306429	-1.04103	0.297862	0.666871	371.744	-0.030776	0.0521132	-0.590561	0.554815	0.85116	-0.0625862	0.052165	-1.19977	0.230228	0.748105	chr2	196967017	197311173	ENSG00000065413	protein_coding	ANKRD44	ENSG00000065413	protein_coding
ANKRD44-AS1	19.3478	-0.242164	0.0748728	-3.23433	0.00121927	0.0148618	-0.227721	0.092392	-2.46473	0.0137116	0.147242	NA	NA	NA	NA	NA	NA	NA	NA	NA	NA	NA	chr2	197197991	197199273	ENSG00000231621	lncRNA	AC013264.2	ENSG00000231621	antisense
ANKRD46	1036.72	0.0585904	0.0245451	2.38705	0.016984	0.0990284	-0.000237474	0.0309438	-0.00767434	0.993877	0.998833	345.693	-0.0487612	0.0378156	-1.28945	0.197242	0.593285	0.018185	0.0376549	0.482938	0.62914	0.936666	chr8	100509752	100559784	ENSG00000186106	protein_coding	ANKRD46	ENSG00000186106	protein_coding
ANKRD49	1219.46	0.0385353	0.0222338	1.73318	0.083063	0.280682	-0.0054147	0.0279792	-0.193526	0.846547	0.956461	483.96	0.0181892	0.0365216	0.498039	0.618456	0.878681	-0.0129768	0.0365567	-0.354978	0.722606	0.954655	chr11	94493629	94499583	ENSG00000168876	protein_coding	ANKRD49	ENSG00000168876	protein_coding
ANKRD50	NA	NA	NA	NA	NA	NA	NA	NA	NA	NA	NA	4149.64	-0.0748258	0.0476553	-1.57015	0.116381	0.473507	-0.046649	0.0476934	-0.978101	0.328024	0.825998	chr4	124664052	124712732	ENSG00000151458	protein_coding	ANKRD50	ENSG00000151458	protein_coding
ANKRD52	4933.45	0.120853	0.0277654	4.35264	1.34508e-05	0.000426508	0.0909995	0.0349393	2.6045	0.00920075	0.118689	7283.95	0.0562625	0.0589063	0.955118	0.339518	0.728657	0.0579322	0.0589633	0.982512	0.325847	0.824833	chr12	56237807	56258391	ENSG00000139645	protein_coding	ANKRD52	ENSG00000139645	protein_coding
ANKRD54	793.504	0.024316	0.0259944	0.935431	0.349566	0.630823	0.0654196	0.0326154	2.00579	0.0448789	0.279972	1032.2	0.0835964	0.04467	1.87142	0.0612869	0.356344	0.0626714	0.0447164	1.40153	0.161056	0.677304	chr22	37830855	37849327	ENSG00000100124	protein_coding	ANKRD54	ENSG00000100124	protein_coding
ANKRD6	247.745	0.314771	0.0655906	4.79903	1.59436e-06	7.53057e-05	0.175858	0.0824994	2.13163	0.0330373	0.237467	236.262	0.48344	0.122949	3.93205	8.42261e-05	0.00484318	0.400287	0.123056	3.2529	0.00114233	0.0570319	chr6	89433170	89633834	ENSG00000135299	protein_coding	ANKRD6	ENSG00000135299	protein_coding
ANKRD65	NA	NA	NA	NA	NA	NA	NA	NA	NA	NA	NA	78.6467	0.481049	0.127521	3.77232	0.000161739	0.00783324	0.0779638	0.128085	0.608688	0.542732	0.911232	chr1	1418420	1421769	ENSG00000235098	protein_coding	ANKRD65	ENSG00000235098	protein_coding
ANKRD9	NA	NA	NA	NA	NA	NA	NA	NA	NA	NA	NA	965.968	0.057121	0.104317	0.547574	0.583985	0.863502	0.107981	0.104414	1.03416	0.301064	0.811669	chr14	102501760	102509799	ENSG00000156381	protein_coding	ANKRD9	ENSG00000156381	protein_coding
ANKS1A	923.98	0.0142579	0.0210686	0.676737	0.498573	0.749816	-0.0426223	0.0265311	-1.6065	0.108164	0.432003	1197.95	-0.0548634	0.0287166	-1.91051	0.0560676	0.341963	-0.106467	0.0287567	-3.70235	0.00021361	0.0190018	chr6	34889265	35091413	ENSG00000064999	protein_coding	ANKS1A	ENSG00000064999	protein_coding
ANKS3	311.543	0.0622752	0.0295713	2.10593	0.0352101	0.161757	0.0592961	0.0369548	1.60456	0.108591	0.433037	534.044	-0.0432419	0.048477	-0.892009	0.372388	0.752618	-0.0804556	0.0486294	-1.65446	0.0980332	0.579084	chr16	4696510	4734378	ENSG00000168096	protein_coding	ANKS3	ENSG00000168096	protein_coding
ANKS6	NA	NA	NA	NA	NA	NA	NA	NA	NA	NA	NA	1487.63	0.0933349	0.0373267	2.50048	0.0124024	0.154165	0.0471731	0.0373486	1.26305	0.206572	0.727843	chr9	98731329	98796965	ENSG00000165138	protein_coding	ANKS6	ENSG00000165138	protein_coding
ANKZF1	3820.03	-0.0201214	0.0274708	-0.732464	0.463886	0.725287	0.00395608	0.034547	0.114513	0.908831	0.975559	879.486	-0.0716298	0.0575033	-1.24566	0.212888	0.611628	-0.0100843	0.0575608	-0.175194	0.860927	0.982188	chr2	219229757	219236669	ENSG00000163516	protein_coding	ANKZF1	ENSG00000163516	protein_coding
ANLN	2600.59	0.0289758	0.0316857	0.914476	0.360467	0.640172	-0.0234212	0.0398819	-0.587264	0.557026	0.839541	16111.1	0.17584	0.175693	1.00084	0.316906	0.711053	0.14119	0.175871	0.802806	0.422087	0.874623	chr7	36389806	36453791	ENSG00000011426	protein_coding	ANLN	ENSG00000011426	protein_coding
ANO10	1035.43	-0.0739411	0.102633	-0.720443	0.471252	0.729786	0.114541	0.12911	0.887161	0.374992	0.727723	4978.56	0.0259227	0.0356933	0.726262	0.467678	0.809714	-0.0182341	0.0357241	-0.510414	0.609761	0.932449	chr3	43354859	43691594	ENSG00000160746	protein_coding	ANO10	ENSG00000160746	protein_coding
ANO5	720.497	0.50677	0.120319	4.21188	2.53251e-05	0.000719954	0.491386	0.151372	3.24621	0.00116952	0.0322371	NA	NA	NA	NA	NA	NA	NA	NA	NA	NA	NA	chr11	22193176	22283357	ENSG00000171714	protein_coding	ANO5	ENSG00000171714	protein_coding
ANO6	7173	-0.0253051	0.0309201	-0.818402	0.413128	0.686217	-0.0360642	0.0389087	-0.926894	0.353981	0.71152	10349.5	-0.0559742	0.0439184	-1.2745	0.202485	0.600056	-0.00264043	0.0439575	-0.0600678	0.952102	0.996961	chr12	45215987	45440404	ENSG00000177119	protein_coding	ANO6	ENSG00000177119	protein_coding
ANO8	NA	NA	NA	NA	NA	NA	NA	NA	NA	NA	NA	466.042	-0.157638	0.0582762	-2.70501	0.00683024	0.108591	-0.0324679	0.0583378	-0.55655	0.577835	0.921442	chr19	17323223	17334829	ENSG00000074855	protein_coding	ANO8	ENSG00000074855	protein_coding
ANO9	696.754	-0.0242043	0.0528697	-0.45781	0.647089	0.845302	0.107645	0.0664344	1.62031	0.105165	0.426883	NA	NA	NA	NA	NA	NA	NA	NA	NA	NA	NA	chr11	417933	442011	ENSG00000185101	protein_coding	ANO9	ENSG00000185101	protein_coding
ANP32A	16505.4	0.0106124	0.0168543	0.629656	0.52892	0.771129	0.0358142	0.0212032	1.68909	0.0912019	0.397912	6595.94	-0.0709885	0.0503733	-1.40925	0.158762	0.541452	-0.055644	0.0504231	-1.10354	0.269792	0.783394	chr15	68778535	68820897	ENSG00000140350	protein_coding	ANP32A	ENSG00000140350	protein_coding
ANP32B	27695.1	-0.0102472	0.0214598	-0.477504	0.633003	0.836072	-0.00786584	0.0269985	-0.291344	0.770788	0.93192	11931.2	-0.00422317	0.0458778	-0.0920526	0.926656	0.981446	0.0305113	0.0459231	0.664399	0.506435	0.901895	chr9	97983361	98015943	ENSG00000136938	protein_coding	ANP32B	ENSG00000136938	protein_coding
ANP32E	16151.7	0.0253702	0.0220042	1.15297	0.248922	0.527305	0.00471512	0.0276915	0.170273	0.864795	0.961989	6616.43	-0.0613203	0.0815117	-0.752288	0.451878	0.801095	-0.064824	0.0815924	-0.794486	0.426912	0.876053	chr1	150218417	150236156	ENSG00000143401	protein_coding	ANP32E	ENSG00000143401	protein_coding
ANPEP	NA	NA	NA	NA	NA	NA	NA	NA	NA	NA	NA	45622.5	-0.00896241	0.0649163	-0.138061	0.890192	0.970535	0.12956	0.0649814	1.99381	0.0461731	0.43066	chr15	89784889	89815401	ENSG00000166825	protein_coding	ANPEP	ENSG00000166825	protein_coding
ANTKMT	478.253	0.00549798	0.0376687	0.145956	0.883956	0.956492	0.0090286	0.0472852	0.190939	0.848573	0.956881	282.602	-0.0947987	0.153504	-0.617563	0.536863	0.844166	-0.070154	0.153827	-0.456057	0.648349	0.940427	chr16	720581	722601	ENSG00000103254	protein_coding	FAM173A	ENSG00000103254	protein_coding
ANTXR1	NA	NA	NA	NA	NA	NA	NA	NA	NA	NA	NA	41452.5	-0.057065	0.0793746	-0.718933	0.472182	0.811594	-0.00240679	0.0794548	-0.0302913	0.975835	0.999772	chr2	69013178	69249327	ENSG00000169604	protein_coding	ANTXR1	ENSG00000169604	protein_coding
ANTXR2	1025.99	-0.00888329	0.0587349	-0.151244	0.879783	0.955223	0.0330667	0.073903	0.447434	0.654562	0.886711	8116.7	-0.0671801	0.0602062	-1.11583	0.264494	0.665257	0.0214535	0.0602618	0.356006	0.721836	0.954615	chr4	79901149	80125454	ENSG00000163297	protein_coding	ANTXR2	ENSG00000163297	protein_coding
ANXA1	536.399	-0.0602655	0.114735	-0.525261	0.599402	0.815943	0.188884	0.14431	1.30888	0.190575	0.555058	43463.7	0.0767353	0.0644368	1.19086	0.233708	0.633749	0.0766404	0.0645017	1.18819	0.234758	0.752397	chr9	73151757	73170393	ENSG00000135046	protein_coding	ANXA1	ENSG00000135046	protein_coding
ANXA11	16112.9	-0.0425786	0.0383615	-1.10993	0.267028	0.547624	0.0287146	0.0482663	0.594921	0.551896	0.836821	14209.7	-0.00595608	0.0330365	-0.180288	0.856927	0.962066	-0.00784734	0.0330699	-0.237295	0.812428	0.973159	chr10	80150889	80205572	ENSG00000122359	protein_coding	ANXA11	ENSG00000122359	protein_coding
ANXA2	7138.05	-0.142511	0.0490016	-2.9083	0.00363394	0.0334135	-0.0298177	0.0616508	-0.483655	0.628631	0.875246	218397	0.0572521	0.0373064	1.53465	0.124871	0.487426	-0.00559628	0.0373442	-0.149857	0.880878	0.986747	chr15	60347134	60402883	ENSG00000182718	protein_coding	ANXA2	ENSG00000182718	protein_coding
ANXA2R	NA	NA	NA	NA	NA	NA	NA	NA	NA	NA	NA	52.2456	-0.018282	0.101942	-0.179337	0.857673	0.96221	0.0565463	0.102299	0.552754	0.580432	0.922259	chr5	43039081	43043170	ENSG00000177721	protein_coding	ANXA2R	ENSG00000177721	protein_coding
ANXA2R-AS1	NA	NA	NA	NA	NA	NA	NA	NA	NA	NA	NA	53.2919	-0.207035	0.106248	-1.9486	0.0513432	0.327617	0.0670648	0.107071	0.62636	0.531079	0.908629	chr5	43041575	43045390	ENSG00000215068	lncRNA	AC025171.1	ENSG00000215068	antisense
ANXA2R-OT1	352.888	-0.200689	0.0429404	-4.67365	2.95891e-06	0.00012539	-0.138068	0.0538851	-2.56227	0.010399	0.126008	216.889	-0.19077	0.039296	-4.85468	1.20581e-06	0.000150169	-0.107797	0.0391906	-2.75058	0.00594903	0.158054	chr5	43014414	43067419	ENSG00000177738	lncRNA	CTD-2201E18.3	ENSG00000177738	sense_overlapping
ANXA3	169.019	0.799405	0.153599	5.20449	1.94535e-07	1.26615e-05	0.427377	0.193196	2.21214	0.0269567	0.213941	120.775	-0.358366	0.208984	-1.7148	0.0863819	0.417916	0.236793	0.208825	1.13393	0.256823	0.772782	chr4	78551519	78610451	ENSG00000138772	protein_coding	ANXA3	ENSG00000138772	protein_coding
ANXA4	5472.37	-0.0200056	0.042705	-0.468461	0.639455	0.840152	0.119593	0.0537277	2.2259	0.0260209	0.209383	4545	0.0391744	0.0481461	0.813657	0.415842	0.778225	0.0180724	0.048191	0.375015	0.707649	0.950791	chr2	69644425	69827100	ENSG00000196975	protein_coding	ANXA4	ENSG00000196975	protein_coding
ANXA5	12749.3	-0.125977	0.0375637	-3.35369	0.000797403	0.0107	-0.0357243	0.0472608	-0.755897	0.449711	0.780168	80157.6	0.028006	0.0486382	0.575803	0.564749	0.855976	-0.0380814	0.0486876	-0.782158	0.434122	0.87691	chr4	121667955	121697113	ENSG00000164111	protein_coding	ANXA5	ENSG00000164111	protein_coding
ANXA6	56248.9	-0.0522808	0.0215024	-2.43139	0.0150409	0.0913509	-0.0312546	0.0270552	-1.15522	0.248002	0.618314	39216.4	0.040153	0.0419145	0.957973	0.338076	0.727593	-0.0336678	0.0419568	-0.802439	0.422299	0.874733	chr5	151100712	151157882	ENSG00000197043	protein_coding	ANXA6	ENSG00000197043	protein_coding
ANXA7	10844.8	-0.0455325	0.0177326	-2.56773	0.0102367	0.0703637	0.002466	0.0223073	0.110547	0.911976	0.976903	8807.93	0.0192179	0.0358731	0.535719	0.592153	0.866492	0.0240519	0.0359065	0.669848	0.502955	0.900705	chr10	73375101	73414076	ENSG00000138279	protein_coding	ANXA7	ENSG00000138279	protein_coding
ANXA8	NA	NA	NA	NA	NA	NA	NA	NA	NA	NA	NA	203.592	0.0974434	0.213895	0.455567	0.648701	0.890951	0.294426	0.214038	1.37558	0.168952	0.685073	chr10	47460162	47484158	ENSG00000265190	protein_coding	ANXA8	ENSG00000265190	protein_coding
ANXA8L1	NA	NA	NA	NA	NA	NA	NA	NA	NA	NA	NA	110.387	0.0383867	0.236818	0.162094	0.871232	0.965407	0.100499	0.236967	0.424103	0.67149	0.944408	chr10	46375627	46537864	ENSG00000264230	protein_coding	ANXA8L1	ENSG00000264230	protein_coding
AOPEP	288.875	-0.0682676	0.0303999	-2.24565	0.0247264	0.128453	-0.00373253	0.0380559	-0.0980802	0.921869	0.97951	1659.39	0.239887	0.0812161	2.95369	0.00313998	0.066119	0.107478	0.081305	1.32191	0.186199	0.704025	chr9	94726701	95087218	ENSG00000148120	protein_coding	C9orf3	ENSG00000148120	protein_coding
AOX1	NA	NA	NA	NA	NA	NA	NA	NA	NA	NA	NA	3018.7	0.185863	0.115629	1.6074	0.107966	0.459876	0.367283	0.115738	3.17339	0.00150671	0.0681749	chr2	200585868	200677064	ENSG00000138356	protein_coding	AOX1	ENSG00000138356	protein_coding
AP1AR	2092.78	-0.0317677	0.0256519	-1.23841	0.215563	0.48835	-0.0697545	0.0322983	-2.1597	0.0307961	0.228369	1211.63	-0.120115	0.0425285	-2.82434	0.00473787	0.0868323	-0.120093	0.0425567	-2.82194	0.00477337	0.139018	chr4	112231737	112270047	ENSG00000138660	protein_coding	AP1AR	ENSG00000138660	protein_coding
AP1B1	8676.59	0.00534315	0.0243335	0.21958	0.826198	0.930418	0.0643334	0.0306129	2.10152	0.0355957	0.247297	5482.1	0.0525158	0.0439419	1.19512	0.232041	0.632163	-0.0145852	0.0439877	-0.331575	0.74021	0.95821	chr22	29327680	29423179	ENSG00000100280	protein_coding	AP1B1	ENSG00000100280	protein_coding
AP1G1	8082.92	-0.0195434	0.0145223	-1.34575	0.178384	0.439433	-0.0493456	0.0182757	-2.70007	0.00693251	0.100805	9151.6	0.0343717	0.0295122	1.16466	0.244158	0.644604	-0.0264655	0.0295384	-0.89597	0.370269	0.847316	chr16	71729000	71809201	ENSG00000166747	protein_coding	AP1G1	ENSG00000166747	protein_coding
AP1G2	2326.06	0.0499167	0.0235165	2.12263	0.0337852	0.157444	0.0273376	0.0295654	0.924648	0.355149	0.712866	239.261	-0.0778193	0.074401	-1.04594	0.295587	0.693212	0.0193532	0.0744961	0.259788	0.795027	0.96953	chr14	23559565	23568070	ENSG00000213983	protein_coding	AP1G2	ENSG00000213983	protein_coding
AP1M1	4711.13	-0.0114697	0.0168372	-0.681212	0.495738	0.747743	-0.00378019	0.0211718	-0.178548	0.858292	0.95974	4592.17	-0.0113027	0.046916	-0.240914	0.809622	0.945807	0.00189701	0.0469618	0.0403947	0.967778	0.998864	chr19	16197578	16245907	ENSG00000072958	protein_coding	AP1M1	ENSG00000072958	protein_coding
AP1S1	3014.14	-0.0845245	0.0211517	-3.99611	6.43907e-05	0.00153668	-0.0427225	0.0265886	-1.6068	0.108099	0.431954	5006.56	0.0636935	0.0407271	1.56391	0.117839	0.47618	-0.0281796	0.040773	-0.691134	0.489481	0.895833	chr7	101154397	101161596	ENSG00000106367	protein_coding	AP1S1	ENSG00000106367	protein_coding
AP1S3	768.583	-0.0582387	0.0493859	-1.17926	0.238296	0.515369	-0.0893272	0.0621519	-1.43724	0.15065	0.502031	31.2822	0.0189303	0.149078	0.126983	0.898954	0.973166	-0.0411215	0.149365	-0.275309	0.783079	0.966196	chr2	223751686	223838027	ENSG00000152056	protein_coding	AP1S3	ENSG00000152056	protein_coding
AP2A1	5931.3	-0.0459493	0.0174416	-2.63447	0.00842685	0.0614372	-0.0284191	0.0219335	-1.29569	0.195081	0.560974	9457.45	-0.0177134	0.0428271	-0.413603	0.679165	0.901642	-0.0148226	0.0428709	-0.34575	0.72953	0.956265	chr19	49766968	49807113	ENSG00000196961	protein_coding	AP2A1	ENSG00000196961	protein_coding
AP2A2	2657.82	0.0270461	0.0164892	1.64023	0.100958	0.317019	0.0117657	0.0207197	0.567853	0.570135	0.845952	6011.57	-0.0255343	0.0330467	-0.772674	0.439715	0.793752	-0.0272718	0.0330784	-0.824461	0.409678	0.867604	chr11	924894	1012245	ENSG00000183020	protein_coding	AP2A2	ENSG00000183020	protein_coding
AP2B1	13914.8	-0.0448928	0.0199466	-2.25065	0.0244079	0.127138	-0.067407	0.0250978	-2.68577	0.00723625	0.103073	20163.5	-0.00702875	0.0284605	-0.246965	0.804935	0.944322	-0.0127214	0.0284867	-0.446572	0.655184	0.942249	chr17	35578046	35726409	ENSG00000006125	protein_coding	AP2B1	ENSG00000006125	protein_coding
AP2M1	10084.3	-0.0272511	0.018884	-1.44308	0.148999	0.396523	-0.0257607	0.023755	-1.08443	0.278173	0.64889	42155.4	0.0560831	0.0276034	2.03174	0.0421795	0.297097	-0.0137136	0.0276315	-0.496305	0.619679	0.934787	chr3	184174689	184184091	ENSG00000161203	protein_coding	AP2M1	ENSG00000161203	protein_coding
AP2S1	3250.41	-0.0475673	0.0243459	-1.95381	0.0507236	0.20508	-0.00869924	0.0306155	-0.284145	0.776299	0.933893	8394.63	-0.00465997	0.0489183	-0.0952602	0.924108	0.980479	-0.0244789	0.0489697	-0.499879	0.617161	0.933898	chr19	46838136	46850992	ENSG00000042753	protein_coding	AP2S1	ENSG00000042753	protein_coding
AP3B1	5913.58	-0.0052168	0.0215086	-0.242544	0.808358	0.922575	-0.0150932	0.0270653	-0.557657	0.577079	0.849429	6714.36	-0.0118343	0.0209487	-0.564918	0.57213	0.858572	-0.0443832	0.0209646	-2.11706	0.0342551	0.377166	chr5	78000525	78294755	ENSG00000132842	protein_coding	AP3B1	ENSG00000132842	protein_coding
AP3D1	10430.1	-0.016023	0.0215931	-0.742041	0.458063	0.720517	-0.0183919	0.027163	-0.677095	0.498346	0.807948	11063.9	0.00924685	0.0383094	0.241373	0.809266	0.945741	-0.00462237	0.0383485	-0.120536	0.904059	0.990349	chr19	2100988	2164465	ENSG00000065000	protein_coding	AP3D1	ENSG00000065000	protein_coding
AP3M1	7602.22	-0.00134254	0.0206346	-0.0650625	0.948124	0.982414	-0.0292939	0.0259677	-1.12809	0.259281	0.629229	4435.25	-5.01827e-05	0.025747	-0.00194907	0.998445	0.999391	0.00484351	0.0257574	0.188044	0.850843	0.98065	chr10	74120255	74151063	ENSG00000185009	protein_coding	AP3M1	ENSG00000185009	protein_coding
AP3M2	3011.32	0.00474437	0.0402888	0.117759	0.906259	0.965846	-0.000527168	0.0506858	-0.0104007	0.991702	0.998216	974.75	0.0819899	0.0513565	1.59649	0.11038	0.463562	0.0195277	0.0513988	0.379926	0.704	0.949869	chr8	42152946	42171673	ENSG00000070718	protein_coding	AP3M2	ENSG00000070718	protein_coding
AP3S1	13099.3	0.00066519	0.0302169	0.0220138	0.982437	0.993945	-0.0695122	0.0380212	-1.82825	0.0675122	0.34189	6850.85	-0.0281856	0.02859	-0.985856	0.324204	0.716062	-0.000403973	0.0286158	-0.0141171	0.988737	0.999772	chr5	115841481	115914081	ENSG00000177879	protein_coding	AP3S1	ENSG00000177879	protein_coding
AP3S2	1336.92	-0.0664361	0.0264017	-2.51636	0.0118575	0.0775669	-0.103635	0.0332359	-3.11815	0.0018199	0.0434893	1893.7	0.00286197	0.040743	0.0702445	0.943999	0.986846	-0.0518578	0.0407912	-1.2713	0.203622	0.724565	chr15	89830599	89894638	ENSG00000157823	protein_coding	AP3S2	ENSG00000157823	protein_coding
AP4B1	1366.56	-0.0307882	0.0287136	-1.07225	0.283608	0.565229	-0.047488	0.0361133	-1.31497	0.188519	0.552438	901.076	-0.0417226	0.0390221	-1.0692	0.284978	0.684015	-0.0358752	0.0390558	-0.918563	0.358324	0.840697	chr1	113894748	113905201	ENSG00000134262	protein_coding	AP4B1	ENSG00000134262	protein_coding
AP4E1	1982.96	-0.100479	0.0266035	-3.77692	0.000158778	0.00311844	-0.0466179	0.0334768	-1.39254	0.163758	0.519752	2386.83	-0.00998616	0.03065	-0.325813	0.744566	0.924571	-0.0185991	0.0306536	-0.60675	0.544017	0.911431	chr15	50908672	51005900	ENSG00000081014	protein_coding	AP4E1	ENSG00000081014	protein_coding
AP4M1	520.728	0.026877	0.0221526	1.21327	0.225028	0.499555	-0.00149851	0.0277376	-0.0540245	0.956916	0.988992	895.27	0.000772881	0.0295481	0.0261567	0.979132	0.995268	-0.0110555	0.0295862	-0.373673	0.708648	0.951009	chr7	100101549	100110345	ENSG00000221838	protein_coding	AP4M1	ENSG00000221838	protein_coding
AP4S1	486.725	0.000153708	0.0292602	0.00525313	0.995809	0.998083	-0.0693108	0.0368487	-1.88095	0.0599781	0.322802	438.225	-0.0455416	0.0388307	-1.17283	0.240866	0.642648	-0.0592776	0.0388283	-1.52666	0.126846	0.628415	chr14	31025106	31096450	ENSG00000100478	protein_coding	AP4S1	ENSG00000100478	protein_coding
AP5B1	1585.41	0.0667008	0.0332117	2.00835	0.0446059	0.188522	0.0407484	0.0417794	0.975321	0.329401	0.694273	864.279	0.079616	0.0576766	1.38038	0.167468	0.554898	0.0670925	0.0577527	1.16172	0.245349	0.762172	chr11	65775893	65780802	ENSG00000254470	protein_coding	AP5B1	ENSG00000254470	protein_coding
AP5M1	3332.75	-0.045402	0.0295007	-1.53902	0.1238	0.356188	-0.0672333	0.0371313	-1.81069	0.0701887	0.347192	2915.4	-0.0564031	0.0232245	-2.42861	0.015157	0.174618	-0.0415633	0.023215	-1.79036	0.073396	0.518052	chr14	57268909	57298742	ENSG00000053770	protein_coding	AP5M1	ENSG00000053770	protein_coding
AP5S1	557.101	-0.0400337	0.0284033	-1.40947	0.158695	0.41154	0.014723	0.0356591	0.412882	0.679693	0.898352	855.704	-0.0404761	0.0352459	-1.14839	0.250807	0.650511	-0.0493282	0.0352971	-1.39751	0.162259	0.678682	chr20	3820524	3828837	ENSG00000125843	protein_coding	AP5S1	ENSG00000125843	protein_coding
AP5Z1	1882.53	-0.0229932	0.020365	-1.12905	0.258876	0.538742	-0.000717351	0.0255789	-0.0280446	0.977627	0.994619	1371.97	-0.117053	0.0765543	-1.52901	0.126261	0.489274	-0.143294	0.0766592	-1.86923	0.0615901	0.485739	chr7	4775622	4794312	ENSG00000242802	protein_coding	AP5Z1	ENSG00000242802	protein_coding
APAF1	3130.09	-0.047288	0.0344435	-1.37291	0.16978	0.427096	-0.119093	0.0433611	-2.74654	0.0060227	0.0922589	2741.44	-0.0101852	0.0415459	-0.245156	0.806336	0.944779	-0.0073434	0.0415702	-0.17665	0.859783	0.982084	chr12	98645141	98735433	ENSG00000120868	protein_coding	APAF1	ENSG00000120868	protein_coding
APBA1	NA	NA	NA	NA	NA	NA	NA	NA	NA	NA	NA	631.221	0.0422806	0.0759068	0.557007	0.577523	0.861005	-0.0857418	0.0760028	-1.12814	0.25926	0.775855	chr9	69427530	69672306	ENSG00000107282	protein_coding	APBA1	ENSG00000107282	protein_coding
APBA3	1524.17	-0.000543473	0.0201096	-0.0270256	0.978439	0.992546	0.0207746	0.0252398	0.823091	0.410456	0.75272	519.686	-0.138516	0.0710371	-1.94991	0.0511864	0.326906	-0.12271	0.0711666	-1.72427	0.08466	0.5471	chr19	3750819	3761699	ENSG00000011132	protein_coding	APBA3	ENSG00000011132	protein_coding
APBB1	NA	NA	NA	NA	NA	NA	NA	NA	NA	NA	NA	2300.51	0.179559	0.049441	3.63178	0.000281477	0.0119299	0.100903	0.0494939	2.03869	0.0414808	0.413118	chr11	6395124	6419414	ENSG00000166313	protein_coding	APBB1	ENSG00000166313	protein_coding
APBB1IP	9464.34	-0.0325157	0.0241559	-1.34608	0.178276	0.439369	-0.0203149	0.0303878	-0.66852	0.503801	0.810932	1946.88	-0.161188	0.127203	-1.26717	0.205093	0.603352	-0.203207	0.127331	-1.5959	0.110512	0.598684	chr10	26438203	26567803	ENSG00000077420	protein_coding	APBB1IP	ENSG00000077420	protein_coding
APBB2	708.27	-0.0662352	0.108172	-0.612314	0.54033	0.778366	-0.173864	0.136071	-1.27774	0.20134	0.568281	2719.28	-0.101982	0.0636419	-1.60243	0.10906	0.461075	0.0199057	0.0636874	0.312553	0.75462	0.960356	chr4	40810027	41216714	ENSG00000163697	protein_coding	APBB2	ENSG00000163697	protein_coding
APBB3	498.667	0.0741433	0.040291	1.8402	0.0657395	0.241789	0.0519591	0.0506293	1.02626	0.304767	0.672522	314.895	-0.0876232	0.0682188	-1.28444	0.198987	0.595013	-0.0698029	0.0684071	-1.0204	0.307537	0.816316	chr5	140558268	140593752	ENSG00000113108	protein_coding	APBB3	ENSG00000113108	protein_coding
APC	2644.13	-0.0376115	0.0239528	-1.57023	0.116361	0.343788	-0.103758	0.030149	-3.4415	0.000578505	0.0201623	5243.58	0.00618095	0.0609017	0.101491	0.919161	0.979337	-0.0163583	0.0609569	-0.268358	0.788424	0.967877	chr5	112707498	112846239	ENSG00000134982	protein_coding	APC	ENSG00000134982	protein_coding
APCDD1	NA	NA	NA	NA	NA	NA	NA	NA	NA	NA	NA	647.564	0.42557	0.268286	1.58626	0.112681	0.46797	0.31357	0.26857	1.16755	0.242988	0.759515	chr18	10454628	10489948	ENSG00000154856	protein_coding	APCDD1	ENSG00000154856	protein_coding
APCDD1L	NA	NA	NA	NA	NA	NA	NA	NA	NA	NA	NA	3291.64	-0.101839	0.119355	-0.853246	0.393523	0.763805	0.0650638	0.119466	0.54462	0.586015	0.924927	chr20	58459101	58515131	ENSG00000198768	protein_coding	APCDD1L	ENSG00000198768	protein_coding
APCDD1L-DT	NA	NA	NA	NA	NA	NA	NA	NA	NA	NA	NA	152.35	-0.146677	0.153734	-0.954095	0.340035	0.728683	0.00892645	0.153755	0.0580563	0.953704	0.997205	chr20	58515379	58619888	ENSG00000231290	lncRNA	APCDD1L-AS1	ENSG00000231290	processed_transcript
APEH	5616.37	-0.0130383	0.0231606	-0.562954	0.573466	0.799315	-0.0349419	0.0291363	-1.19925	0.230429	0.601038	3845.07	-0.0367072	0.0330542	-1.11051	0.266778	0.667403	-0.0125962	0.0330829	-0.380748	0.70339	0.949869	chr3	49674002	49683963	ENSG00000164062	protein_coding	APEH	ENSG00000164062	protein_coding
APELA	280.333	0.0047697	0.12632	0.0377588	0.96988	0.989669	0.321218	0.158781	2.02303	0.0430702	0.274227	NA	NA	NA	NA	NA	NA	NA	NA	NA	NA	NA	chr4	164877004	164898965	ENSG00000248329	protein_coding	APELA	ENSG00000248329	protein_coding
APEX1	14353.3	-0.00858624	0.0166339	-0.516189	0.605722	0.820028	0.00404207	0.0209236	0.193183	0.846816	0.956461	8708.34	-0.0812104	0.0340291	-2.3865	0.0170095	0.186364	-0.0419512	0.0340611	-1.23165	0.218081	0.737622	chr14	20455191	20457772	ENSG00000100823	protein_coding	APEX1	ENSG00000100823	protein_coding
APH1A	8649.59	-0.0215852	0.0173263	-1.24581	0.212835	0.484877	-0.0150694	0.0217903	-0.691565	0.489211	0.802486	6293.04	0.0454964	0.0274313	1.65856	0.0972044	0.439369	0.0302629	0.0274573	1.10218	0.270382	0.783394	chr1	150265399	150269580	ENSG00000117362	protein_coding	APH1A	ENSG00000117362	protein_coding
APH1B	966.418	-0.0734093	0.0317821	-2.30977	0.0209009	0.114255	-0.116612	0.0400305	-2.91307	0.00357892	0.0675771	1212.75	-0.0558574	0.0505055	-1.10597	0.268741	0.669068	-0.0480517	0.0505377	-0.95081	0.341701	0.83381	chr15	63276018	63309126	ENSG00000138613	protein_coding	APH1B	ENSG00000138613	protein_coding
API5	13708.4	0.0369816	0.0240938	1.5349	0.124808	0.357755	0.00316868	0.0303201	0.104508	0.916766	0.978056	11123.4	0.0149233	0.0270998	0.550681	0.581852	0.863141	-0.030266	0.0271244	-1.11582	0.264498	0.779612	chr11	43311963	43344529	ENSG00000166181	protein_coding	API5	ENSG00000166181	protein_coding
APIP	2162.74	0.0534464	0.032653	1.6368	0.101673	0.318566	0.142084	0.0410731	3.45929	0.000541592	0.0193802	1140.15	0.0812728	0.0498729	1.6296	0.103186	0.451966	0.107638	0.0499038	2.15691	0.0310126	0.360797	chr11	34853094	34916499	ENSG00000149089	protein_coding	APIP	ENSG00000149089	protein_coding
APLF	286.017	0.100044	0.041944	2.38519	0.0170701	0.0992329	0.00123586	0.052807	0.0234033	0.981329	0.995467	411.255	0.0223047	0.0474427	0.470139	0.638256	0.886444	0.0206385	0.0474605	0.434856	0.663667	0.943309	chr2	68467561	68655862	ENSG00000169621	protein_coding	APLF	ENSG00000169621	protein_coding
APLP1	NA	NA	NA	NA	NA	NA	NA	NA	NA	NA	NA	687.565	-0.017777	0.10663	-0.166716	0.867593	0.96464	-0.0540112	0.106755	-0.505934	0.612903	0.933258	chr19	35867899	35879791	ENSG00000105290	protein_coding	APLP1	ENSG00000105290	protein_coding
APLP2	1818.78	0.0142863	0.0560322	0.254966	0.798749	0.918573	-0.0530653	0.0705049	-0.752647	0.451662	0.781251	65306.7	0.0676657	0.0689517	0.98135	0.32642	0.718338	0.0760163	0.0690215	1.10134	0.270747	0.783627	chr11	130069837	130144811	ENSG00000084234	protein_coding	APLP2	ENSG00000084234	protein_coding
APMAP	2779.71	-0.0307271	0.0209648	-1.46565	0.142743	0.386993	-0.0228077	0.0263688	-0.864951	0.387066	0.735936	8782.46	-0.0156806	0.0291363	-0.538182	0.590451	0.866024	-0.0038583	0.0291651	-0.132292	0.894754	0.989635	chr20	24962925	24992979	ENSG00000101474	protein_coding	APMAP	ENSG00000101474	protein_coding
APOBEC3B	2572.59	0.0266498	0.0827431	0.322079	0.747393	0.894625	-0.029525	0.104115	-0.283581	0.776731	0.934124	773.077	0.0268498	0.188487	0.142449	0.886725	0.970057	-0.0934235	0.188692	-0.495112	0.620521	0.934787	chr22	38982347	38992804	ENSG00000179750	protein_coding	APOBEC3B	ENSG00000179750	protein_coding
APOBEC3C	14250.7	0.0185974	0.0222883	0.834401	0.404055	0.678041	-0.0174173	0.0280452	-0.621042	0.534572	0.827228	4992.2	0.0536712	0.0481617	1.1144	0.26511	0.665714	0.0237375	0.0482091	0.492387	0.622446	0.935013	chr22	39014083	39020352	ENSG00000244509	protein_coding	APOBEC3C	ENSG00000244509	protein_coding
APOBEC3D	1541.07	0.0232783	0.0299406	0.777484	0.436873	0.70505	-0.0343238	0.0376774	-0.910991	0.3623	0.718002	101.733	-0.123357	0.108777	-1.13404	0.256779	0.657606	-0.104266	0.108653	-0.959618	0.337247	0.831301	chr22	39014363	39033276	ENSG00000243811	protein_coding	APOBEC3D	ENSG00000243811	protein_coding
APOBEC3F	1384.47	0.0346057	0.0223225	1.55026	0.121079	0.351554	0.0804531	0.0280487	2.86834	0.00412636	0.0735178	260.908	0.169668	0.0533526	3.18013	0.00147211	0.0396907	0.188553	0.0534144	3.53001	0.00041554	0.0297743	chr22	39040604	39053910	ENSG00000128394	protein_coding	APOBEC3F	ENSG00000128394	protein_coding
APOBEC3G	9549.7	-0.00946811	0.0295488	-0.320423	0.748647	0.895205	-0.0113402	0.037179	-0.305016	0.760354	0.928477	408.904	0.143931	0.078645	1.83013	0.0672305	0.374159	0.17537	0.0787147	2.22792	0.0258856	0.331391	chr22	39040961	39087743	ENSG00000239713	protein_coding	APOBEC3G	ENSG00000239713	protein_coding
APOBEC3H	932.485	-0.15317	0.0540774	-2.83242	0.00461976	0.0400909	-0.154056	0.0680037	-2.26541	0.0234877	0.199006	NA	NA	NA	NA	NA	NA	NA	NA	NA	NA	NA	chr22	39097224	39104067	ENSG00000100298	protein_coding	APOBEC3H	ENSG00000100298	protein_coding
APOC1	69.3182	-0.587991	0.100586	-5.84567	5.04523e-09	5.67192e-07	-0.353043	0.124834	-2.82809	0.00468263	0.0790786	17.8852	-0.0934573	0.148223	-0.630519	0.528355	0.83975	0.176383	0.146213	1.20634	0.227686	0.745732	chr19	44914247	44919349	ENSG00000130208	protein_coding	APOC1	ENSG00000130208	protein_coding
APOD	NA	NA	NA	NA	NA	NA	NA	NA	NA	NA	NA	82.3462	0.131389	0.240909	0.545387	0.585487	0.864122	0.475903	0.240965	1.97499	0.0482693	0.43651	chr3	195568702	195584205	ENSG00000189058	protein_coding	APOD	ENSG00000189058	protein_coding
APOE	NA	NA	NA	NA	NA	NA	NA	NA	NA	NA	NA	82.9603	-0.548894	0.209302	-2.6225	0.00872874	0.125018	0.0993172	0.209307	0.474505	0.63514	0.937242	chr19	44905754	44909393	ENSG00000130203	protein_coding	APOE	ENSG00000130203	protein_coding
APOL1	4645.3	0.168026	0.0854289	1.96685	0.0492008	0.200954	-0.0427796	0.107502	-0.397943	0.690672	0.902084	294.742	0.0633838	0.144636	0.43823	0.661219	0.896898	0.334871	0.144755	2.31337	0.0207022	0.297327	chr22	36253010	36267530	ENSG00000100342	protein_coding	APOL1	ENSG00000100342	protein_coding
APOL2	2686.83	0.0845414	0.0522989	1.6165	0.105985	0.327031	0.0126165	0.0658142	0.191699	0.847978	0.95667	1589.41	0.0964965	0.0375948	2.56675	0.0102656	0.138034	0.0664501	0.037628	1.76598	0.0773995	0.527636	chr22	36226203	36239954	ENSG00000128335	protein_coding	APOL2	ENSG00000128335	protein_coding
APOL3	2900.99	0.142018	0.0430207	3.30115	0.000962904	0.012392	0.0855628	0.0541402	1.58039	0.114017	0.442931	215.466	0.198358	0.114402	1.73387	0.0829417	0.411129	0.272703	0.114509	2.38151	0.0172419	0.269783	chr22	36140330	36166177	ENSG00000128284	protein_coding	APOL3	ENSG00000128284	protein_coding
APOL6	4433.57	0.096595	0.0532616	1.81359	0.0697403	0.251299	0.117135	0.0670251	1.74763	0.0805286	0.37323	4086.27	0.0226793	0.0976529	0.232244	0.816348	0.94824	0.13387	0.0977442	1.36959	0.170814	0.686901	chr22	35648395	35668409	ENSG00000221963	protein_coding	APOL6	ENSG00000221963	protein_coding
APOLD1	317.124	0.0965969	0.0514517	1.87743	0.0604592	0.228865	-0.00989065	0.0648667	-0.152476	0.878811	0.966447	528.188	-0.0196372	0.0875414	-0.224319	0.822509	0.950777	-0.111887	0.0876425	-1.27663	0.201734	0.722338	chr12	12725917	12829975	ENSG00000178878	protein_coding	APOLD1	ENSG00000178878	protein_coding
APOM	122.924	0.0527738	0.0339918	1.55255	0.120532	0.350367	0.0771478	0.0422744	1.82493	0.0680118	0.342717	71.219	0.0455267	0.0570831	0.797552	0.425131	0.784536	0.0292614	0.0572246	0.511344	0.60911	0.932364	chr6	31652416	31658210	ENSG00000204444	protein_coding	APOM	ENSG00000204444	protein_coding
APP	6039.88	-0.323475	0.128286	-2.52151	0.0116853	0.0769732	-0.209435	0.161418	-1.29747	0.194469	0.560568	44236.9	-0.143361	0.079905	-1.79415	0.0727899	0.388612	-0.0130699	0.0799855	-0.163404	0.870201	0.984626	chr21	25880550	26171128	ENSG00000142192	protein_coding	APP	ENSG00000142192	protein_coding
APPBP2	3056.75	-0.0320335	0.0176147	-1.81857	0.0689776	0.249151	-0.0689396	0.0221792	-3.10831	0.00188163	0.0442833	4366.07	-0.0323735	0.033667	-0.961581	0.33626	0.726188	-0.0546903	0.0336905	-1.62331	0.104522	0.589589	chr17	60443149	60526219	ENSG00000062725	protein_coding	APPBP2	ENSG00000062725	protein_coding
APPL1	8013.99	0.0819805	0.0274615	2.98528	0.00283316	0.0277362	0.0321199	0.0345614	0.929357	0.352704	0.71027	4833.48	0.106131	0.0305942	3.46899	0.00052242	0.0185637	0.089034	0.0306124	2.90843	0.00363248	0.119706	chr3	57227737	57273468	ENSG00000157500	protein_coding	APPL1	ENSG00000157500	protein_coding
APPL2	641.07	-0.0128702	0.0228038	-0.564387	0.572491	0.798809	-0.00780158	0.0286069	-0.272717	0.785071	0.936471	11348.3	0.0598528	0.0519482	1.15216	0.249254	0.649006	0.0312107	0.052001	0.600195	0.548376	0.911706	chr12	105173296	105236238	ENSG00000136044	protein_coding	APPL2	ENSG00000136044	protein_coding
APRT	5540.36	0.0110556	0.0236343	0.467777	0.639944	0.840427	0.0391462	0.0297217	1.31709	0.187807	0.551363	2352.64	0.0449971	0.0517529	0.869461	0.384595	0.758889	-0.0105211	0.051819	-0.203037	0.839106	0.977747	chr16	88809339	88811944	ENSG00000198931	protein_coding	APRT	ENSG00000198931	protein_coding
APTR	146.81	-0.0632051	0.0257773	-2.45197	0.0142078	0.0880463	-0.0522679	0.0320692	-1.62985	0.103134	0.422588	172.474	-0.0947728	0.0425108	-2.22938	0.0257885	0.233696	-0.0973291	0.0426246	-2.2834	0.0224068	0.309074	chr7	77657660	77696265	ENSG00000214293	lncRNA	APTR	ENSG00000214293	lincRNA
APTX	2394.38	-0.0479983	0.0207899	-2.30872	0.0209589	0.114499	-0.0288002	0.026133	-1.10206	0.270434	0.6405	1576.66	-0.000967148	0.0283627	-0.0340993	0.972798	0.993424	-0.0425869	0.0283969	-1.4997	0.133691	0.642411	chr9	32972606	33025168	ENSG00000137074	protein_coding	APTX	ENSG00000137074	protein_coding
AQP1	NA	NA	NA	NA	NA	NA	NA	NA	NA	NA	NA	736.563	0.170804	0.172986	0.987386	0.323454	0.715782	0.126622	0.173153	0.731269	0.464615	0.885453	chr7	30911855	30925516	ENSG00000240583	protein_coding	AQP1	ENSG00000240583	protein_coding
AQP9	262.259	0.29217	0.119459	2.44578	0.0144541	0.0890684	0.37017	0.150283	2.46316	0.0137719	0.147511	NA	NA	NA	NA	NA	NA	NA	NA	NA	NA	NA	chr15	58138169	58185911	ENSG00000103569	protein_coding	AQP9	ENSG00000103569	protein_coding
AQR	6079.89	-0.0085246	0.018822	-0.452907	0.650616	0.847232	-0.0276039	0.0236836	-1.16553	0.243806	0.613516	5091.67	-0.000308567	0.0322195	-0.00957702	0.992359	0.998187	-0.0744447	0.0322499	-2.30837	0.0209785	0.299155	chr15	34851782	34969839	ENSG00000021776	protein_coding	AQR	ENSG00000021776	protein_coding
ARAP1	7862.87	0.000488316	0.0175397	0.0278407	0.977789	0.992417	0.00531415	0.0220645	0.240846	0.809674	0.946708	4236.01	0.0119784	0.0556077	0.21541	0.829448	0.952559	0.0580055	0.0556621	1.0421	0.297365	0.808755	chr11	72685069	72793599	ENSG00000186635	protein_coding	ARAP1	ENSG00000186635	protein_coding
ARAP2	4090.84	0.0215996	0.0334475	0.645777	0.518424	0.763753	0.0355301	0.0420862	0.844221	0.398546	0.744298	NA	NA	NA	NA	NA	NA	NA	NA	NA	NA	NA	chr4	35948221	36244509	ENSG00000047365	protein_coding	ARAP2	ENSG00000047365	protein_coding
ARAP3	NA	NA	NA	NA	NA	NA	NA	NA	NA	NA	NA	593.529	0.293556	0.0612295	4.79435	1.63201e-06	0.000194894	0.174083	0.0613226	2.8388	0.00452835	0.135996	chr5	141653401	141682221	ENSG00000120318	protein_coding	ARAP3	ENSG00000120318	protein_coding
ARCN1	18412.2	0.00618264	0.0189479	0.326297	0.744199	0.893168	-0.0133998	0.0238419	-0.562025	0.574099	0.847899	27727.9	0.0303949	0.0211755	1.43538	0.151178	0.529521	-0.0367042	0.0211956	-1.73168	0.0833299	0.543831	chr11	118572390	118603033	ENSG00000095139	protein_coding	ARCN1	ENSG00000095139	protein_coding
AREL1	3584.54	-0.0131229	0.0183607	-0.714728	0.474777	0.732452	-0.0259954	0.0231019	-1.12525	0.260484	0.630154	3641.95	-0.00855476	0.0264591	-0.32332	0.746453	0.924621	-0.0212183	0.0264753	-0.801437	0.422879	0.875055	chr14	74653437	74713115	ENSG00000119682	protein_coding	AREL1	ENSG00000119682	protein_coding
ARF1	23680.8	0.0138213	0.0178371	0.774862	0.438421	0.706323	0.0252944	0.022441	1.12715	0.259678	0.629493	29570.7	0.0545876	0.037643	1.45014	0.147019	0.523374	-0.0166966	0.0376815	-0.443098	0.657694	0.942423	chr1	228082660	228099212	ENSG00000143761	protein_coding	ARF1	ENSG00000143761	protein_coding
ARF3	13487.5	-0.0393459	0.0240195	-1.63808	0.101405	0.318055	-0.00416806	0.0302208	-0.13792	0.890304	0.969902	10852.8	-0.0294638	0.0328227	-0.897664	0.369365	0.750291	-0.0517371	0.0328522	-1.57484	0.115292	0.607613	chr12	48935723	48957551	ENSG00000134287	protein_coding	ARF3	ENSG00000134287	protein_coding
ARF4	8785.82	0.00269442	0.0255413	0.105493	0.915985	0.970303	-0.0153001	0.0321399	-0.476046	0.634042	0.8777	34416.1	-0.0386321	0.033331	-1.15904	0.246438	0.645908	-0.0582332	0.033364	-1.74539	0.0809168	0.537961	chr3	57571363	57598220	ENSG00000168374	protein_coding	ARF4	ENSG00000168374	protein_coding
ARF4-AS1	37.9534	-0.0372257	0.038749	-0.960689	0.336708	0.618896	-0.0824013	0.0478055	-1.72368	0.0847663	0.383655	16.5612	0.155901	0.0718299	2.17042	0.0299752	0.251411	0.0551694	0.0733429	0.752211	0.451924	0.881904	chr3	57597715	57600927	ENSG00000272146	lncRNA	ARF4-AS1	ENSG00000272146	antisense
ARF5	4861.65	0.00959007	0.0204981	0.467852	0.639891	0.840399	0.0155106	0.0257751	0.601767	0.54733	0.834614	4943.94	0.118953	0.041232	2.88496	0.00391467	0.0770356	0.0063949	0.0412823	0.154907	0.876895	0.985918	chr7	127588345	127591705	ENSG00000004059	protein_coding	ARF5	ENSG00000004059	protein_coding
ARF6	12309.2	0.00915562	0.0185699	0.493036	0.621987	0.83039	0.0146059	0.0233647	0.625127	0.531887	0.825849	9277.57	0.0130157	0.0330397	0.393942	0.693624	0.906193	0.00201363	0.0330689	0.0608918	0.951445	0.996961	chr14	49893092	49897054	ENSG00000165527	protein_coding	ARF6	ENSG00000165527	protein_coding
ARFGAP1	2646.49	-0.00994054	0.0222765	-0.446234	0.655428	0.849527	0.0108102	0.0280098	0.385944	0.699538	0.905274	4974.94	-0.0393861	0.0397658	-0.990451	0.321954	0.714086	-0.0831482	0.0398125	-2.0885	0.0367531	0.388782	chr20	63272785	63289793	ENSG00000101199	protein_coding	ARFGAP1	ENSG00000101199	protein_coding
ARFGAP2	4883.94	0.0319271	0.0255261	1.25076	0.211021	0.482197	0.0313614	0.0321031	0.976895	0.328621	0.693167	3540.3	0.0241604	0.0250642	0.96394	0.335076	0.725144	-0.0205813	0.0250914	-0.820255	0.412071	0.868334	chr11	47164299	47177125	ENSG00000149182	protein_coding	ARFGAP2	ENSG00000149182	protein_coding
ARFGAP3	5831.16	0.0474886	0.0284089	1.67161	0.0946012	0.304474	0.0376099	0.0357416	1.05227	0.292676	0.660883	6569.33	0.0370141	0.0228349	1.62095	0.105029	0.454295	-0.0103662	0.0228554	-0.453554	0.65015	0.940973	chr22	42796502	42858106	ENSG00000242247	protein_coding	ARFGAP3	ENSG00000242247	protein_coding
ARFGEF1	5768.25	-0.0204931	0.0215161	-0.952455	0.340866	0.623184	-0.0988029	0.0270822	-3.64826	0.000264025	0.0118338	5638.13	-0.0212783	0.0226747	-0.938418	0.34803	0.734503	-0.0362526	0.0226879	-1.59788	0.110069	0.597815	chr8	67173511	67343677	ENSG00000066777	protein_coding	ARFGEF1	ENSG00000066777	protein_coding
ARFGEF2	6906.75	-0.00364605	0.0231001	-0.157837	0.874585	0.952925	-0.0278428	0.0290724	-0.957707	0.338211	0.701735	5233.71	-0.00121196	0.0285429	-0.0424609	0.966131	0.991326	-0.00105802	0.0285578	-0.0370484	0.970446	0.999268	chr20	48921890	49036693	ENSG00000124198	protein_coding	ARFGEF2	ENSG00000124198	protein_coding
ARFIP1	1254.93	-0.0287263	0.0198225	-1.44918	0.147288	0.39373	-0.0511541	0.0249678	-2.0488	0.0404817	0.26479	3549.55	-0.0327242	0.0221918	-1.47461	0.140318	0.511746	-0.0513079	0.0222019	-2.31097	0.0208343	0.298075	chr4	152687727	152918463	ENSG00000164144	protein_coding	ARFIP1	ENSG00000164144	protein_coding
ARFIP2	2986	-0.0122054	0.0213059	-0.572866	0.566735	0.794827	-0.00881005	0.0267798	-0.328981	0.74217	0.922154	2700.16	-0.0220417	0.02958	-0.745156	0.456177	0.803773	-0.0778439	0.0296265	-2.62751	0.00860118	0.192831	chr11	6474683	6481479	ENSG00000132254	protein_coding	ARFIP2	ENSG00000132254	protein_coding
ARFRP1	2009.62	0.0196138	0.0209199	0.937565	0.348468	0.630054	0.0397742	0.026277	1.51365	0.130114	0.470843	1577.76	0.00437391	0.0467156	0.0936284	0.925404	0.980913	-0.0360511	0.046788	-0.770521	0.440991	0.879032	chr20	63698642	63708025	ENSG00000101246	protein_coding	ARFRP1	ENSG00000101246	protein_coding
ARG2	279.626	-0.182368	0.107502	-1.69641	0.0898089	0.295018	-0.250064	0.135154	-1.85022	0.0642823	0.333625	337.005	-0.187852	0.086798	-2.16425	0.0304454	0.253499	-0.15588	0.0868156	-1.79553	0.0725697	0.517228	chr14	67619798	67651720	ENSG00000081181	protein_coding	ARG2	ENSG00000081181	protein_coding
ARGLU1	4184.72	0.0446046	0.0258533	1.7253	0.0844738	0.283833	0.058077	0.0325154	1.78614	0.0740772	0.358231	2389.81	-0.026418	0.039467	-0.669369	0.50326	0.827523	-0.00719711	0.0395152	-0.182135	0.855476	0.981529	chr13	106541673	106568164	ENSG00000134884	protein_coding	ARGLU1	ENSG00000134884	protein_coding
ARHGAP1	2673.99	0.00790473	0.0182162	0.433938	0.664333	0.854674	0.00807813	0.0228945	0.352842	0.724207	0.915719	8237.17	0.112258	0.0439028	2.55697	0.0105589	0.140319	-0.0353958	0.0439508	-0.805351	0.420617	0.873533	chr11	46677080	46700615	ENSG00000175220	protein_coding	ARHGAP1	ENSG00000175220	protein_coding
ARHGAP10	2636.6	0.00459526	0.059414	0.0773431	0.938351	0.979239	0.0889569	0.0747441	1.19015	0.233986	0.603797	1912.64	0.0195977	0.0278817	0.702886	0.482127	0.81635	0.0334591	0.0278911	1.19963	0.230283	0.748105	chr4	147732063	148072780	ENSG00000071205	protein_coding	ARHGAP10	ENSG00000071205	protein_coding
ARHGAP11A	6556.34	-0.000280532	0.0247228	-0.0113471	0.990947	0.996825	-0.0476598	0.0311119	-1.53188	0.125552	0.463537	6170.83	0.0627008	0.132887	0.471834	0.637045	0.886077	0.0390157	0.133021	0.293306	0.769288	0.964104	chr15	32615144	32639949	ENSG00000198826	protein_coding	ARHGAP11A	ENSG00000198826	protein_coding
ARHGAP12	1391.04	0.00140163	0.0306902	0.0456702	0.963573	0.987436	-0.0694942	0.0386272	-1.7991	0.0720033	0.352842	3483.62	-0.0700084	0.0434218	-1.61229	0.106899	0.457255	-0.0360744	0.0434578	-0.830102	0.406481	0.865451	chr10	31805404	31928876	ENSG00000165322	protein_coding	ARHGAP12	ENSG00000165322	protein_coding
ARHGAP15	4936.89	0.0107887	0.0259931	0.415061	0.678097	0.861793	-0.0340877	0.0326994	-1.04246	0.2972	0.666163	NA	NA	NA	NA	NA	NA	NA	NA	NA	NA	NA	chr2	143091362	143768352	ENSG00000075884	protein_coding	ARHGAP15	ENSG00000075884	protein_coding
ARHGAP17	9953.94	-0.0772018	0.0438562	-1.76034	0.0783502	0.27034	-0.00105911	0.0551764	-0.0191949	0.984686	0.996368	4394.58	0.0463682	0.0382348	1.21272	0.225236	0.626193	-0.0116066	0.0382762	-0.303234	0.761712	0.961483	chr16	24919385	25015666	ENSG00000140750	protein_coding	ARHGAP17	ENSG00000140750	protein_coding
ARHGAP18	4985.37	-0.0599751	0.0450932	-1.33003	0.183509	0.446801	-0.149289	0.0567422	-2.63101	0.0085131	0.113608	4381.72	0.0855585	0.0895115	0.955838	0.339154	0.728354	-0.0422042	0.089601	-0.471024	0.637623	0.937554	chr6	129576132	129710225	ENSG00000146376	protein_coding	ARHGAP18	ENSG00000146376	protein_coding
ARHGAP19	5413.53	0.02104	0.0223641	0.940794	0.34681	0.628937	-0.045384	0.0281478	-1.61235	0.106886	0.429592	992.769	0.00792327	0.0893745	0.0886525	0.929358	0.982066	-0.0349009	0.0894533	-0.390158	0.69642	0.946735	chr10	97222173	97292673	ENSG00000213390	protein_coding	ARHGAP19	ENSG00000213390	protein_coding
ARHGAP21	3416.94	-0.134738	0.0535118	-2.5179	0.0118056	0.0774221	0.055405	0.0673148	0.823074	0.410466	0.75272	12560.8	-0.037133	0.0445025	-0.834403	0.404054	0.770205	0.0791974	0.0445437	1.77797	0.0754087	0.520689	chr10	24583609	24723668	ENSG00000107863	protein_coding	ARHGAP21	ENSG00000107863	protein_coding
ARHGAP22	NA	NA	NA	NA	NA	NA	NA	NA	NA	NA	NA	1566.42	-0.0231073	0.123191	-0.187573	0.851211	0.960136	0.176324	0.123307	1.42995	0.152731	0.664665	chr10	48446034	48656265	ENSG00000128805	protein_coding	ARHGAP22	ENSG00000128805	protein_coding
ARHGAP23	NA	NA	NA	NA	NA	NA	NA	NA	NA	NA	NA	7420.19	0.225524	0.0753738	2.99207	0.00277089	0.0609993	0.139706	0.0754526	1.85157	0.0640877	0.49192	chr17	38419280	38512392	ENSG00000275832	protein_coding	ARHGAP23	ENSG00000275832	protein_coding
ARHGAP24	350.848	-0.00356874	0.115263	-0.0309617	0.9753	0.991326	-0.265187	0.145081	-1.82786	0.0675711	0.34189	3599.76	0.0314781	0.0472804	0.665774	0.505555	0.828326	0.0299442	0.0473243	0.632744	0.526901	0.907109	chr4	85475114	86002670	ENSG00000138639	protein_coding	ARHGAP24	ENSG00000138639	protein_coding
ARHGAP25	1130.53	-0.0629469	0.0969002	-0.649606	0.515947	0.761911	-0.115752	0.12188	-0.949717	0.342256	0.704184	NA	NA	NA	NA	NA	NA	NA	NA	NA	NA	NA	chr2	68679601	68826833	ENSG00000163219	protein_coding	ARHGAP25	ENSG00000163219	protein_coding
ARHGAP26	2365.03	-0.21519	0.0568251	-3.78689	0.000152547	0.00302714	-0.18253	0.0714843	-2.55343	0.0106669	0.127413	687.584	-0.157953	0.173282	-0.91154	0.362011	0.745779	0.186657	0.173403	1.07643	0.281735	0.794972	chr5	142770384	143229011	ENSG00000145819	protein_coding	ARHGAP26	ENSG00000145819	protein_coding
ARHGAP27	1918.55	0.0643312	0.0257841	2.49499	0.012596	0.080784	0.011701	0.0324327	0.360776	0.718267	0.913486	NA	NA	NA	NA	NA	NA	NA	NA	NA	NA	NA	chr17	45393902	45434421	ENSG00000159314	protein_coding	ARHGAP27	ENSG00000159314	protein_coding
ARHGAP28	NA	NA	NA	NA	NA	NA	NA	NA	NA	NA	NA	509.838	-0.0854007	0.200501	-0.425937	0.670154	0.900086	0.0339615	0.200679	0.169233	0.865613	0.983259	chr18	6729718	6915716	ENSG00000088756	protein_coding	ARHGAP28	ENSG00000088756	protein_coding
ARHGAP29	NA	NA	NA	NA	NA	NA	NA	NA	NA	NA	NA	7397.35	0.388621	0.100981	3.84847	0.00011886	0.00629258	0.396476	0.101079	3.92243	8.76588e-05	0.00996757	chr1	94148988	94275068	ENSG00000137962	protein_coding	ARHGAP29	ENSG00000137962	protein_coding
ARHGAP30	15448.3	-0.000134063	0.0190895	-0.00702289	0.994397	0.997976	-0.0205484	0.0240189	-0.855509	0.39227	0.739457	NA	NA	NA	NA	NA	NA	NA	NA	NA	NA	NA	chr1	161046946	161069970	ENSG00000186517	protein_coding	ARHGAP30	ENSG00000186517	protein_coding
ARHGAP31	6523.05	0.0741564	0.0298523	2.48411	0.0129875	0.0826172	0.0889914	0.0375641	2.36905	0.0178337	0.168936	5477.7	0.0749392	0.0525084	1.42718	0.153527	0.532588	-0.0392474	0.0525592	-0.746727	0.455229	0.883021	chr3	119294373	119420714	ENSG00000031081	protein_coding	ARHGAP31	ENSG00000031081	protein_coding
ARHGAP31-AS1	48.3772	0.039726	0.045531	0.872504	0.382934	0.661437	0.127603	0.0564643	2.25989	0.0238282	0.200641	NA	NA	NA	NA	NA	NA	NA	NA	NA	NA	NA	chr3	119314293	119322760	ENSG00000241155	lncRNA	ARHGAP31-AS1	ENSG00000241155	antisense
ARHGAP32	NA	NA	NA	NA	NA	NA	NA	NA	NA	NA	NA	1732.65	-0.152596	0.0565289	-2.69944	0.00694564	0.109758	-0.074928	0.0565619	-1.32471	0.185268	0.702627	chr11	128965060	129279324	ENSG00000134909	protein_coding	ARHGAP32	ENSG00000134909	protein_coding
ARHGAP33	468.187	0.111529	0.0528436	2.11055	0.0348107	0.160645	0.0202296	0.0664412	0.304474	0.760766	0.92861	324.148	0.00544556	0.105938	0.0514032	0.959004	0.990359	0.0532483	0.106117	0.501788	0.615816	0.933898	chr19	35774532	35788822	ENSG00000004777	protein_coding	ARHGAP33	ENSG00000004777	protein_coding
ARHGAP35	5117.86	0.0118209	0.0259836	0.454937	0.649155	0.846427	-0.0611926	0.0326934	-1.87171	0.0612464	0.325525	15356.1	0.052574	0.0451351	1.16481	0.244094	0.644552	0.0272664	0.0451799	0.603506	0.546172	0.911706	chr19	46918676	47005077	ENSG00000160007	protein_coding	ARHGAP35	ENSG00000160007	protein_coding
ARHGAP39	NA	NA	NA	NA	NA	NA	NA	NA	NA	NA	NA	233.79	-0.0279271	0.0819711	-0.340694	0.733334	0.921041	0.0323294	0.0821568	0.393508	0.693944	0.946094	chr8	144529179	144605816	ENSG00000147799	protein_coding	ARHGAP39	ENSG00000147799	protein_coding
ARHGAP42	274.866	-0.172217	0.0785795	-2.19162	0.0284069	0.140721	-0.153459	0.0988406	-1.55259	0.120522	0.453641	421.664	-0.0760915	0.0753896	-1.00931	0.312826	0.707702	-0.0355926	0.0754	-0.47205	0.636891	0.937554	chr11	100687653	100991937	ENSG00000165895	protein_coding	ARHGAP42	ENSG00000165895	protein_coding
ARHGAP44	587.988	-0.0281629	0.114915	-0.245076	0.806398	0.921708	-0.0100825	0.144559	-0.0697465	0.944395	0.984788	234.01	0.287545	0.0951628	3.02161	0.00251432	0.0571734	0.0685248	0.0953809	0.718433	0.47249	0.889733	chr17	12789539	12991643	ENSG00000006740	protein_coding	ARHGAP44	ENSG00000006740	protein_coding
ARHGAP45	9321.51	0.00231206	0.0186306	0.1241	0.901236	0.963753	0.035401	0.0234308	1.51087	0.130821	0.472093	159.317	-0.0757615	0.082132	-0.922435	0.356302	0.740375	-0.0132699	0.0822787	-0.161279	0.871873	0.984846	chr19	1065923	1086628	ENSG00000180448	protein_coding	HMHA1	ENSG00000180448	protein_coding
ARHGAP5	2550.51	-0.13669	0.056526	-2.41818	0.0155982	0.0936377	-0.242613	0.0711626	-3.40928	0.000651337	0.0218499	7799.43	-0.0461169	0.0636032	-0.725072	0.468408	0.810014	-0.0312341	0.0636619	-0.490625	0.623692	0.935219	chr14	32076114	32159728	ENSG00000100852	protein_coding	ARHGAP5	ENSG00000100852	protein_coding
ARHGAP5-AS1	NA	NA	NA	NA	NA	NA	NA	NA	NA	NA	NA	90.1606	-0.0101335	0.089175	-0.113636	0.909526	0.977057	0.105274	0.0890304	1.18245	0.237028	0.75415	chr14	32074946	32076793	ENSG00000258655	lncRNA	ARHGAP5-AS1	ENSG00000258655	antisense
ARHGAP9	3001.7	0.0242235	0.0371253	0.65248	0.514092	0.761097	0.00319349	0.0466991	0.0683844	0.94548	0.985068	NA	NA	NA	NA	NA	NA	NA	NA	NA	NA	NA	chr12	57472255	57488814	ENSG00000123329	protein_coding	ARHGAP9	ENSG00000123329	protein_coding
ARHGDIA	25530.4	0.0538622	0.0239593	2.24807	0.0245717	0.12782	0.0905019	0.030144	3.00232	0.00267933	0.0560291	26590.1	0.00174138	0.0793915	0.021934	0.982501	0.9966	-0.0124114	0.0794721	-0.156173	0.875897	0.985685	chr17	81867721	81871406	ENSG00000141522	protein_coding	ARHGDIA	ENSG00000141522	protein_coding
ARHGDIB	37604.9	0.000443527	0.030656	0.0144679	0.988457	0.995841	-0.0356043	0.0385721	-0.923058	0.355977	0.71337	1042.27	0.396055	0.145094	2.72964	0.0063404	0.103626	0.510967	0.145217	3.51864	0.000433761	0.0306892	chr12	14942017	14961728	ENSG00000111348	protein_coding	ARHGDIB	ENSG00000111348	protein_coding
ARHGEF1	6969.36	0.0134841	0.0211708	0.636918	0.524178	0.767493	-0.0150603	0.0266274	-0.565593	0.571671	0.846726	3157.93	-0.0482188	0.0524346	-0.9196	0.357782	0.74127	-0.0303785	0.0524957	-0.578687	0.562801	0.9165	chr19	41883161	41930150	ENSG00000076928	protein_coding	ARHGEF1	ENSG00000076928	protein_coding
ARHGEF10	NA	NA	NA	NA	NA	NA	NA	NA	NA	NA	NA	3620.26	-0.0823374	0.0389848	-2.11204	0.0346829	0.271884	-0.048737	0.0390192	-1.24905	0.211647	0.733141	chr8	1823976	1958641	ENSG00000104728	protein_coding	ARHGEF10	ENSG00000104728	protein_coding
ARHGEF10L	NA	NA	NA	NA	NA	NA	NA	NA	NA	NA	NA	1301.69	0.199802	0.0556954	3.58741	0.00033398	0.0134597	0.14706	0.0557677	2.637	0.00836421	0.190382	chr1	17539835	17697874	ENSG00000074964	protein_coding	ARHGEF10L	ENSG00000074964	protein_coding
ARHGEF11	NA	NA	NA	NA	NA	NA	NA	NA	NA	NA	NA	3290.36	0.102662	0.0359728	2.85389	0.00431878	0.0815915	0.0800293	0.0360041	2.22279	0.0262303	0.332849	chr1	156934840	157045370	ENSG00000132694	protein_coding	ARHGEF11	ENSG00000132694	protein_coding
ARHGEF12	5505.83	-0.0218901	0.0311167	-0.703485	0.481754	0.7379	-0.00729607	0.0391505	-0.18636	0.852163	0.957834	17075.2	0.0120832	0.0350301	0.344936	0.730142	0.920147	-0.00651191	0.0350622	-0.185724	0.852661	0.980946	chr11	120336914	120489936	ENSG00000196914	protein_coding	ARHGEF12	ENSG00000196914	protein_coding
ARHGEF17	1093.52	0.153657	0.0843959	1.82067	0.0686568	0.248421	0.0804544	0.106199	0.757584	0.4487	0.779651	5516.03	0.0908457	0.0789715	1.15036	0.249995	0.649826	-0.0297837	0.0790556	-0.376744	0.706364	0.950187	chr11	73308289	73369091	ENSG00000110237	protein_coding	ARHGEF17	ENSG00000110237	protein_coding
ARHGEF17-AS1	NA	NA	NA	NA	NA	NA	NA	NA	NA	NA	NA	109.966	0.0239171	0.0886422	0.269816	0.787302	0.937753	-0.0139562	0.0889766	-0.156852	0.875361	0.985465	chr11	73307235	73309361	ENSG00000257038	lncRNA	RP11-800A3.7	ENSG00000257038	antisense
ARHGEF18	3902.11	-0.035722	0.0198099	-1.80323	0.0713515	0.25505	-0.116641	0.0249201	-4.68061	2.86023e-06	0.000405289	2133.87	-0.0404456	0.0429227	-0.942288	0.346045	0.733655	-0.0544076	0.0429663	-1.26629	0.205411	0.726794	chr19	7395113	7472477	ENSG00000104880	protein_coding	ARHGEF18	ENSG00000104880	protein_coding
ARHGEF19	NA	NA	NA	NA	NA	NA	NA	NA	NA	NA	NA	522.851	-0.194392	0.0688492	-2.82345	0.00475094	0.0869925	-0.176671	0.068951	-2.56226	0.0103992	0.210178	chr1	16197854	16212609	ENSG00000142632	protein_coding	ARHGEF19	ENSG00000142632	protein_coding
ARHGEF2	7835.99	0.0119822	0.0189343	0.632832	0.526843	0.769607	0.0194173	0.0238182	0.815228	0.414942	0.755665	7458.92	-0.121794	0.0576343	-2.11322	0.034582	0.271599	-0.0182158	0.0576893	-0.315756	0.752188	0.959656	chr1	155946851	156007070	ENSG00000116584	protein_coding	ARHGEF2	ENSG00000116584	protein_coding
ARHGEF25	369.11	0.155735	0.0760257	2.04846	0.0405154	0.177355	0.111591	0.0956272	1.16693	0.243237	0.613089	1226.19	0.0875774	0.100853	0.86837	0.385192	0.75912	0.096366	0.100964	0.954463	0.339849	0.832755	chr12	57610180	57619379	ENSG00000240771	protein_coding	ARHGEF25	ENSG00000240771	protein_coding
ARHGEF28	308.937	-0.0779086	0.119647	-0.651153	0.514948	0.761478	0.0538162	0.150497	0.357591	0.720649	0.914576	NA	NA	NA	NA	NA	NA	NA	NA	NA	NA	NA	chr5	73626158	73941993	ENSG00000214944	protein_coding	ARHGEF28	ENSG00000214944	protein_coding
ARHGEF3	1735.49	-0.173917	0.0555192	-3.13255	0.00173296	0.0191811	-0.0975656	0.0698251	-1.39729	0.162328	0.518831	673.982	0.0549653	0.085408	0.643562	0.51986	0.835898	0.164105	0.0854504	1.92047	0.0547989	0.462647	chr3	56727418	57079329	ENSG00000163947	protein_coding	ARHGEF3	ENSG00000163947	protein_coding
ARHGEF35	302.004	0.0948856	0.0971928	0.976261	0.328935	0.610747	0.0909438	0.122289	0.74368	0.45707	0.784453	217.896	0.456695	0.176267	2.59093	0.00957172	0.13266	0.332498	0.176412	1.88479	0.0594587	0.478763	chr7	144186083	144195655	ENSG00000213214	protein_coding	ARHGEF35	ENSG00000213214	protein_coding
ARHGEF35-AS1	166.08	0.157537	0.0567306	2.77692	0.00548759	0.0454476	0.211936	0.0712272	2.97549	0.00292518	0.0595677	74.8508	0.314224	0.118006	2.66279	0.00774967	0.116923	0.364583	0.118197	3.08452	0.00203879	0.0834437	chr7	144194858	144280547	ENSG00000244198	lncRNA	RP4-545C24.1	ENSG00000244198	antisense
ARHGEF39	1265.54	0.0231471	0.032224	0.718318	0.472561	0.730727	0.00655851	0.040538	0.161787	0.871474	0.964071	212.216	0.0788148	0.116442	0.676862	0.498494	0.825237	0.0824468	0.116579	0.70722	0.47943	0.891719	chr9	35658875	35675866	ENSG00000137135	protein_coding	ARHGEF39	ENSG00000137135	protein_coding
ARHGEF4	NA	NA	NA	NA	NA	NA	NA	NA	NA	NA	NA	229.053	0.52245	0.110841	4.7135	2.43498e-06	0.000275679	0.282038	0.110977	2.54141	0.0110407	0.215842	chr2	130836916	131047263	ENSG00000136002	protein_coding	ARHGEF4	ENSG00000136002	protein_coding
ARHGEF40	NA	NA	NA	NA	NA	NA	NA	NA	NA	NA	NA	6085.5	0.054737	0.0380013	1.4404	0.149755	0.528215	0.0359116	0.0380428	0.943978	0.345181	0.834567	chr14	21070270	21090240	ENSG00000165801	protein_coding	ARHGEF40	ENSG00000165801	protein_coding
ARHGEF5	693.401	0.0397308	0.0546291	0.727282	0.467053	0.727493	0.0974268	0.0686816	1.41853	0.156037	0.510601	510.053	0.211812	0.0966006	2.19266	0.0283319	0.243738	0.342761	0.0966306	3.54712	0.000389463	0.0283722	chr7	144355288	144380632	ENSG00000050327	protein_coding	ARHGEF5	ENSG00000050327	protein_coding
ARHGEF7	9570.06	-0.0808458	0.0248189	-3.25743	0.00112426	0.0139537	-0.0557242	0.031224	-1.78466	0.0743166	0.358923	2800.16	0.0390144	0.0329017	1.18579	0.235707	0.635968	0.0103785	0.0329324	0.315147	0.75265	0.959775	chr13	111114559	111305737	ENSG00000102606	protein_coding	ARHGEF7	ENSG00000102606	protein_coding
ARID1A	10432.3	0.0086127	0.0221849	0.388224	0.69785	0.871819	-0.0236304	0.0279122	-0.846598	0.397219	0.743754	4616.5	-0.0261675	0.0501945	-0.521323	0.602142	0.871309	0.00714334	0.0502432	0.142175	0.886941	0.987919	chr1	26696033	26782104	ENSG00000117713	protein_coding	ARID1A	ENSG00000117713	protein_coding
ARID1B	6454.15	-0.0336958	0.035482	-0.949657	0.342287	0.624573	-0.00504725	0.0446398	-0.113066	0.909978	0.975832	4487.43	-0.0692473	0.0401159	-1.72618	0.084315	0.414516	0.0133298	0.0401473	0.332022	0.739873	0.9582	chr6	156777374	157210779	ENSG00000049618	protein_coding	ARID1B	ENSG00000049618	protein_coding
ARID2	2024.99	0.0728685	0.0250584	2.90795	0.00363804	0.033438	0.000368438	0.0315492	0.0116782	0.990682	0.998216	2074.02	0.0392462	0.0304936	1.28703	0.198084	0.593736	0.0127897	0.0304968	0.419379	0.674939	0.944838	chr12	45729665	45908040	ENSG00000189079	protein_coding	ARID2	ENSG00000189079	protein_coding
ARID3A	8089.97	0.0135771	0.0223441	0.607638	0.543427	0.780349	0.000584599	0.028111	0.0207961	0.983408	0.996085	1020.16	-0.0775978	0.056387	-1.37616	0.168771	0.555686	-0.0334822	0.0564552	-0.593075	0.553131	0.913146	chr19	925781	975934	ENSG00000116017	protein_coding	ARID3A	ENSG00000116017	protein_coding
ARID3B	4680.57	0.0543636	0.0249678	2.17735	0.0294547	0.143993	0.0411564	0.0314108	1.31026	0.190107	0.554524	NA	NA	NA	NA	NA	NA	NA	NA	NA	NA	NA	chr15	74541177	74598131	ENSG00000179361	protein_coding	ARID3B	ENSG00000179361	protein_coding
ARID4A	2476.64	-0.0243061	0.0262183	-0.927067	0.353892	0.634338	-0.0643198	0.0329835	-1.95006	0.0511686	0.297695	1517.9	0.025872	0.0462649	0.559214	0.576016	0.860598	-0.0104323	0.0463053	-0.225293	0.821751	0.975025	chr14	58298385	58373887	ENSG00000032219	protein_coding	ARID4A	ENSG00000032219	protein_coding
ARID4B	4630.16	0.005631	0.0249401	0.22578	0.821372	0.928078	-0.0522369	0.0313893	-1.66416	0.0960798	0.408231	3063.43	-0.0489416	0.0407954	-1.19968	0.230262	0.631544	-0.016638	0.0408287	-0.407508	0.683635	0.94534	chr1	235131634	235328219	ENSG00000054267	protein_coding	ARID4B	ENSG00000054267	protein_coding
ARID5A	7413.57	0.037637	0.0341554	1.10193	0.27049	0.550906	0.0412306	0.0429737	0.959437	0.337338	0.700796	596.594	0.106368	0.0809736	1.31361	0.188978	0.583717	0.0965587	0.0810718	1.19103	0.233643	0.751779	chr2	96536743	96552638	ENSG00000196843	protein_coding	ARID5A	ENSG00000196843	protein_coding
ARID5B	2430.32	-0.027497	0.056298	-0.488419	0.625253	0.831897	-0.0598609	0.0708321	-0.84511	0.39805	0.744034	12901.1	0.186558	0.0913068	2.0432	0.0410326	0.293625	0.0441584	0.0913991	0.483138	0.628997	0.936666	chr10	61901300	62096944	ENSG00000150347	protein_coding	ARID5B	ENSG00000150347	protein_coding
ARIH1	5868.2	-0.0019402	0.017309	-0.112092	0.910751	0.967773	0.00534118	0.0217791	0.245243	0.806268	0.945448	5447.15	0.0553756	0.0239116	2.31585	0.0205667	0.206666	0.0187825	0.0239244	0.785077	0.432409	0.876635	chr15	72474326	72602985	ENSG00000166233	protein_coding	ARIH1	ENSG00000166233	protein_coding
ARIH2	4651.65	0.0146048	0.0137007	1.06599	0.286428	0.568385	0.0291828	0.0172219	1.69452	0.0901669	0.396123	4289	0.0310896	0.0236571	1.31418	0.188787	0.583334	0.0472017	0.023676	1.99365	0.0461898	0.43066	chr3	48918821	48986382	ENSG00000177479	protein_coding	ARIH2	ENSG00000177479	protein_coding
ARL1	5386.83	0.0241052	0.0197468	1.22072	0.222193	0.495912	-0.0254563	0.0248511	-1.02435	0.305668	0.673366	8539.67	0.0369687	0.0241893	1.52831	0.126435	0.489441	-0.0202724	0.0242142	-0.837208	0.402475	0.862439	chr12	101393120	101407820	ENSG00000120805	protein_coding	ARL1	ENSG00000120805	protein_coding
ARL10	1490.21	0.0998833	0.0314618	3.17475	0.00149968	0.0172517	0.0541586	0.0395999	1.36764	0.171423	0.531145	2290.98	-0.0735737	0.0439302	-1.67478	0.0939765	0.433924	0.00575442	0.0439451	0.130946	0.895818	0.989635	chr5	176365468	176401865	ENSG00000175414	protein_coding	ARL10	ENSG00000175414	protein_coding
ARL11	609.424	-0.119762	0.0337922	-3.54409	0.000393977	0.0062317	-0.184826	0.042491	-4.34976	1.36288e-05	0.00135323	NA	NA	NA	NA	NA	NA	NA	NA	NA	NA	NA	chr13	49628299	49633872	ENSG00000152213	protein_coding	ARL11	ENSG00000152213	protein_coding
ARL13B	860.251	-0.0519932	0.0269784	-1.92721	0.0539531	0.212731	-0.0646248	0.0339474	-1.90367	0.0569527	0.3141	1213.29	-0.0159737	0.0367125	-0.435102	0.663489	0.897544	-0.0730929	0.0367485	-1.989	0.0467007	0.432341	chr3	93980139	94055668	ENSG00000169379	protein_coding	ARL13B	ENSG00000169379	protein_coding
ARL14EP	2494.85	-0.00779661	0.0219751	-0.354793	0.722745	0.883333	-0.0230568	0.0276419	-0.834125	0.40421	0.748621	1474.34	0.0259259	0.0393832	0.658299	0.510346	0.830197	-0.0239482	0.0394187	-0.607534	0.543497	0.911431	chr11	30323051	30338227	ENSG00000152219	protein_coding	ARL14EP	ENSG00000152219	protein_coding
ARL15	203.468	-0.139738	0.0441781	-3.16305	0.00156125	0.0177431	-0.209068	0.055779	-3.74815	0.000178143	0.00911009	730.272	-0.0353921	0.0609229	-0.580932	0.561286	0.854864	-0.0442617	0.0609205	-0.726549	0.467502	0.887206	chr5	53883945	54310582	ENSG00000185305	protein_coding	ARL15	ENSG00000185305	protein_coding
ARL16	722.709	-0.0440069	0.0297555	-1.47895	0.139154	0.381816	0.0109542	0.0373365	0.293392	0.769223	0.931186	1084.35	-0.0463371	0.0579255	-0.799943	0.423744	0.783261	-0.0140344	0.0579711	-0.242093	0.808708	0.972111	chr17	81681174	81683924	ENSG00000214087	protein_coding	ARL16	ENSG00000214087	protein_coding
ARL17A	1028.45	-0.0150762	0.0435727	-0.346002	0.729341	0.886605	-0.00783382	0.0548095	-0.142928	0.886347	0.96886	747.589	0.0574089	0.069858	0.821794	0.411194	0.774412	0.022048	0.0699096	0.315379	0.752474	0.959775	chr17	46516702	46579722	ENSG00000185829	protein_coding	ARL17A	ENSG00000185829	protein_coding
ARL17B	321.531	-0.000492773	0.0472381	-0.0104317	0.991677	0.996944	0.0523616	0.059334	0.882489	0.377512	0.729183	137.617	0.117268	0.107118	1.09476	0.273622	0.673509	0.0790516	0.107192	0.73748	0.460831	0.884402	chr17	46274784	46361797	ENSG00000228696	protein_coding	ARL17B	ENSG00000228696	protein_coding
ARL2	3198.61	0.0378451	0.0280956	1.34701	0.177976	0.439025	0.0735279	0.0353315	2.08108	0.0374262	0.253856	2212.89	0.0332126	0.0515697	0.644034	0.519553	0.835898	0.0102907	0.0516315	0.199311	0.842019	0.978672	chr11	65014113	65022184	ENSG00000213465	protein_coding	ARL2	ENSG00000213465	protein_coding
ARL2BP	2486.63	0.135902	0.0190458	7.13556	9.63916e-13	2.81982e-10	0.145247	0.0239598	6.06212	1.34335e-09	5.2967e-07	7007.45	0.178616	0.0298231	5.98917	2.10911e-09	6.26812e-07	0.125522	0.0298489	4.20525	2.60799e-05	0.00413375	chr16	57245098	57253635	ENSG00000102931	protein_coding	ARL2BP	ENSG00000102931	protein_coding
ARL3	1728.34	0.0451613	0.0230806	1.95668	0.0503852	0.204076	0.0355045	0.0290288	1.22308	0.2213	0.590496	2167.78	0.0593316	0.0343949	1.72501	0.0845256	0.414796	-0.0599649	0.0344456	-1.74086	0.0817081	0.53976	chr10	102673731	102714407	ENSG00000138175	protein_coding	ARL3	ENSG00000138175	protein_coding
ARL4A	205.69	-0.293463	0.0638622	-4.59525	4.32226e-06	0.000172534	-0.198626	0.0800152	-2.48236	0.0130516	0.143365	718.166	-0.25518	0.0857855	-2.97463	0.00293339	0.0632978	0.0405561	0.0857979	0.472693	0.636432	0.937554	chr7	12686856	12690934	ENSG00000122644	protein_coding	ARL4A	ENSG00000122644	protein_coding
ARL4C	736.929	-0.201617	0.121874	-1.65431	0.0980652	0.31122	-0.389204	0.153366	-2.53775	0.0111567	0.131228	1135.2	-0.129245	0.120551	-1.07212	0.283665	0.682754	-0.201723	0.12069	-1.67141	0.0946402	0.570396	chr2	234493041	234497053	ENSG00000188042	protein_coding	ARL4C	ENSG00000188042	protein_coding
ARL4D	NA	NA	NA	NA	NA	NA	NA	NA	NA	NA	NA	1090.76	0.0889863	0.0822868	1.08142	0.279512	0.679123	0.110627	0.082365	1.34314	0.179228	0.696755	chr17	43398959	43401137	ENSG00000175906	protein_coding	ARL4D	ENSG00000175906	protein_coding
ARL5A	6474.1	0.0516452	0.0272517	1.89512	0.0580765	0.223543	-0.0432727	0.0343033	-1.26147	0.207138	0.574151	3678.15	-0.0856636	0.0336881	-2.54284	0.0109955	0.144506	-0.0677446	0.0337103	-2.00961	0.0444726	0.424486	chr2	151788984	151828492	ENSG00000162980	protein_coding	ARL5A	ENSG00000162980	protein_coding
ARL5B	3247.84	0.000200263	0.041958	0.00477294	0.996192	0.99821	-0.0261544	0.052802	-0.49533	0.620367	0.872057	2199.33	-0.137648	0.0584542	-2.35479	0.018533	0.195519	-0.0858183	0.0584893	-1.46725	0.142308	0.65267	chr10	18659405	18681639	ENSG00000165997	protein_coding	ARL5B	ENSG00000165997	protein_coding
ARL6	379.828	-0.0780641	0.0291894	-2.6744	0.0074864	0.0565921	-0.0538281	0.0368564	-1.46048	0.144158	0.492939	569.689	-0.0995056	0.0369187	-2.69527	0.00703326	0.110276	-0.0809531	0.0368597	-2.19625	0.0280739	0.341573	chr3	97764521	97801242	ENSG00000113966	protein_coding	ARL6	ENSG00000113966	protein_coding
ARL6IP1	14312.9	-0.0634869	0.0205995	-3.08197	0.00205635	0.0217854	-0.0806973	0.0259201	-3.11332	0.00184998	0.0439184	13424	0.0419013	0.0987158	0.424464	0.671227	0.900086	0.0695678	0.0988143	0.704025	0.481417	0.892943	chr16	18791667	18801678	ENSG00000170540	protein_coding	ARL6IP1	ENSG00000170540	protein_coding
ARL6IP4	7680.47	0.0780394	0.0233036	3.34882	0.000811573	0.01085	0.0792952	0.0293115	2.70526	0.00682514	0.0997637	5153.65	0.0292258	0.033972	0.86029	0.389629	0.761412	0.00344238	0.0340129	0.101208	0.919385	0.99316	chr12	122980060	122982913	ENSG00000182196	protein_coding	ARL6IP4	ENSG00000182196	protein_coding
ARL6IP5	8654.28	-0.0739047	0.0241777	-3.05673	0.00223763	0.023109	-0.0978602	0.0304266	-3.21627	0.00129869	0.0347415	9143.43	-0.0135105	0.049518	-0.27284	0.784976	0.936846	0.00304276	0.0495644	0.06139	0.951049	0.996961	chr3	69084944	69106066	ENSG00000144746	protein_coding	ARL6IP5	ENSG00000144746	protein_coding
ARL6IP6	1689.57	-0.013016	0.0189834	-0.68565	0.492934	0.745433	-0.018106	0.0239059	-0.757385	0.448819	0.779651	1107.12	-0.066472	0.0721239	-0.921636	0.356719	0.740579	-0.00992594	0.072185	-0.137507	0.89063	0.988576	chr2	152717893	152761253	ENSG00000177917	protein_coding	ARL6IP6	ENSG00000177917	protein_coding
ARL8A	2059.86	0.0312699	0.0258586	1.20926	0.226561	0.501613	0.0915505	0.0325001	2.81693	0.00484855	0.0810257	1692.04	0.138111	0.0435729	3.16965	0.00152625	0.0406063	0.0996947	0.0436243	2.2853	0.0222951	0.308463	chr1	202133404	202144743	ENSG00000143862	protein_coding	ARL8A	ENSG00000143862	protein_coding
ARL8B	7290.96	-0.156804	0.0252778	-6.20321	5.53233e-10	8.22473e-08	-0.0886706	0.0318011	-2.78829	0.00529876	0.0854536	6637.89	-0.0174937	0.0195413	-0.895219	0.37067	0.75125	-0.037092	0.0195518	-1.89712	0.0578126	0.472787	chr3	5122220	5180912	ENSG00000134108	protein_coding	ARL8B	ENSG00000134108	protein_coding
ARL9	NA	NA	NA	NA	NA	NA	NA	NA	NA	NA	NA	48.8492	-0.0566762	0.10861	-0.521832	0.601787	0.871249	-0.25847	0.109457	-2.36138	0.0182069	0.277746	chr4	56505343	56524448	ENSG00000196503	protein_coding	ARL9	ENSG00000196503	protein_coding
ARMC1	3641.98	-0.0459397	0.0254104	-1.80791	0.0706204	0.253302	-0.0782813	0.0319885	-2.44717	0.0143981	0.151358	3329.62	-0.0262511	0.0435235	-0.603149	0.54641	0.847553	-0.0400426	0.0435547	-0.919362	0.357906	0.840244	chr8	65602456	65634217	ENSG00000104442	protein_coding	ARMC1	ENSG00000104442	protein_coding
ARMC10	2731.12	-0.00881126	0.0171997	-0.512291	0.608448	0.821883	-0.0082704	0.0216267	-0.382417	0.702152	0.906117	1876.35	0.0201262	0.0283106	0.710907	0.477142	0.813474	0.0393438	0.0283149	1.38951	0.164678	0.681076	chr7	103074881	103099764	ENSG00000170632	protein_coding	ARMC10	ENSG00000170632	protein_coding
ARMC2	NA	NA	NA	NA	NA	NA	NA	NA	NA	NA	NA	151.931	0.049852	0.0385457	1.29332	0.1959	0.591887	-0.0696292	0.0388146	-1.7939	0.0728299	0.517374	chr6	108848416	108974472	ENSG00000118690	protein_coding	ARMC2	ENSG00000118690	protein_coding
ARMC5	715.532	0.0226586	0.0243894	0.929036	0.35287	0.63376	-0.000331601	0.0306664	-0.0108132	0.991372	0.998216	464.762	-0.0971997	0.0707774	-1.37332	0.169654	0.556779	-0.0947659	0.0709149	-1.33633	0.181441	0.69805	chr16	31458080	31467166	ENSG00000140691	protein_coding	ARMC5	ENSG00000140691	protein_coding
ARMC6	2429.85	-0.0349532	0.0234343	-1.49154	0.135821	0.376651	-0.00285192	0.029455	-0.096823	0.922867	0.979776	1740.96	-0.0224096	0.0650869	-0.344302	0.730619	0.920379	-0.0630255	0.0651608	-0.96723	0.333429	0.829391	chr19	19033575	19060311	ENSG00000105676	protein_coding	ARMC6	ENSG00000105676	protein_coding
ARMC7	795.683	-0.0454113	0.0260429	-1.74371	0.0812093	0.276587	-0.0570921	0.032693	-1.74631	0.0807575	0.373976	491.725	-0.113836	0.050504	-2.25401	0.0241958	0.225649	-0.0720696	0.0505492	-1.42573	0.153945	0.667352	chr17	75109952	75130265	ENSG00000125449	protein_coding	ARMC7	ENSG00000125449	protein_coding
ARMC8	2958.95	-0.0427963	0.0152888	-2.7992	0.00512289	0.0433334	-0.0348205	0.0192212	-1.81157	0.0700532	0.3469	2175.55	-0.00566431	0.0243227	-0.232882	0.815853	0.94824	-0.039539	0.0243364	-1.62469	0.104229	0.589001	chr3	138187248	138298389	ENSG00000114098	protein_coding	ARMC8	ENSG00000114098	protein_coding
ARMC9	991.814	-0.306894	0.0586893	-5.22914	1.70304e-07	1.14686e-05	-0.343488	0.073813	-4.65349	3.2637e-06	0.000450722	1450.04	-0.129667	0.078982	-1.64172	0.100647	0.447395	-0.0890271	0.0790618	-1.12605	0.260146	0.776115	chr2	231198546	231374837	ENSG00000135931	protein_coding	ARMC9	ENSG00000135931	protein_coding
ARMH1	109.437	-0.0895964	0.0821795	-1.09025	0.275602	0.55644	0.263564	0.102752	2.56505	0.010316	0.12535	NA	NA	NA	NA	NA	NA	NA	NA	NA	NA	NA	chr1	44674692	44725591	ENSG00000198520	protein_coding	C1orf228	ENSG00000198520	protein_coding
ARMH3	3101.94	0.0173536	0.014841	1.1693	0.242283	0.519384	0.0370601	0.0186519	1.98693	0.0469299	0.285187	2204.79	0.0336485	0.0263349	1.27772	0.20135	0.59867	0.0350523	0.0263606	1.32973	0.183609	0.70009	chr10	101845599	102056193	ENSG00000120029	protein_coding	C10orf76	ENSG00000120029	protein_coding
ARMH4	NA	NA	NA	NA	NA	NA	NA	NA	NA	NA	NA	1943.51	0.0897938	0.0564114	1.59177	0.111437	0.465686	0.029425	0.056455	0.521212	0.602219	0.929652	chr14	57999735	58298139	ENSG00000139971	protein_coding	C14orf37	ENSG00000139971	protein_coding
ARMT1	2696.66	-0.0837278	0.0260166	-3.21825	0.00128976	0.0154578	-0.108283	0.0327469	-3.30667	0.000944136	0.0278661	2716.65	0.0180836	0.0345332	0.523659	0.600516	0.870611	-0.0557189	0.0345631	-1.61209	0.106942	0.594067	chr6	151452258	151470101	ENSG00000146476	protein_coding	ARMT1	ENSG00000146476	protein_coding
ARNILA	38.6227	0.149668	0.0846569	1.76793	0.0770718	0.267247	0.169027	0.106034	1.59408	0.110918	0.437144	NA	NA	NA	NA	NA	NA	NA	NA	NA	NA	NA	chr2	25369136	25375845	ENSG00000235072	lncRNA	AC012074.2	ENSG00000235072	lincRNA
ARNT	4428.92	0.0245283	0.0279989	0.876047	0.381005	0.659837	-0.044312	0.0352274	-1.25789	0.208433	0.57603	4400.45	-0.022403	0.0488686	-0.458434	0.646641	0.890218	0.0380872	0.0489113	0.778701	0.436156	0.877764	chr1	150809705	150876768	ENSG00000143437	protein_coding	ARNT	ENSG00000143437	protein_coding
ARNT2	NA	NA	NA	NA	NA	NA	NA	NA	NA	NA	NA	4203.24	0.371569	0.080486	4.61657	3.90136e-06	0.000395473	0.22486	0.0805665	2.79099	0.00525469	0.146509	chr15	80404350	80597937	ENSG00000172379	protein_coding	ARNT2	ENSG00000172379	protein_coding
ARNTL	753.105	-0.171347	0.0363658	-4.71177	2.45569e-06	0.000108457	-0.180709	0.0457049	-3.95383	7.69094e-05	0.0049349	1057.26	-5.01375e-05	0.0505892	-0.000991071	0.999209	0.999612	0.000768793	0.0506193	0.0151878	0.987882	0.999772	chr11	13276652	13387266	ENSG00000133794	protein_coding	ARNTL	ENSG00000133794	protein_coding
ARNTL2	8257.44	-0.011228	0.0338515	-0.331685	0.740127	0.891782	0.0224696	0.0425926	0.527547	0.597814	0.860855	3481.31	0.191226	0.125937	1.51842	0.128908	0.493391	0.167915	0.126058	1.33205	0.182844	0.699811	chr12	27332854	27425289	ENSG00000029153	protein_coding	ARNTL2	ENSG00000029153	protein_coding
ARPC1A	3387.24	0.0225105	0.0220225	1.02216	0.306707	0.588842	0.0506992	0.0276935	1.83073	0.0671414	0.341516	9194.76	0.021671	0.0465507	0.465535	0.641548	0.887512	-0.039407	0.0465977	-0.845687	0.397727	0.860005	chr7	99325898	99388164	ENSG00000241685	protein_coding	ARPC1A	ENSG00000241685	protein_coding
ARPC1B	21051.5	-0.0455853	0.0249285	-1.82864	0.0674534	0.2457	0.00238246	0.0313634	0.0759629	0.939449	0.984203	10180.7	-0.00829751	0.0584968	-0.141845	0.887202	0.970184	-0.0434793	0.0585577	-0.742504	0.457782	0.883174	chr7	99374249	99394801	ENSG00000130429	protein_coding	ARPC1B	ENSG00000130429	protein_coding
ARPC2	42205.3	-0.0231802	0.0217005	-1.06819	0.285435	0.567192	-0.0158679	0.0273041	-0.581156	0.561135	0.841497	32074.6	-0.00974379	0.0342097	-0.284826	0.775778	0.934364	-0.0307503	0.0342442	-0.89797	0.369202	0.846771	chr2	218217094	218254356	ENSG00000163466	protein_coding	ARPC2	ENSG00000163466	protein_coding
ARPC3	23457.7	-0.0187237	0.0202327	-0.925418	0.354749	0.635241	-0.00606873	0.0254546	-0.238414	0.81156	0.946879	14480.1	0.0101734	0.0288912	0.352129	0.724742	0.917966	-0.0432627	0.0289211	-1.49589	0.134683	0.643355	chr12	110434825	110450422	ENSG00000111229	protein_coding	ARPC3	ENSG00000111229	protein_coding
ARPC4	11492.8	-0.0462277	0.0209936	-2.20199	0.0276663	0.138884	0.000231586	0.0264091	0.00876916	0.993003	0.998612	8969.69	0.0321133	0.0451426	0.711374	0.476853	0.813299	-0.0137092	0.0451873	-0.303386	0.761596	0.961483	chr3	9792495	9807726	ENSG00000241553	protein_coding	ARPC4	ENSG00000241553	protein_coding
ARPC4-TTLL3	NA	NA	NA	NA	NA	NA	NA	NA	NA	NA	NA	108.662	0.0944814	0.108336	0.872114	0.383146	0.757401	0.0385371	0.108729	0.354433	0.723015	0.954655	chr3	9793082	9835401	ENSG00000250151	protein_coding	ARPC4-TTLL3	ENSG00000250151	protein_coding
ARPC5	20956.1	0.000741457	0.0248314	0.0298596	0.976179	0.991633	-0.02228	0.0312469	-0.713033	0.475826	0.795151	19790.4	0.0170392	0.0474202	0.359324	0.719353	0.915726	-0.0598227	0.0474668	-1.26031	0.207559	0.72902	chr1	183620846	183635757	ENSG00000162704	protein_coding	ARPC5	ENSG00000162704	protein_coding
ARPC5L	5222.73	-0.00577986	0.0282587	-0.204534	0.837936	0.935579	0.0387998	0.0355451	1.09157	0.275024	0.645524	2246.12	0.0361308	0.0570926	0.632845	0.526835	0.839048	0.0530439	0.0571494	0.928161	0.353324	0.838375	chr9	124862130	124877733	ENSG00000136950	protein_coding	ARPC5L	ENSG00000136950	protein_coding
ARPIN	NA	NA	NA	NA	NA	NA	NA	NA	NA	NA	NA	2257.35	0.197326	0.0414822	4.7569	1.96592e-06	0.00022851	0.155457	0.0415214	3.74402	0.0001811	0.0169154	chr15	89895006	89912956	ENSG00000242498	protein_coding	ARPIN	ENSG00000242498	protein_coding
ARPIN-AP3S2	1059.98	-0.0723086	0.0306741	-2.35732	0.0184074	0.104702	-0.0637607	0.038559	-1.65359	0.0982113	0.412654	1929.4	0.065741	0.0433303	1.51721	0.129214	0.493622	-0.0354919	0.043386	-0.818049	0.413329	0.868885	chr15	89834308	89912882	ENSG00000250021	protein_coding	C15orf38-AP3S2	ENSG00000250021	protein_coding
ARPP19	14124	0.0442987	0.0213421	2.07565	0.0379264	0.170052	0.0156403	0.0268567	0.582363	0.560322	0.841206	10851.6	0.0656845	0.0442436	1.48461	0.137648	0.506934	0.061051	0.0442839	1.37863	0.168009	0.684339	chr15	52547045	52569883	ENSG00000128989	protein_coding	ARPP19	ENSG00000128989	protein_coding
ARRB1	299.883	-0.107835	0.1403	-0.768606	0.442127	0.709357	0.155365	0.176349	0.881011	0.378312	0.729763	505.534	0.272858	0.0913428	2.98719	0.00281555	0.0616708	0.198604	0.091422	2.17239	0.029826	0.353439	chr11	75264182	75351705	ENSG00000137486	protein_coding	ARRB1	ENSG00000137486	protein_coding
ARRB2	2087.2	-0.0197067	0.0254841	-0.773294	0.439349	0.706855	0.0278928	0.0320225	0.871039	0.383733	0.732877	410.707	0.0034437	0.0565908	0.0608528	0.951476	0.988361	-0.0850909	0.0567244	-1.50008	0.133595	0.642143	chr17	4710489	4721499	ENSG00000141480	protein_coding	ARRB2	ENSG00000141480	protein_coding
ARRDC1	959.246	0.0340854	0.0273856	1.24465	0.213262	0.485442	0.0193548	0.034409	0.562494	0.57378	0.847851	366.794	-0.0571669	0.0677455	-0.843849	0.398754	0.766673	0.0480057	0.0678474	0.707553	0.479223	0.891719	chr9	137605654	137615360	ENSG00000197070	protein_coding	ARRDC1	ENSG00000197070	protein_coding
ARRDC1-AS1	513.632	0.0831614	0.0240795	3.45363	0.000553103	0.00815153	0.100798	0.0301243	3.34607	0.000819669	0.0253985	395.79	0.0297087	0.0426225	0.697018	0.485792	0.817627	0.098367	0.0426575	2.30597	0.0211122	0.300081	chr9	137615332	137618906	ENSG00000203993	lncRNA	ARRDC1-AS1	ENSG00000203993	antisense
ARRDC2	668.484	-0.0955314	0.0353099	-2.70551	0.00681987	0.0528157	-0.0346224	0.0442901	-0.781719	0.43438	0.768883	451.365	-0.0855452	0.0447331	-1.91235	0.0558315	0.341638	0.0405537	0.04478	0.90562	0.365137	0.844607	chr19	18001132	18014102	ENSG00000105643	protein_coding	ARRDC2	ENSG00000105643	protein_coding
ARRDC3	1300.67	-0.0282644	0.0486014	-0.581555	0.560867	0.79078	-0.0688347	0.0611651	-1.12539	0.260423	0.630149	5361.85	-0.0518896	0.116114	-0.446885	0.654958	0.893811	0.108347	0.116226	0.932211	0.351228	0.837839	chr5	91368724	91383359	ENSG00000113369	protein_coding	ARRDC3	ENSG00000113369	protein_coding
ARRDC4	NA	NA	NA	NA	NA	NA	NA	NA	NA	NA	NA	1602.03	-0.0826747	0.108639	-0.761006	0.446654	0.797578	0.022775	0.108735	0.209453	0.834095	0.977139	chr15	97960698	97973838	ENSG00000140450	protein_coding	ARRDC4	ENSG00000140450	protein_coding
ARSA	899.101	0.0246654	0.0456155	0.540725	0.588697	0.809233	0.0695542	0.0573642	1.2125	0.22532	0.594783	1970.41	0.0396146	0.0990341	0.40001	0.68915	0.90443	0.0160787	0.0991444	0.162175	0.871168	0.984817	chr22	50622754	50628173	ENSG00000100299	protein_coding	ARSA	ENSG00000100299	protein_coding
ARSB	1000.06	0.0750076	0.0437929	1.71278	0.0867532	0.288781	0.0769787	0.0551123	1.39676	0.162486	0.519146	4701.11	0.00685923	0.0710648	0.0965208	0.923107	0.980317	-0.00782572	0.0711344	-0.110013	0.912399	0.991374	chr5	78777209	78986087	ENSG00000113273	protein_coding	ARSB	ENSG00000113273	protein_coding
ARSG	436.019	0.0010025	0.0283442	0.0353689	0.971786	0.990246	-0.0239785	0.0356286	-0.673012	0.500939	0.809091	447.916	0.000309142	0.0895573	0.00345189	0.997246	0.999288	0.0759659	0.0896216	0.847629	0.396644	0.859886	chr17	68259182	68422731	ENSG00000141337	protein_coding	ARSG	ENSG00000141337	protein_coding
ARSI	NA	NA	NA	NA	NA	NA	NA	NA	NA	NA	NA	1349.67	0.179394	0.110439	1.62437	0.104297	0.453386	-0.194274	0.110584	-1.7568	0.0789525	0.531492	chr5	150296343	150339307	ENSG00000183876	protein_coding	ARSI	ENSG00000183876	protein_coding
ARSJ	NA	NA	NA	NA	NA	NA	NA	NA	NA	NA	NA	3858.89	0.115906	0.0870977	1.33076	0.183268	0.575926	-0.0112841	0.0871867	-0.129425	0.897022	0.989635	chr4	113900284	113979727	ENSG00000180801	protein_coding	ARSJ	ENSG00000180801	protein_coding
ARSK	456.115	-0.0249144	0.0220502	-1.1299	0.258519	0.538371	-0.0909193	0.0278219	-3.2679	0.00108348	0.0305978	1105.25	0.0321448	0.0344752	0.932403	0.351128	0.736495	-0.0723639	0.0344959	-2.09776	0.0359268	0.385712	chr5	95555074	95605064	ENSG00000164291	protein_coding	ARSK	ENSG00000164291	protein_coding
ARV1	1117.56	-0.0326891	0.0293816	-1.11257	0.265894	0.546491	-0.0576524	0.0369557	-1.56004	0.11875	0.449586	852.775	0.0444541	0.0298783	1.48784	0.136794	0.505815	-0.00738556	0.0299201	-0.246843	0.80503	0.971168	chr1	230978981	231000595	ENSG00000173409	protein_coding	ARV1	ENSG00000173409	protein_coding
AS3MT	237.733	0.293064	0.100088	2.92807	0.00341078	0.0318114	0.274672	0.125848	2.18257	0.0290675	0.221885	433.307	0.377677	0.123583	3.05606	0.00224267	0.0529355	0.392683	0.123698	3.17453	0.00150077	0.0680237	chr10	102869516	102901899	ENSG00000214435	protein_coding	AS3MT	ENSG00000214435	protein_coding
ASAH1	8360.03	-0.153747	0.0516257	-2.9781	0.0029004	0.0282219	-0.0913672	0.0649555	-1.40661	0.159542	0.515694	5509.04	-0.100754	0.0468246	-2.15174	0.0314176	0.258385	-0.0246536	0.0468663	-0.526041	0.59886	0.928153	chr8	18056425	18084985	ENSG00000104763	protein_coding	ASAH1	ENSG00000104763	protein_coding
ASAH1-AS1	NA	NA	NA	NA	NA	NA	NA	NA	NA	NA	NA	19.0861	-0.0141712	0.0894613	-0.158406	0.874137	0.965866	-0.00747229	0.0881475	-0.0847703	0.932444	0.995071	chr8	18084868	18096394	ENSG00000245281	lncRNA	CTD-2547L16.1	ENSG00000245281	antisense
ASAH2B	513.19	-0.237835	0.0365591	-6.50549	7.7441e-11	1.43324e-08	-0.152591	0.0459626	-3.31989	0.000900524	0.0270714	584.067	-0.214044	0.0646242	-3.31213	0.000925878	0.0279557	-0.182327	0.0646045	-2.8222	0.00476951	0.139018	chr10	50739318	50816495	ENSG00000204147	protein_coding	ASAH2B	ENSG00000204147	protein_coding
ASAP1	3089.99	0.0917843	0.038459	2.38655	0.0170072	0.0990688	0.050626	0.0483885	1.04624	0.29545	0.663859	10247.1	-0.00169853	0.0410939	-0.0413328	0.967031	0.991326	-0.0252728	0.0411333	-0.614413	0.538942	0.909697	chr8	130052104	130443660	ENSG00000153317	protein_coding	ASAP1	ENSG00000153317	protein_coding
ASAP2	NA	NA	NA	NA	NA	NA	NA	NA	NA	NA	NA	3565.82	0.127862	0.0544001	2.3504	0.0187535	0.196419	0.153477	0.0544475	2.81881	0.00482025	0.139297	chr2	9206765	9405683	ENSG00000151693	protein_coding	ASAP2	ENSG00000151693	protein_coding
ASAP3	NA	NA	NA	NA	NA	NA	NA	NA	NA	NA	NA	1684.69	-0.0220365	0.109072	-0.202036	0.839888	0.955857	0.0561446	0.109179	0.514242	0.607083	0.931651	chr1	23428563	23484568	ENSG00000088280	protein_coding	ASAP3	ENSG00000088280	protein_coding
ASB1	2113.22	0.000895314	0.0208016	0.0430406	0.965669	0.988053	0.0217635	0.0261621	0.831872	0.405481	0.749871	3510.01	-0.0121396	0.0491707	-0.246887	0.804995	0.944337	-0.0119641	0.0492203	-0.243073	0.807949	0.972111	chr2	238426742	238452250	ENSG00000065802	protein_coding	ASB1	ENSG00000065802	protein_coding
ASB13	NA	NA	NA	NA	NA	NA	NA	NA	NA	NA	NA	671.211	0.00894334	0.0563738	0.158644	0.87395	0.965866	-0.040335	0.0564546	-0.714467	0.474938	0.890447	chr10	5638867	5666595	ENSG00000196372	protein_coding	ASB13	ENSG00000196372	protein_coding
ASB16-AS1	255.732	0.0941516	0.0279811	3.36482	0.000765924	0.010367	0.090662	0.035047	2.58687	0.00968527	0.121595	197.559	0.0619074	0.0470933	1.31457	0.188655	0.583334	0.108149	0.0471912	2.29171	0.0219225	0.306107	chr17	44175973	44186717	ENSG00000267080	lncRNA	ASB16-AS1	ENSG00000267080	antisense
ASB2	3125.84	0.153981	0.0973043	1.58246	0.113544	0.338709	0.0720244	0.122438	0.58825	0.556365	0.83932	NA	NA	NA	NA	NA	NA	NA	NA	NA	NA	NA	chr14	93934153	93976791	ENSG00000100628	protein_coding	ASB2	ENSG00000100628	protein_coding
ASB3	1223.58	0.00367725	0.0197544	0.186149	0.852328	0.942237	-0.00205611	0.0248639	-0.0826947	0.934094	0.982484	1069.46	0.00166212	0.0232122	0.0716051	0.942916	0.986719	-0.0418946	0.0232225	-1.80405	0.0712227	0.513703	chr2	53532672	53787610	ENSG00000115239	protein_coding	ASB3	ENSG00000115239	protein_coding
ASB6	1113.63	-0.0502281	0.020305	-2.47368	0.0133728	0.0844427	-0.0378838	0.0254762	-1.48703	0.137007	0.481424	2225.42	-0.0338591	0.0578358	-0.585434	0.558256	0.85307	-0.058654	0.0578979	-1.01306	0.311032	0.818528	chr9	129634604	129642169	ENSG00000148331	protein_coding	ASB6	ENSG00000148331	protein_coding
ASB7	2198.24	-0.0310136	0.0165137	-1.87805	0.0603746	0.228736	-0.0484733	0.0207849	-2.33214	0.0196934	0.178652	1411.56	-0.0486155	0.0263109	-1.84774	0.0646406	0.365543	-0.0417788	0.0263051	-1.58824	0.112232	0.602188	chr15	100602534	100651705	ENSG00000183475	protein_coding	ASB7	ENSG00000183475	protein_coding
ASB8	2231.31	0.0019286	0.0160164	0.120414	0.904155	0.964811	-0.0119537	0.0201313	-0.593787	0.552655	0.83726	1705.23	0.0462532	0.0290844	1.59031	0.111765	0.465686	0.0259948	0.029093	0.893508	0.371585	0.847858	chr12	48147788	48181213	ENSG00000177981	protein_coding	ASB8	ENSG00000177981	protein_coding
ASCC1	3781.56	-0.0970181	0.0216252	-4.48635	7.24541e-06	0.000257672	-0.0739714	0.0272028	-2.71926	0.00654281	0.0967937	1911.17	-0.0500483	0.03861	-1.29625	0.194889	0.590986	-0.0225902	0.0386334	-0.584733	0.558727	0.91502	chr10	72096032	72217134	ENSG00000138303	protein_coding	ASCC1	ENSG00000138303	protein_coding
ASCC2	4519.94	-0.0106639	0.0140949	-0.756581	0.449301	0.714626	0.000402413	0.0177066	0.0227267	0.981868	0.995598	3118.84	-0.0466685	0.0319692	-1.4598	0.144346	0.518404	-0.0532218	0.0320016	-1.6631	0.0962923	0.575334	chr22	29788608	29838304	ENSG00000100325	protein_coding	ASCC2	ENSG00000100325	protein_coding
ASCC3	10619.1	-0.0140855	0.0256183	-0.549823	0.582441	0.805657	-0.0411457	0.0322388	-1.27628	0.201857	0.568678	10363.4	-0.03739	0.0356189	-1.04973	0.293844	0.69131	-0.0897136	0.0356524	-2.51634	0.011858	0.223461	chr6	100508194	100881372	ENSG00000112249	protein_coding	ASCC3	ENSG00000112249	protein_coding
ASCL1	735.638	-0.214702	0.152096	-1.41162	0.158061	0.41073	0.0878029	0.191338	0.458889	0.646314	0.88251	NA	NA	NA	NA	NA	NA	NA	NA	NA	NA	NA	chr12	102957686	102960516	ENSG00000139352	protein_coding	ASCL1	ENSG00000139352	protein_coding
ASF1A	1868.06	-0.00231169	0.0336361	-0.0687266	0.945207	0.98133	-0.0130226	0.0423207	-0.307713	0.758301	0.927839	1725.45	-0.0879773	0.0351565	-2.50245	0.0123337	0.153895	-0.0919711	0.0351796	-2.61434	0.00894012	0.195809	chr6	118894220	118909167	ENSG00000111875	protein_coding	ASF1A	ENSG00000111875	protein_coding
ASF1B	4850.28	0.018557	0.0325441	0.570211	0.568535	0.796004	0.00607655	0.0409442	0.148411	0.882019	0.967568	1493.14	0.159076	0.169223	0.94004	0.347197	0.734115	0.0603776	0.169397	0.356427	0.721521	0.954522	chr19	14119509	14136956	ENSG00000105011	protein_coding	ASF1B	ENSG00000105011	protein_coding
ASH1L	3605.5	0.0619393	0.0316993	1.95396	0.0507056	0.205038	-0.0460128	0.0398887	-1.15353	0.248693	0.619318	4400.47	-0.0174313	0.0580876	-0.300087	0.764111	0.931443	-0.00198204	0.0581401	-0.0340907	0.972805	0.999411	chr1	155335268	155562807	ENSG00000116539	protein_coding	ASH1L	ENSG00000116539	protein_coding
ASH1L-AS1	119.887	-0.000875973	0.0284074	-0.0308361	0.9754	0.991326	0.0409453	0.0348729	1.17413	0.240343	0.610131	28.7934	-0.0199159	0.0742177	-0.268344	0.788434	0.938207	0.0345117	0.0744631	0.463474	0.643024	0.939152	chr1	155562042	155563944	ENSG00000235919	lncRNA	ASH1L-AS1	ENSG00000235919	antisense
ASH2L	3847.14	-0.0389657	0.0164418	-2.36991	0.0177923	0.101993	-0.0222126	0.0206695	-1.07465	0.28253	0.653004	3450.81	-0.000771262	0.0327735	-0.0235331	0.981225	0.996123	-0.0318911	0.0328039	-0.972174	0.330964	0.827901	chr8	38105242	38144076	ENSG00000129691	protein_coding	ASH2L	ENSG00000129691	protein_coding
ASIC1	NA	NA	NA	NA	NA	NA	NA	NA	NA	NA	NA	463.152	0.0940917	0.0801982	1.17324	0.2407	0.642648	-0.089965	0.0803407	-1.11979	0.262802	0.778191	chr12	50057548	50083611	ENSG00000110881	protein_coding	ASIC1	ENSG00000110881	protein_coding
ASL	1640.22	-0.0557667	0.0342994	-1.62588	0.103975	0.32299	-0.0279647	0.0431169	-0.648578	0.516611	0.817669	2199.48	-0.0876193	0.0541818	-1.61713	0.105849	0.455398	-0.0989584	0.0542378	-1.82453	0.0680719	0.503474	chr7	66075798	66093558	ENSG00000126522	protein_coding	ASL	ENSG00000126522	protein_coding
ASNS	7931.32	-0.0638753	0.0378024	-1.68972	0.091082	0.297512	0.0100276	0.0475582	0.210849	0.833005	0.953688	8348.03	-0.307637	0.141986	-2.16667	0.0302597	0.252757	-0.0967715	0.142126	-0.680884	0.495945	0.898388	chr7	97852118	97872542	ENSG00000070669	protein_coding	ASNS	ENSG00000070669	protein_coding
ASNSD1	4127.36	0.00782635	0.0216598	0.361331	0.717852	0.880835	-0.00729176	0.0272466	-0.267621	0.788991	0.937748	3844.35	0.0307034	0.0255678	1.20086	0.229805	0.630848	0.00530672	0.0255825	0.207435	0.83567	0.977157	chr2	189661385	189670831	ENSG00000138381	protein_coding	ASNSD1	ENSG00000138381	protein_coding
ASPH	1073.71	0.185953	0.0605489	3.07113	0.0021325	0.0223831	0.209059	0.0762095	2.74321	0.00608415	0.0927313	37059.5	-0.079725	0.032989	-2.41671	0.0156614	0.177389	0.00106599	0.0330213	0.032282	0.974247	0.999666	chr8	61500556	61714640	ENSG00000198363	protein_coding	ASPH	ENSG00000198363	protein_coding
ASPHD1	NA	NA	NA	NA	NA	NA	NA	NA	NA	NA	NA	380.791	-0.124838	0.0794677	-1.57093	0.116199	0.473397	-0.152171	0.0796454	-1.9106	0.0560558	0.466823	chr16	29900375	29919864	ENSG00000174939	protein_coding	ASPHD1	ENSG00000174939	protein_coding
ASPHD2	1084.7	-0.00135463	0.033272	-0.0407139	0.967524	0.988711	0.0520879	0.0418506	1.24461	0.213274	0.58148	259.253	0.0571819	0.0849484	0.673137	0.50086	0.826581	0.129841	0.0849723	1.52804	0.126502	0.627304	chr22	26429273	26445015	ENSG00000128203	protein_coding	ASPHD2	ENSG00000128203	protein_coding
ASPM	5122.23	0.00993857	0.03599	0.276148	0.782434	0.911241	-0.0412967	0.045301	-0.911607	0.361975	0.717829	5566.29	0.139766	0.158621	0.881131	0.378247	0.755426	0.0821704	0.158779	0.517513	0.604798	0.930592	chr1	197084128	197146694	ENSG00000066279	protein_coding	ASPM	ENSG00000066279	protein_coding
ASPN	NA	NA	NA	NA	NA	NA	NA	NA	NA	NA	NA	357.246	-0.170481	0.247903	-0.687692	0.491647	0.821016	0.134243	0.248087	0.541112	0.58843	0.925245	chr9	92456205	92482506	ENSG00000106819	protein_coding	ASPN	ENSG00000106819	protein_coding
ASPSCR1	872.235	-0.0340012	0.0232881	-1.46002	0.144283	0.389615	0.0059568	0.0291684	0.204221	0.838181	0.954825	706.049	-0.0634649	0.0521806	-1.21626	0.223888	0.624369	-0.10518	0.0523074	-2.0108	0.0443469	0.42417	chr17	81976807	82017406	ENSG00000169696	protein_coding	ASPSCR1	ENSG00000169696	protein_coding
ASRGL1	145.269	-0.191298	0.118051	-1.62046	0.105134	0.325178	-0.0981101	0.148236	-0.661852	0.508066	0.814139	NA	NA	NA	NA	NA	NA	NA	NA	NA	NA	NA	chr11	62337448	62393412	ENSG00000162174	protein_coding	ASRGL1	ENSG00000162174	protein_coding
ASS1	638.755	0.318999	0.0963224	3.31179	0.000927014	0.0120499	0.241562	0.121195	1.99317	0.046243	0.283495	3796.94	0.306211	0.149683	2.04573	0.0407825	0.293266	0.397437	0.149831	2.65257	0.00798824	0.186866	chr9	130444929	130501274	ENSG00000130707	protein_coding	ASS1	ENSG00000130707	protein_coding
ASTE1	527.354	0.0265134	0.0221179	1.19873	0.230632	0.506836	-0.000440873	0.0278316	-0.0158407	0.987361	0.997444	385.549	-0.0496614	0.0316259	-1.57027	0.116351	0.473507	0.0140913	0.0315417	0.446752	0.655054	0.942232	chr3	131013875	131027649	ENSG00000034533	protein_coding	ASTE1	ENSG00000034533	protein_coding
ASTN2	490.992	-0.080992	0.0393965	-2.05582	0.0398	0.175494	-0.0365938	0.0495653	-0.738296	0.460335	0.786253	312.374	-0.0354612	0.0514469	-0.689279	0.490648	0.820395	-0.0419973	0.0515104	-0.815316	0.414891	0.870027	chr9	116425225	117415070	ENSG00000148219	protein_coding	ASTN2	ENSG00000148219	protein_coding
ASXL1	7145.43	-0.0407202	0.0259595	-1.56861	0.11674	0.344429	-0.115155	0.0326643	-3.5254	0.000422846	0.0163396	4961.55	-0.0284985	0.0258279	-1.1034	0.269854	0.669561	0.0302502	0.0258462	1.17039	0.241843	0.758546	chr20	32358344	32439319	ENSG00000171456	protein_coding	ASXL1	ENSG00000171456	protein_coding
ASXL2	3944.53	-0.00211231	0.0299621	-0.0704992	0.943796	0.980859	-0.0481614	0.0377031	-1.27739	0.201466	0.568401	3687.38	-0.0170355	0.0341589	-0.498713	0.617982	0.878681	-0.0259619	0.0341806	-0.759551	0.447523	0.880315	chr2	25733753	25878516	ENSG00000143970	protein_coding	ASXL2	ENSG00000143970	protein_coding
ATAD1	7496.72	-0.0250538	0.0219692	-1.14041	0.254118	0.533032	-0.0489035	0.0276487	-1.76874	0.0769366	0.364531	4176.76	-0.0181781	0.0282457	-0.643572	0.519853	0.835898	-0.00638939	0.0282601	-0.226092	0.82113	0.975025	chr10	87751512	87841343	ENSG00000138138	protein_coding	ATAD1	ENSG00000138138	protein_coding
ATAD2	9543.21	0.0232379	0.0264031	0.880119	0.378795	0.657826	-0.0185039	0.0332253	-0.556923	0.57758	0.849641	4796.05	0.0528773	0.127205	0.415688	0.677639	0.901312	0.038805	0.127331	0.304756	0.760552	0.961229	chr8	123319850	123416350	ENSG00000156802	protein_coding	ATAD2	ENSG00000156802	protein_coding
ATAD2B	2722.33	-0.0142872	0.0238343	-0.599441	0.548879	0.783956	-0.0148492	0.0299876	-0.495178	0.620474	0.872081	550.343	-0.0689759	0.0404695	-1.70439	0.0883079	0.421061	-0.011272	0.0404534	-0.27864	0.780521	0.965882	chr2	23748664	23927114	ENSG00000119778	protein_coding	ATAD2B	ENSG00000119778	protein_coding
ATAD3A	2987.61	-0.00140956	0.0330989	-0.0425862	0.966031	0.988151	0.0119759	0.0416303	0.287672	0.773598	0.932747	3085.97	-0.0237084	0.103003	-0.230173	0.817957	0.949061	-0.0999991	0.103113	-0.969799	0.332147	0.82864	chr1	1512151	1534687	ENSG00000197785	protein_coding	ATAD3A	ENSG00000197785	protein_coding
ATAD3B	1721.53	-0.0364537	0.0469246	-0.776858	0.437242	0.705343	0.0600935	0.0590111	1.01834	0.308516	0.675857	1113.07	-0.00101758	0.135008	-0.00753715	0.993986	0.998706	-0.0448199	0.135156	-0.331615	0.74018	0.95821	chr1	1471769	1497848	ENSG00000160072	protein_coding	ATAD3B	ENSG00000160072	protein_coding
ATAD5	1995.38	0.0533981	0.0373055	1.43137	0.152324	0.402073	-0.0176796	0.0469524	-0.376543	0.706513	0.908167	444.349	0.0379419	0.14743	0.257355	0.796904	0.940752	-0.0178538	0.147566	-0.120988	0.9037	0.990304	chr17	30831970	30895869	ENSG00000176208	protein_coding	ATAD5	ENSG00000176208	protein_coding
ATAT1	302.284	0.0126055	0.0216528	0.582165	0.560456	0.790452	0.0477816	0.0269743	1.77137	0.0764989	0.36366	470.101	-0.0965871	0.041471	-2.32903	0.0198577	0.202156	-0.0767183	0.0415415	-1.84679	0.0647777	0.493916	chr6	30626842	30646823	ENSG00000137343	protein_coding	ATAT1	ENSG00000137343	protein_coding
ATE1	2652.24	-0.0546001	0.0259805	-2.10158	0.0355902	0.162925	-0.0480978	0.0326904	-1.47131	0.141207	0.488772	2084.23	0.00820406	0.0262135	0.312971	0.754302	0.927488	-0.0172298	0.0262089	-0.657405	0.51092	0.902784	chr10	121740421	121928801	ENSG00000107669	protein_coding	ATE1	ENSG00000107669	protein_coding
ATF1	2462.87	-0.0198047	0.0219753	-0.901226	0.367468	0.647538	-0.0441831	0.0276487	-1.59802	0.110039	0.435515	1961.41	-0.060203	0.0303672	-1.9825	0.0474228	0.313954	-0.0412513	0.030377	-1.35798	0.17447	0.691665	chr12	50763710	50821122	ENSG00000123268	protein_coding	ATF1	ENSG00000123268	protein_coding
ATF2	5864.23	-0.0215086	0.0213059	-1.00952	0.312726	0.594828	-0.0534284	0.0268142	-1.99254	0.0463115	0.283709	4057.68	-0.0420438	0.0276003	-1.52331	0.127682	0.490852	-0.0159727	0.0276134	-0.578441	0.562967	0.9165	chr2	175072250	175168382	ENSG00000115966	protein_coding	ATF2	ENSG00000115966	protein_coding
ATF3	2800.53	-0.197335	0.0519599	-3.79783	0.000145969	0.00292217	-0.161398	0.0653594	-2.4694	0.0135341	0.146231	294.617	-0.0417806	0.201845	-0.206993	0.836015	0.954543	0.0689735	0.202081	0.341317	0.732865	0.95692	chr1	212565334	212620777	ENSG00000162772	protein_coding	ATF3	ENSG00000162772	protein_coding
ATF4	26661.3	-0.00291478	0.0334184	-0.0872207	0.930496	0.976737	-0.0160152	0.0420465	-0.380893	0.703282	0.906715	23455.6	-0.0432999	0.077575	-0.558169	0.576729	0.860962	0.00994384	0.0776535	0.128054	0.898106	0.989645	chr22	39519695	39522685	ENSG00000128272	protein_coding	ATF4	ENSG00000128272	protein_coding
ATF5	11887.2	-0.0375901	0.0978633	-0.384108	0.700899	0.872774	-0.288052	0.123136	-2.33929	0.0193202	0.176402	4541.07	-0.28145	0.125862	-2.23619	0.0253393	0.231066	0.0523097	0.125979	0.415226	0.677976	0.945053	chr19	49928702	49933935	ENSG00000169136	protein_coding	ATF5	ENSG00000169136	protein_coding
ATF6	6421.04	-0.0107379	0.0181187	-0.592646	0.553418	0.786476	-0.0172226	0.0227957	-0.755518	0.449938	0.780281	5289.22	-0.0918262	0.0244893	-3.74964	0.00017709	0.00846697	-0.0467496	0.0245012	-1.90805	0.0563841	0.468132	chr1	161766294	161964070	ENSG00000118217	protein_coding	ATF6	ENSG00000118217	protein_coding
ATF6B	5245.62	0.0232925	0.0196177	1.18732	0.235101	0.511944	8.83663e-05	0.0246717	0.00358169	0.997142	0.99932	5102.74	-0.00724169	0.0419068	-0.172805	0.862805	0.963326	0.0240137	0.0419497	0.57244	0.567024	0.918556	chr6	32098176	32128253	ENSG00000213676	protein_coding	ATF6B	ENSG00000213676	protein_coding
ATF7	2457.66	-0.0592286	0.0195916	-3.02316	0.00250154	0.025253	-0.0601176	0.0246186	-2.44196	0.0146079	0.152678	3644.55	-0.0495682	0.0262377	-1.8892	0.0588652	0.350001	-0.0120711	0.0262548	-0.459769	0.645682	0.939641	chr12	53507856	53626410	ENSG00000170653	protein_coding	ATF7	ENSG00000170653	protein_coding
ATF7IP	5642.75	0.0325144	0.031468	1.03325	0.301485	0.583444	0.00886483	0.0395963	0.22388	0.822851	0.951195	4076.32	-0.00306941	0.0311947	-0.0983954	0.921618	0.979905	0.0239979	0.031206	0.769017	0.441883	0.879032	chr12	14365632	14502935	ENSG00000171681	protein_coding	ATF7IP	ENSG00000171681	protein_coding
ATF7IP2	869.883	0.0707903	0.0328002	2.15823	0.0309101	0.148767	0.0286156	0.0412691	0.693391	0.488064	0.801793	NA	NA	NA	NA	NA	NA	NA	NA	NA	NA	NA	chr16	10326434	10483638	ENSG00000166669	protein_coding	ATF7IP2	ENSG00000166669	protein_coding
ATG10	418.044	0.116938	0.0339928	3.44006	0.000581576	0.00847021	0.0275725	0.042794	0.644307	0.519376	0.819614	485.568	0.0492429	0.0456733	1.07815	0.280965	0.680895	0.0444323	0.045673	0.972834	0.330636	0.827416	chr5	81972025	82276857	ENSG00000152348	protein_coding	ATG10	ENSG00000152348	protein_coding
ATG101	1532.92	-0.0577727	0.0236563	-2.44217	0.0145993	0.0896991	-0.053239	0.0297141	-1.79171	0.0731799	0.355828	2653.69	-0.0367285	0.0376627	-0.975195	0.329463	0.720683	-0.0692879	0.0377077	-1.8375	0.0661363	0.498031	chr12	52069246	52077494	ENSG00000123395	protein_coding	ATG101	ENSG00000123395	protein_coding
ATG12	3581.64	-0.00104661	0.018811	-0.0556384	0.95563	0.984789	-0.0220219	0.0236708	-0.930338	0.352196	0.71024	3992.25	-0.0331763	0.029333	-1.13102	0.258045	0.658793	-0.028646	0.0293524	-0.975934	0.329097	0.826871	chr5	115828200	115841858	ENSG00000145782	protein_coding	ATG12	ENSG00000145782	protein_coding
ATG13	4224.33	-0.0386743	0.0172967	-2.23593	0.0253562	0.13075	-0.0262363	0.0217475	-1.2064	0.227663	0.598039	5913.33	0.0144923	0.0304201	0.476404	0.633786	0.88455	-0.0543458	0.0304516	-1.78466	0.0743161	0.51926	chr11	46617527	46674818	ENSG00000175224	protein_coding	ATG13	ENSG00000175224	protein_coding
ATG14	718.972	-0.015646	0.0255757	-0.611752	0.540702	0.778643	-0.0294531	0.0321482	-0.916166	0.35958	0.715896	1163.53	0.00184026	0.0524259	0.0351021	0.971998	0.992993	0.0232705	0.0524652	0.443542	0.657374	0.942423	chr14	55366392	55411858	ENSG00000126775	protein_coding	ATG14	ENSG00000126775	protein_coding
ATG16L1	1120.85	-0.0328348	0.0214312	-1.5321	0.125497	0.359095	-0.0298833	0.0269113	-1.11044	0.266811	0.637245	1538.78	-0.0168876	0.0346304	-0.487652	0.625796	0.88181	-0.0399528	0.0346594	-1.15273	0.249023	0.765994	chr2	233210051	233295674	ENSG00000085978	protein_coding	ATG16L1	ENSG00000085978	protein_coding
ATG16L2	892.671	0.0300477	0.0385318	0.779818	0.435498	0.704242	0.0944356	0.0484017	1.95108	0.0510476	0.297643	201.812	0.086101	0.0760045	1.13284	0.257281	0.657997	0.183887	0.076219	2.41261	0.0158388	0.259504	chr11	72814308	72843674	ENSG00000168010	protein_coding	ATG16L2	ENSG00000168010	protein_coding
ATG2A	1189.3	0.0167223	0.0244918	0.682773	0.49475	0.746958	0.0416999	0.0307481	1.35618	0.175043	0.534779	1175.09	0.0180787	0.0482407	0.374761	0.707838	0.911536	-0.0128781	0.0483023	-0.266616	0.789765	0.968024	chr11	64894546	64917248	ENSG00000110046	protein_coding	ATG2A	ENSG00000110046	protein_coding
ATG2B	2471.6	0.0397381	0.0241738	1.64385	0.100208	0.31545	0.0150644	0.0304257	0.49512	0.620515	0.872081	3992.21	0.0458509	0.0327227	1.4012	0.161156	0.545931	-0.00933127	0.0327462	-0.284957	0.775677	0.965561	chr14	96279202	96363870	ENSG00000066739	protein_coding	ATG2B	ENSG00000066739	protein_coding
ATG3	4053.73	-0.0532111	0.0159721	-3.33151	0.000863748	0.0113908	-0.0274472	0.0200682	-1.3677	0.171406	0.531145	3538.15	-0.0763597	0.0342681	-2.22831	0.0258601	0.234102	-0.0856453	0.0343057	-2.49653	0.0125415	0.230659	chr3	112532509	112562046	ENSG00000144848	protein_coding	ATG3	ENSG00000144848	protein_coding
ATG4B	2458.21	-0.0198738	0.0166381	-1.19447	0.232292	0.509041	-0.000630635	0.0208975	-0.0301775	0.975925	0.994395	1994.98	0.00475109	0.0313946	0.151335	0.879712	0.967861	-0.0409039	0.0314404	-1.301	0.193258	0.712372	chr2	241637213	241673857	ENSG00000168397	protein_coding	ATG4B	ENSG00000168397	protein_coding
ATG4C	1618.18	-0.0467397	0.0297699	-1.57003	0.116407	0.343788	-0.0518847	0.037469	-1.38473	0.166134	0.522947	874.507	-0.105946	0.0375733	-2.81973	0.00480646	0.087294	-0.0755177	0.037566	-2.01027	0.0444031	0.424189	chr1	62784135	62865513	ENSG00000125703	protein_coding	ATG4C	ENSG00000125703	protein_coding
ATG4D	881.498	-0.0130544	0.0208969	-0.624703	0.532166	0.772784	-0.00717991	0.0262235	-0.273797	0.784241	0.936471	438.062	-0.00522783	0.0667927	-0.0782695	0.937614	0.985093	-0.0504635	0.0669153	-0.75414	0.450765	0.881513	chr19	10543895	10553418	ENSG00000130734	protein_coding	ATG4D	ENSG00000130734	protein_coding
ATG5	2252.34	-0.0312717	0.0199401	-1.56828	0.116815	0.344543	-0.0240423	0.0250725	-0.958912	0.337603	0.701118	2910.66	-0.0350127	0.0227025	-1.54224	0.123015	0.485215	-0.0404095	0.0227111	-1.77928	0.0751931	0.520428	chr6	106184476	106325820	ENSG00000057663	protein_coding	ATG5	ENSG00000057663	protein_coding
ATG7	1437.57	-0.0182762	0.0214179	-0.853314	0.393485	0.669449	-0.00541208	0.0269269	-0.200991	0.840705	0.955797	1970.74	-0.0122921	0.0442407	-0.277845	0.781131	0.935604	-0.0388405	0.0442755	-0.877245	0.380354	0.852021	chr3	11272309	11557665	ENSG00000197548	protein_coding	ATG7	ENSG00000197548	protein_coding
ATG9A	2232.74	0.00054714	0.0154732	0.0353606	0.971792	0.990246	0.00243876	0.0194542	0.125359	0.900239	0.973601	4947.93	0.0924117	0.0328797	2.8106	0.00494498	0.0890675	0.0264713	0.0329141	0.804255	0.42125	0.874222	chr2	219209772	219229717	ENSG00000198925	protein_coding	ATG9A	ENSG00000198925	protein_coding
ATIC	10903.8	-0.0447266	0.0241532	-1.85179	0.0640563	0.237784	0.0414156	0.0303838	1.36308	0.172857	0.532436	4896.91	-0.0064459	0.0515892	-0.124947	0.900566	0.973467	-0.0361253	0.0516392	-0.699572	0.484195	0.894416	chr2	215311817	215349773	ENSG00000138363	protein_coding	ATIC	ENSG00000138363	protein_coding
ATL1	NA	NA	NA	NA	NA	NA	NA	NA	NA	NA	NA	658.959	0.0713065	0.0993706	0.717581	0.473016	0.812058	0.106772	0.0994288	1.07386	0.282887	0.796183	chr14	50532509	50633068	ENSG00000198513	protein_coding	ATL1	ENSG00000198513	protein_coding
ATL2	3567.93	-0.0107317	0.0232182	-0.462211	0.64393	0.843139	-0.0631012	0.0292219	-2.15938	0.0308205	0.228413	1921.61	-0.000760786	0.0516354	-0.0147338	0.988245	0.998158	-0.0120909	0.0516752	-0.233979	0.815001	0.973349	chr2	38294880	38377285	ENSG00000119787	protein_coding	ATL2	ENSG00000119787	protein_coding
ATL3	4048.29	0.0169972	0.0174835	0.972186	0.330958	0.612198	-0.0182631	0.022004	-0.82999	0.406545	0.750676	14731.7	0.071846	0.0378947	1.89594	0.0579684	0.347081	-0.00339891	0.0379308	-0.0896081	0.928599	0.9943	chr11	63624087	63671921	ENSG00000184743	protein_coding	ATL3	ENSG00000184743	protein_coding
ATM	6696.96	0.0107554	0.0350397	0.306949	0.758883	0.899772	-0.0741588	0.0440923	-1.6819	0.0925883	0.400013	4075.15	-0.0366442	0.0580028	-0.631766	0.52754	0.839519	-0.00598981	0.0580571	-0.103171	0.917827	0.992821	chr11	108222484	108369102	ENSG00000149311	protein_coding	ATM	ENSG00000149311	protein_coding
ATMIN	3725.75	0.00290871	0.0193522	0.150304	0.880525	0.95528	0.03106	0.0243382	1.27619	0.201889	0.56871	4868.2	-0.04006	0.0317402	-1.26212	0.206904	0.605547	-0.0197288	0.031763	-0.621125	0.534518	0.909689	chr16	81035847	81047358	ENSG00000166454	protein_coding	ATMIN	ENSG00000166454	protein_coding
ATN1	4887.48	0.0468637	0.0260735	1.79737	0.0722767	0.256973	0.0651943	0.0327949	1.98794	0.0468188	0.284847	9786.46	-0.0190496	0.0474026	-0.401868	0.687781	0.904283	0.00995972	0.0474509	0.209895	0.833749	0.977083	chr12	6924463	6942321	ENSG00000111676	protein_coding	ATN1	ENSG00000111676	protein_coding
ATOH8	NA	NA	NA	NA	NA	NA	NA	NA	NA	NA	NA	5296.19	0.000108972	0.122399	0.000890302	0.99929	0.999634	-0.244857	0.122529	-1.99836	0.045678	0.429047	chr2	85751344	85788066	ENSG00000168874	protein_coding	ATOH8	ENSG00000168874	protein_coding
ATOX1	1973.81	-0.0837172	0.0287017	-2.9168	0.00353644	0.0327654	-0.0250612	0.0360723	-0.694748	0.487213	0.801503	1236.16	0.0227371	0.0343081	0.662733	0.507502	0.828946	-0.0679455	0.0343918	-1.97563	0.0481969	0.436308	chr5	151742316	151772532	ENSG00000177556	protein_coding	ATOX1	ENSG00000177556	protein_coding
ATP10A	NA	NA	NA	NA	NA	NA	NA	NA	NA	NA	NA	4701.97	-0.0748651	0.0801033	-0.934606	0.349991	0.735781	0.0370444	0.0801804	0.462013	0.644072	0.939397	chr15	25677273	25865172	ENSG00000206190	protein_coding	ATP10A	ENSG00000206190	protein_coding
ATP10D	3005.9	0.127335	0.0345621	3.68425	0.00022938	0.00412732	-0.00283836	0.043514	-0.0652288	0.947992	0.985671	3286.01	0.0507437	0.06011	0.844182	0.398568	0.766568	0.00270104	0.0601642	0.0448945	0.964191	0.998199	chr4	47485288	47593486	ENSG00000145246	protein_coding	ATP10D	ENSG00000145246	protein_coding
ATP11A	2500.69	-0.159176	0.0491359	-3.23951	0.00119735	0.0146735	-0.140543	0.0618206	-2.2734	0.0230019	0.196851	1580.52	0.0783792	0.0401219	1.95352	0.0507575	0.325517	0.037586	0.0401483	0.936179	0.349181	0.836835	chr13	112690329	112887168	ENSG00000068650	protein_coding	ATP11A	ENSG00000068650	protein_coding
ATP11B	9884.89	0.0244703	0.0242214	1.01028	0.312362	0.594436	-0.0185942	0.0304828	-0.609991	0.541868	0.831056	6751.99	0.024061	0.0405417	0.593487	0.552855	0.850119	0.0392848	0.0405737	0.968232	0.332928	0.829391	chr3	182793500	182921635	ENSG00000058063	protein_coding	ATP11B	ENSG00000058063	protein_coding
ATP13A1	3650.75	0.00352377	0.0233702	0.15078	0.880149	0.955223	0.0101155	0.0293924	0.344152	0.730732	0.918046	2573.02	-0.0193865	0.0401308	-0.483081	0.629038	0.882594	-0.00980173	0.040169	-0.244012	0.807221	0.972078	chr19	19645198	19663693	ENSG00000105726	protein_coding	ATP13A1	ENSG00000105726	protein_coding
ATP13A2	1605.01	-0.0492663	0.036219	-1.36023	0.173756	0.432697	0.0284988	0.0455474	0.625696	0.531514	0.825678	1741.41	0.0172428	0.0696051	0.247723	0.804349	0.944171	0.012324	0.0696809	0.176864	0.859615	0.982084	chr1	16985958	17011928	ENSG00000159363	protein_coding	ATP13A2	ENSG00000159363	protein_coding
ATP13A3	12895	0.00323638	0.0293502	0.110268	0.912197	0.968416	-0.081138	0.0369364	-2.19669	0.0280423	0.217666	16333.5	0.131721	0.0664059	1.98358	0.0473025	0.313595	-0.0915666	0.0664734	-1.37749	0.16836	0.684574	chr3	194402672	194498364	ENSG00000133657	protein_coding	ATP13A3	ENSG00000133657	protein_coding
ATP1A1	51239.1	-0.107229	0.0251584	-4.26217	2.02456e-05	0.000598697	-0.0616234	0.0316546	-1.94674	0.0515656	0.298078	23761.2	0.043884	0.0312014	1.40647	0.159583	0.543082	0.0129453	0.031232	0.414487	0.678517	0.945053	chr1	116372668	116410261	ENSG00000163399	protein_coding	ATP1A1	ENSG00000163399	protein_coding
ATP1A1-AS1	93.1897	0.0455196	0.0362684	1.25508	0.209451	0.480639	0.0139673	0.0454102	0.30758	0.758402	0.927839	42.8117	-0.190303	0.0873738	-2.17803	0.0294034	0.249105	-0.0719037	0.0871849	-0.824727	0.409527	0.867604	chr1	116392247	116418622	ENSG00000203865	lncRNA	ATP1A1-AS1	ENSG00000203865	processed_transcript
ATP1B1	4247.49	-0.0896203	0.101405	-0.883782	0.376814	0.65598	0.168561	0.127589	1.32113	0.186459	0.549065	2128.99	0.0854546	0.0922008	0.926831	0.354014	0.738379	-0.00434769	0.0922906	-0.0471087	0.962427	0.998194	chr1	169105697	169132722	ENSG00000143153	protein_coding	ATP1B1	ENSG00000143153	protein_coding
ATP1B3	7686.4	-0.0452574	0.0231096	-1.95838	0.0501849	0.203537	0.00803339	0.0290717	0.27633	0.782294	0.936221	8289.33	0.0496779	0.0608183	0.816825	0.414028	0.776708	0.0211018	0.0608778	0.346625	0.728873	0.956075	chr3	141876124	141926514	ENSG00000069849	protein_coding	ATP1B3	ENSG00000069849	protein_coding
ATP23	772.271	0.0786606	0.0311112	2.52837	0.0114594	0.0761329	0.0572438	0.0391339	1.46277	0.143531	0.491677	205.648	-0.0752843	0.0649996	-1.15823	0.246771	0.646265	-0.0611232	0.0651233	-0.938577	0.347948	0.835926	chr12	57941541	57957269	ENSG00000166896	protein_coding	XRCC6BP1	ENSG00000166896	protein_coding
ATP2A1-AS1	62.5163	0.219347	0.0491161	4.4659	7.97334e-06	0.000278463	0.167983	0.0608702	2.7597	0.00578547	0.0904753	39.6903	0.363968	0.130089	2.79785	0.00514436	0.0913118	0.323398	0.130559	2.47703	0.0132479	0.236178	chr16	28878957	28879920	ENSG00000260442	lncRNA	ATP2A1-AS1	ENSG00000260442	antisense
ATP2A2	12818	0.0165552	0.0226171	0.731976	0.464183	0.725409	-0.00471305	0.0284602	-0.165601	0.868471	0.962981	41052.8	-0.0154487	0.0631438	-0.244659	0.80672	0.944827	0.0604336	0.0632067	0.956125	0.339009	0.832591	chr12	110280756	110351093	ENSG00000174437	protein_coding	ATP2A2	ENSG00000174437	protein_coding
ATP2A3	7120.81	0.13429	0.0471547	2.84786	0.00440142	0.0386274	0.0146578	0.059336	0.24703	0.804885	0.944722	NA	NA	NA	NA	NA	NA	NA	NA	NA	NA	NA	chr17	3923870	3964464	ENSG00000074370	protein_coding	ATP2A3	ENSG00000074370	protein_coding
ATP2B1	6714.09	0.0215025	0.0330586	0.650436	0.51541	0.761756	-0.0782847	0.0416071	-1.88152	0.0599007	0.322641	9723.74	-0.047958	0.0726683	-0.659957	0.509281	0.829922	-0.0487471	0.0727383	-0.670171	0.502749	0.900577	chr12	89588049	89709300	ENSG00000070961	protein_coding	ATP2B1	ENSG00000070961	protein_coding
ATP2B4	NA	NA	NA	NA	NA	NA	NA	NA	NA	NA	NA	47049.9	0.330931	0.0620851	5.33027	9.80668e-08	1.86864e-05	0.125609	0.0621476	2.02114	0.043265	0.420636	chr1	203626561	203744081	ENSG00000058668	protein_coding	ATP2B4	ENSG00000058668	protein_coding
ATP2C1	10282	-0.0513596	0.0254936	-2.01461	0.0439459	0.187046	-0.0681881	0.0320821	-2.12543	0.0335511	0.239358	10735.4	0.0250852	0.0362527	0.691952	0.488967	0.819164	-0.0275443	0.0362884	-0.75904	0.447828	0.880315	chr3	130850595	131016712	ENSG00000017260	protein_coding	ATP2C1	ENSG00000017260	protein_coding
ATP5F1A	38928.8	-0.0349251	0.0194495	-1.79569	0.0725445	0.25764	-0.0208928	0.0244716	-0.853757	0.39324	0.740123	24455.9	0.0391617	0.0282912	1.38424	0.166286	0.553791	0.00165146	0.0283187	0.0583171	0.953496	0.997205	chr18	46080248	46104334	ENSG00000152234	protein_coding	ATP5A1	ENSG00000152234	protein_coding
ATP5F1B	52243.6	-0.048675	0.0177631	-2.74023	0.00613962	0.0492561	-0.0253878	0.0223497	-1.13593	0.255985	0.62661	35912.9	-0.00631673	0.038976	-0.162067	0.871253	0.965407	-0.0209443	0.039015	-0.536827	0.591387	0.926181	chr12	56638175	56646068	ENSG00000110955	protein_coding	ATP5B	ENSG00000110955	protein_coding
ATP5F1C	13108.3	-0.0175366	0.0160616	-1.09184	0.274904	0.555691	0.0143988	0.0202042	0.712666	0.476052	0.795158	7665.38	0.0424341	0.0296708	1.43016	0.15267	0.531592	-0.00972692	0.0297032	-0.327471	0.743312	0.958928	chr10	7788129	7807815	ENSG00000165629	protein_coding	ATP5C1	ENSG00000165629	protein_coding
ATP5F1D	3393.18	-0.0540171	0.0242855	-2.22425	0.0261315	0.133509	-0.014617	0.0305249	-0.478853	0.632043	0.8766	1680.99	-0.063347	0.0985317	-0.64291	0.520283	0.836143	-0.0970956	0.0986557	-0.984187	0.325024	0.824475	chr19	1241746	1244826	ENSG00000099624	protein_coding	ATP5D	ENSG00000099624	protein_coding
ATP5F1E	7467.42	-0.0867617	0.029277	-2.96348	0.00304186	0.029199	-0.0261356	0.0368318	-0.709593	0.477956	0.796309	4532.22	-0.0165244	0.0406289	-0.406715	0.684217	0.903483	-0.0905487	0.0406779	-2.22599	0.0260148	0.332042	chr20	59025467	59032382	ENSG00000124172	protein_coding	ATP5E	ENSG00000124172	protein_coding
ATP5IF1	5162.26	-0.0212161	0.0297702	-0.712662	0.476055	0.733464	0.0266984	0.037443	0.71304	0.475821	0.795151	2122.18	0.0794758	0.0455073	1.74644	0.0807346	0.406283	0.0488092	0.0455761	1.07094	0.284197	0.797348	chr1	28236109	28246906	ENSG00000130770	protein_coding	ATPIF1	ENSG00000130770	protein_coding
ATP5MC1	3799.78	0.00446375	0.0265222	0.168302	0.866345	0.949221	-1.94048e-05	0.0333562	-0.000581743	0.999536	0.99983	1703.13	0.0780667	0.0570024	1.36953	0.170832	0.558033	0.0263187	0.0570652	0.461203	0.644653	0.939397	chr17	48892765	48895871	ENSG00000159199	protein_coding	ATP5G1	ENSG00000159199	protein_coding
ATP5MC2	13364.2	-0.0238872	0.0244923	-0.975295	0.329414	0.610912	-0.0230436	0.0308122	-0.747874	0.454536	0.783015	4662.16	0.0170846	0.0385902	0.44272	0.657968	0.895729	0.0159319	0.0386354	0.412365	0.680072	0.945096	chr12	53632726	53677408	ENSG00000135390	protein_coding	ATP5G2	ENSG00000135390	protein_coding
ATP5MC3	11960.7	0.00234723	0.0219274	0.107045	0.914753	0.969904	0.0326781	0.0275856	1.18461	0.236172	0.605246	6067.73	0.100637	0.0423589	2.37582	0.0175099	0.189078	0.026915	0.0424016	0.634763	0.525583	0.906996	chr2	175176258	175184607	ENSG00000154518	protein_coding	ATP5G3	ENSG00000154518	protein_coding
ATP5ME	1190.53	-0.0345294	0.0335509	-1.02916	0.303402	0.585499	0.0235297	0.0421523	0.558205	0.576704	0.849108	668.158	0.0603359	0.0465002	1.29754	0.194445	0.590561	-0.0752305	0.0466801	-1.61162	0.107045	0.594077	chr4	672436	674338	ENSG00000169020	protein_coding	ATP5I	ENSG00000169020	protein_coding
ATP5MF	4170.81	-0.0107206	0.0256977	-0.417183	0.676544	0.861178	0.0203835	0.0323132	0.630809	0.528166	0.824505	3345.8	-0.023944	0.040968	-0.584458	0.558912	0.853391	-0.0355536	0.0410144	-0.866855	0.386021	0.854558	chr7	99448475	99466331	ENSG00000241468	protein_coding	ATP5J2	ENSG00000241468	protein_coding
ATP5MF-PTCD1	571.858	-0.000618703	0.0248165	-0.0249311	0.98011	0.993216	-0.0290686	0.0311468	-0.933279	0.350676	0.709417	386.248	-0.0102721	0.0407207	-0.252257	0.800842	0.942721	-0.047347	0.0407848	-1.1609	0.245684	0.762383	chr7	99419749	99466197	ENSG00000248919	protein_coding	ATP5J2-PTCD1	ENSG00000248919	protein_coding
ATP5MG	9756.8	-0.0530384	0.0182363	-2.9084	0.00363288	0.0334135	-0.0182151	0.0229338	-0.794246	0.427052	0.763965	4348.98	0.0206182	0.0277551	0.742861	0.457566	0.804839	-0.00196496	0.0277816	-0.070729	0.943613	0.996676	chr11	118401154	118431496	ENSG00000167283	protein_coding	ATP5L	ENSG00000167283	protein_coding
ATP5MJ	3286.63	-0.000675836	0.0205366	-0.0329089	0.973747	0.991029	0.00848537	0.0258219	0.328612	0.742449	0.922215	1987.77	0.0481816	0.0304823	1.58064	0.11396	0.469723	-0.00854832	0.0305198	-0.280091	0.779408	0.965849	chr14	103912288	103928269	ENSG00000156411	protein_coding	C14orf2	ENSG00000156411	protein_coding
ATP5MK	2953.89	-0.0398102	0.0193866	-2.05349	0.0400247	0.176091	-0.0200317	0.0243745	-0.82183	0.411173	0.75319	2083.5	0.0311876	0.0339872	0.917628	0.358814	0.742233	-0.00170431	0.0340283	-0.050085	0.960055	0.997719	chr10	103389041	103396466	ENSG00000173915	protein_coding	USMG5	ENSG00000173915	protein_coding
ATP5PB	18553	-0.0540413	0.0173518	-3.11446	0.00184285	0.020119	-0.0147172	0.0218294	-0.67419	0.500191	0.808664	9624.71	-0.0177348	0.0438007	-0.404898	0.685552	0.903984	-0.0819255	0.0438429	-1.86861	0.0616766	0.485739	chr1	111448864	111462773	ENSG00000116459	protein_coding	ATP5F1	ENSG00000116459	protein_coding
ATP5PD	5822.52	-0.0938868	0.0189175	-4.96296	6.94263e-07	3.70271e-05	-0.0493624	0.0237785	-2.07592	0.0379013	0.255803	6317.4	-0.0127235	0.0292242	-0.435376	0.66329	0.897509	-0.0296208	0.0292537	-1.01255	0.311275	0.818528	chr17	75038863	75046985	ENSG00000167863	protein_coding	ATP5H	ENSG00000167863	protein_coding
ATP5PF	5374.69	-0.0141014	0.0225679	-0.624844	0.532073	0.772784	0.035434	0.0283837	1.24839	0.211888	0.580265	2948.57	0.0308807	0.0287832	1.07287	0.283328	0.682646	-0.0100903	0.0288229	-0.350077	0.726281	0.955007	chr21	25716503	25735673	ENSG00000154723	protein_coding	ATP5J	ENSG00000154723	protein_coding
ATP5PO	12445.2	-0.0731491	0.0183781	-3.98023	6.88479e-05	0.00160917	-0.0452304	0.023116	-1.95667	0.0503866	0.29569	5296.6	-0.0303725	0.0291421	-1.04222	0.297309	0.69521	-0.0399105	0.0291734	-1.36804	0.171298	0.687496	chr21	33903453	33915980	ENSG00000241837	protein_coding	ATP5O	ENSG00000241837	protein_coding
ATP6V0A1	3390.63	-0.0423371	0.0205945	-2.05574	0.0398071	0.175497	-0.018269	0.0259015	-0.705328	0.480606	0.798147	1658.68	-0.00353994	0.0467719	-0.0756853	0.93967	0.985566	-0.0588617	0.0468229	-1.25711	0.208713	0.729823	chr17	42458844	42522611	ENSG00000033627	protein_coding	ATP6V0A1	ENSG00000033627	protein_coding
ATP6V0A2	3489.18	-0.0831467	0.0340551	-2.44154	0.014625	0.0897553	0.00941585	0.0428385	0.219799	0.826028	0.951617	1463.88	-0.0552068	0.0329044	-1.6778	0.093387	0.432663	-0.0398313	0.0329201	-1.20994	0.226303	0.744653	chr12	123712318	123761755	ENSG00000185344	protein_coding	ATP6V0A2	ENSG00000185344	protein_coding
ATP6V0B	3999.99	-0.117528	0.0265221	-4.43131	9.36605e-06	0.000316145	-0.0284039	0.0333457	-0.851799	0.394325	0.741081	3144.37	-0.0422016	0.0624046	-0.676258	0.498877	0.825559	-0.0441614	0.0624692	-0.706931	0.47961	0.891804	chr1	43974487	43978295	ENSG00000117410	protein_coding	ATP6V0B	ENSG00000117410	protein_coding
ATP6V0C	6594.4	-0.0787331	0.0318415	-2.47266	0.0134112	0.0845377	0.0182417	0.0400494	0.455479	0.648765	0.883548	6388.66	-0.0935219	0.103142	-0.906733	0.364548	0.746967	-0.0512102	0.103248	-0.495995	0.619898	0.934787	chr16	2513870	2520218	ENSG00000185883	protein_coding	ATP6V0C	ENSG00000185883	protein_coding
ATP6V0D1	4077.64	-0.0569378	0.0287615	-1.97965	0.0477428	0.19719	-0.00718853	0.0361731	-0.198726	0.842477	0.956105	5066.89	0.075103	0.0337983	2.22209	0.026277	0.236077	-0.0186288	0.033836	-0.55056	0.581935	0.922687	chr16	67438014	67481237	ENSG00000159720	protein_coding	ATP6V0D1	ENSG00000159720	protein_coding
ATP6V0D1-DT	86.9103	0.0831496	0.0325963	2.55089	0.0107447	0.0727344	0.064354	0.0402994	1.5969	0.110289	0.435886	NA	NA	NA	NA	NA	NA	NA	NA	NA	NA	NA	chr16	67481314	67505063	ENSG00000270049	lncRNA	RP11-297D21.4	ENSG00000270049	antisense
ATP6V0E1	10331	-0.0829758	0.0236107	-3.51433	0.000440857	0.00681474	-0.0234575	0.0297013	-0.78978	0.429656	0.765583	8905.19	0.0270913	0.0502591	0.539034	0.589863	0.865647	-0.0182876	0.0503094	-0.363502	0.71623	0.952727	chr5	172983757	173035445	ENSG00000113732	protein_coding	ATP6V0E1	ENSG00000113732	protein_coding
ATP6V0E2	1212.15	0.028535	0.0368994	0.773319	0.439334	0.706855	0.0112346	0.0464	0.242125	0.808683	0.946363	410.737	0.417692	0.0838978	4.97858	6.40516e-07	9.15377e-05	0.11806	0.0840618	1.40444	0.160187	0.677043	chr7	149872968	149880698	ENSG00000171130	protein_coding	ATP6V0E2	ENSG00000171130	protein_coding
ATP6V1A	6580.84	0.0138845	0.0303142	0.458018	0.64694	0.845209	0.010823	0.0381493	0.283701	0.776639	0.934117	4516.4	-0.036319	0.0294445	-1.23347	0.217399	0.617048	-0.0983233	0.0294642	-3.33704	0.000846756	0.0471175	chr3	113747019	113812056	ENSG00000114573	protein_coding	ATP6V1A	ENSG00000114573	protein_coding
ATP6V1B2	6433.91	-0.0947967	0.0279452	-3.39223	0.000693258	0.00961794	0.0336903	0.0351528	0.958396	0.337863	0.701405	7260.13	0.0239032	0.0396395	0.603015	0.546499	0.847553	0.000619276	0.0396772	0.0156078	0.987547	0.999772	chr8	20197367	20226819	ENSG00000147416	protein_coding	ATP6V1B2	ENSG00000147416	protein_coding
ATP6V1C1	2226.69	-0.0123544	0.0277827	-0.444681	0.65655	0.850253	-0.0284901	0.0349555	-0.81504	0.415049	0.755711	3936.74	0.000709844	0.03114	0.0227952	0.981814	0.996328	-0.0481972	0.0311673	-1.54641	0.122007	0.618958	chr8	103021063	103073051	ENSG00000155097	protein_coding	ATP6V1C1	ENSG00000155097	protein_coding
ATP6V1D	3339.92	-0.104066	0.0266747	-3.90131	9.56727e-05	0.00208764	-0.0681874	0.0335393	-2.03306	0.0420468	0.269793	5414.53	-0.0337332	0.0506388	-0.666153	0.505313	0.828088	-0.0417193	0.0506869	-0.823079	0.410463	0.86767	chr14	67294371	67360265	ENSG00000100554	protein_coding	ATP6V1D	ENSG00000100554	protein_coding
ATP6V1E1	7877.18	-0.0665246	0.0241795	-2.75129	0.00593618	0.0482665	-0.00547131	0.0304143	-0.179893	0.857237	0.959486	6465.85	-0.0320942	0.0391561	-0.819649	0.412416	0.775344	-0.0520257	0.0391949	-1.32736	0.18439	0.701535	chr22	17592136	17628818	ENSG00000131100	protein_coding	ATP6V1E1	ENSG00000131100	protein_coding
ATP6V1E2	419.741	0.0426184	0.0325972	1.30743	0.191068	0.4567	0.0977683	0.0409254	2.38894	0.0168971	0.164399	187.304	-0.0679469	0.0489991	-1.3867	0.165534	0.552895	0.0656132	0.0488166	1.34408	0.178924	0.696412	chr2	46490750	46542557	ENSG00000250565	protein_coding	ATP6V1E2	ENSG00000250565	protein_coding
ATP6V1F	3875.81	0.00161166	0.0280879	0.057379	0.954243	0.984673	0.0166115	0.0353239	0.470261	0.638169	0.878813	2126.5	0.0502408	0.0341618	1.47067	0.14138	0.513544	-0.0379424	0.0342202	-1.10877	0.267529	0.782155	chr7	128862826	128865844	ENSG00000128524	protein_coding	ATP6V1F	ENSG00000128524	protein_coding
ATP6V1G1	2595.15	-0.0204543	0.019288	-1.06047	0.288931	0.570504	-0.01111	0.0242519	-0.458107	0.646876	0.882843	3705.53	-0.107597	0.0312286	-3.44545	0.000570101	0.019722	-0.0333974	0.0312545	-1.06856	0.285266	0.798059	chr9	114587746	114598373	ENSG00000136888	protein_coding	ATP6V1G1	ENSG00000136888	protein_coding
ATP6V1G2	NA	NA	NA	NA	NA	NA	NA	NA	NA	NA	NA	167.603	0.0905501	0.121446	0.745602	0.455908	0.803709	0.122755	0.121531	1.01007	0.312461	0.818633	chr6	31544462	31548427	ENSG00000213760	protein_coding	ATP6V1G2	ENSG00000213760	protein_coding
ATP6V1G2-DDX39B	4809.95	0.0642784	0.0260579	2.46675	0.0136345	0.085431	0.0460225	0.0327792	1.40402	0.160314	0.516755	5620.89	0.0482079	0.0623031	0.773764	0.43907	0.7934	0.0140709	0.062364	0.225625	0.821493	0.975025	chr6	31530219	31546608	ENSG00000254870	protein_coding	ATP6V1G2-DDX39B	ENSG00000254870	protein_coding
ATP6V1H	2816.54	-0.0206517	0.0167982	-1.2294	0.218922	0.492263	0.0348286	0.021102	1.65049	0.0988436	0.413968	2649.56	0.0565322	0.0296264	1.90817	0.0563693	0.343162	0.00235027	0.0296458	0.0792783	0.936811	0.99565	chr8	53715557	53843558	ENSG00000047249	protein_coding	ATP6V1H	ENSG00000047249	protein_coding
ATP7B	NA	NA	NA	NA	NA	NA	NA	NA	NA	NA	NA	424.71	0.106554	0.0724291	1.47114	0.141253	0.513544	0.0102044	0.0724743	0.1408	0.888028	0.987976	chr13	51930436	52012125	ENSG00000123191	protein_coding	ATP7B	ENSG00000123191	protein_coding
ATP8A1	8317.27	0.0947745	0.0379975	2.49423	0.0126231	0.0809199	0.0245889	0.0478185	0.514212	0.607104	0.865512	NA	NA	NA	NA	NA	NA	NA	NA	NA	NA	NA	chr4	42408373	42657105	ENSG00000124406	protein_coding	ATP8A1	ENSG00000124406	protein_coding
ATP8B1	NA	NA	NA	NA	NA	NA	NA	NA	NA	NA	NA	6135.67	0.131913	0.0776514	1.69879	0.0893592	0.422453	0.0616569	0.0777275	0.793244	0.427636	0.876053	chr18	57646426	57803101	ENSG00000081923	protein_coding	ATP8B1	ENSG00000081923	protein_coding
ATP8B1-AS1	250.314	0.15579	0.0617528	2.5228	0.0116423	0.0767857	0.088762	0.0777423	1.14175	0.253559	0.623856	81.9109	0.0298069	0.0644068	0.462791	0.643514	0.88887	0.0317893	0.0643813	0.493765	0.621472	0.935012	chr18	57630302	57669296	ENSG00000267040	lncRNA	RP11-35G9.3	ENSG00000267040	antisense
ATP8B2	2032.78	-0.0028411	0.0443286	-0.0640918	0.948897	0.98277	-0.0681354	0.0557765	-1.22158	0.221866	0.591011	12351.3	0.0284983	0.0445841	0.639202	0.522692	0.837056	0.00783776	0.0446288	0.175621	0.860591	0.982188	chr1	154325553	154351307	ENSG00000143515	protein_coding	ATP8B2	ENSG00000143515	protein_coding
ATP8B3	NA	NA	NA	NA	NA	NA	NA	NA	NA	NA	NA	147.704	-0.0494088	0.095848	-0.515491	0.60621	0.873382	0.215823	0.0957028	2.25514	0.0241245	0.320841	chr19	1782075	1812276	ENSG00000130270	protein_coding	ATP8B3	ENSG00000130270	protein_coding
ATP8B4	NA	NA	NA	NA	NA	NA	NA	NA	NA	NA	NA	350.594	0.44782	0.194189	2.3061	0.0211049	0.209919	0.740169	0.194321	3.80899	0.000139535	0.0138229	chr15	49858238	50182817	ENSG00000104043	protein_coding	ATP8B4	ENSG00000104043	protein_coding
ATP9A	NA	NA	NA	NA	NA	NA	NA	NA	NA	NA	NA	4921.99	0.205915	0.0627422	3.28192	0.00103104	0.0302297	0.130574	0.0627991	2.07924	0.0375956	0.392041	chr20	51596514	51768634	ENSG00000054793	protein_coding	ATP9A	ENSG00000054793	protein_coding
ATP9B	1108.12	-0.0357112	0.021405	-1.66836	0.0952452	0.305535	-0.0543868	0.0269176	-2.02049	0.0433322	0.275122	993.441	-0.00238436	0.03336	-0.0714737	0.943021	0.986719	0.0276963	0.0333681	0.830023	0.406526	0.865451	chr18	79069285	79378283	ENSG00000166377	protein_coding	ATP9B	ENSG00000166377	protein_coding
ATPAF1	4831.68	0.0335324	0.0163309	2.05331	0.040042	0.176091	0.0352273	0.0205449	1.71465	0.0864103	0.386721	2477.27	0.037386	0.0248769	1.50284	0.13288	0.499614	0.026985	0.0248951	1.08395	0.278386	0.791545	chr1	46632737	46673867	ENSG00000123472	protein_coding	ATPAF1	ENSG00000123472	protein_coding
ATPAF2	930.811	-0.0281117	0.0222165	-1.26536	0.205744	0.476019	-0.0191455	0.0278991	-0.686241	0.492561	0.804311	544.676	-0.0672378	0.037022	-1.81616	0.069346	0.380292	-0.0617259	0.0370837	-1.6645	0.0960122	0.574601	chr17	17977409	18039209	ENSG00000171953	protein_coding	ATPAF2	ENSG00000171953	protein_coding
ATPSCKMT	570.936	0.0192095	0.0403121	0.476519	0.633705	0.836636	-0.0125138	0.0507637	-0.246511	0.805287	0.944818	926.618	0.00220388	0.0436867	0.0504474	0.959766	0.990665	0.000762515	0.0436987	0.0174494	0.986078	0.999772	chr5	10226330	10249897	ENSG00000150756	protein_coding	FAM173B	ENSG00000150756	protein_coding
ATR	3068.42	0.0112287	0.034766	0.322979	0.746711	0.894485	-0.0176023	0.0437546	-0.402295	0.687467	0.900752	2287.08	0.0266595	0.0449747	0.592768	0.553337	0.850322	-0.0255263	0.0450107	-0.567116	0.570636	0.920062	chr3	142449235	142578826	ENSG00000175054	protein_coding	ATR	ENSG00000175054	protein_coding
ATRAID	4436.39	-0.0236567	0.0196983	-1.20095	0.22977	0.50555	-0.021667	0.0247664	-0.874855	0.381653	0.731847	4644.6	0.0277714	0.0435943	0.637042	0.524097	0.837767	0.0423567	0.0436387	0.970622	0.331737	0.828422	chr2	27212027	27217178	ENSG00000138085	protein_coding	ATRAID	ENSG00000138085	protein_coding
ATRIP	843.543	0.00756716	0.0260023	0.291019	0.771037	0.905696	0.0290265	0.0326877	0.887994	0.374544	0.727569	579.363	0.0241257	0.0712789	0.338468	0.73501	0.921738	-0.00993514	0.0713553	-0.139235	0.889265	0.988219	chr3	48446710	48465716	ENSG00000164053	protein_coding	ATRIP	ENSG00000164053	protein_coding
ATRN	1443.56	-0.0309991	0.0185863	-1.66784	0.0953468	0.305825	-0.0796312	0.0233924	-3.40414	0.000663727	0.0221342	6773.45	-0.00553255	0.0479958	-0.115271	0.90823	0.976953	-0.000594105	0.0480426	-0.0123662	0.990133	0.999772	chr20	3471040	3651122	ENSG00000088812	protein_coding	ATRN	ENSG00000088812	protein_coding
ATXN1	2773.3	0.209266	0.0594812	3.51818	0.000434512	0.00672814	-0.0830971	0.074865	-1.10996	0.267016	0.637267	4000.86	-0.0515899	0.0781726	-0.659948	0.509287	0.829922	-0.0511737	0.0782477	-0.653996	0.513114	0.903534	chr6	16299112	16761491	ENSG00000124788	protein_coding	ATXN1	ENSG00000124788	protein_coding
ATXN1-AS1	70.47	0.0194321	0.0593761	0.327272	0.743462	0.892952	-0.188041	0.0747864	-2.51437	0.0119244	0.136657	38.9824	-0.0397762	0.110981	-0.358405	0.72004	0.915801	-0.0703443	0.111218	-0.632492	0.527065	0.907109	chr6	16761138	16762652	ENSG00000229931	lncRNA	RP1-151F17.1	ENSG00000229931	antisense
ATXN10	9879.4	0.0035584	0.0235515	0.15109	0.879905	0.955223	0.00046983	0.0296297	0.0158567	0.987349	0.997444	9738.27	0.063477	0.031714	2.00154	0.0453341	0.308034	-0.000663704	0.0317451	-0.0209073	0.98332	0.999772	chr22	45671798	45845307	ENSG00000130638	protein_coding	ATXN10	ENSG00000130638	protein_coding
ATXN1L	2575.58	0.0266501	0.0236728	1.12577	0.260263	0.540224	-0.0201551	0.0297812	-0.676772	0.498551	0.808029	3094.99	-0.034649	0.0280955	-1.23326	0.217479	0.617048	0.00767024	0.0281037	0.272927	0.78491	0.966961	chr16	71845991	71885268	ENSG00000224470	protein_coding	ATXN1L	ENSG00000224470	protein_coding
ATXN2	2352.11	-0.024279	0.0248104	-0.978581	0.327787	0.609749	0.00980895	0.0311892	0.314499	0.753142	0.92585	3183.59	0.00771401	0.0382551	0.201647	0.840193	0.955874	-0.0140808	0.0382889	-0.367751	0.713059	0.951738	chr12	111452214	111599676	ENSG00000204842	protein_coding	ATXN2	ENSG00000204842	protein_coding
ATXN2L	15076.8	0.0289809	0.0225988	1.28241	0.199699	0.468574	0.0354684	0.0284306	1.24755	0.212198	0.580497	5926.04	-0.0978262	0.0431766	-2.26572	0.0234683	0.222459	-0.0193852	0.0432183	-0.448542	0.653762	0.941822	chr16	28823035	28837237	ENSG00000168488	protein_coding	ATXN2L	ENSG00000168488	protein_coding
ATXN3	1823.89	-0.0591395	0.0223746	-2.64316	0.00821368	0.0603134	-0.0885288	0.0281396	-3.14606	0.00165484	0.0410161	1665.69	-0.0658163	0.0332228	-1.98106	0.0475845	0.314129	-0.0305219	0.0332385	-0.918271	0.358477	0.840766	chr14	92038652	92106621	ENSG00000066427	protein_coding	ATXN3	ENSG00000066427	protein_coding
ATXN7	2404.87	0.0220335	0.023026	0.9569	0.338618	0.621328	-0.0385642	0.0289707	-1.33114	0.183142	0.545066	1667.72	-0.0257081	0.0299287	-0.858979	0.390352	0.762198	-0.00768222	0.029924	-0.256724	0.797392	0.969789	chr3	63864557	64003462	ENSG00000163635	protein_coding	ATXN7	ENSG00000163635	protein_coding
ATXN7L1	189.99	-0.230656	0.090708	-2.54284	0.0109955	0.0740637	0.117096	0.113799	1.02898	0.30349	0.671737	419.056	-0.0119285	0.0487029	-0.244924	0.806515	0.944804	0.00583015	0.0487404	0.119616	0.904787	0.990349	chr7	105605067	105876604	ENSG00000146776	protein_coding	ATXN7L1	ENSG00000146776	protein_coding
ATXN7L2	372.878	0.0142524	0.0281267	0.506721	0.612351	0.824611	0.0074221	0.0352351	0.210645	0.833164	0.95376	234.193	-0.05858	0.0449355	-1.30364	0.192355	0.587835	-0.0793817	0.0451185	-1.7594	0.0785088	0.530553	chr1	109483479	109492804	ENSG00000162650	protein_coding	ATXN7L2	ENSG00000162650	protein_coding
ATXN7L3	5152.43	0.00703047	0.0173613	0.404951	0.685514	0.866197	0.00790801	0.0218346	0.362178	0.717219	0.913275	4828.56	-0.0132932	0.01858	-0.715455	0.474328	0.81207	-0.0118567	0.0185962	-0.637588	0.523742	0.906508	chr17	44191805	44200113	ENSG00000087152	protein_coding	ATXN7L3	ENSG00000087152	protein_coding
ATXN7L3-AS1	NA	NA	NA	NA	NA	NA	NA	NA	NA	NA	NA	11.4255	0.0384981	0.0979857	0.392895	0.694397	0.906623	0.104225	0.0981933	1.06142	0.288497	0.800165	chr17	44198882	44216565	ENSG00000267394	lncRNA	CTB-175E5.7	ENSG00000267394	antisense
ATXN7L3B	5853.2	0.0406252	0.0213198	1.90552	0.0567126	0.220255	0.00876644	0.0268246	0.326807	0.743814	0.92238	4881.52	0.0126039	0.0314711	0.400491	0.688795	0.904395	2.51412e-05	0.0314956	0.000798247	0.999363	0.999772	chr12	74537827	74545430	ENSG00000253719	protein_coding	ATXN7L3B	ENSG00000253719	protein_coding
AUH	389.091	-0.102817	0.0324243	-3.17098	0.00151926	0.017418	-0.0589799	0.0406249	-1.45182	0.146552	0.496774	511.748	-0.0414486	0.046265	-0.895896	0.370309	0.750995	0.076951	0.0462516	1.66375	0.0961632	0.574965	chr9	91213815	91361913	ENSG00000148090	protein_coding	AUH	ENSG00000148090	protein_coding
AUNIP	584.365	0.00368968	0.0296378	0.124492	0.900926	0.963623	0.0386468	0.0371911	1.03914	0.298739	0.667802	188.268	0.0663899	0.148087	0.448317	0.653925	0.893433	0.08712	0.148197	0.587866	0.556623	0.913797	chr1	25831913	25859458	ENSG00000127423	protein_coding	AUNIP	ENSG00000127423	protein_coding
AUP1	7558.9	-0.0276742	0.0190718	-1.45105	0.146766	0.392848	0.0229849	0.0239807	0.958475	0.337823	0.701375	4477.82	-0.0152026	0.0437411	-0.347558	0.728172	0.919693	0.0166037	0.0437837	0.379221	0.704524	0.949909	chr2	74526645	74529939	ENSG00000115307	protein_coding	AUP1	ENSG00000115307	protein_coding
AURKA	4469.89	-0.0123831	0.0249396	-0.496523	0.619525	0.829224	-0.0386174	0.0313786	-1.23069	0.218437	0.587874	3525.84	0.101482	0.165958	0.611491	0.540875	0.845719	0.131848	0.166123	0.793677	0.427384	0.876053	chr20	56369389	56392337	ENSG00000087586	protein_coding	AURKA	ENSG00000087586	protein_coding
AURKAIP1	4258.84	-0.0097907	0.0259459	-0.377351	0.705913	0.875764	0.0226204	0.0326292	0.693256	0.488149	0.801793	2858.79	-0.00355525	0.0708523	-0.0501784	0.95998	0.990684	-0.0367309	0.0709358	-0.517805	0.604595	0.930511	chr1	1373730	1375495	ENSG00000175756	protein_coding	AURKAIP1	ENSG00000175756	protein_coding
AURKB	3597.94	0.00512166	0.0270962	0.189017	0.850079	0.941228	0.0204853	0.0340765	0.601156	0.547736	0.834639	1053.97	0.0641135	0.177359	0.361491	0.717733	0.915726	0.085546	0.177533	0.481859	0.629906	0.936666	chr17	8204733	8210600	ENSG00000178999	protein_coding	AURKB	ENSG00000178999	protein_coding
AUTS2	1706.82	0.0610926	0.0765085	0.798507	0.424576	0.696474	-0.0677047	0.0962551	-0.703388	0.481814	0.798641	2200.58	-0.13676	0.0699006	-1.9565	0.0504065	0.324141	0.0198733	0.069955	0.284087	0.776344	0.965561	chr7	69598919	70793068	ENSG00000158321	protein_coding	AUTS2	ENSG00000158321	protein_coding
AVEN	916.923	0.0430817	0.0350639	1.22866	0.219199	0.492568	0.0304697	0.0440778	0.691272	0.489395	0.802632	1502.28	-0.0838561	0.0511462	-1.63954	0.101102	0.448154	-0.117023	0.0511973	-2.28573	0.0222702	0.308463	chr15	33866227	34039176	ENSG00000169857	protein_coding	AVEN	ENSG00000169857	protein_coding
AVIL	NA	NA	NA	NA	NA	NA	NA	NA	NA	NA	NA	126.473	-0.0782366	0.100402	-0.779235	0.435841	0.791621	0.0446306	0.100453	0.444294	0.65683	0.942423	chr12	57797376	57818704	ENSG00000135407	protein_coding	AVIL	ENSG00000135407	protein_coding
AVL9	4735.03	-0.016438	0.0189189	-0.86887	0.384918	0.662809	-0.0399392	0.0238052	-1.67775	0.0933962	0.401856	2921.41	-0.0450522	0.0326881	-1.37825	0.168127	0.55539	-0.0487804	0.0327067	-1.49145	0.135844	0.64537	chr7	32495426	32588721	ENSG00000105778	protein_coding	AVL9	ENSG00000105778	protein_coding
AVPI1	NA	NA	NA	NA	NA	NA	NA	NA	NA	NA	NA	591.879	0.0328497	0.051909	0.632832	0.526843	0.839048	0.0844848	0.051952	1.62621	0.103905	0.588406	chr10	97677424	97687323	ENSG00000119986	protein_coding	AVPI1	ENSG00000119986	protein_coding
AXIN1	2807.82	0.0266695	0.0225735	1.18145	0.237423	0.514197	0.0359481	0.0283736	1.26696	0.205171	0.571738	1360	0.0665474	0.042568	1.56332	0.117977	0.476385	0.0955643	0.0426229	2.24209	0.0249555	0.326331	chr16	287440	352673	ENSG00000103126	protein_coding	AXIN1	ENSG00000103126	protein_coding
AXIN2	NA	NA	NA	NA	NA	NA	NA	NA	NA	NA	NA	590.3	0.00320034	0.122298	0.0261684	0.979123	0.995268	0.119513	0.122402	0.9764	0.328866	0.826766	chr17	65528563	65561647	ENSG00000168646	protein_coding	AXIN2	ENSG00000168646	protein_coding
AXL	NA	NA	NA	NA	NA	NA	NA	NA	NA	NA	NA	31814.1	0.0978178	0.068564	1.42666	0.153677	0.532826	0.101394	0.0686326	1.47735	0.139582	0.649786	chr19	41219203	41261766	ENSG00000167601	protein_coding	AXL	ENSG00000167601	protein_coding
AZI2	3001.8	-0.00842219	0.0216735	-0.388593	0.697577	0.871819	-0.0164443	0.027259	-0.603263	0.546334	0.83389	4974.75	-0.122288	0.0552916	-2.21169	0.026988	0.239585	0.00699227	0.055339	0.126353	0.899452	0.989645	chr3	28315003	28349127	ENSG00000163512	protein_coding	AZI2	ENSG00000163512	protein_coding
AZIN1	20919.9	0.0353416	0.0227783	1.55154	0.120771	0.350864	-0.00337337	0.0286626	-0.117692	0.906311	0.975102	11379.8	0.0442683	0.04438	0.997485	0.318529	0.712069	-0.00434575	0.0444212	-0.0978306	0.922067	0.993642	chr8	102826357	102893864	ENSG00000155096	protein_coding	AZIN1	ENSG00000155096	protein_coding
AZIN2	NA	NA	NA	NA	NA	NA	NA	NA	NA	NA	NA	84.2101	-0.00506132	0.111952	-0.0452096	0.96394	0.991244	0.0181524	0.112167	0.161834	0.871437	0.984846	chr1	33081104	33120530	ENSG00000142920	protein_coding	AZIN2	ENSG00000142920	protein_coding
B2M	305269	0.0107515	0.0273946	0.392468	0.694712	0.871104	0.00484706	0.0344699	0.140617	0.888172	0.969385	62163.4	0.0486438	0.0655731	0.741824	0.458194	0.805034	0.0874915	0.0656396	1.33291	0.182562	0.699755	chr15	44711477	44718877	ENSG00000166710	protein_coding	B2M	ENSG00000166710	protein_coding
B3GALNT1	358.902	-0.0552108	0.0955903	-0.577578	0.563549	0.792951	0.231582	0.120158	1.92731	0.0539404	0.30402	1315.43	0.353706	0.0542156	6.52405	6.84336e-11	2.98291e-08	0.34551	0.0542346	6.37067	1.88205e-10	1.09381e-07	chr3	161083883	161105384	ENSG00000169255	protein_coding	B3GALNT1	ENSG00000169255	protein_coding
B3GALNT2	705.968	-0.0396324	0.0278446	-1.42334	0.154637	0.405929	-0.0761605	0.0350254	-2.17444	0.0296725	0.224179	1095.76	0.0164782	0.0308295	0.534496	0.592999	0.86677	-0.0102801	0.0308256	-0.333493	0.738762	0.958035	chr1	235449923	235504481	ENSG00000162885	protein_coding	B3GALNT2	ENSG00000162885	protein_coding
B3GALT2	NA	NA	NA	NA	NA	NA	NA	NA	NA	NA	NA	343.419	0.0482187	0.236991	0.203463	0.838774	0.955559	-0.299236	0.237307	-1.26096	0.207322	0.728677	chr1	193179045	193186654	ENSG00000162630	protein_coding	B3GALT2	ENSG00000162630	protein_coding
B3GALT4	351.994	-0.0430319	0.0413398	-1.04093	0.297907	0.580106	-0.10861	0.0519402	-2.09106	0.0365229	0.25053	108.261	0.128062	0.122069	1.04909	0.294135	0.691586	-0.0606749	0.122347	-0.495925	0.619948	0.934787	chr6	33277132	33284832	ENSG00000235863	protein_coding	B3GALT4	ENSG00000235863	protein_coding
B3GALT5-AS1	NA	NA	NA	NA	NA	NA	NA	NA	NA	NA	NA	61.8476	-0.126756	0.154904	-0.818291	0.413191	0.776083	-0.0662422	0.154829	-0.427841	0.668767	0.944392	chr21	39597147	39612821	ENSG00000184809	lncRNA	B3GALT5-AS1	ENSG00000184809	antisense
B3GALT6	926.691	0.124792	0.0307479	4.05857	4.93737e-05	0.00122672	0.159481	0.0386155	4.12996	3.62819e-05	0.0028778	1850.64	-0.0168553	0.0310356	-0.543095	0.587065	0.864742	-0.0561281	0.0310979	-1.80489	0.0710926	0.513459	chr1	1232265	1235041	ENSG00000176022	protein_coding	B3GALT6	ENSG00000176022	protein_coding
B3GALT9	315.056	0.0653022	0.0249664	2.61561	0.00890687	0.0638754	0.0608741	0.0313426	1.94222	0.0521108	0.299361	147.301	0.0795319	0.0491299	1.61881	0.105489	0.454742	0.0619814	0.0490757	1.26297	0.206598	0.727843	chr9	120793551	120799570	ENSG00000214654	protein_coding	RP11-27I1.4	ENSG00000214654	transcribed_processed_pseudogene
B3GAT3	1710.86	0.0465056	0.0221735	2.09735	0.0359628	0.164024	0.0339978	0.0278646	1.22011	0.222423	0.591738	1502.85	-0.0347799	0.073053	-0.476091	0.63401	0.88455	-0.058085	0.0731397	-0.794164	0.4271	0.876053	chr11	62615296	62622175	ENSG00000149541	protein_coding	B3GAT3	ENSG00000149541	protein_coding
B3GLCT	NA	NA	NA	NA	NA	NA	NA	NA	NA	NA	NA	2003.67	0.160234	0.0674561	2.37539	0.0175306	0.189113	0.0857616	0.0675142	1.27027	0.203987	0.724565	chr13	31199936	31332276	ENSG00000187676	protein_coding	B3GLCT	ENSG00000187676	protein_coding
B3GNT2	13719	-0.139584	0.0379176	-3.68125	0.00023209	0.00416782	-0.15192	0.0477099	-3.18425	0.0014513	0.0377529	1296.85	0.0268355	0.065568	0.409278	0.682336	0.902744	-0.0295206	0.0656173	-0.449891	0.652789	0.941452	chr2	62196113	62224731	ENSG00000170340	protein_coding	B3GNT2	ENSG00000170340	protein_coding
B3GNT5	NA	NA	NA	NA	NA	NA	NA	NA	NA	NA	NA	407.565	0.864184	0.145093	5.95608	2.58353e-09	7.42495e-07	0.818949	0.145171	5.64127	1.68797e-08	7.12026e-06	chr3	183253244	183298504	ENSG00000176597	protein_coding	B3GNT5	ENSG00000176597	protein_coding
B3GNT7	982.343	-0.139595	0.0728664	-1.91577	0.0553945	0.216628	-0.129433	0.0916435	-1.41236	0.157845	0.513491	NA	NA	NA	NA	NA	NA	NA	NA	NA	NA	NA	chr2	231395543	231401164	ENSG00000156966	protein_coding	B3GNT7	ENSG00000156966	protein_coding
B3GNT8	NA	NA	NA	NA	NA	NA	NA	NA	NA	NA	NA	142.248	0.0752954	0.0918795	0.819502	0.4125	0.775344	0.0145592	0.092113	0.158058	0.874411	0.985257	chr19	41425359	41428730	ENSG00000177191	protein_coding	B3GNT8	ENSG00000177191	protein_coding
B3GNT9	391.983	-0.0628581	0.0480739	-1.30753	0.191032	0.4567	-0.0513618	0.0604486	-0.849677	0.395505	0.742332	3307.65	-0.0312576	0.0409192	-0.763886	0.444935	0.797022	-0.0174852	0.0409666	-0.426816	0.669514	0.944402	chr16	67148105	67151214	ENSG00000237172	protein_coding	B3GNT9	ENSG00000237172	protein_coding
B3GNTL1	291.165	-0.00944944	0.037246	-0.253703	0.799725	0.918888	0.00458525	0.0467138	0.0981561	0.921808	0.97951	182.94	-0.053421	0.0617978	-0.864448	0.387342	0.759902	0.0442358	0.0617801	0.716019	0.47398	0.890247	chr17	82942155	83051810	ENSG00000175711	protein_coding	B3GNTL1	ENSG00000175711	protein_coding
B4GALNT1	NA	NA	NA	NA	NA	NA	NA	NA	NA	NA	NA	657.453	0.121001	0.12475	0.969949	0.332072	0.721994	0.0814062	0.12487	0.65193	0.514447	0.903534	chr12	57623410	57633355	ENSG00000135454	protein_coding	B4GALNT1	ENSG00000135454	protein_coding
B4GALNT4	NA	NA	NA	NA	NA	NA	NA	NA	NA	NA	NA	198.034	0.11486	0.174762	0.657237	0.511029	0.830533	-0.175453	0.175149	-1.00173	0.316472	0.819767	chr11	369796	382116	ENSG00000182272	protein_coding	B4GALNT4	ENSG00000182272	protein_coding
B4GALT1	13610.1	0.0204797	0.0343502	0.596204	0.551039	0.785368	0.0321303	0.0432209	0.743396	0.457242	0.784453	30176.5	-0.0307982	0.0630195	-0.48871	0.625047	0.88155	-0.0166873	0.0630826	-0.26453	0.791371	0.968333	chr9	33104082	33167356	ENSG00000086062	protein_coding	B4GALT1	ENSG00000086062	protein_coding
B4GALT1-AS1	NA	NA	NA	NA	NA	NA	NA	NA	NA	NA	NA	51.232	-0.0280465	0.0744338	-0.376798	0.706324	0.911189	-0.1431	0.0748168	-1.91268	0.0557896	0.465838	chr9	33166975	33179983	ENSG00000233554	lncRNA	B4GALT1-AS1	ENSG00000233554	antisense
B4GALT2	2175.46	0.0197427	0.0232804	0.84804	0.396416	0.672308	0.0401602	0.0292612	1.37247	0.169917	0.528558	6450.23	0.0208908	0.0345377	0.60487	0.545265	0.847553	-0.0367522	0.0345783	-1.06287	0.287841	0.800076	chr1	43978943	43991170	ENSG00000117411	protein_coding	B4GALT2	ENSG00000117411	protein_coding
B4GALT3	3163.68	0.0202875	0.0350201	0.579311	0.56238	0.791979	-0.0559467	0.0440588	-1.26982	0.204148	0.571142	1531.35	-0.0932989	0.0341756	-2.72999	0.00633364	0.103626	-0.0581718	0.0341959	-1.70113	0.0889177	0.556923	chr1	161171310	161177968	ENSG00000158850	protein_coding	B4GALT3	ENSG00000158850	protein_coding
B4GALT4	1628.78	0.074623	0.027546	2.70903	0.00674799	0.0524381	0.0310759	0.0346648	0.896467	0.370004	0.724572	2512.56	0.0318589	0.0407981	0.780891	0.434866	0.790949	0.0334072	0.0408317	0.818167	0.413262	0.868885	chr3	119211732	119241103	ENSG00000121578	protein_coding	B4GALT4	ENSG00000121578	protein_coding
B4GALT5	5326.22	0.0213187	0.0292402	0.729088	0.465948	0.726702	0.00355288	0.0367931	0.0965636	0.923073	0.979909	6467.22	0.0187361	0.049482	0.378645	0.704951	0.910719	-0.000921234	0.0495285	-0.0186001	0.98516	0.999772	chr20	49632945	49713878	ENSG00000158470	protein_coding	B4GALT5	ENSG00000158470	protein_coding
B4GALT6	3502.57	0.0321551	0.0448154	0.717501	0.473065	0.730888	0.0315689	0.0564032	0.559701	0.575684	0.848616	401.373	0.698175	0.106094	6.58075	4.68071e-11	2.14763e-08	0.479038	0.106102	4.5149	6.33455e-06	0.00136915	chr18	31622247	31685836	ENSG00000118276	protein_coding	B4GALT6	ENSG00000118276	protein_coding
B4GALT7	974.827	0.0407873	0.0223186	1.8275	0.0676249	0.245996	0.0367381	0.0280277	1.31077	0.189934	0.554496	1271.99	-0.00593361	0.0399336	-0.148587	0.88188	0.968522	-0.0880551	0.0400115	-2.20075	0.027754	0.339977	chr5	177600100	177610347	ENSG00000027847	protein_coding	B4GALT7	ENSG00000027847	protein_coding
B4GAT1	358.316	0.0230207	0.0299558	0.768487	0.442198	0.709383	-0.0289655	0.0377624	-0.767046	0.443054	0.775555	1071.69	0.0989236	0.0472128	2.09527	0.036147	0.277148	0.0984296	0.0472598	2.08273	0.0372754	0.390727	chr11	66345372	66347692	ENSG00000174684	protein_coding	B4GAT1	ENSG00000174684	protein_coding
B4GAT1-DT	NA	NA	NA	NA	NA	NA	NA	NA	NA	NA	NA	16.6522	0.0635988	0.118518	0.536615	0.591534	0.866372	-0.0260224	0.119607	-0.217565	0.827768	0.975946	chr11	66347950	66364804	ENSG00000255468	lncRNA	RP11-867G23.8	ENSG00000255468	antisense
B9D1	333.402	0.112267	0.0494793	2.26897	0.0232699	0.122933	0.0419786	0.0622014	0.674882	0.49975	0.808384	434.572	0.00386395	0.0723274	0.0534231	0.957395	0.989894	0.0635885	0.0723949	0.878355	0.379751	0.851873	chr17	19337554	19378182	ENSG00000108641	protein_coding	B9D1	ENSG00000108641	protein_coding
B9D2	217.832	0.0614214	0.0391768	1.5678	0.116928	0.34469	0.109792	0.0491179	2.23527	0.0253994	0.206761	154.283	-0.0435077	0.0571213	-0.761673	0.446255	0.797578	-0.00162896	0.0572162	-0.0284703	0.977287	0.999772	chr19	41354421	41364173	ENSG00000123810	protein_coding	B9D2	ENSG00000123810	protein_coding
BAALC	NA	NA	NA	NA	NA	NA	NA	NA	NA	NA	NA	4537.1	0.219493	0.0956285	2.29527	0.0217179	0.212491	0.0119409	0.0957254	0.124741	0.900728	0.989645	chr8	103140710	103230305	ENSG00000164929	protein_coding	BAALC	ENSG00000164929	protein_coding
BAALC-AS1	NA	NA	NA	NA	NA	NA	NA	NA	NA	NA	NA	167.86	-0.074555	0.0738044	-1.01017	0.312414	0.707225	-0.0207212	0.0737223	-0.281072	0.778656	0.965681	chr8	103156990	103298772	ENSG00000247081	lncRNA	BAALC-AS1	ENSG00000247081	antisense
BABAM1	4199.21	-0.0481687	0.0191035	-2.52146	0.011687	0.0769732	-0.0399769	0.0240106	-1.66497	0.0959192	0.407747	3922.14	-0.0225126	0.0431175	-0.522122	0.601586	0.871079	-0.0579963	0.0431647	-1.34361	0.179076	0.696618	chr19	17267350	17281249	ENSG00000105393	protein_coding	BABAM1	ENSG00000105393	protein_coding
BABAM2	2663.09	-0.0334834	0.0166559	-2.0103	0.0443995	0.188009	-0.0231106	0.020925	-1.10445	0.269399	0.639538	1853.46	-0.0154461	0.0599898	-0.257479	0.796809	0.940698	-0.0131856	0.0600421	-0.219606	0.826178	0.975443	chr2	27889941	28338901	ENSG00000158019	protein_coding	BRE	ENSG00000158019	protein_coding
BACE1	376.396	0.0209179	0.0376837	0.555091	0.578832	0.803143	0.0403947	0.0473955	0.85229	0.394053	0.740937	14588.3	0.0471037	0.0425931	1.1059	0.268769	0.669068	-0.0475551	0.0426366	-1.11536	0.264697	0.779755	chr11	117285207	117316259	ENSG00000186318	protein_coding	BACE1	ENSG00000186318	protein_coding
BACE1-AS	73.7999	-0.0160809	0.03722	-0.432048	0.665706	0.855242	0.00891058	0.0461271	0.193174	0.846822	0.956461	71.0388	-0.115167	0.0776001	-1.48411	0.137779	0.507225	0.01181	0.0772928	0.152795	0.87856	0.986193	chr11	117290874	117293571	ENSG00000278768	lncRNA	BACE1-AS	ENSG00000278768	antisense
BACE2	NA	NA	NA	NA	NA	NA	NA	NA	NA	NA	NA	4304.54	-0.0377786	0.0683408	-0.552798	0.580402	0.862458	0.0322033	0.0684036	0.470784	0.637795	0.937554	chr21	41167801	41282518	ENSG00000182240	protein_coding	BACE2	ENSG00000182240	protein_coding
BACH1	2908.09	0.00481886	0.0479472	0.100503	0.919945	0.971622	-0.0421337	0.060331	-0.698376	0.484942	0.800213	3244.82	0.0372937	0.0464182	0.803428	0.421727	0.781675	0.039651	0.0464516	0.853598	0.393328	0.859025	chr21	29194071	29630751	ENSG00000156273	protein_coding	BACH1	ENSG00000156273	protein_coding
BAD	1630.75	0.0747308	0.0271689	2.7506	0.00594856	0.0483011	0.116141	0.0341403	3.40188	0.000669229	0.0222852	1647.87	0.0703364	0.0775263	0.907259	0.36427	0.746967	0.0649584	0.0776193	0.836885	0.402657	0.862524	chr11	64269830	64284704	ENSG00000002330	protein_coding	BAD	ENSG00000002330	protein_coding
BAG1	4267.04	-0.0547517	0.0232174	-2.35822	0.0183628	0.104514	-0.0016447	0.0291893	-0.0563459	0.955066	0.988644	1311.57	-0.0898051	0.0306472	-2.93029	0.00338647	0.0694593	-0.0720305	0.0306934	-2.34678	0.0189366	0.282837	chr9	33247820	33264761	ENSG00000107262	protein_coding	BAG1	ENSG00000107262	protein_coding
BAG2	2369.74	-0.0805567	0.0293178	-2.74771	0.00600137	0.0485211	-0.0625302	0.0368909	-1.695	0.0900748	0.395893	5897.31	-0.0887965	0.0576675	-1.5398	0.123609	0.486331	-0.0534734	0.0577217	-0.926401	0.354238	0.838375	chr6	57172326	57189833	ENSG00000112208	protein_coding	BAG2	ENSG00000112208	protein_coding
BAG3	291.756	-0.03865	0.109101	-0.354258	0.723146	0.883545	-0.000542795	0.137178	-0.00395687	0.996843	0.99927	5985.26	0.0591714	0.0421443	1.40402	0.160313	0.544643	-0.00654032	0.0421879	-0.155028	0.876799	0.985895	chr10	119651370	119677819	ENSG00000151929	protein_coding	BAG3	ENSG00000151929	protein_coding
BAG4	2066.28	-0.115213	0.0241542	-4.76989	1.84329e-06	8.47102e-05	-0.1225	0.0303802	-4.03223	5.52492e-05	0.00391435	1954.11	0.0461404	0.0304507	1.51525	0.12971	0.49436	-0.0090788	0.0304472	-0.298182	0.765564	0.962663	chr8	38176533	38213301	ENSG00000156735	protein_coding	BAG4	ENSG00000156735	protein_coding
BAG5	2753.78	0.0251758	0.018814	1.33814	0.180849	0.443331	0.0212097	0.0236652	0.896241	0.370124	0.724572	3316.48	0.00904661	0.0234435	0.385891	0.699578	0.908577	0.0218752	0.0234431	0.933119	0.350758	0.837576	chr14	103556544	103562831	ENSG00000166170	protein_coding	BAG5	ENSG00000166170	protein_coding
BAG6	14216.1	-0.0229594	0.0187495	-1.22453	0.220752	0.494303	-0.0144096	0.0235858	-0.610946	0.541235	0.830813	10770.8	-0.000509304	0.0313111	-0.0162659	0.987022	0.997909	-0.0396734	0.0313438	-1.26575	0.205603	0.726794	chr6	31639028	31652705	ENSG00000204463	protein_coding	BAG6	ENSG00000204463	protein_coding
BAHCC1	NA	NA	NA	NA	NA	NA	NA	NA	NA	NA	NA	1567.72	0.0422184	0.09478	0.445436	0.656005	0.894512	0.0964363	0.0948857	1.01634	0.309466	0.817228	chr17	81395475	81466332	ENSG00000266074	protein_coding	BAHCC1	ENSG00000266074	protein_coding
BAHD1	2151.4	-0.00390807	0.0199341	-0.196049	0.844571	0.938984	-0.00683351	0.0250616	-0.272668	0.785108	0.936471	1316.4	0.0632597	0.0353468	1.78969	0.0735042	0.390326	-0.00124084	0.0353964	-0.0350556	0.972035	0.999411	chr15	40439721	40468242	ENSG00000140320	protein_coding	BAHD1	ENSG00000140320	protein_coding
BAIAP2	NA	NA	NA	NA	NA	NA	NA	NA	NA	NA	NA	826.272	0.305337	0.0908695	3.36017	0.000778947	0.024574	0.335567	0.0909525	3.68948	0.000224717	0.019788	chr17	81035122	81117432	ENSG00000175866	protein_coding	BAIAP2	ENSG00000175866	protein_coding
BAIAP2-DT	NA	NA	NA	NA	NA	NA	NA	NA	NA	NA	NA	809.642	0.159237	0.0830801	1.91667	0.0552804	0.340748	0.117105	0.0831747	1.40794	0.159148	0.676009	chr17	81029130	81034881	ENSG00000226137	lncRNA	BAIAP2-AS1	ENSG00000226137	lincRNA
BAIAP2L1	2105.26	0.0555315	0.0839188	0.661729	0.508145	0.75691	0.0778182	0.105583	0.737035	0.461101	0.786857	833.172	-0.084315	0.0900076	-0.936754	0.348885	0.734845	-0.163334	0.0901054	-1.8127	0.0698786	0.510057	chr7	98291651	98401068	ENSG00000006453	protein_coding	BAIAP2L1	ENSG00000006453	protein_coding
BAIAP2L2	NA	NA	NA	NA	NA	NA	NA	NA	NA	NA	NA	297.456	-0.00558637	0.116475	-0.0479619	0.961747	0.990687	0.0912778	0.116601	0.782821	0.433732	0.87691	chr22	38084889	38110670	ENSG00000128298	protein_coding	BAIAP2L2	ENSG00000128298	protein_coding
BAK1	3376.81	-0.0558287	0.0329458	-1.69456	0.0901587	0.295668	-0.0723	0.0414463	-1.74442	0.081085	0.374724	1497.63	0.036988	0.0444733	0.831689	0.405584	0.771492	-0.0216052	0.04452	-0.485292	0.627469	0.936165	chr6	33572547	33580293	ENSG00000030110	protein_coding	BAK1	ENSG00000030110	protein_coding
BAMBI	NA	NA	NA	NA	NA	NA	NA	NA	NA	NA	NA	352.755	0.0092525	0.163025	0.056755	0.95474	0.989314	-0.163511	0.163228	-1.00173	0.316474	0.819767	chr10	28677342	28682939	ENSG00000095739	protein_coding	BAMBI	ENSG00000095739	protein_coding
BANCR	NA	NA	NA	NA	NA	NA	NA	NA	NA	NA	NA	6.21587	0.0945709	0.201859	0.468499	0.639428	0.886783	-0.116956	0.204673	-0.571429	0.567709	0.918923	chr9	69296682	69306977	ENSG00000278910	lncRNA	BANCR	ENSG00000278910	lincRNA
BANF1	5863.84	0.0309798	0.0248719	1.24557	0.212922	0.484992	0.0603161	0.0312827	1.9281	0.0538431	0.30366	6232.19	0.0299461	0.0517461	0.578713	0.562783	0.855226	0.045125	0.051796	0.871205	0.383642	0.853769	chr11	66002079	66004149	ENSG00000175334	protein_coding	BANF1	ENSG00000175334	protein_coding
BANK1	1231.83	0.077743	0.120984	0.642587	0.520492	0.765102	-0.183426	0.152246	-1.2048	0.228281	0.598556	NA	NA	NA	NA	NA	NA	NA	NA	NA	NA	NA	chr4	101411286	102074812	ENSG00000153064	protein_coding	BANK1	ENSG00000153064	protein_coding
BANP	780.542	-0.000781269	0.0219791	-0.035546	0.971644	0.990207	0.0202993	0.0275466	0.736908	0.461178	0.786857	528.638	-0.0475131	0.0445173	-1.0673	0.285838	0.684856	-0.00760935	0.0445708	-0.170725	0.86444	0.983196	chr16	87949244	88118422	ENSG00000172530	protein_coding	BANP	ENSG00000172530	protein_coding
BAP1	4656.71	0.0430376	0.0185826	2.31602	0.0205573	0.112963	0.0102	0.0233732	0.436397	0.662549	0.890008	4262.3	-0.00572936	0.0296517	-0.193222	0.846785	0.958339	-0.0164832	0.0296846	-0.555277	0.578705	0.921662	chr3	52401013	52410350	ENSG00000163930	protein_coding	BAP1	ENSG00000163930	protein_coding
BARD1	2153.53	0.0141319	0.0252751	0.559125	0.576076	0.801347	-0.051616	0.0318328	-1.62147	0.104916	0.426497	872.448	0.013229	0.122431	0.108053	0.913954	0.977057	0.046376	0.12253	0.378486	0.70507	0.949909	chr2	214725646	214809711	ENSG00000138376	protein_coding	BARD1	ENSG00000138376	protein_coding
BASP1	13553.3	0.0112344	0.057637	0.194916	0.845459	0.939606	0.0437545	0.0725227	0.603322	0.546295	0.83389	14571.6	-0.0645943	0.0502917	-1.28439	0.199004	0.595013	-0.0507923	0.0503439	-1.00891	0.31302	0.818864	chr5	17065598	17276843	ENSG00000176788	protein_coding	BASP1	ENSG00000176788	protein_coding
BATF	4930.76	-0.0213437	0.0345085	-0.618504	0.536243	0.775531	-0.00957264	0.043407	-0.220532	0.825457	0.951617	NA	NA	NA	NA	NA	NA	NA	NA	NA	NA	NA	chr14	75522425	75547015	ENSG00000156127	protein_coding	BATF	ENSG00000156127	protein_coding
BATF3	963.359	0.0321226	0.0457101	0.702747	0.482213	0.738231	0.151682	0.0574686	2.63939	0.00830555	0.111973	NA	NA	NA	NA	NA	NA	NA	NA	NA	NA	NA	chr1	212686418	212699985	ENSG00000123685	protein_coding	BATF3	ENSG00000123685	protein_coding
BAX	7005.43	-0.0695076	0.0244285	-2.84535	0.00443625	0.0388454	-0.0283663	0.0307267	-0.923182	0.355913	0.713349	4017.16	-0.125572	0.0389099	-3.22725	0.00124987	0.0352619	-0.0514844	0.0389491	-1.32184	0.186222	0.704025	chr19	48954815	48961798	ENSG00000087088	protein_coding	BAX	ENSG00000087088	protein_coding
BAZ1A	9151.1	-0.00685607	0.0236599	-0.289776	0.771987	0.906434	0.0252724	0.0297679	0.848982	0.395891	0.742596	4251.38	-0.0411446	0.0479716	-0.857687	0.391065	0.762389	-0.0476119	0.0480157	-0.991589	0.321398	0.822521	chr14	34752731	34875647	ENSG00000198604	protein_coding	BAZ1A	ENSG00000198604	protein_coding
BAZ1A-AS1	463.797	0.0555801	0.0349907	1.58842	0.112191	0.336708	0.0826907	0.0440303	1.87804	0.0603758	0.323344	141.962	-0.00817973	0.0632811	-0.12926	0.897152	0.972649	0.0653584	0.0632978	1.03255	0.301813	0.812337	chr14	34874343	34876459	ENSG00000258738	lncRNA	RP11-73E17.2	ENSG00000258738	antisense
BAZ1B	12008.8	0.0285978	0.0181322	1.57718	0.114753	0.340753	0.00613184	0.0228133	0.268783	0.788096	0.937473	10443.1	0.0433855	0.0342917	1.26519	0.205804	0.604315	0.033459	0.0343235	0.974812	0.329654	0.826871	chr7	73440398	73522278	ENSG00000009954	protein_coding	BAZ1B	ENSG00000009954	protein_coding
BAZ2A	12776.5	0.0530108	0.0210074	2.52343	0.0116216	0.0767401	-0.00154707	0.0264329	-0.0585283	0.953328	0.988227	4514.82	-0.00683339	0.0394677	-0.173139	0.862542	0.963156	0.0440383	0.0395038	1.11479	0.264942	0.780023	chr12	56595596	56636816	ENSG00000076108	protein_coding	BAZ2A	ENSG00000076108	protein_coding
BAZ2B	1954.03	0.0552805	0.0431233	1.28192	0.199871	0.46871	-0.0964414	0.0542746	-1.77692	0.075582	0.361767	1500.14	-0.138862	0.0555624	-2.49922	0.0124468	0.154275	-0.0945893	0.0556052	-1.70109	0.0889265	0.556923	chr2	159318979	159616692	ENSG00000123636	protein_coding	BAZ2B	ENSG00000123636	protein_coding
BAZ2B-AS1	93.3222	-0.0801063	0.0468595	-1.7095	0.0873589	0.289946	-0.170636	0.058802	-2.90187	0.0037094	0.0689802	78.8033	-0.0301258	0.0657403	-0.458255	0.646769	0.890218	-0.0318683	0.0658869	-0.483683	0.628611	0.936535	chr2	159615296	159617082	ENSG00000224152	lncRNA	AC009506.1	ENSG00000224152	antisense
BBC3	1386.38	-0.0910446	0.046943	-1.93947	0.0524438	0.209206	0.0222835	0.0590218	0.377546	0.705768	0.908036	478.099	-0.176474	0.10968	-1.60899	0.107619	0.458994	-0.059785	0.109844	-0.544271	0.586255	0.924937	chr19	47220822	47232766	ENSG00000105327	protein_coding	BBC3	ENSG00000105327	protein_coding
BBIP1	681.698	0.0462862	0.0210227	2.20172	0.0276848	0.138884	0.016671	0.0264224	0.63094	0.52808	0.824505	717.001	0.048444	0.029117	1.66377	0.0961582	0.437589	-0.00532716	0.0291483	-0.182761	0.854986	0.981307	chr10	110898730	110919274	ENSG00000214413	protein_coding	BBIP1	ENSG00000214413	protein_coding
BBLN	2064.62	-0.0505862	0.0324808	-1.55742	0.119371	0.348638	-0.00306077	0.040829	-0.0749657	0.940242	0.984309	872.662	-0.143759	0.0938812	-1.53129	0.125698	0.488665	-0.102309	0.0939992	-1.0884	0.276418	0.789408	chr9	128160260	128163928	ENSG00000171159	protein_coding	C9orf16	ENSG00000171159	protein_coding
BBOF1	NA	NA	NA	NA	NA	NA	NA	NA	NA	NA	NA	557.589	-0.0249821	0.0731445	-0.341545	0.732693	0.920858	0.000758216	0.0732091	0.0103569	0.991737	0.999772	chr14	74019353	74082863	ENSG00000119636	protein_coding	BBOF1	ENSG00000119636	protein_coding
BBOX1-AS1	NA	NA	NA	NA	NA	NA	NA	NA	NA	NA	NA	63.5299	0.0468736	0.120482	0.389049	0.69724	0.908006	0.288943	0.120156	2.40474	0.016184	0.262122	chr11	27047186	27220113	ENSG00000254560	lncRNA	BBOX1-AS1	ENSG00000254560	antisense
BBS1	673.995	0.00094413	0.025312	0.0372997	0.970246	0.989744	-0.0258316	0.0318121	-0.812006	0.416788	0.75688	987.482	-0.0646533	0.0844106	-0.765938	0.443713	0.796081	0.0115301	0.0844878	0.136471	0.891449	0.988722	chr11	66510606	66533627	ENSG00000174483	protein_coding	BBS1	ENSG00000174483	protein_coding
BBS10	564.796	-0.0068966	0.034183	-0.201755	0.840108	0.936347	-0.0815794	0.0430601	-1.89455	0.0581523	0.317243	1759.93	0.0209511	0.0331766	0.631504	0.527711	0.839597	-0.0302905	0.0331939	-0.912532	0.361489	0.841791	chr12	76344474	76348442	ENSG00000179941	protein_coding	BBS10	ENSG00000179941	protein_coding
BBS12	NA	NA	NA	NA	NA	NA	NA	NA	NA	NA	NA	527.767	0.00224606	0.0486481	0.0461695	0.963175	0.991078	0.023027	0.0486332	0.473483	0.635869	0.937402	chr4	122732702	122744943	ENSG00000181004	protein_coding	BBS12	ENSG00000181004	protein_coding
BBS2	966.204	-0.0366092	0.0438291	-0.835273	0.403564	0.678001	-0.165539	0.0551432	-3.00199	0.00268224	0.056047	2191.13	0.0857802	0.0491763	1.74434	0.0810995	0.406945	0.0403153	0.0492268	0.81897	0.412803	0.868467	chr16	56466836	56520283	ENSG00000125124	protein_coding	BBS2	ENSG00000125124	protein_coding
BBS4	826.755	-0.0361772	0.020876	-1.73296	0.0831033	0.280754	-0.017846	0.0261966	-0.681235	0.495723	0.806183	1129.13	-0.0388398	0.032258	-1.20404	0.228576	0.630061	-0.050381	0.0323008	-1.55975	0.11882	0.611927	chr15	72686179	72738476	ENSG00000140463	protein_coding	BBS4	ENSG00000140463	protein_coding
BBS5	245.485	0.0315193	0.0277218	1.13699	0.255545	0.534802	-0.0650878	0.0348707	-1.86655	0.0619644	0.326993	572.468	0.0408226	0.0385917	1.05781	0.290143	0.688617	0.0728482	0.0386467	1.88498	0.0594331	0.478763	chr2	169479178	169506655	ENSG00000163093	protein_coding	BBS5	ENSG00000163093	protein_coding
BBS7	893.001	-0.069845	0.0214199	-3.26076	0.00111114	0.0138732	-0.0775717	0.0269452	-2.87887	0.00399109	0.0721405	2182.84	0.0224927	0.0251424	0.894614	0.370993	0.75144	-0.0806389	0.0251719	-3.20352	0.00135756	0.063175	chr4	121824440	121870497	ENSG00000138686	protein_coding	BBS7	ENSG00000138686	protein_coding
BBS9	542.638	-0.0639935	0.032775	-1.95251	0.0508781	0.205491	-0.201786	0.041331	-4.8822	1.0491e-06	0.000185336	1364.57	-0.0449358	0.0422152	-1.06444	0.287127	0.685713	-0.0645696	0.0422435	-1.52851	0.126386	0.627304	chr7	33129244	33606068	ENSG00000122507	protein_coding	BBS9	ENSG00000122507	protein_coding
BBX	6038.71	0.00459558	0.0281482	0.163264	0.870311	0.951007	-0.0766414	0.0354277	-2.16332	0.0305169	0.227402	5960.22	0.0463572	0.0418734	1.10708	0.268259	0.668616	0.0133156	0.0419099	0.317719	0.750698	0.959554	chr3	107522936	107811324	ENSG00000114439	protein_coding	BBX	ENSG00000114439	protein_coding
BCAM	NA	NA	NA	NA	NA	NA	NA	NA	NA	NA	NA	351.818	0.0340389	0.129907	0.262025	0.793302	0.940188	-0.243818	0.130147	-1.87339	0.061014	0.482521	chr19	44809059	44821420	ENSG00000187244	protein_coding	BCAM	ENSG00000187244	protein_coding
BCAP29	1496.13	-0.159402	0.0384545	-4.14522	3.39487e-05	0.00090996	-0.134026	0.0483995	-2.76915	0.0056202	0.0891564	4785.37	-0.00375734	0.0339443	-0.110691	0.911861	0.977057	0.00659874	0.0339673	0.194268	0.845966	0.97996	chr7	107579977	107629170	ENSG00000075790	protein_coding	BCAP29	ENSG00000075790	protein_coding
BCAR1	1430.6	-0.192067	0.06358	-3.02088	0.00252043	0.025359	0.0431963	0.0799537	0.540267	0.589013	0.856429	5634.8	-0.0339284	0.0979518	-0.346379	0.729058	0.919944	-0.0122603	0.098053	-0.125037	0.900494	0.989645	chr16	75228187	75268053	ENSG00000050820	protein_coding	BCAR1	ENSG00000050820	protein_coding
BCAR3	546.779	0.0184832	0.0896189	0.206243	0.836601	0.93488	-0.115039	0.112731	-1.02047	0.307504	0.674795	4313.06	0.10174	0.0571077	1.78154	0.0748246	0.393499	0.127359	0.0571599	2.22812	0.0258727	0.331391	chr1	93561786	93847150	ENSG00000137936	protein_coding	BCAR3	ENSG00000137936	protein_coding
BCAS1	510.35	-0.134969	0.0931679	-1.44867	0.14743	0.39389	-0.113831	0.117186	-0.971373	0.331363	0.695949	NA	NA	NA	NA	NA	NA	NA	NA	NA	NA	NA	chr20	53936777	54070594	ENSG00000064787	protein_coding	BCAS1	ENSG00000064787	protein_coding
BCAS2	2676.51	-0.0817543	0.0212428	-3.84856	0.000118812	0.0024832	-0.0405869	0.0267079	-1.51966	0.128596	0.468951	2131.06	-0.0424565	0.0334199	-1.27039	0.203944	0.602004	-0.0835952	0.0334517	-2.49899	0.012455	0.229698	chr1	114567557	114581639	ENSG00000116752	protein_coding	BCAS2	ENSG00000116752	protein_coding
BCAS3	725.216	-0.0249376	0.0596014	-0.418406	0.67565	0.860802	-0.0744643	0.0749494	-0.993528	0.320453	0.686476	950.026	-0.0439863	0.0695468	-0.63247	0.52708	0.839099	-0.0659087	0.0696007	-0.946954	0.343662	0.83381	chr17	60677453	61392838	ENSG00000141376	protein_coding	BCAS3	ENSG00000141376	protein_coding
BCAS4	4528.23	-0.11542	0.0455718	-2.5327	0.0113187	0.0756418	-0.13391	0.057331	-2.33574	0.0195049	0.177654	783.92	0.223269	0.0475301	4.69742	2.63474e-06	0.000291976	0.0647092	0.0475972	1.35952	0.173983	0.690354	chr20	50794894	50882676	ENSG00000124243	protein_coding	BCAS4	ENSG00000124243	protein_coding
BCAT1	11365.5	-0.216485	0.0689366	-3.14035	0.00168747	0.0187845	-0.150533	0.0867413	-1.73543	0.0826653	0.378555	20862.3	-0.0629951	0.0734021	-0.858219	0.390771	0.762282	-0.0963349	0.0734747	-1.31113	0.189814	0.7084	chr12	24810022	24949459	ENSG00000060982	protein_coding	BCAT1	ENSG00000060982	protein_coding
BCAT2	2305.9	-0.104753	0.0256242	-4.08804	4.3503e-05	0.00111131	-0.0814338	0.0322108	-2.52815	0.0114666	0.133089	1172.76	-0.129915	0.0528544	-2.45799	0.0139719	0.165567	-0.167219	0.0529225	-3.15969	0.00157937	0.0698903	chr19	48795062	48811029	ENSG00000105552	protein_coding	BCAT2	ENSG00000105552	protein_coding
BCCIP	5744.59	-0.0422012	0.0221221	-1.90765	0.0564368	0.219534	-0.00516626	0.0278244	-0.185674	0.852701	0.958064	3819.27	0.00615819	0.063039	0.0976886	0.92218	0.980089	-0.0494596	0.0631038	-0.783782	0.433168	0.87683	chr10	125823546	125853695	ENSG00000107949	protein_coding	BCCIP	ENSG00000107949	protein_coding
BCDIN3D	583.683	0.0642734	0.0263283	2.44123	0.0146373	0.0897708	-0.0294766	0.0331168	-0.890079	0.373423	0.726498	339.115	0.0493477	0.0394206	1.25182	0.210634	0.608832	0.0162635	0.0394549	0.412205	0.680189	0.945096	chr12	49836039	49843129	ENSG00000186666	protein_coding	BCDIN3D	ENSG00000186666	protein_coding
BCKDHA	4727.7	-0.121834	0.0399259	-3.05151	0.00227694	0.023438	-0.158991	0.0502271	-3.16544	0.00154851	0.0393815	1140.49	-0.12764	0.0593425	-2.1509	0.031484	0.258541	-0.0716903	0.0593949	-1.20701	0.227428	0.745355	chr19	41397460	41431345	ENSG00000248098	protein_coding	BCKDHA	ENSG00000248098	protein_coding
BCKDHB	1798.87	-0.0306451	0.0209495	-1.46281	0.14352	0.388364	-0.0605663	0.0263603	-2.29764	0.0215825	0.18862	1406.42	-0.0642935	0.0532465	-1.20747	0.227251	0.628456	-0.0581695	0.0532954	-1.09146	0.275072	0.788207	chr6	80106647	80346270	ENSG00000083123	protein_coding	BCKDHB	ENSG00000083123	protein_coding
BCKDK	4089.19	0.00593162	0.0237952	0.249278	0.803146	0.920406	0.0276113	0.0299245	0.9227	0.356164	0.713545	2937.17	0.0668916	0.0312738	2.1389	0.0324437	0.262612	0.0166618	0.0313166	0.532044	0.594696	0.926882	chr16	31106107	31112791	ENSG00000103507	protein_coding	BCKDK	ENSG00000103507	protein_coding
BCL10	2227.33	0.0175089	0.0183277	0.955327	0.339412	0.621905	0.0102855	0.023057	0.446091	0.655532	0.887049	1958.94	0.0212277	0.0281818	0.753242	0.451304	0.800728	0.0378625	0.0281758	1.34379	0.179015	0.696589	chr1	85266248	85277090	ENSG00000142867	protein_coding	BCL10	ENSG00000142867	protein_coding
BCL11A	942.756	-0.0228917	0.0724608	-0.315918	0.752065	0.896219	-0.0467764	0.0911593	-0.513128	0.607862	0.865792	172.753	-0.00470596	0.096025	-0.0490076	0.960913	0.990687	0.136625	0.0958785	1.42498	0.154163	0.667896	chr2	60451167	60553567	ENSG00000119866	protein_coding	BCL11A	ENSG00000119866	protein_coding
BCL2	21270.7	-0.0230219	0.0473714	-0.485987	0.626976	0.832764	-0.043095	0.0596056	-0.723002	0.469679	0.791252	303.584	-0.228812	0.0783657	-2.9198	0.0035026	0.0709554	-0.11979	0.0783284	-1.52933	0.126182	0.626904	chr18	63123346	63320128	ENSG00000171791	protein_coding	BCL2	ENSG00000171791	protein_coding
BCL2A1	9219.05	-0.0830765	0.0341364	-2.43366	0.014947	0.091055	0.0359678	0.0429437	0.837557	0.402279	0.746869	NA	NA	NA	NA	NA	NA	NA	NA	NA	NA	NA	chr15	79960889	79971446	ENSG00000140379	protein_coding	BCL2A1	ENSG00000140379	protein_coding
BCL2L1	7148.94	0.036304	0.0449034	0.808491	0.418808	0.691159	0.035138	0.0565006	0.621905	0.534004	0.827059	3995.09	-0.0222308	0.0572276	-0.388463	0.697674	0.908203	0.0443478	0.0572813	0.774209	0.438807	0.878656	chr20	31664452	31723989	ENSG00000171552	protein_coding	BCL2L1	ENSG00000171552	protein_coding
BCL2L1-AS1	10.7222	0.147996	0.0735152	2.01314	0.0440999	0.187407	-0.0135017	0.0910531	-0.148283	0.882119	0.967568	NA	NA	NA	NA	NA	NA	NA	NA	NA	NA	NA	chr20	31686216	31716825	ENSG00000236559	lncRNA	RP11-243J16.7	ENSG00000236559	antisense
BCL2L10	576.232	-0.412447	0.0790262	-5.21912	1.79775e-07	1.20118e-05	-0.218619	0.0992929	-2.20176	0.0276824	0.216602	NA	NA	NA	NA	NA	NA	NA	NA	NA	NA	NA	chr15	52109263	52112775	ENSG00000137875	protein_coding	BCL2L10	ENSG00000137875	protein_coding
BCL2L11	1963.53	-0.000465629	0.0782242	-0.00595249	0.995251	0.997976	-0.333633	0.0984551	-3.38868	0.000702293	0.0231035	206.865	-0.180107	0.103789	-1.73532	0.0826848	0.410645	0.0305308	0.103879	0.293909	0.768828	0.963945	chr2	111119378	111168447	ENSG00000153094	protein_coding	BCL2L11	ENSG00000153094	protein_coding
BCL2L12	1747.8	-0.00916369	0.0253844	-0.360996	0.718102	0.880852	-0.0053714	0.0319032	-0.168366	0.866296	0.962413	624.859	0.0251701	0.112131	0.22447	0.822392	0.950777	0.0158917	0.112258	0.141564	0.887424	0.987919	chr19	49665142	49673916	ENSG00000126453	protein_coding	BCL2L12	ENSG00000126453	protein_coding
BCL2L13	4867.11	-0.0898123	0.0154975	-5.7953	6.82e-09	7.48165e-07	-0.047744	0.0194751	-2.45154	0.0142246	0.149943	4292.98	0.00366938	0.0235479	0.155826	0.87617	0.966625	-0.0152344	0.0235639	-0.646515	0.517946	0.904265	chr22	17628855	17730855	ENSG00000099968	protein_coding	BCL2L13	ENSG00000099968	protein_coding
BCL2L14	201.448	0.233016	0.0957869	2.43265	0.0149888	0.0911796	0.154273	0.120468	1.28062	0.200328	0.566955	NA	NA	NA	NA	NA	NA	NA	NA	NA	NA	NA	chr12	12049844	12211084	ENSG00000121380	protein_coding	BCL2L14	ENSG00000121380	protein_coding
BCL2L2	1181.5	0.028249	0.0263739	1.0711	0.284125	0.56579	0.00729676	0.0331671	0.22	0.825871	0.951617	2409.59	0.0856911	0.0369538	2.31887	0.020402	0.205695	0.0645077	0.0369878	1.74403	0.0811542	0.538824	chr14	23298790	23311759	ENSG00000129473	protein_coding	BCL2L2	ENSG00000129473	protein_coding
BCL2L2-PABPN1	657.175	-0.0639658	0.0370114	-1.72827	0.0839399	0.282636	-0.012366	0.0463568	-0.266758	0.789656	0.938164	527.136	-0.0530984	0.0814982	-0.651529	0.514705	0.832575	-0.0347509	0.081633	-0.425696	0.670329	0.944402	chr14	23306835	23325369	ENSG00000258643	protein_coding	BCL2L2-PABPN1	ENSG00000258643	protein_coding
BCL3	1705.44	0.0769921	0.0466418	1.65071	0.0987977	0.312509	0.0974396	0.0586671	1.66089	0.0967358	0.409554	1710.75	-0.0532371	0.103287	-0.515427	0.606255	0.873382	0.00882261	0.103398	0.0853264	0.932002	0.994924	chr19	44747705	44760044	ENSG00000069399	protein_coding	BCL3	ENSG00000069399	protein_coding
BCL6	NA	NA	NA	NA	NA	NA	NA	NA	NA	NA	NA	2530.76	-0.0077772	0.0597702	-0.130118	0.896473	0.97243	0.0613251	0.0598255	1.02507	0.305332	0.813952	chr3	187721377	187745727	ENSG00000113916	protein_coding	BCL6	ENSG00000113916	protein_coding
BCL7A	2634.56	-0.13279	0.0646956	-2.05253	0.0401178	0.176312	0.0166635	0.0813777	0.204767	0.837754	0.954794	859.593	0.189159	0.0843069	2.24369	0.0248522	0.228926	0.206045	0.0843735	2.44206	0.0146037	0.249047	chr12	122019422	122062044	ENSG00000110987	protein_coding	BCL7A	ENSG00000110987	protein_coding
BCL7B	2779.82	-0.0545725	0.0193974	-2.81339	0.00490216	0.0418476	-0.0266012	0.0243753	-1.09132	0.275133	0.645524	2296.45	-0.0385291	0.0402522	-0.957193	0.33847	0.727841	-0.0400341	0.0402972	-0.993471	0.320481	0.821425	chr7	73536356	73558002	ENSG00000106635	protein_coding	BCL7B	ENSG00000106635	protein_coding
BCL7C	1252.75	0.105366	0.0280856	3.75161	0.000175702	0.0033782	0.091134	0.0352797	2.58318	0.00978928	0.122225	2503.88	0.0382504	0.066907	0.571696	0.567528	0.857605	0.0287265	0.0669849	0.42885	0.668032	0.944273	chr16	30833626	30894960	ENSG00000099385	protein_coding	BCL7C	ENSG00000099385	protein_coding
BCL9	1454.75	0.0144318	0.0268861	0.536773	0.591424	0.811212	-0.0381732	0.0338325	-1.1283	0.259194	0.629229	1143.39	-0.0232979	0.0509133	-0.4576	0.64724	0.890218	-0.0171613	0.0509588	-0.336768	0.736292	0.957723	chr1	147541412	147626216	ENSG00000116128	protein_coding	BCL9	ENSG00000116128	protein_coding
BCL9L	1389.44	0.0633878	0.0409814	1.54675	0.121924	0.35301	0.0813201	0.0515628	1.57711	0.114771	0.444054	11654	-0.0675935	0.0652151	-1.03647	0.299983	0.697737	0.00823702	0.06528	0.12618	0.89959	0.989645	chr11	118893875	118925608	ENSG00000186174	protein_coding	BCL9L	ENSG00000186174	protein_coding
BCLAF1	14970.4	0.0144255	0.0243649	0.592061	0.553809	0.786684	-0.00395235	0.0306584	-0.128916	0.897424	0.972959	14356.9	0.0113547	0.0323355	0.351151	0.725475	0.91845	-0.00823442	0.0323651	-0.254423	0.799169	0.969813	chr6	136256863	136289851	ENSG00000029363	protein_coding	BCLAF1	ENSG00000029363	protein_coding
BCO1	107.631	0.07658	0.159023	0.481566	0.630114	0.834685	0.282646	0.199854	1.41426	0.157284	0.512588	NA	NA	NA	NA	NA	NA	NA	NA	NA	NA	NA	chr16	81238448	81291142	ENSG00000135697	protein_coding	BCO1	ENSG00000135697	protein_coding
BCR	1482.68	0.284057	0.107013	2.65443	0.00794436	0.058812	0.0444932	0.134654	0.330427	0.741077	0.92168	2192.14	0.0825162	0.0325208	2.53733	0.0111701	0.146059	0.0899365	0.0325505	2.76298	0.00572763	0.154584	chr22	23179704	23318037	ENSG00000186716	protein_coding	BCR	ENSG00000186716	protein_coding
BCS1L	1227.36	-0.0142903	0.0223809	-0.638503	0.523146	0.766863	0.00102826	0.0281037	0.0365882	0.970813	0.992544	1090.55	-0.0302091	0.063502	-0.475719	0.634275	0.884667	-0.05768	0.0635726	-0.907309	0.364244	0.843836	chr2	218658764	218663443	ENSG00000074582	protein_coding	BCS1L	ENSG00000074582	protein_coding
BDH1	1325.94	-0.0167712	0.0296163	-0.566284	0.571201	0.797689	0.0120164	0.0372213	0.322837	0.746818	0.923333	194.634	0.0321959	0.0670211	0.480385	0.630954	0.883511	-0.0710989	0.067138	-1.059	0.289601	0.801084	chr3	197509783	197573323	ENSG00000161267	protein_coding	BDH1	ENSG00000161267	protein_coding
BDH2	920.025	-0.0787651	0.0250861	-3.13979	0.00169066	0.0188047	-0.119758	0.031523	-3.79905	0.000145249	0.00777885	1410.2	-0.0968789	0.0555696	-1.74338	0.0812672	0.407042	-0.126854	0.0556378	-2.27999	0.0226085	0.311309	chr4	103079435	103099883	ENSG00000164039	protein_coding	BDH2	ENSG00000164039	protein_coding
BDKRB1	NA	NA	NA	NA	NA	NA	NA	NA	NA	NA	NA	1522.48	0.0672831	0.171428	0.392486	0.6947	0.906876	-0.0582026	0.171608	-0.339161	0.734488	0.957199	chr14	96255824	96268967	ENSG00000100739	protein_coding	BDKRB1	ENSG00000100739	protein_coding
BDKRB2	NA	NA	NA	NA	NA	NA	NA	NA	NA	NA	NA	2178.93	-0.00883034	0.129276	-0.0683063	0.945542	0.987018	0.168828	0.129397	1.30473	0.191986	0.711733	chr14	96204679	96244166	ENSG00000168398	protein_coding	BDKRB2	ENSG00000168398	protein_coding
BDNF	NA	NA	NA	NA	NA	NA	NA	NA	NA	NA	NA	2488.48	-0.27942	0.165675	-1.68655	0.0916893	0.428129	-0.453458	0.165853	-2.73409	0.00625527	0.162135	chr11	27654893	27722058	ENSG00000176697	protein_coding	BDNF	ENSG00000176697	protein_coding
BDNF-AS	NA	NA	NA	NA	NA	NA	NA	NA	NA	NA	NA	76.4034	0.221481	0.123748	1.78977	0.0734902	0.390326	0.253669	0.124148	2.04327	0.0410257	0.410811	chr11	27506838	27698174	ENSG00000245573	lncRNA	BDNF-AS	ENSG00000245573	antisense
BDP1	4698.31	0.0266742	0.0286204	0.932	0.351336	0.632348	-0.0589134	0.0360195	-1.6356	0.101924	0.420461	3110.37	-0.102893	0.0605404	-1.69958	0.0892094	0.422356	-0.0576321	0.0605959	-0.95109	0.341559	0.83381	chr5	71455615	71567820	ENSG00000145734	protein_coding	BDP1	ENSG00000145734	protein_coding
BECN1	4609.31	-0.00875836	0.0145997	-0.599901	0.548572	0.783724	0.00906337	0.0183555	0.49377	0.621469	0.872749	4990.44	0.00708661	0.0204606	0.346353	0.729077	0.919944	-0.0152636	0.0204769	-0.745405	0.456027	0.883021	chr17	42810134	42833350	ENSG00000126581	protein_coding	BECN1	ENSG00000126581	protein_coding
BEND3	844.211	0.127756	0.0578485	2.20846	0.027212	0.137371	0.0931338	0.0727903	1.27948	0.200728	0.567726	378.582	0.0599133	0.0664568	0.901538	0.367302	0.748844	0.00129776	0.066484	0.0195199	0.984426	0.999772	chr6	107065182	107115269	ENSG00000178409	protein_coding	BEND3	ENSG00000178409	protein_coding
BEND4	2702.29	-0.056212	0.0911953	-0.616391	0.537636	0.776628	-0.0841856	0.114756	-0.733608	0.463188	0.788184	NA	NA	NA	NA	NA	NA	NA	NA	NA	NA	NA	chr4	42110938	42152878	ENSG00000188848	protein_coding	BEND4	ENSG00000188848	protein_coding
BEND5	140.136	0.344247	0.146935	2.34285	0.0191372	0.107325	0.40132	0.184809	2.17154	0.0298902	0.225215	NA	NA	NA	NA	NA	NA	NA	NA	NA	NA	NA	chr1	48727523	48776969	ENSG00000162373	protein_coding	BEND5	ENSG00000162373	protein_coding
BEND6	NA	NA	NA	NA	NA	NA	NA	NA	NA	NA	NA	1772.2	-0.0974482	0.0787823	-1.23693	0.216113	0.615285	-0.0864421	0.078856	-1.0962	0.27299	0.786577	chr6	56955126	57027342	ENSG00000151917	protein_coding	BEND6	ENSG00000151917	protein_coding
BEND7	NA	NA	NA	NA	NA	NA	NA	NA	NA	NA	NA	215.232	0.34077	0.0979739	3.47818	0.00050484	0.0181112	0.240167	0.098033	2.44986	0.014291	0.247097	chr10	13438484	13528974	ENSG00000165626	protein_coding	BEND7	ENSG00000165626	protein_coding
BEST1	309.752	0.074902	0.0431251	1.73685	0.082413	0.279254	0.17266	0.0541927	3.18603	0.00144238	0.0376596	498.537	-0.165105	0.119448	-1.38224	0.166899	0.554414	0.0557377	0.119543	0.466255	0.641033	0.938544	chr11	61949821	61965515	ENSG00000167995	protein_coding	BEST1	ENSG00000167995	protein_coding
BET1	1423.69	0.00176726	0.0211633	0.0835057	0.933449	0.977535	-0.0343098	0.0266555	-1.28716	0.198039	0.56383	2195.3	-0.0688704	0.051542	-1.3362	0.181484	0.573161	-0.0328065	0.0515877	-0.635937	0.524817	0.906995	chr7	93962762	94004382	ENSG00000105829	protein_coding	BET1	ENSG00000105829	protein_coding
BET1L	4263.83	0.0256944	0.022873	1.12335	0.261289	0.541445	0.00913782	0.0287722	0.317591	0.750795	0.925261	5206.76	0.0174263	0.0385535	0.452004	0.651266	0.892081	-0.00150803	0.0385997	-0.0390684	0.968836	0.998864	chr11	167784	207428	ENSG00000177951	protein_coding	BET1L	ENSG00000177951	protein_coding
BFAR	4993.68	-0.0519565	0.0203494	-2.55322	0.0106733	0.0724364	-0.0302081	0.0255874	-1.18059	0.237767	0.607009	5457.94	0.0197256	0.0228749	0.862327	0.388508	0.760243	0.0179662	0.0228881	0.784955	0.43248	0.876635	chr16	14632815	14669236	ENSG00000103429	protein_coding	BFAR	ENSG00000103429	protein_coding
BFSP2	415.883	-0.0109565	0.0688463	-0.159144	0.873555	0.95239	0.0671854	0.0865243	0.776491	0.437459	0.770904	NA	NA	NA	NA	NA	NA	NA	NA	NA	NA	NA	chr3	133399995	133475222	ENSG00000170819	protein_coding	BFSP2	ENSG00000170819	protein_coding
BHLHA15	312.603	0.441247	0.127127	3.47092	0.000518682	0.0077322	-0.0510677	0.160006	-0.319161	0.749605	0.924509	NA	NA	NA	NA	NA	NA	NA	NA	NA	NA	NA	chr7	98211427	98212979	ENSG00000180535	protein_coding	BHLHA15	ENSG00000180535	protein_coding
BHLHE22	1655.62	0.0586603	0.13459	0.435844	0.66295	0.853899	0.236097	0.169344	1.39418	0.163263	0.51948	NA	NA	NA	NA	NA	NA	NA	NA	NA	NA	NA	chr8	64580367	64583628	ENSG00000180828	protein_coding	BHLHE22	ENSG00000180828	protein_coding
BHLHE40	19470.1	0.0309254	0.0523364	0.590897	0.554589	0.78703	0.0629136	0.065852	0.95538	0.339386	0.702154	3280.49	-0.175848	0.106597	-1.64966	0.0990126	0.443487	0.154205	0.106692	1.44532	0.148368	0.659235	chr3	4979116	4985323	ENSG00000134107	protein_coding	BHLHE40	ENSG00000134107	protein_coding
BHLHE41	1089.37	0.199388	0.105661	1.88704	0.0591547	0.225774	0.107187	0.132962	0.806148	0.420158	0.759724	552.788	-0.245402	0.0833283	-2.945	0.00322955	0.0670966	-0.18106	0.0833777	-2.17157	0.0298883	0.353536	chr12	26120026	26125127	ENSG00000123095	protein_coding	BHLHE41	ENSG00000123095	protein_coding
BHMT2	NA	NA	NA	NA	NA	NA	NA	NA	NA	NA	NA	234.925	0.225933	0.101864	2.21799	0.0265556	0.237195	0.270158	0.101954	2.64981	0.00805375	0.187393	chr5	79069717	79089466	ENSG00000132840	protein_coding	BHMT2	ENSG00000132840	protein_coding
BICC1	NA	NA	NA	NA	NA	NA	NA	NA	NA	NA	NA	13277.8	-0.0541765	0.118361	-0.457725	0.64715	0.890218	0.0973117	0.118478	0.821346	0.411449	0.867742	chr10	58513140	58831437	ENSG00000122870	protein_coding	BICC1	ENSG00000122870	protein_coding
BICD1	1685.36	0.0175543	0.036197	0.484966	0.627701	0.833401	0.0104896	0.0455285	0.230397	0.817783	0.949307	1451.16	0.0680991	0.0511271	1.33196	0.182874	0.575467	0.0469884	0.0511771	0.918153	0.358539	0.840766	chr12	32106835	32383633	ENSG00000151746	protein_coding	BICD1	ENSG00000151746	protein_coding
BICD2	2836.01	-0.00355586	0.0187107	-0.190045	0.849274	0.940925	-0.0488153	0.0235334	-2.0743	0.0380514	0.256435	4208.02	-0.0166083	0.0518425	-0.320362	0.748694	0.925272	0.0094769	0.0518921	0.182627	0.855091	0.981307	chr9	92711363	92764812	ENSG00000185963	protein_coding	BICD2	ENSG00000185963	protein_coding
BICDL1	597.766	-0.161702	0.0920099	-1.75744	0.0788429	0.271347	0.0819765	0.115691	0.708581	0.478584	0.79679	NA	NA	NA	NA	NA	NA	NA	NA	NA	NA	NA	chr12	119989869	120094494	ENSG00000135127	protein_coding	CCDC64	ENSG00000135127	protein_coding
BICRA	890.531	0.0482496	0.0250006	1.92993	0.0536151	0.212013	0.0454747	0.0313829	1.44903	0.14733	0.497959	711.636	-0.110103	0.0879837	-1.2514	0.210788	0.609142	0.00710256	0.0880925	0.0806262	0.935739	0.99565	chr19	47608196	47703277	ENSG00000063169	protein_coding	GLTSCR1	ENSG00000063169	protein_coding
BICRAL	2722.7	0.0175933	0.0227976	0.771718	0.440282	0.707639	-0.0568504	0.0286902	-1.98152	0.0475327	0.286433	1667.81	-0.0132189	0.0440887	-0.299824	0.764311	0.931486	0.00158472	0.0441149	0.0359225	0.971344	0.999411	chr6	42746958	42868560	ENSG00000112624	protein_coding	GLTSCR1L	ENSG00000112624	protein_coding
BID	6264.21	-0.0203696	0.0367879	-0.553703	0.579782	0.803707	-7.45929e-05	0.0462787	-0.00161182	0.998714	0.999522	1192.11	-0.118628	0.0593978	-1.99718	0.045806	0.309072	0.0454225	0.0594559	0.76397	0.444885	0.879854	chr22	17734138	17774770	ENSG00000015475	protein_coding	BID	ENSG00000015475	protein_coding
BIK	259.674	-0.380609	0.0920596	-4.13438	3.55921e-05	0.0009447	-0.263975	0.115534	-2.28483	0.0223231	0.19323	NA	NA	NA	NA	NA	NA	NA	NA	NA	NA	NA	chr22	43110748	43129712	ENSG00000100290	protein_coding	BIK	ENSG00000100290	protein_coding
BIN1	2894.94	0.145792	0.0753285	1.93542	0.0529384	0.210594	0.190487	0.0947753	2.00988	0.0444443	0.278803	2266.87	-0.0768091	0.0789611	-0.972746	0.33068	0.721423	-0.0468778	0.0790437	-0.593062	0.55314	0.913146	chr2	127048027	127107355	ENSG00000136717	protein_coding	BIN1	ENSG00000136717	protein_coding
BIN2	2033.35	0.0743753	0.0323627	2.29818	0.0215513	0.116705	0.0396523	0.0406929	0.974428	0.329844	0.694634	NA	NA	NA	NA	NA	NA	NA	NA	NA	NA	NA	chr12	51281038	51324668	ENSG00000110934	protein_coding	BIN2	ENSG00000110934	protein_coding
BIN3	1469.97	0.0280803	0.0197616	1.42095	0.155331	0.407005	0.0359865	0.0248002	1.45105	0.146765	0.497034	990.646	0.11861	0.0397596	2.98317	0.00285282	0.0622267	0.101715	0.0398131	2.55482	0.0106243	0.212362	chr8	22620418	22669148	ENSG00000147439	protein_coding	BIN3	ENSG00000147439	protein_coding
BIRC2	4717.45	0.0188997	0.0305386	0.61888	0.535996	0.775283	0.0457779	0.0384326	1.19112	0.233606	0.603406	6772.38	0.00891203	0.070378	0.126631	0.899233	0.973166	-0.00587562	0.0704465	-0.0834053	0.933529	0.995376	chr11	102347211	102378670	ENSG00000110330	protein_coding	BIRC2	ENSG00000110330	protein_coding
BIRC3	33731.1	0.108576	0.0504809	2.15084	0.0314891	0.150383	0.0855716	0.0635199	1.34716	0.177928	0.537986	NA	NA	NA	NA	NA	NA	NA	NA	NA	NA	NA	chr11	102317450	102339403	ENSG00000023445	protein_coding	BIRC3	ENSG00000023445	protein_coding
BIRC5	4946.43	0.0377972	0.0260063	1.45338	0.146118	0.392075	0.0358105	0.0327157	1.09459	0.273694	0.644141	5304.96	0.219579	0.171102	1.28332	0.199379	0.595451	0.0833914	0.171275	0.486885	0.62634	0.935878	chr17	78214186	78225636	ENSG00000089685	protein_coding	BIRC5	ENSG00000089685	protein_coding
BIRC6	10701.8	0.0257011	0.027921	0.920493	0.357315	0.637116	-0.0296553	0.035137	-0.84399	0.398675	0.744298	6439.64	0.0113436	0.0465422	0.243727	0.807442	0.945172	-0.030423	0.0465843	-0.653073	0.513709	0.903534	chr2	32357028	32618899	ENSG00000115760	protein_coding	BIRC6	ENSG00000115760	protein_coding
BIRC7	304.785	-0.54275	0.193184	-2.80949	0.00496196	0.0422388	0.325499	0.24265	1.34143	0.17978	0.540812	NA	NA	NA	NA	NA	NA	NA	NA	NA	NA	NA	chr20	63235883	63240507	ENSG00000101197	protein_coding	BIRC7	ENSG00000101197	protein_coding
BISPR	1044.77	0.129905	0.0385274	3.37177	0.000746876	0.0101648	0.0305254	0.0484696	0.629785	0.528836	0.824646	NA	NA	NA	NA	NA	NA	NA	NA	NA	NA	NA	chr19	17405694	17418904	ENSG00000282851	lncRNA	BISPR	ENSG00000282851	lincRNA
BIVM	1554.71	0.111624	0.0279489	3.99387	6.50041e-05	0.00154589	0.0948658	0.0351651	2.69772	0.00698154	0.101043	2547.59	0.039891	0.0312919	1.2748	0.202379	0.599878	0.00742154	0.0313118	0.237021	0.812641	0.973159	chr13	102799049	102841535	ENSG00000134897	protein_coding	BIVM	ENSG00000134897	protein_coding
BIVM-ERCC5	984.938	0.0359378	0.0506179	0.709981	0.477716	0.734694	-0.0240018	0.0636886	-0.376861	0.706277	0.908139	1005.47	-0.0171851	0.0470119	-0.365547	0.714703	0.914316	0.0240722	0.0470334	0.511811	0.608783	0.932353	chr13	102807354	102872398	ENSG00000270181	protein_coding	BIVM-ERCC5	ENSG00000270181	protein_coding
BLCAP	2334.22	-0.0983797	0.0244263	-4.02761	5.63461e-05	0.00137732	-0.108498	0.0307051	-3.53356	0.000410005	0.0159808	3912.28	0.0113167	0.0347276	0.32587	0.744523	0.924571	-0.0147219	0.0347624	-0.423502	0.671929	0.944605	chr20	37492472	37527931	ENSG00000166619	protein_coding	BLCAP	ENSG00000166619	protein_coding
BLK	5413.35	-0.0463178	0.0715704	-0.647164	0.517526	0.762928	-0.188421	0.09005	-2.09241	0.036402	0.250152	NA	NA	NA	NA	NA	NA	NA	NA	NA	NA	NA	chr8	11494001	11564604	ENSG00000136573	protein_coding	BLK	ENSG00000136573	protein_coding
BLM	3358.03	-0.0113368	0.0335918	-0.337486	0.735751	0.889923	-0.0654335	0.0422704	-1.54797	0.121628	0.455788	567.167	0.0236167	0.169497	0.139334	0.889186	0.970288	0.0412179	0.169655	0.242952	0.808043	0.972111	chr15	90717327	90816165	ENSG00000197299	protein_coding	BLM	ENSG00000197299	protein_coding
BLMH	4451.48	0.0158638	0.0194751	0.81457	0.415319	0.688173	0.00830787	0.0244971	0.339137	0.734506	0.919138	2577.43	-0.0164978	0.0273115	-0.604058	0.545805	0.847553	-0.0402913	0.0273343	-1.47402	0.140476	0.650816	chr17	30248195	30292056	ENSG00000108578	protein_coding	BLMH	ENSG00000108578	protein_coding
BLNK	12415.3	0.00876815	0.0271813	0.32258	0.747014	0.894625	0.00306599	0.0341979	0.0896544	0.928562	0.981171	NA	NA	NA	NA	NA	NA	NA	NA	NA	NA	NA	chr10	96191702	96271587	ENSG00000095585	protein_coding	BLNK	ENSG00000095585	protein_coding
BLOC1S1	1609.96	0.0376874	0.0300449	1.25437	0.209708	0.480853	-0.00990678	0.0377787	-0.262232	0.793143	0.939506	1461.89	0.0575803	0.0339843	1.69432	0.0902039	0.424376	0.0364867	0.0340528	1.07147	0.283957	0.79731	chr12	55716037	55720087	ENSG00000135441	protein_coding	BLOC1S1	ENSG00000135441	protein_coding
BLOC1S2	4340.09	-0.113365	0.0212561	-5.33328	9.64553e-08	7.01648e-06	-0.0440895	0.0267303	-1.64942	0.0990618	0.414627	2378.8	-0.0757597	0.030308	-2.49966	0.0124313	0.154165	-0.0400134	0.0303313	-1.31921	0.187099	0.705579	chr10	100273280	100286712	ENSG00000196072	protein_coding	BLOC1S2	ENSG00000196072	protein_coding
BLOC1S3	771.259	-0.00856187	0.0169544	-0.504993	0.613563	0.825616	0.0158108	0.021217	0.745191	0.456156	0.783997	522.358	0.0494164	0.0412886	1.19685	0.231364	0.631893	0.025624	0.0413303	0.619983	0.535269	0.909692	chr19	45178745	45181801	ENSG00000189114	protein_coding	BLOC1S3	ENSG00000189114	protein_coding
BLOC1S4	833.04	0.0281444	0.0229339	1.2272	0.219748	0.493264	0.01587	0.0287771	0.55148	0.581304	0.851856	675.288	-0.00184109	0.0270379	-0.0680932	0.945711	0.987044	-0.0243364	0.0271417	-0.896643	0.36991	0.847276	chr4	6716055	6717671	ENSG00000186222	protein_coding	BLOC1S4	ENSG00000186222	protein_coding
BLOC1S5	2090.14	-0.00697607	0.0196102	-0.355736	0.722038	0.882988	-0.0376288	0.0246802	-1.52465	0.127345	0.467173	1062.25	-0.0407482	0.0367463	-1.10891	0.26747	0.668112	0.0149943	0.0367594	0.407904	0.683344	0.94534	chr6	8013567	8064414	ENSG00000188428	protein_coding	BLOC1S5	ENSG00000188428	protein_coding
BLOC1S5-TXNDC5	249.246	0.0750314	0.136796	0.548492	0.583354	0.80603	-0.210238	0.172334	-1.21995	0.222486	0.591743	128.321	0.204201	0.343097	0.595171	0.551729	0.849655	-0.0459949	0.343403	-0.133939	0.893451	0.989264	chr6	7881522	8064364	ENSG00000259040	protein_coding	BLOC1S5-TXNDC5	ENSG00000259040	protein_coding
BLOC1S6	6941.13	-0.0160707	0.0217791	-0.737896	0.460577	0.722797	-0.0544938	0.0274045	-1.9885	0.0467568	0.284781	6404.9	-0.013832	0.0197014	-0.702082	0.482628	0.816441	-0.0307736	0.019715	-1.56092	0.118543	0.61185	chr15	45587123	45615999	ENSG00000104164	protein_coding	BLOC1S6	ENSG00000104164	protein_coding
BLVRA	3367.34	0.192695	0.0397156	4.85187	1.22306e-06	6.0499e-05	0.173843	0.0499736	3.4787	0.000503843	0.0185739	1663.39	0.278216	0.0406695	6.84091	7.86903e-12	3.95767e-09	0.193907	0.0407012	4.76415	1.89647e-06	0.000495985	chr7	43758680	43807342	ENSG00000106605	protein_coding	BLVRA	ENSG00000106605	protein_coding
BLVRB	1189.44	-0.145739	0.0423801	-3.43885	0.000584187	0.00849915	-0.0988084	0.0532607	-1.85518	0.06357	0.3317	1019.41	-0.000857728	0.0517157	-0.0165854	0.986767	0.997852	0.0020576	0.051783	0.0397351	0.968304	0.998864	chr19	40447789	40465840	ENSG00000090013	protein_coding	BLVRB	ENSG00000090013	protein_coding
BLZF1	1044.77	-0.0822874	0.0252143	-3.26352	0.00110039	0.0137706	-0.102211	0.0317202	-3.22227	0.00127179	0.0342245	2557.04	-0.0526478	0.0262735	-2.00383	0.0450878	0.307324	-0.0571156	0.0262887	-2.17263	0.0298079	0.353439	chr1	169367970	169396540	ENSG00000117475	protein_coding	BLZF1	ENSG00000117475	protein_coding
BMERB1	NA	NA	NA	NA	NA	NA	NA	NA	NA	NA	NA	3353.57	0.0149875	0.0970566	0.15442	0.877278	0.967041	-0.186131	0.097169	-1.91554	0.0554241	0.465018	chr16	15434295	15625028	ENSG00000166780	protein_coding	C16orf45	ENSG00000166780	protein_coding
BMF	5799.1	-0.109005	0.0338586	-3.21942	0.00128449	0.0154355	-0.0388366	0.0425943	-0.911779	0.361885	0.717774	385.197	0.0375118	0.176089	0.213027	0.831306	0.952938	0.313751	0.176231	1.78034	0.0750199	0.520428	chr15	40087890	40108892	ENSG00000104081	protein_coding	BMF	ENSG00000104081	protein_coding
BMI1	3668.02	0.259804	0.0380741	6.82363	8.87681e-12	2.13719e-09	0.0773282	0.0479363	1.61314	0.106713	0.429592	4148.1	0.0249615	0.0312583	0.798555	0.424549	0.784008	0.0774156	0.0312689	2.4758	0.0132938	0.236703	chr10	22321211	22331484	ENSG00000168283	protein_coding	BMI1	ENSG00000168283	protein_coding
BMP1	NA	NA	NA	NA	NA	NA	NA	NA	NA	NA	NA	5673.88	-0.0730671	0.0694437	-1.05218	0.292718	0.690381	-0.0103894	0.0695128	-0.14946	0.881191	0.98676	chr8	22164736	22212326	ENSG00000168487	protein_coding	BMP1	ENSG00000168487	protein_coding
BMP2K	1848.17	0.18632	0.0583387	3.19377	0.00140428	0.01646	0.143006	0.0733975	1.94838	0.0513698	0.297735	2182.8	0.0744105	0.0509008	1.46187	0.143776	0.51736	-0.0431078	0.0509551	-0.845996	0.397555	0.859917	chr4	78776342	78916372	ENSG00000138756	protein_coding	BMP2K	ENSG00000138756	protein_coding
BMP6	NA	NA	NA	NA	NA	NA	NA	NA	NA	NA	NA	161.146	0.0596698	0.177937	0.335342	0.737367	0.922348	-0.0247049	0.178082	-0.138728	0.889665	0.988368	chr6	7726797	7881422	ENSG00000153162	protein_coding	BMP6	ENSG00000153162	protein_coding
BMP8B	504.905	-0.124172	0.135205	-0.918398	0.358411	0.638107	-0.332309	0.170117	-1.95342	0.0507701	0.296533	NA	NA	NA	NA	NA	NA	NA	NA	NA	NA	NA	chr1	39757182	39788861	ENSG00000116985	protein_coding	BMP8B	ENSG00000116985	protein_coding
BMPER	NA	NA	NA	NA	NA	NA	NA	NA	NA	NA	NA	4861.18	0.124122	0.078395	1.58329	0.113355	0.468858	0.0749263	0.0784708	0.95483	0.339664	0.832755	chr7	33904911	34155872	ENSG00000164619	protein_coding	BMPER	ENSG00000164619	protein_coding
BMPR1A	1820.32	0.201683	0.0364652	5.53085	3.18684e-08	2.76119e-06	0.159426	0.0459083	3.4727	0.000515246	0.0188158	3968.55	0.054147	0.0325724	1.66236	0.0964411	0.438155	0.0182426	0.0325941	0.559691	0.57569	0.921201	chr10	86756650	86932838	ENSG00000107779	protein_coding	BMPR1A	ENSG00000107779	protein_coding
BMPR1B	NA	NA	NA	NA	NA	NA	NA	NA	NA	NA	NA	412.217	-0.0272654	0.132551	-0.205697	0.837027	0.954636	-0.20945	0.132666	-1.57878	0.114388	0.606688	chr4	94757968	95158448	ENSG00000138696	protein_coding	BMPR1B	ENSG00000138696	protein_coding
BMPR2	4974.83	-0.00937349	0.0292315	-0.320664	0.748465	0.895125	-0.111651	0.0368015	-3.03387	0.00241439	0.0520079	13311.8	-0.0751102	0.0431807	-1.73944	0.0819576	0.408507	-0.100944	0.04322	-2.33559	0.0195129	0.287666	chr2	202376936	202567751	ENSG00000204217	protein_coding	BMPR2	ENSG00000204217	protein_coding
BMS1	7373.64	0.00064997	0.0221116	0.029395	0.97655	0.991826	-0.0109253	0.0278202	-0.39271	0.694534	0.903658	5219.14	-0.0651333	0.0389919	-1.67043	0.0948341	0.435521	-0.0719844	0.0390287	-1.8444	0.0651255	0.494992	chr10	42782801	42834937	ENSG00000165733	protein_coding	BMS1	ENSG00000165733	protein_coding
BMS1P4	186.168	0.0106199	0.0463131	0.229306	0.818631	0.926905	-0.0516098	0.0583083	-0.885119	0.376092	0.728357	86.9003	-0.191091	0.0868955	-2.19909	0.0278712	0.242965	-0.0622254	0.0868595	-0.716391	0.47375	0.890236	chr10	73699151	73730487	ENSG00000271816	lncRNA	BMS1P4	ENSG00000271816	processed_transcript
BMT2	2105.55	-0.0293974	0.0315126	-0.932877	0.350884	0.631902	-0.0670085	0.0396673	-1.68926	0.0911689	0.397912	2178.84	0.0333688	0.0793366	0.420598	0.674049	0.900675	0.0134655	0.079407	0.169576	0.865344	0.983259	chr7	112819147	112939916	ENSG00000164603	protein_coding	C7orf60	ENSG00000164603	protein_coding
BNC1	NA	NA	NA	NA	NA	NA	NA	NA	NA	NA	NA	2044.68	0.117521	0.10074	1.16657	0.243383	0.643681	0.202795	0.10083	2.01126	0.0442982	0.42406	chr15	83255903	83284716	ENSG00000169594	protein_coding	BNC1	ENSG00000169594	protein_coding
BNC2	NA	NA	NA	NA	NA	NA	NA	NA	NA	NA	NA	3286.05	-0.0174884	0.080902	-0.216168	0.828857	0.952559	0.0331195	0.0809792	0.408988	0.682549	0.945145	chr9	16409503	16870843	ENSG00000173068	protein_coding	BNC2	ENSG00000173068	protein_coding
BNC2-AS1	NA	NA	NA	NA	NA	NA	NA	NA	NA	NA	NA	25.7079	0.220802	0.106629	2.07076	0.0383813	0.284762	0.10261	0.108372	0.946833	0.343724	0.83381	chr9	16726814	16727524	ENSG00000234779	lncRNA	RP11-62F24.2	ENSG00000234779	antisense
BNIP1	1216.73	-0.0713934	0.0257713	-2.77027	0.00560097	0.0461897	-0.0194468	0.0323436	-0.601255	0.54767	0.834639	545.622	-0.0425727	0.0325482	-1.30799	0.190877	0.5857	-0.0452959	0.0326025	-1.38934	0.16473	0.681076	chr5	173144442	173164387	ENSG00000113734	protein_coding	BNIP1	ENSG00000113734	protein_coding
BNIP2	6156.51	-0.0381419	0.0186493	-2.04522	0.0408328	0.178228	-0.0107158	0.0234663	-0.456644	0.647927	0.883141	6505.07	-0.0650965	0.0226892	-2.86905	0.00411701	0.0795802	-0.0351188	0.0227025	-1.54691	0.121884	0.618838	chr15	59659146	59689534	ENSG00000140299	protein_coding	BNIP2	ENSG00000140299	protein_coding
BNIP3	14494	-0.0653296	0.0384288	-1.70002	0.0891276	0.293768	-0.0940343	0.0483525	-1.94477	0.0518029	0.298663	7855.46	-0.0169357	0.0943306	-0.179536	0.857517	0.96221	-0.0186413	0.0944262	-0.197417	0.843501	0.978886	chr10	131966455	131982013	ENSG00000176171	protein_coding	BNIP3	ENSG00000176171	protein_coding
BNIP3L	15597.1	-0.0186634	0.0333992	-0.558799	0.576299	0.801391	-0.0397392	0.0420248	-0.945613	0.344346	0.70523	14797.9	-0.0392965	0.0849098	-0.462803	0.643505	0.88887	0.0268655	0.0849945	0.316085	0.751938	0.959656	chr8	26382898	26505636	ENSG00000104765	protein_coding	BNIP3L	ENSG00000104765	protein_coding
BOC	NA	NA	NA	NA	NA	NA	NA	NA	NA	NA	NA	1857.53	0.151537	0.0634395	2.38868	0.016909	0.185745	0.0932424	0.0635201	1.46792	0.142126	0.65267	chr3	113211003	113287459	ENSG00000144857	protein_coding	BOC	ENSG00000144857	protein_coding
BOD1	1859.94	-0.00114995	0.0199736	-0.0575734	0.954088	0.98463	0.0370118	0.0250717	1.47624	0.139881	0.486338	2656.65	-0.0355968	0.0290291	-1.22625	0.220106	0.619706	-0.021443	0.0290608	-0.737866	0.460596	0.884402	chr5	173607514	173616660	ENSG00000145919	protein_coding	BOD1	ENSG00000145919	protein_coding
BOD1L1	6542.94	0.0262834	0.0277183	0.948232	0.343011	0.625425	-0.0247118	0.0348743	-0.708597	0.478575	0.79679	4244.21	-0.0416643	0.060567	-0.687905	0.491513	0.820943	0.0139489	0.0606228	0.230094	0.818019	0.97432	chr4	13568738	13627723	ENSG00000038219	protein_coding	BOD1L1	ENSG00000038219	protein_coding
BOK	NA	NA	NA	NA	NA	NA	NA	NA	NA	NA	NA	2246.42	0.048309	0.0930361	0.51925	0.603586	0.871905	0.0355189	0.0931323	0.381381	0.70292	0.949869	chr2	241558721	241574138	ENSG00000176720	protein_coding	BOK	ENSG00000176720	protein_coding
BOLA1	434.991	-0.065349	0.0292306	-2.23564	0.0253754	0.1308	-0.117032	0.0366304	-3.19495	0.00139854	0.0367976	254.853	0.00386622	0.0511893	0.0755279	0.939795	0.985566	0.0648248	0.0512549	1.26475	0.20596	0.727409	chr1	149887890	149900798	ENSG00000178096	protein_coding	BOLA1	ENSG00000178096	protein_coding
BOLA2	1109.25	0.0340584	0.0256008	1.33036	0.183399	0.446692	0.0405802	0.0321718	1.26136	0.20718	0.574151	538.904	-0.0185398	0.06368	-0.291139	0.770945	0.933315	0.0358833	0.0637575	0.562809	0.573565	0.920371	chr16	29443056	29454964	ENSG00000183336	protein_coding	BOLA2	ENSG00000183336	protein_coding
BOLA2-SMG1P6	981.929	-0.043722	0.0457645	-0.955369	0.339391	0.621905	-0.0333168	0.0575791	-0.578626	0.562842	0.842445	627.582	-0.0659014	0.0895966	-0.735535	0.462014	0.807523	-0.0136553	0.0896672	-0.152289	0.878959	0.986254	chr16	29443230	29454651	ENSG00000261740	protein_coding	RP11-345J4.5	ENSG00000261740	protein_coding
BOLA2B	814.193	0.0359115	0.0301307	1.19186	0.233317	0.509917	0.044184	0.0377986	1.16893	0.242431	0.612318	241.139	0.0351268	0.0925236	0.379652	0.704204	0.910383	0.0109857	0.0927168	0.118487	0.905682	0.990349	chr16	30192934	30194306	ENSG00000169627	protein_coding	BOLA2B	ENSG00000169627	protein_coding
BOLA3	1384.46	-0.0425026	0.0232465	-1.82835	0.0674976	0.245796	-0.0108301	0.0292102	-0.370763	0.710814	0.910386	709.354	0.0522129	0.0785678	0.664559	0.506332	0.828388	-0.0194719	0.0786853	-0.247466	0.804548	0.971153	chr2	74135398	74147994	ENSG00000163170	protein_coding	BOLA3	ENSG00000163170	protein_coding
BOLA3-DT	133.514	-0.0788879	0.0401169	-1.96645	0.0492467	0.201015	-0.00284437	0.0501258	-0.0567447	0.954749	0.988548	187.048	0.108502	0.04407	2.46204	0.0138149	0.164353	0.107452	0.0440201	2.44098	0.0146477	0.249401	chr2	74148009	74150061	ENSG00000225439	lncRNA	BOLA3-AS1	ENSG00000225439	antisense
BOP1	4253.39	0.0136665	0.0302488	0.451805	0.65141	0.847549	0.0530556	0.0380479	1.39444	0.163184	0.519456	2379.85	-0.0423032	0.0926075	-0.456801	0.647814	0.890429	-0.0550021	0.092705	-0.593303	0.552978	0.913146	chr8	144262102	144291370	ENSG00000261236	protein_coding	BOP1	ENSG00000261236	protein_coding
BORA	2316.41	-0.0479743	0.0209768	-2.28702	0.0221949	0.119164	-0.0501635	0.0263914	-1.90075	0.0573349	0.315058	774.089	0.0340943	0.105134	0.324294	0.745715	0.924621	-0.00823841	0.105238	-0.0782837	0.937602	0.99565	chr13	72727749	72756198	ENSG00000136122	protein_coding	BORA	ENSG00000136122	protein_coding
BORCS5	1035.53	-0.0755378	0.0324583	-2.32723	0.0199532	0.11074	-0.0367991	0.0408001	-0.901936	0.367091	0.72187	582.927	0.125132	0.0424133	2.95029	0.00317471	0.0666358	0.0816902	0.0424391	1.92488	0.0542441	0.460476	chr12	12357079	12469694	ENSG00000165714	protein_coding	BORCS5	ENSG00000165714	protein_coding
BORCS6	1187.1	-0.103399	0.0254281	-4.06632	4.77619e-05	0.00119872	-0.11403	0.031922	-3.57214	0.000354081	0.0145077	338.366	-0.0543012	0.058842	-0.92283	0.356096	0.740182	-0.0529543	0.0589791	-0.897849	0.369266	0.846771	chr17	8188333	8190907	ENSG00000196544	protein_coding	BORCS6	ENSG00000196544	protein_coding
BORCS7	584.157	0.0568228	0.0332097	1.71103	0.0870758	0.289324	0.0606448	0.0417589	1.45226	0.146429	0.496542	1042.6	-0.000356622	0.0491268	-0.00725922	0.994208	0.998764	-0.00103149	0.0491547	-0.0209846	0.983258	0.999772	chr10	102854223	102864961	ENSG00000166275	protein_coding	BORCS7	ENSG00000166275	protein_coding
BORCS8	585.315	-0.0648762	0.025898	-2.50507	0.0122428	0.0794365	0.0190678	0.0324343	0.587891	0.556606	0.83932	574.52	0.049762	0.0495703	1.00387	0.315442	0.709534	-0.0451553	0.0496526	-0.909425	0.363126	0.843069	chr19	19176903	19192591	ENSG00000254901	protein_coding	BORCS8	ENSG00000254901	protein_coding
BORCS8-MEF2B	308.107	-0.0293927	0.0501461	-0.586141	0.557781	0.788112	-0.00651484	0.0629693	-0.103461	0.917597	0.978215	178.451	-0.153697	0.0922438	-1.66621	0.0956719	0.43697	-0.116051	0.0924651	-1.25507	0.209452	0.730756	chr19	19145567	19192158	ENSG00000064489	protein_coding	BORCS8-MEF2B	ENSG00000064489	protein_coding
BPGM	1541.64	0.0287589	0.0385986	0.745077	0.456225	0.719538	0.0742575	0.0485642	1.52906	0.12625	0.464764	1175.04	0.0347227	0.0502818	0.690563	0.48984	0.819891	-0.0484713	0.050338	-0.962916	0.33559	0.829946	chr7	134646808	134679813	ENSG00000172331	protein_coding	BPGM	ENSG00000172331	protein_coding
BPHL	536.439	-0.173833	0.0330857	-5.25404	1.488e-07	1.02229e-05	-0.0666635	0.0414397	-1.60869	0.107685	0.431087	604.693	-0.057542	0.049264	-1.16803	0.242793	0.643638	-0.0994026	0.0493031	-2.01615	0.0437842	0.42223	chr6	3118374	3153578	ENSG00000137274	protein_coding	BPHL	ENSG00000137274	protein_coding
BPNT1	2482.27	-0.115765	0.0263306	-4.3966	1.09958e-05	0.000364376	-0.130466	0.0331285	-3.93816	8.21083e-05	0.00513526	1286.43	-0.075035	0.0353426	-2.12308	0.0337474	0.267615	-0.0993713	0.0353778	-2.80887	0.00497165	0.141484	chr1	220057482	220090462	ENSG00000162813	protein_coding	BPNT1	ENSG00000162813	protein_coding
BPNT2	3950.46	-0.0396431	0.0236746	-1.6745	0.0940318	0.303359	-0.0711932	0.0298048	-2.38865	0.0169105	0.164399	14975.9	0.0503374	0.0345299	1.45779	0.144897	0.519232	-0.00892778	0.0345624	-0.258309	0.796168	0.969687	chr8	56957933	56993844	ENSG00000104331	protein_coding	IMPAD1	ENSG00000104331	protein_coding
BPTF	9070.86	-0.00515904	0.0332902	-0.154972	0.876844	0.953927	-0.0758547	0.0418877	-1.8109	0.0701557	0.347092	4564.86	-0.0140718	0.057403	-0.245141	0.806348	0.944779	0.0361254	0.0574582	0.628725	0.529529	0.908001	chr17	67825524	67984378	ENSG00000171634	protein_coding	BPTF	ENSG00000171634	protein_coding
BRAF	1944.27	-0.00583654	0.0375953	-0.155247	0.876627	0.953828	-0.0600485	0.0472929	-1.26972	0.204186	0.571142	750.989	-0.00225248	0.0325336	-0.0692354	0.944802	0.986955	-0.0289689	0.0325137	-0.890977	0.372942	0.848903	chr7	140719327	140924764	ENSG00000157764	protein_coding	BRAF	ENSG00000157764	protein_coding
BRAP	2486.95	-0.0589486	0.0127768	-4.61372	3.9552e-06	0.000160366	-0.0312748	0.0160475	-1.94889	0.0513083	0.297695	1574.76	-0.0016218	0.0150564	-0.107715	0.914222	0.977057	-0.0218364	0.0150739	-1.44862	0.147444	0.657643	chr12	111642146	111685986	ENSG00000089234	protein_coding	BRAP	ENSG00000089234	protein_coding
BRAT1	1743.04	0.0755321	0.0191374	3.94684	7.91894e-05	0.00180136	0.0769413	0.0240485	3.19943	0.001377	0.0363362	1333.85	-0.0664596	0.0799151	-0.831628	0.405619	0.771502	-0.0562453	0.0800129	-0.702954	0.482085	0.893189	chr7	2537877	2555727	ENSG00000106009	protein_coding	BRAT1	ENSG00000106009	protein_coding
BRCA1	4580.74	0.0491999	0.0285719	1.72197	0.0850747	0.284937	0.0289685	0.0359489	0.805825	0.420344	0.759808	2122.02	0.0999036	0.14197	0.703694	0.481624	0.816167	0.0713485	0.14211	0.502065	0.615622	0.933898	chr17	43044295	43170245	ENSG00000012048	protein_coding	BRCA1	ENSG00000012048	protein_coding
BRCA2	2824.5	0.00238439	0.0395722	0.0602542	0.951953	0.984174	-0.0769851	0.0498093	-1.5456	0.122202	0.456876	937.104	-0.034746	0.129771	-0.267749	0.788892	0.938453	-0.00799267	0.129879	-0.0615393	0.95093	0.996961	chr13	32315474	32400266	ENSG00000139618	protein_coding	BRCA2	ENSG00000139618	protein_coding
BRD1	2372.97	0.0253273	0.0183412	1.38089	0.167312	0.42355	0.0335009	0.0230487	1.45348	0.14609	0.496256	1857.99	-0.0386983	0.0460437	-0.840469	0.400646	0.767741	-0.00352731	0.0460918	-0.0765281	0.938999	0.995676	chr22	49773283	49827512	ENSG00000100425	protein_coding	BRD1	ENSG00000100425	protein_coding
BRD2	18184.3	0.0425322	0.0172958	2.4591	0.0139284	0.0867926	0.0468813	0.0217583	2.15464	0.0311902	0.229527	11212.2	0.0125146	0.0212239	0.589646	0.555428	0.851572	0.0236555	0.0212437	1.11353	0.26548	0.780458	chr6	32968660	32981505	ENSG00000204256	protein_coding	BRD2	ENSG00000204256	protein_coding
BRD3	1554.14	-0.0570023	0.0299748	-1.90167	0.0572138	0.221448	-0.0107311	0.0376723	-0.284855	0.775755	0.93373	2445.88	-0.00911137	0.0477069	-0.190987	0.848536	0.959229	-0.0301263	0.0477518	-0.630894	0.52811	0.907735	chr9	134030305	134068535	ENSG00000169925	protein_coding	BRD3	ENSG00000169925	protein_coding
BRD3OS	1157.03	0.028574	0.0259205	1.10237	0.270302	0.550892	0.00870431	0.0326073	0.266943	0.789513	0.938164	2154.3	0.0316297	0.0358135	0.883177	0.377141	0.755053	0.0396824	0.0358421	1.10715	0.268231	0.782624	chr9	134025439	134034666	ENSG00000235106	protein_coding	LINC00094	ENSG00000235106	antisense
BRD4	6142.21	0.0100435	0.0279315	0.359574	0.719166	0.881218	0.00471208	0.0351326	0.134123	0.893306	0.971421	4780.31	-0.0185634	0.046294	-0.400988	0.688429	0.904302	0.033571	0.0463394	0.724459	0.468784	0.888052	chr19	15235519	15332545	ENSG00000141867	protein_coding	BRD4	ENSG00000141867	protein_coding
BRD7	7052.83	0.0353185	0.0143853	2.45517	0.0140816	0.0874868	0.044521	0.018087	2.46149	0.013836	0.147906	4850.37	0.0352347	0.016453	2.14154	0.0322309	0.261561	0.0354845	0.0164646	2.1552	0.031146	0.361173	chr16	50313487	50368934	ENSG00000166164	protein_coding	BRD7	ENSG00000166164	protein_coding
BRD8	2484.08	-0.0187218	0.0163472	-1.14526	0.252101	0.531267	-0.0220813	0.0205445	-1.07481	0.282461	0.652992	3176.81	0.00364678	0.0332126	0.109801	0.912567	0.977057	0.0524349	0.0332449	1.57723	0.114742	0.607613	chr5	138139766	138178986	ENSG00000112983	protein_coding	BRD8	ENSG00000112983	protein_coding
BRD9	2059.35	0.0209108	0.0186463	1.12145	0.262098	0.542461	0.040131	0.0234213	1.71344	0.0866318	0.386931	2365.94	0.00997143	0.0319524	0.312071	0.754986	0.927817	-0.00765758	0.0319872	-0.239395	0.810799	0.972689	chr5	850291	892824	ENSG00000028310	protein_coding	BRD9	ENSG00000028310	protein_coding
BRF1	1338.58	0.0697866	0.0232813	2.99755	0.00272164	0.0268863	0.0569988	0.0292499	1.94868	0.0513332	0.297706	1213.32	0.0237331	0.0406015	0.584538	0.558859	0.853391	0.0263198	0.0406524	0.647437	0.517349	0.904022	chr14	105209286	105315589	ENSG00000185024	protein_coding	BRF1	ENSG00000185024	protein_coding
BRF2	826.98	-0.0139492	0.0230133	-0.606138	0.544423	0.780996	-0.0135159	0.0289108	-0.467505	0.640139	0.879537	707.822	0.0156538	0.04419	0.354238	0.72316	0.9173	-0.0221328	0.0442052	-0.500684	0.616594	0.933898	chr8	37843268	37849904	ENSG00000104221	protein_coding	BRF2	ENSG00000104221	protein_coding
BRI3	1893.66	-0.0333429	0.0414945	-0.803549	0.421657	0.693903	0.0331331	0.0521742	0.635046	0.525398	0.823121	3958.57	0.0781717	0.0628806	1.24318	0.213803	0.612642	0.0133931	0.062954	0.212743	0.831527	0.976556	chr7	98252379	98310441	ENSG00000164713	protein_coding	BRI3	ENSG00000164713	protein_coding
BRI3BP	6753.66	-0.00896232	0.0286176	-0.313175	0.754148	0.897192	-0.061084	0.0360134	-1.69615	0.0898583	0.395277	1019.99	0.0909151	0.0892924	1.01817	0.308596	0.704111	0.145355	0.0893598	1.62662	0.103817	0.588406	chr12	124993700	125031231	ENSG00000184992	protein_coding	BRI3BP	ENSG00000184992	protein_coding
BRINP1	NA	NA	NA	NA	NA	NA	NA	NA	NA	NA	NA	386.246	-0.393309	0.215294	-1.82685	0.0677223	0.375959	-0.00189634	0.215429	-0.00880259	0.992977	0.999772	chr9	119153458	119369467	ENSG00000078725	protein_coding	BRINP1	ENSG00000078725	protein_coding
BRIP1	1878.42	0.0198635	0.0356624	0.556986	0.577537	0.802189	-0.0464704	0.0449026	-1.03492	0.300708	0.669516	1290.63	0.02769	0.136178	0.203336	0.838872	0.955574	0.0150778	0.136305	0.110619	0.911919	0.991374	chr17	61681266	61863521	ENSG00000136492	protein_coding	BRIP1	ENSG00000136492	protein_coding
BRIX1	4117.79	-0.021517	0.0233921	-0.919841	0.357656	0.637268	0.00297102	0.0294152	0.101003	0.919548	0.978913	2129.48	-0.0693398	0.0564627	-1.22806	0.219423	0.618996	-0.064193	0.0565159	-1.13584	0.256023	0.772262	chr5	34915376	34925996	ENSG00000113460	protein_coding	BRIX1	ENSG00000113460	protein_coding
BRK1	6886.39	0.00263788	0.0187694	0.140541	0.888232	0.958026	0.0501797	0.0236098	2.12537	0.0335555	0.239358	7075.85	0.0410361	0.0273633	1.49968	0.133698	0.500389	-0.00202389	0.0273924	-0.073885	0.941102	0.996382	chr3	10115592	10127190	ENSG00000254999	protein_coding	BRK1	ENSG00000254999	protein_coding
BRMS1	2662.69	-0.0103127	0.0249059	-0.414066	0.678826	0.862271	0.0193331	0.0313094	0.617486	0.536914	0.828336	1898.99	0.0055683	0.0536658	0.103759	0.917361	0.978397	-0.0283312	0.0537298	-0.52729	0.597992	0.92805	chr11	66337333	66345125	ENSG00000174744	protein_coding	BRMS1	ENSG00000174744	protein_coding
BRMS1L	842.446	-0.0210035	0.029633	-0.708789	0.478455	0.735208	0.0244844	0.0373034	0.656358	0.511594	0.815947	1105.36	-0.024225	0.0239124	-1.01307	0.311027	0.705747	-0.0384125	0.0239123	-1.60639	0.108188	0.595269	chr14	35826318	35932325	ENSG00000100916	protein_coding	BRMS1L	ENSG00000100916	protein_coding
BROX	1507.77	-0.0326174	0.0232791	-1.40115	0.16117	0.415192	-0.0639524	0.0293073	-2.18213	0.0290997	0.221885	4489.68	-0.0600241	0.0301038	-1.9939	0.0461629	0.310519	-0.0481142	0.0301146	-1.5977	0.110109	0.597815	chr1	222712553	222735196	ENSG00000162819	protein_coding	BROX	ENSG00000162819	protein_coding
BRPF1	1701.85	-0.0133808	0.0198721	-0.673348	0.500726	0.750978	-0.0285995	0.0249622	-1.14571	0.251915	0.622432	1339.49	-0.0915122	0.0337863	-2.70855	0.0067577	0.107962	-0.0254291	0.0338046	-0.752239	0.451907	0.881904	chr3	9731729	9748018	ENSG00000156983	protein_coding	BRPF1	ENSG00000156983	protein_coding
BRPF3	1549.15	0.109114	0.0303884	3.59065	0.00032985	0.00539946	0.0185201	0.0382459	0.484237	0.628217	0.875063	2662.4	-0.0469903	0.0473121	-0.993198	0.320613	0.713105	-0.00580853	0.0473497	-0.122673	0.902366	0.990123	chr6	36196744	36232790	ENSG00000096070	protein_coding	BRPF3	ENSG00000096070	protein_coding
BRSK1	NA	NA	NA	NA	NA	NA	NA	NA	NA	NA	NA	361.112	-0.105875	0.0793073	-1.33499	0.181879	0.573461	-0.0570823	0.079488	-0.718125	0.47268	0.889733	chr19	55282072	55312533	ENSG00000160469	protein_coding	BRSK1	ENSG00000160469	protein_coding
BRWD1	2380.08	-0.0161218	0.0318267	-0.506548	0.612472	0.824733	-0.0320923	0.0400487	-0.801333	0.422939	0.761514	2699.83	0.0159562	0.0373466	0.427248	0.669199	0.900011	0.0301192	0.0373762	0.805839	0.420336	0.873156	chr21	39184176	39321559	ENSG00000185658	protein_coding	BRWD1	ENSG00000185658	protein_coding
BSCL2	422.422	-0.11913	0.0456407	-2.61017	0.00904971	0.0645702	-0.171189	0.0573747	-2.98371	0.0028478	0.0583853	639.178	-0.066232	0.0789534	-0.838875	0.401539	0.768432	-0.00739279	0.0790258	-0.0935492	0.925467	0.993642	chr11	62690275	62709845	ENSG00000168000	protein_coding	BSCL2	ENSG00000168000	protein_coding
BSDC1	2600.56	-0.00164941	0.0191707	-0.086038	0.931436	0.976877	-0.00516166	0.0240898	-0.214268	0.830338	0.953366	3950	0.0596247	0.0301007	1.98084	0.0476091	0.314149	0.0245591	0.0301367	0.814923	0.415116	0.870027	chr1	32365103	32394731	ENSG00000160058	protein_coding	BSDC1	ENSG00000160058	protein_coding
BSG	16183.1	-0.0817556	0.0344093	-2.37598	0.0175026	0.100821	-0.0226828	0.0432931	-0.523936	0.600323	0.862233	22382.4	-0.00959142	0.0574021	-0.167092	0.867298	0.964547	-0.0312298	0.0574609	-0.543497	0.586787	0.924994	chr19	571277	583493	ENSG00000172270	protein_coding	BSG	ENSG00000172270	protein_coding
BSG-AS1	109.07	-0.166711	0.0592503	-2.81367	0.00489788	0.0418345	-0.110167	0.073905	-1.49066	0.136052	0.479521	NA	NA	NA	NA	NA	NA	NA	NA	NA	NA	NA	chr19	567210	572228	ENSG00000267751	lncRNA	AC009005.2	ENSG00000267751	antisense
BSPRY	445.345	-0.00238149	0.0682547	-0.0348912	0.972166	0.990442	-0.052651	0.0858716	-0.613136	0.539787	0.830108	NA	NA	NA	NA	NA	NA	NA	NA	NA	NA	NA	chr9	113349541	113371233	ENSG00000119411	protein_coding	BSPRY	ENSG00000119411	protein_coding
BST1	NA	NA	NA	NA	NA	NA	NA	NA	NA	NA	NA	999.557	-0.0333568	0.112458	-0.296616	0.766759	0.932126	-0.13364	0.112599	-1.18687	0.23528	0.752397	chr4	15702950	15738313	ENSG00000109743	protein_coding	BST1	ENSG00000109743	protein_coding
BST2	16879	0.0297679	0.030252	0.983999	0.325116	0.606994	0.0508986	0.0380623	1.33724	0.181143	0.542577	64.194	0.0116752	0.210174	0.0555499	0.9557	0.989622	-0.0255948	0.210839	-0.121395	0.903378	0.990285	chr19	17402939	17405648	ENSG00000130303	protein_coding	BST2	ENSG00000130303	protein_coding
BTAF1	6561.79	-0.00772251	0.0272152	-0.283757	0.776597	0.908539	-0.024496	0.0342427	-0.715363	0.474385	0.794418	2994.48	-0.00537491	0.0296741	-0.181131	0.856264	0.961813	-0.0290968	0.0296917	-0.979965	0.327104	0.825899	chr10	91923769	92030325	ENSG00000095564	protein_coding	BTAF1	ENSG00000095564	protein_coding
BTBD1	8599.71	-0.0493297	0.0170756	-2.88891	0.00386583	0.0349183	-0.0362956	0.0214854	-1.68931	0.0911596	0.397912	6860.37	0.00101538	0.0324071	0.0313319	0.975005	0.994009	-0.000480303	0.032436	-0.0148077	0.988186	0.999772	chr15	83016422	83067354	ENSG00000064726	protein_coding	BTBD1	ENSG00000064726	protein_coding
BTBD10	2138.19	-0.0674222	0.0173144	-3.894	9.86043e-05	0.00214169	-0.0554677	0.0217684	-2.54808	0.0108317	0.128628	2445.68	-0.0845881	0.0337452	-2.50667	0.0121875	0.153195	-0.00931974	0.0337611	-0.27605	0.78251	0.966196	chr11	13388001	13463297	ENSG00000148925	protein_coding	BTBD10	ENSG00000148925	protein_coding
BTBD11	NA	NA	NA	NA	NA	NA	NA	NA	NA	NA	NA	240.857	0.154806	0.166767	0.928279	0.353263	0.737873	-0.121697	0.166948	-0.728955	0.466029	0.886358	chr12	107318413	107659642	ENSG00000151136	protein_coding	BTBD11	ENSG00000151136	protein_coding
BTBD19	NA	NA	NA	NA	NA	NA	NA	NA	NA	NA	NA	159.252	-0.20327	0.115435	-1.76091	0.0782534	0.401144	0.0718283	0.115469	0.622056	0.533905	0.909241	chr1	44808482	44815585	ENSG00000222009	protein_coding	BTBD19	ENSG00000222009	protein_coding
BTBD2	4808.14	0.020216	0.0335669	0.602259	0.547001	0.782888	0.014153	0.0422234	0.335194	0.737479	0.920446	4487.39	0.00675117	0.0623169	0.108336	0.913729	0.977057	0.00305227	0.0623829	0.0489279	0.960977	0.998067	chr19	1985438	2034881	ENSG00000133243	protein_coding	BTBD2	ENSG00000133243	protein_coding
BTBD3	572.107	-0.0732749	0.107732	-0.680159	0.496404	0.748291	-0.00271357	0.135526	-0.0200225	0.984025	0.996302	1639.96	0.04715	0.0635941	0.74142	0.458439	0.805154	0.12762	0.0636335	2.00554	0.0449053	0.426424	chr20	11890723	11926609	ENSG00000132640	protein_coding	BTBD3	ENSG00000132640	protein_coding
BTBD6	1367.93	-0.0448115	0.0280049	-1.60013	0.10957	0.332307	-0.0889864	0.0351912	-2.52866	0.01145	0.132953	3013.88	-0.0421878	0.0516218	-0.817248	0.413787	0.776517	-0.052729	0.0516762	-1.02037	0.307552	0.816316	chr14	105248490	105251093	ENSG00000184887	protein_coding	BTBD6	ENSG00000184887	protein_coding
BTBD7	2093.97	-0.00448771	0.0237672	-0.188819	0.850234	0.941228	0.00428285	0.0299033	0.143223	0.886114	0.968832	4339.96	-0.0282477	0.0266171	-1.06126	0.288571	0.686903	-0.0729721	0.0266328	-2.73994	0.00614507	0.161034	chr14	93237550	93333092	ENSG00000011114	protein_coding	BTBD7	ENSG00000011114	protein_coding
BTBD8	NA	NA	NA	NA	NA	NA	NA	NA	NA	NA	NA	47.8666	0.0578429	0.0940577	0.614972	0.538573	0.84507	0.173142	0.0935963	1.84988	0.0643303	0.492947	chr1	92080305	92147836	ENSG00000189195	protein_coding	BTBD8	ENSG00000189195	protein_coding
BTBD9	882.125	0.0647219	0.0346533	1.8677	0.0618043	0.232016	-0.0919256	0.0436036	-2.10821	0.0350126	0.245538	12312	0.0224357	0.0597778	0.375318	0.707424	0.911347	-0.0182487	0.0597982	-0.305171	0.760236	0.961229	chr6	38168451	38640148	ENSG00000183826	protein_coding	BTBD9	ENSG00000183826	protein_coding
BTD	251.415	0.0033025	0.0326014	0.101299	0.919313	0.971453	-0.0416667	0.0410217	-1.01572	0.309761	0.67701	1055.68	-0.0475139	0.0484532	-0.980613	0.326784	0.718889	0.0467026	0.0484617	0.963701	0.335196	0.829929	chr3	15601341	15645822	ENSG00000169814	protein_coding	BTD	ENSG00000169814	protein_coding
BTF3	38474.3	0.00648816	0.0179297	0.361866	0.717452	0.880604	0.0134793	0.0225585	0.597525	0.550157	0.835757	19859.9	0.0432036	0.0261552	1.65181	0.0985726	0.442507	0.0186426	0.0261823	0.712032	0.476445	0.890797	chr5	73498408	73505635	ENSG00000145741	protein_coding	BTF3	ENSG00000145741	protein_coding
BTF3L4	3562.85	-0.016865	0.0188849	-0.893038	0.371837	0.651476	-0.00469236	0.0237627	-0.197467	0.843462	0.956105	3849.39	-0.0830836	0.0382176	-2.17396	0.029708	0.250388	-0.0386743	0.0382473	-1.01117	0.311937	0.818633	chr1	52056125	52090716	ENSG00000134717	protein_coding	BTF3L4	ENSG00000134717	protein_coding
BTG1	28325	-0.0461117	0.0312342	-1.47632	0.139858	0.382844	-0.0241406	0.0392999	-0.614266	0.53904	0.829804	5043.46	0.068237	0.0586797	1.16287	0.244881	0.645016	0.082678	0.0587376	1.40758	0.159255	0.676026	chr12	92140278	92145897	ENSG00000133639	protein_coding	BTG1	ENSG00000133639	protein_coding
BTG2	13684.1	0.0547622	0.0422541	1.29602	0.194969	0.461606	-0.0549891	0.0531691	-1.03423	0.301029	0.669812	481.776	-0.0685845	0.0910197	-0.753513	0.451141	0.800655	0.000156795	0.0910746	0.00172161	0.998626	0.999772	chr1	203305491	203309602	ENSG00000159388	protein_coding	BTG2	ENSG00000159388	protein_coding
BTG3	3239.04	0.0612715	0.0234408	2.61388	0.00895204	0.0641256	0.0807051	0.0294864	2.73702	0.00619979	0.0935763	2252.35	-0.00860264	0.0625234	-0.137591	0.890564	0.970644	0.00882063	0.0625823	0.140944	0.887914	0.987926	chr21	17593653	17612947	ENSG00000154640	protein_coding	BTG3	ENSG00000154640	protein_coding
BTG3-AS1	17.4005	0.14344	0.0606018	2.36693	0.0179363	0.102632	-0.0589413	0.0764708	-0.770769	0.440844	0.773681	12.3548	-0.0192433	0.107675	-0.178717	0.85816	0.962364	0.0239513	0.10697	0.223908	0.822829	0.975199	chr21	17611744	17633199	ENSG00000280594	lncRNA	AP000432.1	ENSG00000280594	processed_transcript
BTLA	5773.4	-0.0201497	0.0510927	-0.394375	0.693304	0.870381	0.0116134	0.0642868	0.18065	0.856642	0.959395	NA	NA	NA	NA	NA	NA	NA	NA	NA	NA	NA	chr3	112463968	112499561	ENSG00000186265	protein_coding	BTLA	ENSG00000186265	protein_coding
BTN2A1	1783.97	0.0190747	0.0266571	0.715557	0.474265	0.731952	0.00671862	0.0335058	0.200521	0.841073	0.955956	2354.25	0.000504423	0.0496168	0.0101664	0.991889	0.998186	0.0252541	0.0496611	0.508529	0.611083	0.93304	chr6	26457904	26476621	ENSG00000112763	protein_coding	BTN2A1	ENSG00000112763	protein_coding
BTN2A2	2009.44	0.00173331	0.0261156	0.0663707	0.947083	0.982136	0.0468499	0.0328284	1.42712	0.153546	0.506165	466.093	-0.0373778	0.0559602	-0.667934	0.504175	0.827541	0.0235168	0.0559932	0.419994	0.67449	0.944838	chr6	26383096	26394874	ENSG00000124508	protein_coding	BTN2A2	ENSG00000124508	protein_coding
BTN3A1	2757.17	0.0364043	0.036484	0.997817	0.318368	0.600569	-0.10956	0.0459131	-2.38624	0.0170215	0.16476	1263.43	-0.115136	0.0708464	-1.62514	0.104132	0.453289	-0.0336641	0.0709069	-0.474764	0.634955	0.937132	chr6	26402237	26415216	ENSG00000026950	protein_coding	BTN3A1	ENSG00000026950	protein_coding
BTN3A2	6825.04	-0.00798554	0.0528538	-0.151087	0.879907	0.955223	0.00638032	0.0665025	0.095941	0.923567	0.980092	1722.62	-0.0323562	0.0882187	-0.366772	0.713789	0.913826	0.0656699	0.0882978	0.743732	0.457039	0.883174	chr6	26365159	26378320	ENSG00000186470	protein_coding	BTN3A2	ENSG00000186470	protein_coding
BTN3A3	2725.73	0.0288866	0.0334527	0.863507	0.387859	0.664656	-0.104148	0.0421047	-2.47354	0.0133782	0.14518	857.986	-0.0359394	0.0807	-0.445345	0.65607	0.894512	-0.0858468	0.0807995	-1.06247	0.288024	0.800165	chr6	26440472	26453415	ENSG00000111801	protein_coding	BTN3A3	ENSG00000111801	protein_coding
BTRC	1844.23	0.0939343	0.017219	5.45527	4.88993e-08	3.9831e-06	0.0345989	0.0216897	1.59517	0.110674	0.436426	1489.27	0.127495	0.0250882	5.08185	3.73777e-07	5.75023e-05	0.0721562	0.02509	2.87589	0.00402889	0.126949	chr10	101354033	101557321	ENSG00000166167	protein_coding	BTRC	ENSG00000166167	protein_coding
BUB1	11549.4	0.0386703	0.0263202	1.46923	0.141771	0.385587	0.0365908	0.0331176	1.10487	0.269214	0.639447	3772.63	0.169575	0.167961	1.00961	0.312683	0.707702	0.106694	0.16813	0.634591	0.525695	0.906996	chr2	110637698	110678114	ENSG00000169679	protein_coding	BUB1	ENSG00000169679	protein_coding
BUB1B	7347.58	0.0326284	0.0245896	1.32692	0.184535	0.448016	0.0162808	0.0309398	0.52621	0.598742	0.86128	3101.15	0.109987	0.165696	0.663787	0.506827	0.828512	0.0938988	0.165862	0.566125	0.571309	0.920209	chr15	40161023	40221136	ENSG00000156970	protein_coding	BUB1B	ENSG00000156970	protein_coding
BUB3	12878.5	-0.0462401	0.022911	-2.01825	0.0435656	0.186008	-0.0635742	0.028827	-2.20537	0.027428	0.21548	7483.4	0.0231096	0.0757584	0.305043	0.760333	0.930068	0.0178636	0.0758352	0.235558	0.813776	0.973159	chr10	123154277	123170467	ENSG00000154473	protein_coding	BUB3	ENSG00000154473	protein_coding
BUD13	2156.6	-0.0123773	0.0168754	-0.733454	0.463281	0.725174	0.00113365	0.0211781	0.0535293	0.95731	0.989031	990.013	-0.0134673	0.0427076	-0.315336	0.752506	0.926699	0.00410503	0.0427447	0.0960361	0.923492	0.993642	chr11	116748170	116772988	ENSG00000137656	protein_coding	BUD13	ENSG00000137656	protein_coding
BUD23	3307.19	-0.0634491	0.0179752	-3.52982	0.000415844	0.00650572	-0.0141927	0.0225874	-0.628346	0.529777	0.825036	2263.4	-0.0389307	0.02998	-1.29856	0.194096	0.589981	-0.0670802	0.030015	-2.23489	0.0254246	0.32881	chr7	73683025	73705161	ENSG00000071462	protein_coding	WBSCR22	ENSG00000071462	protein_coding
BUD31	4980.37	-0.0209609	0.0224566	-0.9334	0.350613	0.631731	0.022832	0.028234	0.808671	0.418705	0.757953	4077.29	-0.0387277	0.0316902	-1.22207	0.22168	0.621687	-0.0476262	0.0317243	-1.50126	0.133289	0.641288	chr7	99408641	99419616	ENSG00000106245	protein_coding	BUD31	ENSG00000106245	protein_coding
BVES	NA	NA	NA	NA	NA	NA	NA	NA	NA	NA	NA	1925.97	-0.162303	0.0648933	-2.50107	0.0123819	0.154165	-0.0862991	0.064942	-1.32886	0.183893	0.700563	chr6	105096822	105137174	ENSG00000112276	protein_coding	BVES	ENSG00000112276	protein_coding
BYSL	1610.47	-0.01246	0.0230613	-0.540301	0.58899	0.809381	0.0141004	0.0289753	0.486635	0.626517	0.874777	1235.65	-0.0610795	0.0604305	-1.01074	0.312141	0.707035	-0.045815	0.0604792	-0.757534	0.44873	0.880658	chr6	41921188	41933046	ENSG00000112578	protein_coding	BYSL	ENSG00000112578	protein_coding
BZW1	20617.4	0.0135068	0.0229624	0.588214	0.556389	0.787363	0.033365	0.0288941	1.15473	0.2482	0.618647	26632.8	0.0422565	0.0409758	1.03125	0.302421	0.699664	0.0400889	0.0410154	0.97741	0.328366	0.826382	chr2	200810594	200827338	ENSG00000082153	protein_coding	BZW1	ENSG00000082153	protein_coding
BZW2	323.797	-0.328875	0.0970608	-3.38834	0.000703166	0.0097207	-0.531997	0.122089	-4.35744	1.31592e-05	0.00132107	4361.84	-0.0161688	0.058774	-0.275102	0.783238	0.93655	-0.0807371	0.0588328	-1.37231	0.169966	0.685619	chr7	16646131	16706523	ENSG00000136261	protein_coding	BZW2	ENSG00000136261	protein_coding
C10orf88	873.288	-0.00502592	0.0190947	-0.26321	0.792389	0.915238	-0.00384157	0.0240406	-0.159796	0.873042	0.964359	742.966	-0.0511291	0.0378619	-1.35041	0.176884	0.56664	-0.0625665	0.0378726	-1.65202	0.0985296	0.580309	chr10	122930903	122954403	ENSG00000119965	protein_coding	C10orf88	ENSG00000119965	protein_coding
C10orf90	NA	NA	NA	NA	NA	NA	NA	NA	NA	NA	NA	83.6887	0.422386	0.122839	3.43854	0.000584863	0.0200471	0.339939	0.123048	2.76265	0.00573338	0.154584	chr10	126424997	126670446	ENSG00000154493	protein_coding	C10orf90	ENSG00000154493	protein_coding
C10orf95-AS1	319.831	0.0484508	0.0290129	1.66997	0.0949248	0.305083	0.0764645	0.0362864	2.10725	0.0350959	0.245538	55.2855	0.204242	0.101485	2.01253	0.0441645	0.303807	0.1926	0.101814	1.89169	0.0585322	0.475697	chr10	102449817	102461106	ENSG00000269609	lncRNA	RPARP-AS1	ENSG00000269609	processed_transcript
C10orf99	120.892	0.0676177	0.146137	0.462699	0.64358	0.842844	0.169857	0.183792	0.924179	0.355393	0.712884	NA	NA	NA	NA	NA	NA	NA	NA	NA	NA	NA	chr10	84173738	84185294	ENSG00000188373	protein_coding	C10orf99	ENSG00000188373	protein_coding
C11orf1	1691.01	-0.137834	0.0308781	-4.46381	8.05153e-06	0.000280631	-0.154369	0.0388015	-3.97844	6.93696e-05	0.00458075	325.805	-0.189621	0.0457175	-4.14767	3.3587e-05	0.00230551	-0.155823	0.0457953	-3.40261	0.000667465	0.0405958	chr11	111878935	111885975	ENSG00000137720	protein_coding	C11orf1	ENSG00000137720	protein_coding
C11orf24	2769.04	0.00466888	0.0316863	0.147347	0.882858	0.956055	5.05608e-05	0.0398567	0.00126857	0.998988	0.999631	5230.23	0.0651832	0.0425505	1.5319	0.125547	0.488387	-0.00530345	0.0425974	-0.124502	0.900918	0.989645	chr11	68261335	68272001	ENSG00000171067	protein_coding	C11orf24	ENSG00000171067	protein_coding
C11orf54	1970.06	-0.0245665	0.0273792	-0.897267	0.369576	0.649414	-0.045414	0.0344548	-1.31808	0.187478	0.550868	947.109	-0.0218125	0.0794618	-0.274503	0.783698	0.93662	-0.0847235	0.0795418	-1.06514	0.286811	0.79911	chr11	93741591	93764749	ENSG00000182919	protein_coding	C11orf54	ENSG00000182919	protein_coding
C11orf58	11479.2	-0.00247492	0.0164499	-0.150451	0.880409	0.955268	0.0384585	0.0206966	1.8582	0.0631403	0.330473	9472.7	-0.00976772	0.016214	-0.602426	0.54689	0.847553	-0.0181529	0.0162285	-1.11858	0.263319	0.778405	chr11	16613132	16756881	ENSG00000110696	protein_coding	C11orf58	ENSG00000110696	protein_coding
C11orf65	78.2211	-0.0354924	0.0326546	-1.08691	0.277079	0.558096	0.0128601	0.0408292	0.314974	0.752781	0.92569	NA	NA	NA	NA	NA	NA	NA	NA	NA	NA	NA	chr11	108308519	108467531	ENSG00000166323	protein_coding	C11orf65	ENSG00000166323	protein_coding
C11orf68	1497.91	0.0464337	0.0235166	1.97451	0.0483237	0.198714	0.0162144	0.0295598	0.54853	0.583328	0.85321	3518.94	0.0972149	0.0430135	2.2601	0.023815	0.223639	0.0258826	0.043067	0.600985	0.54785	0.911706	chr11	65916808	65919117	ENSG00000175573	protein_coding	C11orf68	ENSG00000175573	protein_coding
C11orf71	145.954	0.0271694	0.0319697	0.849849	0.395409	0.671421	-0.00628485	0.0396714	-0.158423	0.874124	0.964859	39.369	-0.0170887	0.097189	-0.175829	0.860428	0.962605	0.0359737	0.0972673	0.369844	0.711499	0.951281	chr11	114391443	114400550	ENSG00000180425	protein_coding	C11orf71	ENSG00000180425	protein_coding
C11orf80	454.696	0.113884	0.0387836	2.93638	0.00332065	0.0312235	0.0597245	0.0487641	1.22476	0.220665	0.589868	212.857	0.0129591	0.0943024	0.137421	0.890698	0.970644	-0.0190781	0.094416	-0.202065	0.839866	0.977802	chr11	66744451	66843328	ENSG00000173715	protein_coding	C11orf80	ENSG00000173715	protein_coding
C11orf87	NA	NA	NA	NA	NA	NA	NA	NA	NA	NA	NA	1523.92	-0.315651	0.227184	-1.38941	0.164709	0.551625	-0.596681	0.227438	-2.62349	0.00870347	0.193227	chr11	109422120	109429114	ENSG00000185742	protein_coding	C11orf87	ENSG00000185742	protein_coding
C11orf96	NA	NA	NA	NA	NA	NA	NA	NA	NA	NA	NA	244.788	0.344108	0.227768	1.51078	0.130843	0.495934	-0.30207	0.228327	-1.32297	0.185845	0.703081	chr11	43925342	43944338	ENSG00000187479	protein_coding	C11orf96	ENSG00000187479	protein_coding
C11orf98	2273.34	-0.0125727	0.0295779	-0.425071	0.670785	0.858215	0.0339069	0.037184	0.911869	0.361838	0.717766	1281.17	-0.0382491	0.061288	-0.624089	0.532569	0.841995	-0.0752015	0.0613667	-1.22545	0.220407	0.738438	chr11	62662816	62665217	ENSG00000278615	protein_coding	C11orf98	ENSG00000278615	protein_coding
C12orf29	1247.37	0.000856903	0.0222313	0.0385448	0.969253	0.989393	-0.00987594	0.0279706	-0.353083	0.724026	0.91567	1380.74	-0.0379198	0.0339184	-1.11797	0.263579	0.664333	-0.0261679	0.0339289	-0.771257	0.440555	0.879032	chr12	88033846	88050160	ENSG00000133641	protein_coding	C12orf29	ENSG00000133641	protein_coding
C12orf4	2138.74	-0.09278	0.0203539	-4.55834	5.15586e-06	0.000199815	-0.0648961	0.0255944	-2.53556	0.0112268	0.131598	2146.74	-0.107572	0.0389102	-2.76463	0.00569881	0.0967992	-0.0945662	0.0389385	-2.4286	0.0151571	0.254105	chr12	4487728	4538508	ENSG00000047621	protein_coding	C12orf4	ENSG00000047621	protein_coding
C12orf43	1453.39	-0.031997	0.0230675	-1.3871	0.165411	0.421409	-0.0311072	0.0289978	-1.07274	0.283386	0.653644	1123.95	-0.0266232	0.0409524	-0.650102	0.515626	0.833327	-0.023786	0.0409769	-0.580474	0.561595	0.916446	chr12	121000486	121016502	ENSG00000157895	protein_coding	C12orf43	ENSG00000157895	protein_coding
C12orf57	4493.08	0.0124982	0.0417488	0.299366	0.76466	0.902727	0.000360078	0.0525192	0.00685611	0.99453	0.999046	2269.94	-0.102413	0.0703029	-1.45673	0.14519	0.519518	-0.048058	0.0703804	-0.682832	0.494713	0.897737	chr12	6942978	6946003	ENSG00000111678	protein_coding	C12orf57	ENSG00000111678	protein_coding
C12orf60	159.364	-0.0569959	0.0337174	-1.6904	0.0909514	0.297222	-0.061158	0.042376	-1.44322	0.148957	0.50019	NA	NA	NA	NA	NA	NA	NA	NA	NA	NA	NA	chr12	14803572	14906586	ENSG00000182993	protein_coding	C12orf60	ENSG00000182993	protein_coding
C12orf73	630.613	-0.022011	0.0234804	-0.937422	0.348541	0.630062	0.0161307	0.0294602	0.547544	0.584005	0.853612	258.412	-0.0312102	0.0666122	-0.468536	0.639401	0.886783	-0.049424	0.0667073	-0.740908	0.458749	0.883741	chr12	103950202	103965708	ENSG00000204954	protein_coding	C12orf73	ENSG00000204954	protein_coding
C12orf75	7468.62	-0.120624	0.0473745	-2.54618	0.010891	0.0735236	-0.00928602	0.0596055	-0.155791	0.876198	0.965603	23867.6	0.0630904	0.0929318	0.678889	0.497208	0.824283	0.00811464	0.0930263	0.0872294	0.930489	0.994568	chr12	105235290	105396097	ENSG00000235162	protein_coding	C12orf75	ENSG00000235162	protein_coding
C12orf75-AS1	49.8694	-0.0845271	0.093879	-0.900383	0.367916	0.647894	-0.0466479	0.117691	-0.396359	0.69184	0.902439	20.3673	0.0487679	0.154433	0.315787	0.752164	0.926539	0.0962371	0.155023	0.620793	0.534736	0.909692	chr12	105304867	105327017	ENSG00000257642	lncRNA	RP11-474B16.1	ENSG00000257642	antisense
C12orf76	751.69	-0.0341521	0.0353308	-0.966637	0.333726	0.615523	-0.0999311	0.0444063	-2.25038	0.0244246	0.203148	272.475	-0.0423989	0.0635334	-0.667348	0.50455	0.827637	-0.0212034	0.0635937	-0.33342	0.738817	0.958035	chr12	110027028	110073686	ENSG00000174456	protein_coding	C12orf76	ENSG00000174456	protein_coding
C14orf119	2654.38	-0.0446672	0.0181585	-2.45985	0.0138994	0.0866712	-0.0452648	0.0228165	-1.98386	0.0472713	0.285931	3875.09	0.0326357	0.0259116	1.2595	0.20785	0.606008	-0.0127205	0.0259393	-0.490396	0.623854	0.935219	chr14	23094765	23100462	ENSG00000179933	protein_coding	C14orf119	ENSG00000179933	protein_coding
C14orf132	NA	NA	NA	NA	NA	NA	NA	NA	NA	NA	NA	5088.78	0.117853	0.0690935	1.70571	0.0880623	0.420375	-0.00231757	0.0691635	-0.0335086	0.973269	0.999411	chr14	96039324	96094080	ENSG00000227051	protein_coding	C14orf132	ENSG00000227051	lincRNA
C14orf28	258.78	-0.0635566	0.0292205	-2.17507	0.029625	0.144588	-0.0646272	0.0367821	-1.75703	0.0789135	0.36914	375.728	0.0176238	0.0666205	0.26454	0.791364	0.939455	9.3888e-05	0.0667034	0.00140754	0.998877	0.999772	chr14	44897295	44907257	ENSG00000179476	protein_coding	C14orf28	ENSG00000179476	protein_coding
C14orf93	481.765	-0.0126644	0.0239984	-0.527718	0.597695	0.814944	0.00950044	0.0300789	0.315851	0.752116	0.92562	322.452	-0.028828	0.0500177	-0.576356	0.564375	0.855869	0.0150396	0.0500535	0.30047	0.763818	0.962432	chr14	22985908	23010166	ENSG00000100802	protein_coding	C14orf93	ENSG00000100802	protein_coding
C15orf39	8277.9	0.00411278	0.0262792	0.156503	0.875636	0.953207	-0.00376439	0.0330604	-0.113864	0.909346	0.975683	1250.64	-0.00906908	0.0494832	-0.183276	0.854582	0.961192	0.0676428	0.0495161	1.36608	0.171914	0.688207	chr15	75195643	75212169	ENSG00000167173	protein_coding	C15orf39	ENSG00000167173	protein_coding
C15orf40	1015.88	0.0732138	0.0330775	2.2134	0.02687	0.136093	0.0442078	0.0415788	1.06323	0.287678	0.657009	633.83	0.0408573	0.0525289	0.777807	0.436683	0.792031	0.0258729	0.0525732	0.49213	0.622627	0.935076	chr15	82988441	83011641	ENSG00000169609	protein_coding	C15orf40	ENSG00000169609	protein_coding
C15orf48	NA	NA	NA	NA	NA	NA	NA	NA	NA	NA	NA	51.6265	-0.262064	0.215721	-1.21483	0.224432	0.625046	-0.0607357	0.215705	-0.281569	0.778274	0.965661	chr15	45430529	45448761	ENSG00000166920	protein_coding	C15orf48	ENSG00000166920	protein_coding
C15orf61	275.144	-0.0766395	0.039153	-1.95744	0.050296	0.203867	0.0011601	0.0489991	0.0236759	0.981111	0.995467	265.556	-0.0566689	0.0743857	-0.761825	0.446164	0.797578	0.0520272	0.0744379	0.698934	0.484593	0.894582	chr15	67521068	67530143	ENSG00000189227	protein_coding	C15orf61	ENSG00000189227	protein_coding
C16orf54	996.25	-0.107399	0.0596655	-1.80002	0.0718577	0.256053	-0.149011	0.075042	-1.9857	0.0470668	0.28538	NA	NA	NA	NA	NA	NA	NA	NA	NA	NA	NA	chr16	29742463	29746006	ENSG00000185905	protein_coding	C16orf54	ENSG00000185905	protein_coding
C16orf72	3729.2	-0.023213	0.0172969	-1.34204	0.179584	0.441433	-0.0496113	0.0217755	-2.27831	0.0227082	0.195445	5324.51	-0.0405494	0.0243294	-1.66668	0.0955778	0.43697	-0.058759	0.0243404	-2.41406	0.0157759	0.259504	chr16	9091648	9121640	ENSG00000182831	protein_coding	C16orf72	ENSG00000182831	protein_coding
C16orf74	184.21	-0.23963	0.0762686	-3.14192	0.00167846	0.0187378	-0.193156	0.0955831	-2.02082	0.0432984	0.275036	161.35	-0.121145	0.141238	-0.85774	0.391036	0.762389	0.0685456	0.141299	0.48511	0.627598	0.936165	chr16	85690084	85751129	ENSG00000154102	protein_coding	C16orf74	ENSG00000154102	protein_coding
C16orf86	116.337	-0.0382704	0.0492996	-0.776282	0.437582	0.705664	-0.0383746	0.0615977	-0.622989	0.533292	0.826803	102.308	0.0515279	0.0941702	0.547179	0.584256	0.863576	0.183338	0.094322	1.94375	0.051926	0.45177	chr16	67666816	67668758	ENSG00000159761	protein_coding	C16orf86	ENSG00000159761	protein_coding
C16orf87	2671.56	-0.0651183	0.0319604	-2.03747	0.041603	0.18049	-0.103933	0.0402144	-2.58447	0.00975301	0.122108	682.533	-0.0597387	0.0486953	-1.22678	0.219903	0.619601	-0.0485025	0.0486982	-0.995981	0.319259	0.820609	chr16	46796607	46831411	ENSG00000155330	protein_coding	C16orf87	ENSG00000155330	protein_coding
C16orf91	643.205	-0.0301499	0.0237543	-1.26924	0.204354	0.474293	0.00642472	0.0297378	0.216045	0.828952	0.952868	392.397	-0.0188219	0.0475487	-0.395844	0.69222	0.906081	-0.0303402	0.0476294	-0.637006	0.524121	0.906508	chr16	1419744	1420800	ENSG00000174109	protein_coding	C16orf91	ENSG00000174109	protein_coding
C16orf95	170.672	-0.0287927	0.0364424	-0.790088	0.429476	0.700021	0.0129679	0.0455452	0.284726	0.775854	0.93373	130.999	-0.121729	0.0998639	-1.21895	0.222863	0.623368	-0.0413943	0.0999648	-0.414089	0.678809	0.945096	chr16	87083562	87317420	ENSG00000260456	protein_coding	C16orf95	ENSG00000260456	protein_coding
C16orf95-DT	14.2611	0.325101	0.0717689	4.52984	5.90293e-06	0.000221816	0.268364	0.0884349	3.03459	0.00240861	0.0519245	10.2101	0.284409	0.168988	1.68302	0.092372	0.430011	0.35354	0.169183	2.08969	0.0366453	0.388482	chr16	87317509	87318043	ENSG00000270006	lncRNA	RP11-178L8.7	ENSG00000270006	antisense
C17orf100	56.5642	0.0210001	0.0466455	0.450206	0.652562	0.847993	-0.141804	0.0582127	-2.43596	0.0148522	0.154107	58.0743	-0.0877135	0.103685	-0.845962	0.397574	0.766221	0.00286091	0.103886	0.027539	0.97803	0.999772	chr17	6651718	6693202	ENSG00000256806	protein_coding	C17orf100	ENSG00000256806	lincRNA
C17orf107	NA	NA	NA	NA	NA	NA	NA	NA	NA	NA	NA	275.991	-0.305867	0.130728	-2.33971	0.0192987	0.199649	-0.246767	0.130863	-1.88569	0.0593368	0.478763	chr17	4899418	4902932	ENSG00000205710	protein_coding	C17orf107	ENSG00000205710	protein_coding
C17orf49	5607.31	0.0727625	0.025026	2.90747	0.00364365	0.0334783	0.0827551	0.0314798	2.62883	0.00856787	0.113909	2257.42	0.0254266	0.0376103	0.676053	0.499007	0.825617	-0.039556	0.0376715	-1.05002	0.293707	0.805201	chr17	7014495	7017525	ENSG00000258315	protein_coding	C17orf49	ENSG00000258315	protein_coding
C17orf58	337.686	-0.172152	0.0552629	-3.11514	0.00183855	0.0200801	-0.197866	0.0694441	-2.84928	0.0043818	0.0760276	256.203	-0.193375	0.0673971	-2.86919	0.00411524	0.0795802	-0.0572859	0.0673661	-0.850367	0.395121	0.859711	chr17	67991101	67993649	ENSG00000186665	protein_coding	C17orf58	ENSG00000186665	protein_coding
C17orf67	132.817	-0.0115869	0.0320894	-0.36108	0.718039	0.88084	0.105352	0.0397345	2.6514	0.00801581	0.109657	86.5547	-0.0584948	0.0603103	-0.969898	0.332097	0.721994	-0.0270768	0.0606651	-0.446333	0.655357	0.942355	chr17	56791913	56838773	ENSG00000214226	protein_coding	C17orf67	ENSG00000214226	protein_coding
C17orf75	1221.42	0.00561696	0.0186581	0.301047	0.763379	0.902027	-0.0197277	0.023447	-0.841374	0.400138	0.745876	722	0.0185253	0.0337543	0.548828	0.583124	0.863362	-0.0169929	0.0337761	-0.503104	0.614891	0.933898	chr17	32324565	32350023	ENSG00000108666	protein_coding	C17orf75	ENSG00000108666	protein_coding
C17orf80	1670.89	-0.000845015	0.0191417	-0.0441453	0.964789	0.987772	-0.0178051	0.0240519	-0.740278	0.459131	0.785492	1588.84	-0.0873215	0.0310857	-2.80905	0.00496873	0.08942	-0.0556727	0.0310966	-1.79032	0.0734029	0.518052	chr17	73232233	73248947	ENSG00000141219	protein_coding	C17orf80	ENSG00000141219	protein_coding
C17orf97	NA	NA	NA	NA	NA	NA	NA	NA	NA	NA	NA	327.087	-0.025614	0.126983	-0.201712	0.840142	0.955874	0.0371068	0.127106	0.291936	0.770336	0.964406	chr17	410327	431062	ENSG00000187624	protein_coding	C17orf97	ENSG00000187624	protein_coding
C17orf99	175.691	-0.164365	0.0769006	-2.13737	0.0325682	0.153697	-0.0164084	0.0965224	-0.169996	0.865013	0.962085	NA	NA	NA	NA	NA	NA	NA	NA	NA	NA	NA	chr17	78146353	78166177	ENSG00000187997	protein_coding	C17orf99	ENSG00000187997	protein_coding
C18orf21	1408.27	-0.0109162	0.0203375	-0.536751	0.59144	0.811212	0.0125702	0.0255157	0.492643	0.622265	0.872954	712.639	0.0095097	0.0294962	0.322404	0.747147	0.924766	-0.0403045	0.0295479	-1.36404	0.172556	0.688774	chr18	35972083	35979286	ENSG00000141428	protein_coding	C18orf21	ENSG00000141428	protein_coding
C18orf25	1849.71	-0.00807002	0.0172151	-0.468776	0.63923	0.84012	-0.0203321	0.0216606	-0.938667	0.347901	0.707647	1926.04	0.00409637	0.0334975	0.122289	0.90267	0.974577	-0.0165196	0.0335037	-0.493067	0.621965	0.935013	chr18	46173553	46266991	ENSG00000152242	protein_coding	C18orf25	ENSG00000152242	protein_coding
C18orf32	2085.43	-0.060856	0.0240392	-2.53154	0.0113564	0.0757632	-0.0129292	0.0302379	-0.427584	0.668954	0.892836	1566.95	-0.0945578	0.0429122	-2.20352	0.0275581	0.241773	-0.029701	0.042944	-0.691622	0.489175	0.895833	chr18	49477250	49487252	ENSG00000177576	protein_coding	C18orf32	ENSG00000177576	protein_coding
C18orf54	669.501	0.0616387	0.0396125	1.55604	0.119698	0.34926	-0.0412763	0.0499549	-0.82627	0.408651	0.752064	1086.33	0.0485128	0.111464	0.435232	0.663394	0.897509	-0.0424411	0.111559	-0.380435	0.703622	0.949869	chr18	54357917	54385218	ENSG00000166845	protein_coding	C18orf54	ENSG00000166845	protein_coding
C19orf12	1600.2	0.0143033	0.0183706	0.778599	0.436216	0.70449	0.0701282	0.0230953	3.03647	0.00239368	0.0517256	1682.93	-0.00938755	0.0332626	-0.282225	0.777771	0.935172	0.0252228	0.0332793	0.757912	0.448503	0.880594	chr19	29698886	29715789	ENSG00000131943	protein_coding	C19orf12	ENSG00000131943	protein_coding
C19orf25	1246.01	0.0215414	0.0220502	0.976928	0.328605	0.610365	0.0375047	0.0276855	1.35467	0.175523	0.535396	816.234	-3.60043e-05	0.0487727	-0.000738206	0.999411	0.99964	-0.0553849	0.0488742	-1.13321	0.257124	0.77285	chr19	1461143	1479556	ENSG00000119559	protein_coding	C19orf25	ENSG00000119559	protein_coding
C19orf33	NA	NA	NA	NA	NA	NA	NA	NA	NA	NA	NA	16.115	-0.436313	0.320602	-1.36092	0.17354	0.562055	-0.211169	0.320123	-0.659649	0.509479	0.901943	chr19	38304161	38305009	ENSG00000167644	protein_coding	C19orf33	ENSG00000167644	protein_coding
C19orf38	453.763	-0.0690203	0.0437914	-1.57612	0.114999	0.341257	-0.0849091	0.0549879	-1.54414	0.122554	0.45743	NA	NA	NA	NA	NA	NA	NA	NA	NA	NA	NA	chr19	10836575	10869790	ENSG00000214212	protein_coding	C19orf38	ENSG00000214212	protein_coding
C19orf44	443.427	0.00708704	0.0230308	0.307721	0.758295	0.89931	-0.00914463	0.0288272	-0.317222	0.751075	0.925333	319.163	-0.0293257	0.0553321	-0.529993	0.596117	0.86844	0.00807449	0.0553938	0.145765	0.884107	0.987515	chr19	16496311	16521352	ENSG00000105072	protein_coding	C19orf44	ENSG00000105072	protein_coding
C19orf47	1113.24	-0.0247605	0.0259891	-0.952726	0.340729	0.623025	-0.00381675	0.0326408	-0.116932	0.906914	0.975272	647.582	-0.0138746	0.0625302	-0.221886	0.824403	0.951483	-0.00597923	0.0626024	-0.0955112	0.923909	0.993642	chr19	40319536	40348527	ENSG00000160392	protein_coding	C19orf47	ENSG00000160392	protein_coding
C19orf53	3908.87	-0.0159437	0.0289898	-0.549977	0.582335	0.805657	0.00212813	0.0364575	0.0583729	0.953452	0.988227	2996.94	0.0134627	0.0426476	0.315672	0.752251	0.926559	0.00781228	0.0426907	0.182997	0.8548	0.981307	chr19	13774168	13778462	ENSG00000104979	protein_coding	C19orf53	ENSG00000104979	protein_coding
C19orf54	1908.91	-0.0757656	0.0212943	-3.55801	0.000373669	0.00596598	-0.0578903	0.0267435	-2.16465	0.0304148	0.227076	561.21	-0.142772	0.0428135	-3.33473	0.000853819	0.0263014	-0.0186274	0.0427847	-0.435374	0.663291	0.943287	chr19	40740856	40751553	ENSG00000188493	protein_coding	C19orf54	ENSG00000188493	protein_coding
C19orf71	56.9216	0.0585332	0.0494195	1.18442	0.236248	0.513164	-0.0503139	0.0619103	-0.812691	0.416395	0.756652	92.0676	-0.118451	0.124606	-0.950604	0.341805	0.73021	-0.0105242	0.125064	-0.0841504	0.932937	0.995256	chr19	3539154	3544030	ENSG00000183397	protein_coding	C19orf71	ENSG00000183397	protein_coding
C1D	1937.4	-0.0114211	0.0185835	-0.614582	0.538831	0.777277	-0.0618121	0.0234047	-2.64101	0.00826599	0.111605	1324.97	0.0164376	0.0312621	0.525799	0.599028	0.870161	-0.00907912	0.0312769	-0.290282	0.771601	0.964727	chr2	68041130	68110948	ENSG00000197223	protein_coding	C1D	ENSG00000197223	protein_coding
C1GALT1	2889.28	0.0162557	0.038862	0.418294	0.675732	0.860802	-0.00282248	0.0489196	-0.0576963	0.953991	0.988227	3023.22	-0.127297	0.0495355	-2.56981	0.0101753	0.137362	0.015322	0.0495704	0.309097	0.757248	0.960936	chr7	7156934	7248651	ENSG00000106392	protein_coding	C1GALT1	ENSG00000106392	protein_coding
C1orf109	1221.89	0.000826156	0.0195957	0.04216	0.966371	0.988201	-0.0131662	0.0246058	-0.535084	0.592592	0.858099	859.637	-0.0056747	0.042862	-0.132395	0.894672	0.972042	-0.0303739	0.0429119	-0.707821	0.479057	0.891719	chr1	37681570	37692249	ENSG00000116922	protein_coding	C1orf109	ENSG00000116922	protein_coding
C1orf112	1766.19	-0.0261665	0.0292433	-0.894785	0.370902	0.650555	-0.0210541	0.0367951	-0.572198	0.567188	0.844841	777.059	0.122989	0.135453	0.907986	0.363886	0.746967	0.0448949	0.135581	0.331129	0.740547	0.958457	chr1	169662007	169854080	ENSG00000000460	protein_coding	C1orf112	ENSG00000000460	protein_coding
C1orf115	221.954	-0.285473	0.180027	-1.58572	0.112803	0.337689	0.282795	0.226306	1.24961	0.211441	0.579715	NA	NA	NA	NA	NA	NA	NA	NA	NA	NA	NA	chr1	220689845	220699157	ENSG00000162817	protein_coding	C1orf115	ENSG00000162817	protein_coding
C1orf122	1075.27	0.00184179	0.0315708	0.0583384	0.953479	0.984495	0.0377322	0.0396476	0.95169	0.341254	0.703271	1688.87	0.0181765	0.0468981	0.387574	0.698331	0.908522	0.00314058	0.0469886	0.0668371	0.946711	0.996953	chr1	37806979	37809454	ENSG00000197982	protein_coding	C1orf122	ENSG00000197982	protein_coding
C1orf131	1166.28	-0.016056	0.0226483	-0.708929	0.478368	0.735208	0.0221347	0.0284603	0.77774	0.436722	0.770392	692.015	0.000894275	0.0279973	0.0319415	0.974519	0.993939	-0.0436524	0.02805	-1.55624	0.119651	0.613697	chr1	231223763	231241187	ENSG00000143633	protein_coding	C1orf131	ENSG00000143633	protein_coding
C1orf159	500.612	0.0378376	0.0222513	1.70047	0.0890431	0.293621	0.0228359	0.0278701	0.819369	0.412576	0.754081	322.41	-0.0122923	0.10393	-0.118275	0.90585	0.976393	-0.0339123	0.10412	-0.325706	0.744647	0.959554	chr1	1081818	1116361	ENSG00000131591	protein_coding	C1orf159	ENSG00000131591	protein_coding
C1orf162	138.479	0.00936228	0.0979807	0.0955523	0.923876	0.973318	0.162936	0.123038	1.32427	0.185412	0.548222	NA	NA	NA	NA	NA	NA	NA	NA	NA	NA	NA	chr1	111473792	111478512	ENSG00000143110	protein_coding	C1orf162	ENSG00000143110	protein_coding
C1orf174	1651.03	-0.00508521	0.0199107	-0.255401	0.798413	0.918499	0.000910887	0.0250203	0.036406	0.970959	0.992544	1001.53	0.0161864	0.0292526	0.553334	0.580035	0.862447	-0.011071	0.0292753	-0.378169	0.705305	0.950076	chr1	3889125	3900293	ENSG00000198912	protein_coding	C1orf174	ENSG00000198912	protein_coding
C1orf198	277.121	-0.109802	0.0582027	-1.88654	0.0592226	0.225907	0.0455679	0.0730246	0.624008	0.532622	0.826367	6861.87	0.202632	0.142198	1.425	0.154157	0.533712	-0.139759	0.142345	-0.981828	0.326184	0.825498	chr1	230837119	230869589	ENSG00000119280	protein_coding	C1orf198	ENSG00000119280	protein_coding
C1orf21	NA	NA	NA	NA	NA	NA	NA	NA	NA	NA	NA	2771.3	0.0863076	0.0676128	1.2765	0.201779	0.598994	0.0619335	0.0676739	0.915175	0.3601	0.84131	chr1	184387058	184629020	ENSG00000116667	protein_coding	C1orf21	ENSG00000116667	protein_coding
C1orf216	923.209	0.0384813	0.0266766	1.44251	0.149158	0.396715	0.00468997	0.0335472	0.139802	0.888816	0.969385	1796.13	0.00573038	0.0272779	0.210074	0.83361	0.95365	-0.0445035	0.02731	-1.62957	0.103193	0.588406	chr1	35713875	35719472	ENSG00000142686	protein_coding	C1orf216	ENSG00000142686	protein_coding
C1orf35	779.127	0.0180268	0.0239946	0.751287	0.45248	0.717	0.0173191	0.0300763	0.575839	0.564724	0.843196	478.966	0.0699532	0.067551	1.03556	0.300407	0.697737	0.0504512	0.0676583	0.745677	0.455863	0.883021	chr1	228100726	228105411	ENSG00000143793	protein_coding	C1orf35	ENSG00000143793	protein_coding
C1orf43	14963.9	-0.0686895	0.0200369	-3.42815	0.000607705	0.00871087	-0.0400294	0.025205	-1.58815	0.112252	0.439163	8897.32	-0.0346955	0.0238904	-1.45228	0.146425	0.522072	-0.0398267	0.0239122	-1.66554	0.0958058	0.573891	chr1	154206706	154220628	ENSG00000143612	protein_coding	C1orf43	ENSG00000143612	protein_coding
C1orf50	780.521	-0.0860747	0.0184749	-4.659	3.17745e-06	0.000133198	-0.0637282	0.0231373	-2.75435	0.00588091	0.0912944	368.493	-0.104741	0.0316801	-3.3062	0.000945722	0.0283966	-0.0640748	0.031701	-2.02123	0.0432564	0.420636	chr1	42767269	42794493	ENSG00000164008	protein_coding	C1orf50	ENSG00000164008	protein_coding
C1orf50-AS1	75.4138	-0.0205563	0.0363165	-0.566031	0.571373	0.79774	-0.0853293	0.045329	-1.88244	0.059776	0.322352	50.7411	-0.125054	0.06911	-1.8095	0.0703739	0.383203	0.0261759	0.0684219	0.382566	0.702041	0.949648	chr1	42775813	42776790	ENSG00000228452	lncRNA	RP5-994D16.9	ENSG00000228452	antisense
C1orf52	982.869	-0.0307981	0.0211011	-1.45955	0.144414	0.389789	-0.0230048	0.0264901	-0.868433	0.385157	0.734045	1009.17	-0.0853464	0.0328882	-2.59504	0.00945786	0.131914	-0.0207898	0.0329214	-0.631498	0.527715	0.907651	chr1	85249953	85259672	ENSG00000162642	protein_coding	C1orf52	ENSG00000162642	protein_coding
C1orf53	NA	NA	NA	NA	NA	NA	NA	NA	NA	NA	NA	81.2902	-0.10461	0.0902903	-1.1586	0.246619	0.646113	-0.0762221	0.0907222	-0.84017	0.400813	0.861341	chr1	197902647	197907367	ENSG00000203724	protein_coding	C1orf53	ENSG00000203724	protein_coding
C1orf54	248.926	0.027103	0.108807	0.249092	0.80329	0.920406	0.282979	0.13685	2.06781	0.0386576	0.258344	133.896	0.0519062	0.156369	0.331947	0.739929	0.922988	-0.255754	0.156742	-1.63169	0.102745	0.588115	chr1	150268200	150280916	ENSG00000118292	protein_coding	C1orf54	ENSG00000118292	protein_coding
C1orf56	187.786	-0.00152264	0.0289115	-0.0526654	0.957998	0.985455	0.0230741	0.0360739	0.639632	0.522412	0.821075	184.87	0.0608723	0.0544963	1.117	0.263995	0.664958	0.043386	0.054632	0.79415	0.427108	0.876053	chr1	151047740	151051986	ENSG00000143443	protein_coding	C1orf56	ENSG00000143443	protein_coding
C1orf74	664.793	-0.00104418	0.0205085	-0.0509146	0.959394	0.985722	-0.0467877	0.0257957	-1.81378	0.0697115	0.345908	359.459	-0.0455427	0.0871936	-0.522317	0.60145	0.871018	0.00947557	0.087226	0.108632	0.913494	0.991515	chr1	209779208	209784559	ENSG00000162757	protein_coding	C1orf74	ENSG00000162757	protein_coding
C1QBP	18852.2	-0.0267096	0.0217892	-1.22582	0.220267	0.493781	0.0244945	0.0274115	0.893586	0.371543	0.725719	6217.64	0.0429172	0.0632447	0.67859	0.497397	0.824459	-0.0127416	0.0633097	-0.201258	0.840497	0.977851	chr17	5432777	5448830	ENSG00000108561	protein_coding	C1QBP	ENSG00000108561	protein_coding
C1QTNF1	NA	NA	NA	NA	NA	NA	NA	NA	NA	NA	NA	1350.55	0.0398932	0.175522	0.227283	0.820204	0.949865	0.129643	0.175697	0.737877	0.460589	0.884402	chr17	79022814	79049788	ENSG00000173918	protein_coding	C1QTNF1	ENSG00000173918	protein_coding
C1QTNF2	NA	NA	NA	NA	NA	NA	NA	NA	NA	NA	NA	124.309	-0.129197	0.186138	-0.694094	0.487624	0.818587	0.297931	0.186136	1.60061	0.109464	0.597165	chr5	160347751	160370641	ENSG00000145861	protein_coding	C1QTNF2	ENSG00000145861	protein_coding
C1QTNF3	NA	NA	NA	NA	NA	NA	NA	NA	NA	NA	NA	159.945	-0.263232	0.214856	-1.22516	0.220516	0.620058	-0.239912	0.21501	-1.11582	0.264501	0.779612	chr5	34019448	34043832	ENSG00000082196	protein_coding	C1QTNF3	ENSG00000082196	protein_coding
C1QTNF5	NA	NA	NA	NA	NA	NA	NA	NA	NA	NA	NA	994.64	-0.0282528	0.117621	-0.240201	0.810174	0.945807	-0.0704745	0.117754	-0.598488	0.549514	0.912062	chr11	119338939	119340940	ENSG00000223953	protein_coding	C1QTNF5	ENSG00000223953	protein_coding
C1QTNF6	NA	NA	NA	NA	NA	NA	NA	NA	NA	NA	NA	1841.52	-0.0681075	0.141479	-0.481397	0.630235	0.883201	0.175837	0.141611	1.24169	0.214351	0.734992	chr22	37180167	37199385	ENSG00000133466	protein_coding	C1QTNF6	ENSG00000133466	protein_coding
C1R	351.312	-0.0537842	0.0766145	-0.70201	0.482673	0.738435	-0.14434	0.0964312	-1.49682	0.13444	0.476608	20611.6	-0.000785475	0.185457	-0.00423534	0.996621	0.999195	0.288982	0.185645	1.55664	0.119555	0.613639	chr12	7080209	7092607	ENSG00000159403	protein_coding	C1R	ENSG00000159403	protein_coding
C1RL	710.655	0.0778968	0.0327108	2.38138	0.0172479	0.0999245	0.0542232	0.041131	1.3183	0.187402	0.550713	2118.4	-0.0922638	0.152811	-0.603778	0.545991	0.847553	0.212476	0.152954	1.38915	0.164788	0.681076	chr12	7089587	7109273	ENSG00000139178	protein_coding	C1RL	ENSG00000139178	protein_coding
C1RL-AS1	436.407	0.0316714	0.0491421	0.644486	0.51926	0.7642	0.00824198	0.0617604	0.133451	0.893837	0.971421	NA	NA	NA	NA	NA	NA	NA	NA	NA	NA	NA	chr12	7108052	7122501	ENSG00000205885	lncRNA	C1RL-AS1	ENSG00000205885	antisense
C1S	NA	NA	NA	NA	NA	NA	NA	NA	NA	NA	NA	20468.9	-0.0724899	0.170169	-0.425988	0.670116	0.900086	0.228591	0.17034	1.34197	0.179607	0.696979	chr12	6988259	7071032	ENSG00000182326	protein_coding	C1S	ENSG00000182326	protein_coding
C20orf204	732.804	-0.06538	0.148329	-0.440776	0.659375	0.852232	-0.333912	0.186609	-1.78937	0.0735558	0.356904	NA	NA	NA	NA	NA	NA	NA	NA	NA	NA	NA	chr20	64034344	64039962	ENSG00000196421	protein_coding	LINC00176	ENSG00000196421	lincRNA
C20orf27	1602.78	0.0220592	0.0274658	0.803149	0.421888	0.694005	-0.00357502	0.0345254	-0.103548	0.917528	0.978215	2114.51	-0.0132803	0.0888973	-0.149389	0.881247	0.968381	-0.101875	0.0890004	-1.14465	0.252353	0.768223	chr20	3753508	3768387	ENSG00000101220	protein_coding	C20orf27	ENSG00000101220	protein_coding
C20orf96	289.137	-0.0818562	0.0275062	-2.97591	0.00292117	0.0283732	-0.016507	0.034218	-0.482407	0.629517	0.875729	230.829	-0.324562	0.0665806	-4.87472	1.08961e-06	0.000139007	-0.16665	0.0666132	-2.50175	0.012358	0.229272	chr20	270863	290778	ENSG00000196476	protein_coding	C20orf96	ENSG00000196476	protein_coding
C21orf140	NA	NA	NA	NA	NA	NA	NA	NA	NA	NA	NA	31.7182	0.072118	0.100096	0.72049	0.471224	0.810908	0.0370604	0.100275	0.369587	0.71169	0.951281	chr21	34400317	34401072	ENSG00000222018	protein_coding	C21orf140	ENSG00000222018	protein_coding
C21orf58	598.929	0.163959	0.032402	5.06014	4.18944e-07	2.40968e-05	0.112086	0.0406956	2.75426	0.00588249	0.0912944	358.781	0.109857	0.111711	0.98341	0.325406	0.717094	0.165165	0.111829	1.47694	0.139691	0.649798	chr21	46300181	46323875	ENSG00000160298	protein_coding	C21orf58	ENSG00000160298	protein_coding
C21orf91	3238.59	0.0878191	0.0447169	1.96389	0.0495427	0.201654	0.0538403	0.0562751	0.956733	0.338702	0.701754	1243.44	-0.038153	0.0474617	-0.803869	0.421473	0.781425	-0.00300539	0.0474824	-0.0632948	0.949532	0.996961	chr21	17788967	17819386	ENSG00000154642	protein_coding	C21orf91	ENSG00000154642	protein_coding
C22orf23	NA	NA	NA	NA	NA	NA	NA	NA	NA	NA	NA	141.361	0.00855954	0.127715	0.0670206	0.946565	0.987251	0.105968	0.127874	0.828695	0.407277	0.865625	chr22	37943050	37953669	ENSG00000128346	protein_coding	C22orf23	ENSG00000128346	protein_coding
C22orf39	1470.08	0.0214839	0.020333	1.0566	0.290692	0.572631	0.0367861	0.0255504	1.43975	0.149939	0.501311	653.433	0.000768151	0.041081	0.0186984	0.985082	0.997644	0.0294889	0.0411131	0.717262	0.473212	0.889853	chr22	19351368	19448232	ENSG00000242259	protein_coding	C22orf39	ENSG00000242259	protein_coding
C2CD2	1215.57	-0.0452704	0.0298568	-1.51625	0.129455	0.365841	0.00797844	0.0375447	0.212505	0.831713	0.953428	2470.2	0.0316224	0.0570103	0.554679	0.579114	0.861885	0.0907549	0.0570568	1.59061	0.111698	0.601078	chr21	41885112	41953890	ENSG00000157617	protein_coding	C2CD2	ENSG00000157617	protein_coding
C2CD2L	812.014	-0.0889338	0.0266849	-3.33273	0.000859969	0.0113574	-0.0736593	0.0335053	-2.19844	0.0279181	0.217012	649.547	-0.0511798	0.065898	-0.776652	0.437364	0.792681	-0.0530694	0.0659804	-0.804321	0.421211	0.874212	chr11	119102198	119118544	ENSG00000172375	protein_coding	C2CD2L	ENSG00000172375	protein_coding
C2CD3	1922	0.0144492	0.0186578	0.774431	0.438676	0.706476	-0.0260046	0.023464	-1.10827	0.267744	0.638073	1458.51	-0.0977044	0.0565554	-1.72759	0.0840625	0.41408	-0.0319104	0.0565924	-0.563863	0.572847	0.920278	chr11	74012714	74171210	ENSG00000168014	protein_coding	C2CD3	ENSG00000168014	protein_coding
C2CD4D-AS1	67.06	-0.0648302	0.108983	-0.594864	0.551934	0.78578	-0.0647257	0.136828	-0.473045	0.636181	0.878174	NA	NA	NA	NA	NA	NA	NA	NA	NA	NA	NA	chr1	151841877	151850385	ENSG00000234614	lncRNA	AL450992.2	ENSG00000234614	antisense
C2CD5	3260.39	0.016364	0.0215156	0.760564	0.446917	0.713282	-0.059453	0.027086	-2.19497	0.0281659	0.218314	2098.74	-0.026231	0.0322306	-0.813853	0.415729	0.778225	0.00442546	0.0322496	0.137225	0.890853	0.988582	chr12	22448583	22544546	ENSG00000111731	protein_coding	C2CD5	ENSG00000111731	protein_coding
C2CD6	NA	NA	NA	NA	NA	NA	NA	NA	NA	NA	NA	110.354	-0.121779	0.0951688	-1.27961	0.200681	0.597392	-0.0518772	0.0950386	-0.545854	0.585166	0.924313	chr2	201487425	201619178	ENSG00000155754	protein_coding	ALS2CR11	ENSG00000155754	protein_coding
C2orf15	118.065	-0.0776855	0.0434966	-1.78601	0.0740969	0.260922	-0.258926	0.0548126	-4.72384	2.31437e-06	0.000351759	NA	NA	NA	NA	NA	NA	NA	NA	NA	NA	NA	chr2	99141485	99151487	ENSG00000273045	protein_coding	C2orf15	ENSG00000273045	protein_coding
C2orf42	833.398	-0.00467942	0.020789	-0.225091	0.821908	0.928375	-0.0374725	0.0261305	-1.43405	0.151557	0.503143	688.7	-0.0105375	0.0314874	-0.334659	0.737882	0.922591	-0.0144766	0.0314737	-0.459959	0.645546	0.939641	chr2	70149880	70248615	ENSG00000115998	protein_coding	C2orf42	ENSG00000115998	protein_coding
C2orf49	1979.22	-0.0547704	0.0255454	-2.14405	0.0320292	0.151941	-0.0591333	0.0321228	-1.84085	0.0656431	0.337469	1645.67	-0.063816	0.0278858	-2.28847	0.0221099	0.2148	-0.047229	0.0279021	-1.69267	0.0905187	0.560569	chr2	105337359	105349211	ENSG00000135974	protein_coding	C2orf49	ENSG00000135974	protein_coding
C2orf68	1358.98	0.039532	0.01611	2.45388	0.0141323	0.0877012	0.0391581	0.020222	1.93641	0.0528176	0.30154	873.731	-0.00246281	0.0439006	-0.0560996	0.955262	0.989497	0.0176841	0.0439327	0.402528	0.687295	0.945651	chr2	85606654	85612066	ENSG00000168887	protein_coding	C2orf68	ENSG00000168887	protein_coding
C2orf69	2137.27	-0.0585416	0.02648	-2.21078	0.0270508	0.136718	-0.0547673	0.0333412	-1.64263	0.100459	0.418033	1991.9	-0.0241838	0.0442228	-0.546862	0.584473	0.863589	-0.032216	0.0442436	-0.728152	0.46652	0.886647	chr2	199911256	199955935	ENSG00000178074	protein_coding	C2orf69	ENSG00000178074	protein_coding
C2orf74	676.25	-0.0912789	0.041579	-2.19531	0.0281413	0.140119	0.0176037	0.0522227	0.337088	0.73605	0.919911	597.698	-0.0711692	0.100423	-0.708694	0.478514	0.814312	0.1032	0.10051	1.02676	0.304532	0.813293	chr2	61145068	61164829	ENSG00000237651	protein_coding	C2orf74	ENSG00000237651	protein_coding
C2orf74-DT	651.206	-0.0591865	0.0308239	-1.92015	0.054839	0.215195	-0.0500362	0.03875	-1.29126	0.196615	0.562882	798.743	-0.143014	0.0373443	-3.82962	0.000128343	0.00667876	-0.0242347	0.0372841	-0.649999	0.515693	0.903535	chr2	61141592	61144969	ENSG00000212978	lncRNA	AC016747.3	ENSG00000212978	processed_transcript
C2orf76	615.697	-0.0434953	0.0198151	-2.19506	0.028159	0.140154	0.00810793	0.0247708	0.327318	0.743427	0.922309	342.768	0.0632238	0.0350928	1.80162	0.0716053	0.386471	0.00127889	0.035153	0.0363806	0.970979	0.999268	chr2	119302225	119366828	ENSG00000186132	protein_coding	C2orf76	ENSG00000186132	protein_coding
C2orf88	704.62	0.29074	0.105279	2.7616	0.00575181	0.0471336	0.248553	0.132469	1.87631	0.0606134	0.323443	256.858	0.0629939	0.187163	0.336573	0.736439	0.921844	-0.372716	0.187321	-1.98971	0.0466226	0.432166	chr2	189879609	190203484	ENSG00000187699	protein_coding	C2orf88	ENSG00000187699	protein_coding
C2orf92	78.6606	0.0338763	0.046173	0.733682	0.463143	0.725174	0.0379979	0.0579367	0.655851	0.51192	0.816162	28.8522	-0.0661103	0.094737	-0.697829	0.485284	0.817286	-0.0597128	0.0947643	-0.630119	0.528616	0.907735	chr2	97664217	97703064	ENSG00000228486	protein_coding	LINC01125	ENSG00000228486	antisense
C3	NA	NA	NA	NA	NA	NA	NA	NA	NA	NA	NA	8957.28	-0.347635	0.296274	-1.17335	0.240654	0.642648	0.288906	0.296571	0.974154	0.32998	0.826871	chr19	6677704	6730562	ENSG00000125730	protein_coding	C3	ENSG00000125730	protein_coding
C3orf14	234.18	-0.251363	0.122408	-2.05348	0.0400258	0.176091	0.114158	0.153884	0.741841	0.458184	0.785037	808.293	0.0886122	0.0603214	1.469	0.141833	0.513831	0.0189886	0.0603774	0.314498	0.753143	0.95995	chr3	62318973	62336213	ENSG00000114405	protein_coding	C3orf14	ENSG00000114405	protein_coding
C3orf18	NA	NA	NA	NA	NA	NA	NA	NA	NA	NA	NA	827.391	0.118117	0.0502794	2.34921	0.0188134	0.19689	0.120928	0.0503071	2.4038	0.0162256	0.262429	chr3	50558025	50571027	ENSG00000088543	protein_coding	C3orf18	ENSG00000088543	protein_coding
C3orf33	120.153	0.00876656	0.033188	0.264148	0.791666	0.914944	-0.0411347	0.0417099	-0.986209	0.32403	0.689848	175.938	0.136445	0.0580479	2.35056	0.0187452	0.196411	0.0356726	0.0580447	0.614572	0.538837	0.909697	chr3	155762617	155806351	ENSG00000174928	protein_coding	C3orf33	ENSG00000174928	protein_coding
C3orf38	4215.68	-0.0642585	0.0277054	-2.31935	0.0203759	0.112284	-0.0493617	0.034852	-1.41632	0.156681	0.511602	1878.91	0.0282599	0.0259505	1.08899	0.276158	0.67574	0.00145059	0.0259574	0.0558836	0.955435	0.997205	chr3	88149743	88168729	ENSG00000179021	protein_coding	C3orf38	ENSG00000179021	protein_coding
C3orf52	187.852	-0.0786086	0.0728143	-1.07958	0.280331	0.561839	-0.107695	0.0914865	-1.17717	0.239126	0.608569	266.637	-0.0579545	0.137915	-0.420218	0.674326	0.900694	-0.0390268	0.137993	-0.282817	0.777317	0.965561	chr3	112086335	112131004	ENSG00000114529	protein_coding	C3orf52	ENSG00000114529	protein_coding
C3orf62	384.467	-0.0763204	0.0320928	-2.37811	0.0174015	0.10043	-0.00221591	0.0402048	-0.0551155	0.956046	0.988992	178.659	-0.0501764	0.041953	-1.19602	0.231691	0.632044	-0.0421255	0.0420491	-1.00181	0.316433	0.819767	chr3	49268602	49277909	ENSG00000188315	protein_coding	C3orf62	ENSG00000188315	protein_coding
C4orf3	5052.07	0.0186717	0.0273877	0.681756	0.495394	0.747394	-0.0154197	0.0344547	-0.447534	0.654489	0.886711	8054.32	0.045138	0.073527	0.613897	0.539283	0.845485	-0.015372	0.0736024	-0.208852	0.834564	0.977157	chr4	119296419	119304445	ENSG00000164096	protein_coding	C4orf3	ENSG00000164096	protein_coding
C4orf33	1406.42	-0.0795515	0.0328745	-2.41985	0.0155269	0.0933566	-0.026895	0.0413417	-0.650555	0.515334	0.817593	446.506	-0.0318907	0.0507846	-0.62796	0.53003	0.84073	0.0587327	0.0507646	1.15696	0.247287	0.763642	chr4	129093317	129116640	ENSG00000151470	protein_coding	C4orf33	ENSG00000151470	protein_coding
C4orf36	150.684	-0.0473709	0.0279338	-1.69583	0.0899177	0.295169	-0.0723139	0.0352338	-2.0524	0.0401307	0.263391	112.4	0.0510778	0.0498988	1.02363	0.306011	0.702588	0.127639	0.0496937	2.56851	0.0102136	0.20825	chr4	86876205	86936202	ENSG00000163633	protein_coding	C4orf36	ENSG00000163633	protein_coding
C4orf46	2362.51	0.0697361	0.0252405	2.76287	0.00572964	0.047037	0.0633566	0.0317726	1.99407	0.0461449	0.283134	1535.64	-0.00283273	0.0864367	-0.0327724	0.973856	0.993713	-0.0032294	0.0865113	-0.0373292	0.970222	0.999268	chr4	158666679	158672255	ENSG00000205208	protein_coding	C4orf46	ENSG00000205208	protein_coding
C4orf48	72.8199	-0.169813	0.0810793	-2.0944	0.0362241	0.164807	-0.216374	0.101991	-2.1215	0.0338799	0.240537	139.932	0.03446	0.116532	0.295711	0.767451	0.932285	-0.14183	0.11915	-1.19035	0.233909	0.75231	chr4	2041993	2043970	ENSG00000243449	protein_coding	C4orf48	ENSG00000243449	protein_coding
C5	298.709	0.0334611	0.0403229	0.82983	0.406635	0.679923	-0.0597325	0.0508054	-1.17571	0.23971	0.609302	374.223	0.101316	0.0506226	2.00139	0.0453501	0.308046	0.160699	0.0505419	3.17952	0.00147518	0.067213	chr9	120952335	121050276	ENSG00000106804	protein_coding	C5	ENSG00000106804	protein_coding
C5orf15	4949.68	0.00997498	0.0192203	0.518981	0.603774	0.818668	-0.00145096	0.0241934	-0.0599733	0.952177	0.987833	5333.34	-0.07982	0.0337044	-2.36824	0.017873	0.191414	-0.0668678	0.0337344	-1.98218	0.0474589	0.434297	chr5	133955502	133968787	ENSG00000113583	protein_coding	C5orf15	ENSG00000113583	protein_coding
C5orf22	2465.73	-0.0795405	0.0205549	-3.86966	0.000108985	0.00231464	-0.0611861	0.0258596	-2.36608	0.0179774	0.169937	1945.32	-0.0624739	0.0255036	-2.44962	0.0143009	0.167793	-0.067462	0.0255034	-2.64522	0.00816389	0.188115	chr5	31532266	31555058	ENSG00000082213	protein_coding	C5orf22	ENSG00000082213	protein_coding
C5orf24	1170.11	0.0258799	0.024224	1.06836	0.28536	0.567134	-0.0207328	0.030524	-0.679227	0.496994	0.806984	5944.47	-0.0751072	0.0291913	-2.57293	0.0100842	0.136862	-0.0851594	0.0292112	-2.9153	0.0035535	0.118238	chr5	134845680	134859737	ENSG00000181904	protein_coding	C5orf24	ENSG00000181904	protein_coding
C5orf34	568.481	-0.0441878	0.0317943	-1.3898	0.164589	0.420254	0.0253398	0.0399385	0.63447	0.525774	0.823264	314.454	0.100058	0.11299	0.885549	0.375861	0.754108	0.0499094	0.113085	0.441343	0.658965	0.942423	chr5	43486701	43515145	ENSG00000172244	protein_coding	C5orf34	ENSG00000172244	protein_coding
C5orf38	NA	NA	NA	NA	NA	NA	NA	NA	NA	NA	NA	445.368	0.185759	0.114643	1.62033	0.105161	0.454465	0.15505	0.114774	1.35092	0.17672	0.693941	chr5	2752131	2755397	ENSG00000186493	lncRNA	C5orf38	ENSG00000186493	protein_coding
C5orf63	336.969	-0.0162138	0.0341972	-0.474126	0.63541	0.83748	-0.0220701	0.0429726	-0.513584	0.607543	0.865636	113.616	-0.131802	0.0861302	-1.53027	0.12595	0.488988	-0.130695	0.0862465	-1.51537	0.129679	0.634632	chr5	127042558	127073492	ENSG00000164241	protein_coding	C5orf63	ENSG00000164241	protein_coding
C6orf120	1891.12	-0.0158242	0.0245483	-0.644615	0.519177	0.764152	-0.00843473	0.0308901	-0.273056	0.78481	0.936471	3717.48	-0.00674226	0.0382081	-0.176461	0.859932	0.962605	-0.0160335	0.0382388	-0.4193	0.674997	0.944838	chr6	169702190	169704856	ENSG00000185127	protein_coding	C6orf120	ENSG00000185127	protein_coding
C6orf132	NA	NA	NA	NA	NA	NA	NA	NA	NA	NA	NA	1370.2	0.0489152	0.0626004	0.781388	0.434574	0.790803	0.159062	0.0626664	2.53823	0.0111414	0.217049	chr6	42101118	42142619	ENSG00000188112	protein_coding	C6orf132	ENSG00000188112	protein_coding
C6orf136	681.663	-0.035854	0.0247664	-1.44769	0.147704	0.394235	0.0246346	0.0310126	0.794342	0.426996	0.763915	314.346	0.10307	0.044349	2.32406	0.0201225	0.203978	0.0206926	0.0444475	0.465552	0.641536	0.938574	chr6	30647039	30653210	ENSG00000204564	protein_coding	C6orf136	ENSG00000204564	protein_coding
C6orf223	2292.2	-0.152286	0.0902127	-1.68808	0.0913959	0.298144	0.0209954	0.1135	0.184982	0.853243	0.95816	NA	NA	NA	NA	NA	NA	NA	NA	NA	NA	NA	chr6	44000580	44005958	ENSG00000181577	lncRNA	C6orf223	ENSG00000181577	protein_coding
C6orf226	109.171	0.0573946	0.0406319	1.41255	0.157788	0.410474	0.107227	0.0504337	2.1261	0.0334946	0.239351	133.173	0.0386218	0.123988	0.311496	0.755423	0.927835	-0.0583425	0.124336	-0.469234	0.638902	0.937996	chr6	42890265	42890816	ENSG00000221821	protein_coding	C6orf226	ENSG00000221821	protein_coding
C6orf47	1849.47	-0.009704	0.0207021	-0.468744	0.639253	0.84012	0.0311496	0.0260143	1.1974	0.231149	0.601274	1110.2	0.028272	0.0190321	1.48549	0.137413	0.506749	0.00468793	0.0190754	0.245758	0.80587	0.971593	chr6	31658298	31660772	ENSG00000204439	protein_coding	C6orf47	ENSG00000204439	protein_coding
C6orf52	28.794	-0.104525	0.0611615	-1.709	0.087451	0.29011	0.0355003	0.075373	0.470995	0.637644	0.878506	NA	NA	NA	NA	NA	NA	NA	NA	NA	NA	NA	chr6	10671418	10694797	ENSG00000137434	protein_coding	C6orf52	ENSG00000137434	protein_coding
C6orf62	13370.4	0.0277041	0.0179811	1.54073	0.123382	0.355489	0.0491273	0.0226265	2.17123	0.0299139	0.225315	12587.7	-0.0112581	0.0237956	-0.473117	0.63613	0.885543	-0.0401669	0.0238153	-1.6866	0.0916807	0.563133	chr6	24704861	24720836	ENSG00000112308	protein_coding	C6orf62	ENSG00000112308	protein_coding
C6orf89	4096.01	-0.0191048	0.0213063	-0.896674	0.369893	0.649665	-0.0665885	0.0268094	-2.48377	0.0129998	0.143041	11669.3	0.02003	0.0347853	0.575816	0.56474	0.855976	0.0059069	0.0348196	0.169643	0.865291	0.983259	chr6	36871870	36928964	ENSG00000198663	protein_coding	C6orf89	ENSG00000198663	protein_coding
C7orf25	148.001	-0.00793038	0.0382343	-0.207415	0.835686	0.934764	-0.0485259	0.0479833	-1.01131	0.311869	0.678801	339.294	-0.117877	0.0639927	-1.84204	0.0654699	0.368173	-0.016883	0.0640049	-0.263776	0.791952	0.968421	chr7	42908726	42912305	ENSG00000136197	protein_coding	C7orf25	ENSG00000136197	protein_coding
C7orf31	700.627	-0.0363344	0.018749	-1.93794	0.0526306	0.209705	0.0439408	0.0234174	1.87642	0.0605977	0.323443	183.249	-0.0159305	0.087793	-0.181455	0.856011	0.961734	0.0476771	0.0878561	0.542673	0.587355	0.924994	chr7	25134697	25180356	ENSG00000153790	protein_coding	C7orf31	ENSG00000153790	protein_coding
C7orf50	5816.19	-0.0225945	0.0354024	-0.63822	0.523331	0.766926	-0.027389	0.0445371	-0.614971	0.538574	0.829582	3047.81	0.00888828	0.0788592	0.112711	0.91026	0.977057	-0.0243382	0.0789467	-0.308286	0.757865	0.960936	chr7	996986	1138260	ENSG00000146540	protein_coding	C7orf50	ENSG00000146540	protein_coding
C8orf33	3213.76	0.00544072	0.0240218	0.226491	0.82082	0.927735	0.00710608	0.0302105	0.235219	0.814039	0.947726	3470.48	0.0197153	0.0314748	0.626383	0.531064	0.841141	-0.00365217	0.031503	-0.115931	0.907707	0.991032	chr8	145052378	145056030	ENSG00000182307	protein_coding	C8orf33	ENSG00000182307	protein_coding
C8orf44	121.483	0.185484	0.0347133	5.34332	9.12605e-08	6.67428e-06	0.117645	0.0435787	2.69961	0.00694218	0.100861	96.9813	0.00461765	0.0535263	0.0862689	0.931253	0.98305	0.0317437	0.0534868	0.593487	0.552855	0.913146	chr8	66667615	66685564	ENSG00000288596	lncRNA	C8orf44	ENSG00000213865	protein_coding
C8orf48	NA	NA	NA	NA	NA	NA	NA	NA	NA	NA	NA	184.421	-0.0348635	0.037864	-0.920756	0.357178	0.740945	0.00908332	0.0378038	0.240276	0.810117	0.97246	chr8	13566843	13568287	ENSG00000164743	protein_coding	C8orf48	ENSG00000164743	protein_coding
C8orf58	348.781	-0.0110799	0.0374564	-0.295808	0.767377	0.904023	-0.0745959	0.047019	-1.58651	0.112625	0.44024	977.302	-0.125368	0.0668779	-1.87458	0.0608504	0.355466	-0.0668891	0.0669492	-0.999102	0.317745	0.820115	chr8	22599601	22604150	ENSG00000241852	protein_coding	C8orf58	ENSG00000241852	protein_coding
C8orf76	1436.72	0.0187469	0.0190363	0.984797	0.324724	0.606636	0.0366597	0.0238945	1.53423	0.124972	0.462673	947.252	0.0409859	0.0257292	1.59297	0.111166	0.465302	0.0117422	0.025742	0.456151	0.648282	0.940427	chr8	123219957	123241398	ENSG00000189376	protein_coding	C8orf76	ENSG00000189376	protein_coding
[truncated: 11,751 more rows]

## Sheet: Column info
Table S2 Column Explanations
Column	Explanation
Gene	Gene symbol, ensembl 107
baseMean	average of normalized counts / size factors across samples
[truncated: 13 more rows]
