# Supplementary material for: The human Y and inactive X chromosomes similarly modulate autosomal gene expression
Source: bioRxiv. 2023 Jun 7:2023.06.05.543763. Preprint. [Version 1] doi: 10.1101/2023.06.05.543763 (PMC10274745; doi:10.1101/2023.06.05.543763)
Supplement: Supplement 6 [file media-6.xlsx]

## Sheet: S5
Table S5: Expression change per copy of Chr 21 for expressed autosomal genes in LCLs, related to Figure 3
Gene	baseMean	log2FoldChange	lfcSE	stat	pvalue	padj	chr	start	stop	gene_id.107	gene_type.107	gene.84	gene_id.84	gene_type.84
ZNF439	304.167	-1.82184	0.242676	-7.50728	6.03662e-14	3.62861e-10	chr19	11848726	11883750	ENSG00000171291	protein_coding	ZNF439	ENSG00000171291	protein_coding
FNTA	4969.85	-0.501115	0.0701825	-7.14016	9.32214e-13	3.73569e-09	chr8	43034194	43085788	ENSG00000168522	protein_coding	FNTA	ENSG00000168522	protein_coding
TEP1	2178.1	1.0688	0.157204	6.79879	1.05499e-11	3.17079e-08	chr14	20365667	20413429	ENSG00000129566	protein_coding	TEP1	ENSG00000129566	protein_coding
FBXL6	610.813	1.04971	0.155266	6.76075	1.37276e-11	3.30067e-08	chr8	144355431	144359376	ENSG00000182325	protein_coding	FBXL6	ENSG00000182325	protein_coding
CEP57	7302.6	-0.738993	0.118011	-6.26208	3.79875e-10	5.70858e-07	chr11	95789965	95832693	ENSG00000166037	protein_coding	CEP57	ENSG00000166037	protein_coding
FHIP2B	1257.48	0.612046	0.0991852	6.17074	6.79723e-10	8.60171e-07	chr8	22089159	22104898	ENSG00000158863	protein_coding	FAM160B2	ENSG00000158863	protein_coding
CC2D1A	1518.19	0.639003	0.107418	5.94875	2.7019e-09	3.09355e-06	chr19	13906201	13930879	ENSG00000132024	protein_coding	CC2D1A	ENSG00000132024	protein_coding
LINC01001	234.714	2.09913	0.358933	5.84825	4.96762e-09	4.5939e-06	chr11	127204	139612	ENSG00000230724	lncRNA	LINC01001	ENSG00000230724	lincRNA
MAVS	4272.5	0.65324	0.11159	5.85394	4.80057e-09	4.5939e-06	chr20	3846799	3876123	ENSG00000088888	protein_coding	MAVS	ENSG00000088888	protein_coding
PLBD2	1989.48	0.586115	0.100147	5.85256	4.8407e-09	4.5939e-06	chr12	113358566	113391625	ENSG00000151176	protein_coding	PLBD2	ENSG00000151176	protein_coding
POLM	1103.53	0.528773	0.0904052	5.84892	4.94779e-09	4.5939e-06	chr7	44072247	44082540	ENSG00000122678	protein_coding	POLM	ENSG00000122678	protein_coding
RNF130	284.716	-3.56747	0.612414	-5.82526	5.70226e-09	5.03164e-06	chr5	179911651	180072118	ENSG00000113269	protein_coding	RNF130	ENSG00000113269	protein_coding
SLC25A22	915.754	0.8274	0.142147	5.82072	5.85951e-09	5.03164e-06	chr11	790475	798333	ENSG00000177542	protein_coding	SLC25A22	ENSG00000177542	protein_coding
FECH	2055.38	0.734156	0.126899	5.78536	7.23553e-09	5.89404e-06	chr18	57548283	57586772	ENSG00000066926	protein_coding	FECH	ENSG00000066926	protein_coding
MED18	1087.47	0.70126	0.121483	5.7725	7.81049e-09	5.89404e-06	chr1	28329002	28335967	ENSG00000130772	protein_coding	MED18	ENSG00000130772	protein_coding
ZNF273	471.755	-0.735381	0.12741	-5.77177	7.84433e-09	5.89404e-06	chr7	64870172	64930966	ENSG00000198039	protein_coding	ZNF273	ENSG00000198039	protein_coding
ATP13A1	3582.16	0.751063	0.130501	5.75524	8.65191e-09	6.30384e-06	chr19	19645198	19663693	ENSG00000105726	protein_coding	ATP13A1	ENSG00000105726	protein_coding
MMAB	2817.07	-0.689886	0.119996	-5.74922	8.9657e-09	6.34034e-06	chr12	109553737	109573874	ENSG00000139428	protein_coding	MMAB	ENSG00000139428	protein_coding
OPN3	1189.67	-1.04379	0.181992	-5.73534	9.73157e-09	6.49868e-06	chr1	241590102	241677376	ENSG00000054277	protein_coding	OPN3	ENSG00000054277	protein_coding
TAF1C	1102.32	0.792728	0.13833	5.73072	1.00005e-08	6.49868e-06	chr16	84177847	84187070	ENSG00000103168	protein_coding	TAF1C	ENSG00000103168	protein_coding
CCDC134	364.357	0.770646	0.134993	5.7088	1.13778e-08	7.01994e-06	chr22	41800679	41826299	ENSG00000100147	protein_coding	CCDC134	ENSG00000100147	protein_coding
TAPBP	11054.4	0.619694	0.108629	5.70467	1.16572e-08	7.01994e-06	chr6	33299694	33314387	ENSG00000231925	protein_coding	TAPBP	ENSG00000231925	protein_coding
TUBG2	438.95	1.04163	0.18342	5.67896	1.35516e-08	7.94721e-06	chr17	42659305	42667006	ENSG00000037042	protein_coding	TUBG2	ENSG00000037042	protein_coding
MBD6	2019.54	0.674318	0.119145	5.65962	1.51706e-08	8.48284e-06	chr12	57520710	57530148	ENSG00000166987	protein_coding	MBD6	ENSG00000166987	protein_coding
UBL3	2120.64	-0.876643	0.155997	-5.61962	1.91377e-08	1.04579e-05	chr13	29764371	29850684	ENSG00000122042	protein_coding	UBL3	ENSG00000122042	protein_coding
PRR12	1905.17	0.593696	0.106808	5.55855	2.72027e-08	1.41307e-05	chr19	49591643	49626439	ENSG00000126464	protein_coding	PRR12	ENSG00000126464	protein_coding
SLC38A7	455.207	0.810943	0.145961	5.55588	2.76219e-08	1.41307e-05	chr16	58665109	58685104	ENSG00000103042	protein_coding	SLC38A7	ENSG00000103042	protein_coding
MICALL1	1614.69	0.722341	0.131	5.51406	3.50643e-08	1.72058e-05	chr22	37905657	37942822	ENSG00000100139	protein_coding	MICALL1	ENSG00000100139	protein_coding
ZNF138	695.564	-0.601835	0.109705	-5.48593	4.11309e-08	1.9779e-05	chr7	64794388	64833681	ENSG00000197008	protein_coding	ZNF138	ENSG00000197008	protein_coding
DDX50	6272.36	-0.518788	0.0955422	-5.42994	5.63723e-08	2.65768e-05	chr10	68901278	68946847	ENSG00000107625	protein_coding	DDX50	ENSG00000107625	protein_coding
CHKB-CPT1B	301.884	1.60464	0.297928	5.38601	7.20404e-08	3.26819e-05	chr22	50568869	50582965	ENSG00000254413	protein_coding	CHKB-CPT1B	ENSG00000254413	protein_coding
ATG12	3411.9	-0.476008	0.0885057	-5.37827	7.52034e-08	3.30792e-05	chr5	115828200	115841858	ENSG00000145782	protein_coding	ATG12	ENSG00000145782	protein_coding
ZNF433	257.72	-1.21034	0.225942	-5.35687	8.46763e-08	3.45077e-05	chr19	12014732	12035741	ENSG00000197647	protein_coding	ZNF433	ENSG00000197647	protein_coding
PFN2	704.026	2.11214	0.395374	5.34212	9.18664e-08	3.68139e-05	chr3	149964904	150050788	ENSG00000070087	protein_coding	PFN2	ENSG00000070087	protein_coding
ZNF486	550.046	-1.18734	0.222482	-5.33677	9.46195e-08	3.72956e-05	chr19	20167228	20200490	ENSG00000256229	protein_coding	ZNF486	ENSG00000256229	protein_coding
TPM2	226.287	-3.37939	0.636726	-5.30745	1.11171e-07	4.17656e-05	chr9	35681992	35691020	ENSG00000198467	protein_coding	TPM2	ENSG00000198467	protein_coding
DHRS11	371.723	0.698148	0.131762	5.29853	1.16736e-07	4.25274e-05	chr17	36591798	36600806	ENSG00000278535	protein_coding	DHRS11	ENSG00000278535	protein_coding
GRIPAP1	3067.76	0.444091	0.0840258	5.28517	1.25585e-07	4.46101e-05	chrX	48973720	49002264	ENSG00000068400	protein_coding	GRIPAP1	ENSG00000068400	protein_coding
IVL	401.82	4.0244	0.764617	5.26329	1.415e-07	4.86031e-05	chr1	152908545	152911886	ENSG00000163207	protein_coding	IVL	ENSG00000163207	protein_coding
ANXA1	771.421	2.3506	0.447558	5.25206	1.50408e-07	5.09352e-05	chr9	73151757	73170393	ENSG00000135046	protein_coding	ANXA1	ENSG00000135046	protein_coding
MAD2L1	5548.18	-0.621023	0.118438	-5.24343	1.5762e-07	5.26364e-05	chr4	120055608	120067074	ENSG00000164109	protein_coding	MAD2L1	ENSG00000164109	protein_coding
STAT2	5174.13	0.973347	0.186935	5.20688	1.92038e-07	6.15648e-05	chr12	56341597	56360155	ENSG00000170581	protein_coding	STAT2	ENSG00000170581	protein_coding
ARL6IP6	1690.69	-0.607954	0.117296	-5.18309	2.18238e-07	6.81137e-05	chr2	152717893	152761253	ENSG00000177917	protein_coding	ARL6IP6	ENSG00000177917	protein_coding
GPR132	2599.32	0.695045	0.134593	5.16406	2.41654e-07	7.2629e-05	chr14	105049389	105065445	ENSG00000183484	protein_coding	GPR132	ENSG00000183484	protein_coding
PCNP	9452.84	-0.411114	0.0803396	-5.1172	3.10099e-07	8.87621e-05	chr3	101574095	101594437	ENSG00000081154	protein_coding	PCNP	ENSG00000081154	protein_coding
DLK2	183.777	-1.17315	0.229482	-5.11217	3.18486e-07	9.00903e-05	chr6	43450352	43456632	ENSG00000171462	protein_coding	DLK2	ENSG00000171462	protein_coding
RACGAP1	6261.6	-0.507363	0.09936	-5.10631	3.28504e-07	9.18435e-05	chr12	49976923	50033136	ENSG00000161800	protein_coding	RACGAP1	ENSG00000161800	protein_coding
ITGB3BP	1826.28	-0.57507	0.112727	-5.10144	3.3708e-07	9.23001e-05	chr1	63440770	63593721	ENSG00000142856	protein_coding	ITGB3BP	ENSG00000142856	protein_coding
TRIM56	5265.11	0.682757	0.134226	5.08663	3.64487e-07	9.84688e-05	chr7	101085439	101097967	ENSG00000169871	protein_coding	TRIM56	ENSG00000169871	protein_coding
ZNF785	405.147	0.732053	0.144678	5.05988	4.19516e-07	0.00010964	chr16	30573740	30585771	ENSG00000197162	protein_coding	ZNF785	ENSG00000197162	protein_coding
DENND1B	643.108	2.40661	0.476421	5.05143	4.38521e-07	0.000112168	chr1	197504748	197775696	ENSG00000213047	protein_coding	DENND1B	ENSG00000213047	protein_coding
WDR55	2103.13	0.423425	0.0842853	5.02371	5.06824e-07	0.000128274	chr5	140664676	140674124	ENSG00000120314	protein_coding	WDR55	ENSG00000120314	protein_coding
CSNK1A1	10948.7	-0.2962	0.0592178	-5.00187	5.67755e-07	0.000139297	chr5	149492197	149551552	ENSG00000113712	protein_coding	CSNK1A1	ENSG00000113712	protein_coding
ADCK5	211.121	0.863079	0.173337	4.9792	6.38489e-07	0.000153518	chr8	144373101	144393242	ENSG00000173137	protein_coding	ADCK5	ENSG00000173137	protein_coding
CACNB1	317.674	0.799809	0.161116	4.96418	6.89923e-07	0.000164243	chr17	39173456	39197703	ENSG00000067191	protein_coding	CACNB1	ENSG00000067191	protein_coding
CRBN	1750.71	-0.410464	0.0831494	-4.93647	7.95501e-07	0.000173882	chr3	3148992	3179710	ENSG00000113851	protein_coding	CRBN	ENSG00000113851	protein_coding
GPAT2	353.348	-6.29356	1.27384	-4.9406	7.78811e-07	0.000173882	chr2	96021946	96039451	ENSG00000186281	protein_coding	GPAT2	ENSG00000186281	protein_coding
LINC00294	372.493	0.865452	0.175136	4.94161	7.74815e-07	0.000173882	chr11	33076149	33079454	ENSG00000280798	lncRNA	LINC00294	ENSG00000280798	lincRNA
STMN1	16113.6	-0.655833	0.13254	-4.94818	7.49099e-07	0.000173882	chr1	25884181	25906991	ENSG00000117632	protein_coding	STMN1	ENSG00000117632	protein_coding
SYMPK	7635.04	0.306622	0.0620608	4.94067	7.78559e-07	0.000173882	chr19	45815410	45863290	ENSG00000125755	protein_coding	SYMPK	ENSG00000125755	protein_coding
WDR5B-DT	662.111	-0.53025	0.107331	-4.94033	7.79911e-07	0.000173882	chr3	122416207	122443180	ENSG00000272758	lncRNA	RP11-299J3.8	ENSG00000272758	antisense
MOK	108.264	-3.29544	0.669686	-4.92088	8.61574e-07	0.000183325	chr14	102224500	102305200	ENSG00000080823	protein_coding	MOK	ENSG00000080823	protein_coding
TAPT1	977.234	-0.613025	0.124688	-4.91648	8.81132e-07	0.000185842	chr4	16160505	16227410	ENSG00000169762	protein_coding	TAPT1	ENSG00000169762	protein_coding
SKIV2L	2920.57	0.50364	0.102695	4.90425	9.3787e-07	0.000196088	chr6	31959080	31969755	ENSG00000204351	protein_coding	SKIV2L	ENSG00000204351	protein_coding
EIF3E	50054.8	-0.574112	0.117272	-4.89555	9.80299e-07	0.000201098	chr8	108201216	108435333	ENSG00000104408	protein_coding	EIF3E	ENSG00000104408	protein_coding
RBMX	22342.9	-0.359306	0.0737151	-4.87425	1.09224e-06	0.000218848	chrX	136848004	136880764	ENSG00000147274	protein_coding	RBMX	ENSG00000147274	protein_coding
APOL3	2879.37	0.958348	0.196683	4.87256	1.10162e-06	0.000218903	chr22	36140330	36166177	ENSG00000128284	protein_coding	APOL3	ENSG00000128284	protein_coding
ARL6IP1	14486.5	-0.589922	0.121112	-4.87088	1.11103e-06	0.000218965	chr16	18791667	18801678	ENSG00000170540	protein_coding	ARL6IP1	ENSG00000170540	protein_coding
PDE3B	367.329	-2.98139	0.614211	-4.85401	1.2099e-06	0.000233443	chr11	14643723	14872044	ENSG00000152270	protein_coding	PDE3B	ENSG00000152270	protein_coding
WDR81	1504.16	0.574688	0.118786	4.83803	1.31135e-06	0.00024442	chr17	1716523	1738599	ENSG00000167716	protein_coding	WDR81	ENSG00000167716	protein_coding
HDAC10	1209.71	0.660665	0.136924	4.82505	1.39968e-06	0.000258877	chr22	50245183	50251405	ENSG00000100429	protein_coding	HDAC10	ENSG00000100429	protein_coding
AFAP1L2	798.581	3.21472	0.666669	4.82206	1.42081e-06	0.000260778	chr10	114294824	114404756	ENSG00000169129	protein_coding	AFAP1L2	ENSG00000169129	protein_coding
SOGA1	2413.18	0.940166	0.195667	4.80492	1.54815e-06	0.000273703	chr20	36777442	36863686	ENSG00000149639	protein_coding	SOGA1	ENSG00000149639	protein_coding
GFUS	1671.97	0.683011	0.142554	4.79126	1.6574e-06	0.000286694	chr8	143612618	143618048	ENSG00000104522	protein_coding	TSTA3	ENSG00000104522	protein_coding
PHF12	3223.46	0.522899	0.109748	4.76453	1.89292e-06	0.000311735	chr17	28905250	28951771	ENSG00000109118	protein_coding	PHF12	ENSG00000109118	protein_coding
TRAPPC14	717.27	0.608571	0.127714	4.76513	1.88734e-06	0.000311735	chr7	100154420	100158715	ENSG00000146826	protein_coding	C7orf43	ENSG00000146826	protein_coding
YEATS4	2689.7	-0.564772	0.118902	-4.74988	2.03538e-06	0.000332917	chr12	69359703	69390796	ENSG00000127337	protein_coding	YEATS4	ENSG00000127337	protein_coding
ERCC2	1575.58	0.494523	0.104264	4.743	2.10581e-06	0.000342109	chr19	45349837	45370918	ENSG00000104884	protein_coding	ERCC2	ENSG00000104884	protein_coding
COMMD6	2837.58	-0.671557	0.141882	-4.73321	2.21001e-06	0.000351904	chr13	75525219	75549439	ENSG00000188243	protein_coding	COMMD6	ENSG00000188243	protein_coding
CDK1	8385.06	-0.573285	0.121492	-4.71872	2.37337e-06	0.000372976	chr10	60778331	60794852	ENSG00000170312	protein_coding	CDK1	ENSG00000170312	protein_coding
CCNL2	1930.69	0.506594	0.108132	4.68495	2.80031e-06	0.000428858	chr1	1385711	1399328	ENSG00000221978	protein_coding	CCNL2	ENSG00000221978	protein_coding
CTSA	2655.61	0.575272	0.122877	4.68167	2.84541e-06	0.000433006	chr20	45890144	45898820	ENSG00000064601	protein_coding	CTSA	ENSG00000064601	protein_coding
CAPN15	3029.69	0.557059	0.119192	4.67365	2.95897e-06	0.000441898	chr16	527717	554636	ENSG00000103326	protein_coding	CAPN15	ENSG00000103326	protein_coding
PPP2R5A	5468.21	-0.559413	0.119694	-4.67367	2.95862e-06	0.000441898	chr1	212285537	212361863	ENSG00000066027	protein_coding	PPP2R5A	ENSG00000066027	protein_coding
GPSM2	1494.13	-0.698685	0.149703	-4.66713	3.05438e-06	0.000448811	chr1	108875350	108934545	ENSG00000121957	protein_coding	GPSM2	ENSG00000121957	protein_coding
CLSTN3	1462.85	0.893181	0.191609	4.66149	3.13935e-06	0.00045747	chr12	7129698	7158945	ENSG00000139182	protein_coding	CLSTN3	ENSG00000139182	protein_coding
PPP1R37	1038.87	0.776697	0.166908	4.65345	3.26421e-06	0.0004728	chr19	45091396	45148077	ENSG00000104866	protein_coding	PPP1R37	ENSG00000104866	protein_coding
RAD21	24924.1	-0.387503	0.0836417	-4.63289	3.60595e-06	0.000504079	chr8	116845935	116874866	ENSG00000164754	protein_coding	RAD21	ENSG00000164754	protein_coding
CCDC142	254.576	0.974984	0.211262	4.61505	3.92995e-06	0.000539882	chr2	74471986	74483408	ENSG00000135637	protein_coding	CCDC142	ENSG00000135637	protein_coding
RPA3	2874.22	-0.548252	0.118826	-4.6139	3.95189e-06	0.000539882	chr7	7636518	7718607	ENSG00000106399	protein_coding	RPA3	ENSG00000106399	protein_coding
SFR1	608.076	-0.426879	0.0926559	-4.60715	4.08234e-06	0.000551437	chr10	104122058	104126385	ENSG00000156384	protein_coding	SFR1	ENSG00000156384	protein_coding
CCDC88B	4207.62	0.874214	0.190215	4.59592	4.30848e-06	0.000575517	chr11	64340223	64357534	ENSG00000168071	protein_coding	CCDC88B	ENSG00000168071	protein_coding
FEZ2	655.285	-0.557477	0.121623	-4.58365	4.5692e-06	0.000595262	chr2	36531805	36646087	ENSG00000171055	protein_coding	FEZ2	ENSG00000171055	protein_coding
LINC02384	343.363	2.78327	0.607835	4.57899	4.6723e-06	0.000597557	chr12	68332888	68451663	ENSG00000251301	lncRNA	RP11-81H14.2	ENSG00000251301	lincRNA
TP73	2267.87	1.44395	0.316073	4.56842	4.91426e-06	0.00061669	chr1	3652520	3736201	ENSG00000078900	protein_coding	TP73	ENSG00000078900	protein_coding
TRIM8	2988.19	0.560019	0.122693	4.5644	5.00925e-06	0.000624054	chr10	102644496	102658407	ENSG00000171206	protein_coding	TRIM8	ENSG00000171206	protein_coding
LINC00265	287.099	1.08391	0.237707	4.55986	5.11867e-06	0.000631145	chr7	39733632	39793092	ENSG00000188185	lncRNA	LINC00265	ENSG00000188185	lincRNA
THAP9	384.267	-0.782917	0.171784	-4.55757	5.17484e-06	0.000634815	chr4	82900684	82919969	ENSG00000168152	protein_coding	THAP9	ENSG00000168152	protein_coding
CIC	4913.73	0.595291	0.130735	4.55343	5.27783e-06	0.000644163	chr19	42268537	42295797	ENSG00000079432	protein_coding	CIC	ENSG00000079432	protein_coding
TAGLN	184.666	-2.5792	0.568815	-4.53435	5.77808e-06	0.000684375	chr11	117199321	117204782	ENSG00000149591	protein_coding	TAGLN	ENSG00000149591	protein_coding
CKAP2L	2841.87	-0.546968	0.1208	-4.52789	5.95769e-06	0.000698764	chr2	112736607	112764677	ENSG00000169607	protein_coding	CKAP2L	ENSG00000169607	protein_coding
GGCT	3340.79	-0.539027	0.119152	-4.52386	6.07211e-06	0.000701912	chr7	30496621	30504844	ENSG00000006625	protein_coding	GGCT	ENSG00000006625	protein_coding
PRRC2A	24463.7	0.352568	0.0779021	4.52578	6.01728e-06	0.000701912	chr6	31620720	31637771	ENSG00000204469	protein_coding	PRRC2A	ENSG00000204469	protein_coding
MASTL	3328.85	-0.444539	0.0983693	-4.51908	6.21097e-06	0.000711127	chr10	27154824	27186924	ENSG00000120539	protein_coding	MASTL	ENSG00000120539	protein_coding
DHX40	2503	-0.486538	0.107708	-4.5172	6.26622e-06	0.000714053	chr17	59565525	59608345	ENSG00000108406	protein_coding	DHX40	ENSG00000108406	protein_coding
PRDM1	3222.56	1.79891	0.398579	4.51332	6.38218e-06	0.000723835	chr6	106086320	106109939	ENSG00000057657	protein_coding	PRDM1	ENSG00000057657	protein_coding
SETD1B	1458.32	0.786731	0.174502	4.50845	6.53043e-06	0.000733727	chr12	121804180	121832584	ENSG00000139718	protein_coding	SETD1B	ENSG00000139718	protein_coding
AICDA	9323.07	-1.44354	0.320943	-4.49781	6.8657e-06	0.000763852	chr12	8602166	8612871	ENSG00000111732	protein_coding	AICDA	ENSG00000111732	protein_coding
TUBGCP3	2806.88	-0.42337	0.0941462	-4.49694	6.89385e-06	0.000763852	chr13	112485005	112588167	ENSG00000126216	protein_coding	TUBGCP3	ENSG00000126216	protein_coding
DLEU1	646.857	-0.822804	0.184358	-4.46309	8.0786e-06	0.000871039	chr13	50082171	50723236	ENSG00000176124	lncRNA	DLEU1	ENSG00000176124	protein_coding
RIPK3	301.834	0.909413	0.203813	4.46201	8.11961e-06	0.000871553	chr14	24336021	24340045	ENSG00000129465	protein_coding	RIPK3	ENSG00000129465	protein_coding
TPCN2	499.562	0.665448	0.149213	4.45972	8.2065e-06	0.000876965	chr11	69048897	69090604	ENSG00000162341	protein_coding	TPCN2	ENSG00000162341	protein_coding
MAN2C1	1727.97	0.524848	0.117796	4.45559	8.36647e-06	0.000890103	chr15	75355207	75368630	ENSG00000140400	protein_coding	MAN2C1	ENSG00000140400	protein_coding
POMGNT1	1846.96	0.609194	0.13679	4.4535	8.44799e-06	0.000894817	chr1	46188682	46220305	ENSG00000085998	protein_coding	POMGNT1	ENSG00000085998	protein_coding
NAP1L1	74632.3	-0.618967	0.139139	-4.44857	8.64453e-06	0.000907638	chr12	76036587	76085033	ENSG00000187109	protein_coding	NAP1L1	ENSG00000187109	protein_coding
MYO3B	559.087	1.99995	0.45025	4.44187	8.91813e-06	0.000932293	chr2	170178145	170655171	ENSG00000071909	protein_coding	MYO3B	ENSG00000071909	protein_coding
ATG2A	1182.04	0.616824	0.139021	4.43693	9.12509e-06	0.000949799	chr11	64894546	64917248	ENSG00000110046	protein_coding	ATG2A	ENSG00000110046	protein_coding
GNAI3	10220.1	-0.399076	0.0899963	-4.43436	9.23448e-06	0.000957042	chr1	109548611	109618321	ENSG00000065135	protein_coding	GNAI3	ENSG00000065135	protein_coding
FBRS	6876.07	0.447624	0.100968	4.4333	9.28e-06	0.000957632	chr16	30658431	30670814	ENSG00000156860	protein_coding	FBRS	ENSG00000156860	protein_coding
MAP7D1	5102.1	0.374065	0.0847905	4.41163	1.02593e-05	0.00104968	chr1	36155579	36180849	ENSG00000116871	protein_coding	MAP7D1	ENSG00000116871	protein_coding
TBC1D15	3178.2	-0.501378	0.114162	-4.39179	1.12421e-05	0.00113423	chr12	71839707	71927248	ENSG00000121749	protein_coding	TBC1D15	ENSG00000121749	protein_coding
BCL11A	805.316	-2.0429	0.466693	-4.3774	1.20102e-05	0.00117867	chr2	60451167	60553567	ENSG00000119866	protein_coding	BCL11A	ENSG00000119866	protein_coding
IKZF3	13180.7	0.910709	0.208283	4.37246	1.22853e-05	0.0011959	chr17	39757715	39864188	ENSG00000161405	protein_coding	IKZF3	ENSG00000161405	protein_coding
CAMTA2	2450.83	0.535468	0.122664	4.36532	1.26938e-05	0.00122287	chr17	4967992	4987652	ENSG00000108509	protein_coding	CAMTA2	ENSG00000108509	protein_coding
VPREB3	322.915	-2.00839	0.460303	-4.36319	1.28181e-05	0.00122788	chr22	23752743	23754468	ENSG00000128218	protein_coding	VPREB3	ENSG00000128218	protein_coding
DARS1	17098.9	-0.44404	0.10185	-4.35976	1.30207e-05	0.00123256	chr2	135906677	135986100	ENSG00000115866	protein_coding	DARS	ENSG00000115866	protein_coding
SLC41A2	1552.84	-0.73223	0.167927	-4.36042	1.29815e-05	0.00123256	chr12	104802553	104958744	ENSG00000136052	protein_coding	SLC41A2	ENSG00000136052	protein_coding
RIPK2-DT	422.031	-0.968512	0.222624	-4.35043	1.35869e-05	0.00128111	chr8	89609409	89757727	ENSG00000251136	lncRNA	RP11-37B2.1	ENSG00000251136	lincRNA
CPT1B	512.49	1.12653	0.259675	4.33821	1.43647e-05	0.00134916	chr22	50568861	50578465	ENSG00000205560	protein_coding	CPT1B	ENSG00000205560	protein_coding
DNAJA4	639.91	1.74351	0.402785	4.32864	1.50036e-05	0.00140368	chr15	78264086	78282196	ENSG00000140403	protein_coding	DNAJA4	ENSG00000140403	protein_coding
KLC2	1579.66	0.632172	0.146214	4.32362	1.5349e-05	0.00142491	chr11	66257294	66267860	ENSG00000174996	protein_coding	KLC2	ENSG00000174996	protein_coding
NFATC1	2335.73	-1.09839	0.254105	-4.3226	1.54203e-05	0.00142603	chr18	79395856	79529325	ENSG00000131196	protein_coding	NFATC1	ENSG00000131196	protein_coding
MRPL45	4273.43	-0.466078	0.107887	-4.32005	1.55991e-05	0.00143476	chr17	38297023	38323218	ENSG00000278845	protein_coding	MRPL45	ENSG00000278845	protein_coding
STX6	3720.52	-0.534683	0.123782	-4.31956	1.56341e-05	0.00143476	chr1	180972712	181023121	ENSG00000135823	protein_coding	STX6	ENSG00000135823	protein_coding
CST3	1295.31	1.30473	0.303216	4.30298	1.68519e-05	0.0015168	chr20	23626706	23638473	ENSG00000101439	protein_coding	CST3	ENSG00000101439	protein_coding
LMF2	1635.5	0.512198	0.119085	4.30111	1.69942e-05	0.0015168	chr22	50502949	50507691	ENSG00000100258	protein_coding	LMF2	ENSG00000100258	protein_coding
MTFR2	1225.53	-0.556957	0.129431	-4.30312	1.68406e-05	0.0015168	chr6	136231024	136250335	ENSG00000146410	protein_coding	MTFR2	ENSG00000146410	protein_coding
PPP2R5C	9634.78	-0.436603	0.101534	-4.30005	1.70757e-05	0.0015168	chr14	101761798	101927989	ENSG00000078304	protein_coding	PPP2R5C	ENSG00000078304	protein_coding
ZNF276	894.383	0.568472	0.132305	4.29667	1.73382e-05	0.00152704	chr16	89720400	89740903	ENSG00000158805	protein_coding	ZNF276	ENSG00000158805	protein_coding
UBA2	12587.8	-0.403183	0.0941497	-4.28236	1.84921e-05	0.00158229	chr19	34428352	34471251	ENSG00000126261	protein_coding	UBA2	ENSG00000126261	protein_coding
PIK3CA	5018.27	-0.723574	0.169522	-4.26831	1.96962e-05	0.00165586	chr3	179148114	179240093	ENSG00000121879	protein_coding	PIK3CA	ENSG00000121879	protein_coding
TTK	3575.12	-0.513821	0.120503	-4.26397	2.00827e-05	0.00167663	chr6	80003887	80042527	ENSG00000112742	protein_coding	TTK	ENSG00000112742	protein_coding
ABRAXAS2	2255.08	-0.308152	0.07233	-4.26036	2.041e-05	0.00169806	chr10	124801785	124836670	ENSG00000165660	protein_coding	FAM175B	ENSG00000165660	protein_coding
ZSWIM1	451.194	0.659503	0.15483	4.25954	2.04851e-05	0.00169843	chr20	45881227	45885266	ENSG00000168612	protein_coding	ZSWIM1	ENSG00000168612	protein_coding
PCNX3	2855.72	0.647638	0.152093	4.25817	2.06111e-05	0.001703	chr11	65615773	65637439	ENSG00000197136	protein_coding	PCNXL3	ENSG00000197136	protein_coding
DGLUCY	1989.38	0.454566	0.106774	4.25728	2.06929e-05	0.0017039	chr14	91060333	91225632	ENSG00000133943	protein_coding	C14orf159	ENSG00000133943	protein_coding
CENPQ	1266.31	-0.611449	0.143652	-4.25645	2.07702e-05	0.00170431	chr6	49463378	49493107	ENSG00000031691	protein_coding	CENPQ	ENSG00000031691	protein_coding
USP20	1295.78	0.383991	0.0902535	4.25459	2.09437e-05	0.00170702	chr9	129834698	129881838	ENSG00000136878	protein_coding	USP20	ENSG00000136878	protein_coding
ZNF90	189.126	-1.38057	0.324614	-4.25298	2.10947e-05	0.00171352	chr19	20077994	20127076	ENSG00000213988	protein_coding	ZNF90	ENSG00000213988	protein_coding
RPS24	90091.9	-0.497463	0.11718	-4.24531	2.18296e-05	0.00176724	chr10	78033760	78056812	ENSG00000138326	protein_coding	RPS24	ENSG00000138326	protein_coding
ZCRB1	5417.57	-0.425428	0.100292	-4.24188	2.21658e-05	0.00178844	chr12	42312078	42326118	ENSG00000139168	protein_coding	ZCRB1	ENSG00000139168	protein_coding
VAPA	11051.4	-0.325108	0.0767659	-4.23506	2.28486e-05	0.00183736	chr18	9914002	9960021	ENSG00000101558	protein_coding	VAPA	ENSG00000101558	protein_coding
ARHGAP4	2932.21	0.470442	0.111415	4.22244	2.41672e-05	0.00191011	chrX	153907367	153934999	ENSG00000089820	protein_coding	ARHGAP4	ENSG00000089820	protein_coding
SPTSSA	2073.42	-0.392388	0.0929728	-4.22045	2.4381e-05	0.00191574	chr14	34432789	34462356	ENSG00000165389	protein_coding	SPTSSA	ENSG00000165389	protein_coding
CLNS1A	8197.87	-0.34758	0.0824573	-4.21527	2.49475e-05	0.00194753	chr11	77514936	77637805	ENSG00000074201	protein_coding	CLNS1A	ENSG00000074201	protein_coding
KATNA1	1534.76	-0.438529	0.104149	-4.2106	2.54689e-05	0.0019818	chr6	149594873	149648972	ENSG00000186625	protein_coding	KATNA1	ENSG00000186625	protein_coding
SLC4A2	2693.02	0.410089	0.0974276	4.20916	2.56318e-05	0.00198804	chr7	151057210	151076527	ENSG00000164889	protein_coding	SLC4A2	ENSG00000164889	protein_coding
SBF1	5525.81	0.447821	0.106606	4.20073	2.66057e-05	0.00203915	chr22	50445000	50475024	ENSG00000100241	protein_coding	SBF1	ENSG00000100241	protein_coding
CGAS	1391.93	0.692697	0.165212	4.19277	2.75573e-05	0.00207708	chr6	73413515	73452276	ENSG00000164430	protein_coding	MB21D1	ENSG00000164430	protein_coding
REXO1	3401.29	0.419968	0.100376	4.18397	2.86462e-05	0.00213903	chr19	1815246	1848463	ENSG00000079313	protein_coding	REXO1	ENSG00000079313	protein_coding
TPRKB	1056.35	-0.515585	0.123282	-4.18215	2.88762e-05	0.00214953	chr2	73729104	73737400	ENSG00000144034	protein_coding	TPRKB	ENSG00000144034	protein_coding
KIF2C	6194.61	-0.652086	0.156087	-4.17771	2.94463e-05	0.0021718	chr1	44739818	44767767	ENSG00000142945	protein_coding	KIF2C	ENSG00000142945	protein_coding
SGO1	1514.57	-0.65545	0.157012	-4.17452	2.98609e-05	0.00219564	chr3	20160593	20186292	ENSG00000129810	protein_coding	SGOL1	ENSG00000129810	protein_coding
CHTF18	774.969	0.771985	0.18573	4.1565	3.23166e-05	0.00234042	chr16	788046	800737	ENSG00000127586	protein_coding	CHTF18	ENSG00000127586	protein_coding
ZNF649	617.315	-0.880282	0.212179	-4.14878	3.34255e-05	0.00240535	chr19	51889224	51905040	ENSG00000198093	protein_coding	ZNF649	ENSG00000198093	protein_coding
CDC25C	937.209	-0.775385	0.186966	-4.14719	3.3658e-05	0.00240855	chr5	138285265	138338355	ENSG00000158402	protein_coding	CDC25C	ENSG00000158402	protein_coding
AGTPBP1	4110.37	-0.478863	0.115567	-4.1436	3.41891e-05	0.00243691	chr9	85546539	85742029	ENSG00000135049	protein_coding	AGTPBP1	ENSG00000135049	protein_coding
OXER1	148.904	1.36974	0.330604	4.14315	3.4257e-05	0.00243691	chr2	42762481	42764261	ENSG00000162881	protein_coding	OXER1	ENSG00000162881	protein_coding
RHBDD3	537.118	0.653468	0.158137	4.13229	3.59162e-05	0.00251769	chr22	29259852	29268209	ENSG00000100263	protein_coding	RHBDD3	ENSG00000100263	protein_coding
TXLNA	7471.96	0.480341	0.116365	4.12789	3.66106e-05	0.00255149	chr1	32179686	32198285	ENSG00000084652	protein_coding	TXLNA	ENSG00000084652	protein_coding
GPR15	5556.84	1.23722	0.299946	4.12479	3.71069e-05	0.00257118	chr3	98531899	98533150	ENSG00000154165	protein_coding	GPR15	ENSG00000154165	protein_coding
GOLGA3	4613.13	0.606039	0.147051	4.12127	3.76791e-05	0.00260332	chr12	132768909	132828858	ENSG00000090615	protein_coding	GOLGA3	ENSG00000090615	protein_coding
CMC4	1445.82	-0.659276	0.160137	-4.11696	3.83904e-05	0.0026298	chrX	155061622	155071362	ENSG00000182712	protein_coding	CMC4	ENSG00000182712	protein_coding
NPIPB5	3331.3	1.0242	0.2498	4.10009	4.12994e-05	0.00280509	chr16	22479121	22536521	ENSG00000243716	protein_coding	NPIPB5	ENSG00000243716	protein_coding
KPNA1	3771.08	-0.442415	0.107959	-4.09799	4.16752e-05	0.00281471	chr3	122421949	122514945	ENSG00000114030	protein_coding	KPNA1	ENSG00000114030	protein_coding
CAMKK2	4183.23	0.765071	0.186946	4.09248	4.26792e-05	0.00287445	chr12	121237691	121298308	ENSG00000110931	protein_coding	CAMKK2	ENSG00000110931	protein_coding
TUBGCP6	1468.28	0.610002	0.149351	4.08436	4.4198e-05	0.00296016	chr22	50217689	50244992	ENSG00000128159	protein_coding	TUBGCP6	ENSG00000128159	protein_coding
ACP1	6617.78	-0.285245	0.0698999	-4.08077	4.48873e-05	0.00299797	chr2	264140	278283	ENSG00000143727	protein_coding	ACP1	ENSG00000143727	protein_coding
H4C3	18.6861	-1.90083	0.466058	-4.07853	4.5322e-05	0.00301862	chr6	26103876	26104310	ENSG00000197061	protein_coding	HIST1H4C	ENSG00000197061	protein_coding
MMACHC	655.685	0.611476	0.14997	4.07732	4.5558e-05	0.00302596	chr1	45500053	45513382	ENSG00000132763	protein_coding	MMACHC	ENSG00000132763	protein_coding
H2BC11	342.986	-1.76926	0.434247	-4.07431	4.61515e-05	0.00303187	chr6	27125897	27132750	ENSG00000124635	protein_coding	HIST1H2BJ	ENSG00000124635	protein_coding
TAF9	3964.63	-0.333187	0.0817666	-4.07485	4.60437e-05	0.00303187	chr5	69364743	69370013	ENSG00000273841	protein_coding	TAF9	ENSG00000273841	protein_coding
KLHL12	4840.89	-0.247916	0.0608782	-4.07233	4.65445e-05	0.00304108	chr1	202891100	202928636	ENSG00000117153	protein_coding	KLHL12	ENSG00000117153	protein_coding
BORA	2277.66	-0.45419	0.111618	-4.06915	4.71844e-05	0.00305238	chr13	72727749	72756198	ENSG00000136122	protein_coding	BORA	ENSG00000136122	protein_coding
GINM1	3692.85	-0.52625	0.129278	-4.0707	4.68723e-05	0.00305238	chr6	149566294	149591748	ENSG00000055211	protein_coding	GINM1	ENSG00000055211	protein_coding
PNPLA8	2520.46	-0.503107	0.123645	-4.06895	4.72252e-05	0.00305238	chr7	108470422	108569666	ENSG00000135241	protein_coding	PNPLA8	ENSG00000135241	protein_coding
ENOPH1	4449.25	-0.380553	0.0937247	-4.06032	4.90052e-05	0.00315049	chr4	82430562	82461091	ENSG00000145293	protein_coding	ENOPH1	ENSG00000145293	protein_coding
CTNNAL1	3074.74	-0.811391	0.199949	-4.058	4.94954e-05	0.00316441	chr9	108942569	109013529	ENSG00000119326	protein_coding	CTNNAL1	ENSG00000119326	protein_coding
PLAGL2	4029.18	0.470935	0.1161	4.05628	4.98609e-05	0.00317124	chr20	32192503	32207791	ENSG00000126003	protein_coding	PLAGL2	ENSG00000126003	protein_coding
ING2	870.122	-0.620591	0.153108	-4.05329	5.05033e-05	0.00318714	chr4	183504994	183511096	ENSG00000168556	protein_coding	ING2	ENSG00000168556	protein_coding
LSM5	3079.06	-0.474719	0.117103	-4.05385	5.03812e-05	0.00318714	chr7	32485332	32495283	ENSG00000106355	protein_coding	LSM5	ENSG00000106355	protein_coding
SIK3	2172.59	0.62519	0.154389	4.04944	5.13397e-05	0.00319756	chr11	116843402	117098437	ENSG00000160584	protein_coding	SIK3	ENSG00000160584	protein_coding
TADA1	1629.9	-0.339831	0.0839101	-4.04994	5.1231e-05	0.00319756	chr1	166856510	166876327	ENSG00000152382	protein_coding	TADA1	ENSG00000152382	protein_coding
POT1	3758.73	-0.497685	0.122941	-4.04818	5.16181e-05	0.00319873	chr7	124822386	124929983	ENSG00000128513	protein_coding	POT1	ENSG00000128513	protein_coding
INTS11	3598.93	0.347143	0.0859359	4.03956	5.35506e-05	0.00329302	chr1	1311585	1324691	ENSG00000127054	protein_coding	CPSF3L	ENSG00000127054	protein_coding
PPP1CC	19986	-0.350952	0.087037	-4.03221	5.52541e-05	0.00336702	chr12	110719680	110742939	ENSG00000186298	protein_coding	PPP1CC	ENSG00000186298	protein_coding
IL6R	1768.23	-1.36736	0.339515	-4.02741	5.63953e-05	0.00340695	chr1	154405193	154469450	ENSG00000160712	protein_coding	IL6R	ENSG00000160712	protein_coding
CLDN15	316.707	0.831939	0.206771	4.02348	5.73456e-05	0.00345568	chr7	101232092	101238820	ENSG00000106404	protein_coding	CLDN15	ENSG00000106404	protein_coding
EHBP1L1	4657.72	0.780163	0.194087	4.01966	5.82833e-05	0.00349704	chr11	65576038	65592650	ENSG00000173442	protein_coding	EHBP1L1	ENSG00000173442	protein_coding
CGGBP1	7893.53	-0.312628	0.0778439	-4.01609	5.91713e-05	0.00353031	chr3	88051944	88149885	ENSG00000163320	protein_coding	CGGBP1	ENSG00000163320	protein_coding
ABCB7	3599.22	-0.440448	0.1097	-4.01502	5.94409e-05	0.00353063	chrX	75053172	75156732	ENSG00000131269	protein_coding	ABCB7	ENSG00000131269	protein_coding
HECTD3	2561.6	0.409129	0.101963	4.01252	6.00742e-05	0.00354896	chr1	45002540	45011329	ENSG00000126107	protein_coding	HECTD3	ENSG00000126107	protein_coding
RMI2	1634.64	-1.0557	0.263155	-4.01169	6.02854e-05	0.00355173	chr16	11249619	11351762	ENSG00000175643	protein_coding	RMI2	ENSG00000175643	protein_coding
ZCCHC7	5642.46	-0.573991	0.143222	-4.0077	6.13138e-05	0.00359568	chr9	37120539	37358149	ENSG00000147905	protein_coding	ZCCHC7	ENSG00000147905	protein_coding
NDOR1	775.165	0.785052	0.196048	4.00439	6.21781e-05	0.00362866	chr9	137205670	137217009	ENSG00000188566	protein_coding	NDOR1	ENSG00000188566	protein_coding
EML4	6325.71	0.625774	0.156317	4.00324	6.24803e-05	0.00363747	chr2	42169350	42332548	ENSG00000143924	protein_coding	EML4	ENSG00000143924	protein_coding
CBX5	16965.3	-0.409227	0.102294	-4.0005	6.32076e-05	0.00366381	chr12	54230940	54280133	ENSG00000094916	protein_coding	CBX5	ENSG00000094916	protein_coding
RBMS1	172.455	-1.85447	0.463571	-4.00039	6.32374e-05	0.00366381	chr2	160272151	160493794	ENSG00000153250	protein_coding	RBMS1	ENSG00000153250	protein_coding
PMPCB	8262.41	-0.299253	0.0748661	-3.99717	6.4104e-05	0.00367856	chr7	103297422	103329511	ENSG00000105819	protein_coding	PMPCB	ENSG00000105819	protein_coding
CCDC125	829.281	0.677461	0.169816	3.98939	6.62427e-05	0.00375646	chr5	69280175	69332809	ENSG00000183323	protein_coding	CCDC125	ENSG00000183323	protein_coding
PPA1	23314.8	-0.387282	0.0972466	-3.98247	6.82029e-05	0.00383147	chr10	70202830	70233911	ENSG00000180817	protein_coding	PPA1	ENSG00000180817	protein_coding
CTDSPL2	5457.13	-0.502865	0.126349	-3.97998	6.89204e-05	0.00386276	chr15	44427234	44529038	ENSG00000137770	protein_coding	CTDSPL2	ENSG00000137770	protein_coding
GGPS1	1650.84	-0.37505	0.0943018	-3.97712	6.9755e-05	0.00388238	chr1	235327350	235344532	ENSG00000152904	protein_coding	GGPS1	ENSG00000152904	protein_coding
PITPNM1	3457.97	0.638237	0.160588	3.97438	7.05625e-05	0.00390024	chr11	67491768	67506263	ENSG00000110697	protein_coding	PITPNM1	ENSG00000110697	protein_coding
AZI2	2828.11	-0.50319	0.126763	-3.96953	7.20136e-05	0.00394878	chr3	28315003	28349127	ENSG00000163512	protein_coding	AZI2	ENSG00000163512	protein_coding
FBXL18	410.353	0.864715	0.217821	3.96984	7.19222e-05	0.00394878	chr7	5431335	5513798	ENSG00000155034	protein_coding	FBXL18	ENSG00000155034	protein_coding
SLC25A35	141.577	0.763151	0.192265	3.96926	7.20975e-05	0.00394878	chr17	8287763	8295343	ENSG00000125434	protein_coding	SLC25A35	ENSG00000125434	protein_coding
BRPF3	1504.88	0.621429	0.156844	3.96209	7.42973e-05	0.00406001	chr6	36196744	36232790	ENSG00000096070	protein_coding	BRPF3	ENSG00000096070	protein_coding
GOLGA4	6088.48	0.695029	0.175597	3.95809	7.55516e-05	0.00410987	chr3	37243177	37366751	ENSG00000144674	protein_coding	GOLGA4	ENSG00000144674	protein_coding
NDUFAF7	1169.44	-0.339127	0.0857094	-3.95671	7.59896e-05	0.00412028	chr2	37231631	37253403	ENSG00000003509	protein_coding	NDUFAF7	ENSG00000003509	protein_coding
ARHGAP19	5356.29	-0.453917	0.114757	-3.95545	7.63918e-05	0.00412108	chr10	97222173	97292673	ENSG00000213390	protein_coding	ARHGAP19	ENSG00000213390	protein_coding
RPL7	101805	-0.448431	0.113375	-3.95529	7.64432e-05	0.00412108	chr8	73290267	73295789	ENSG00000147604	protein_coding	RPL7	ENSG00000147604	protein_coding
NUCKS1	20069	-0.367612	0.0929925	-3.95313	7.71339e-05	0.00414901	chr1	205712819	205750276	ENSG00000069275	protein_coding	NUCKS1	ENSG00000069275	protein_coding
ZNF250	432.923	-0.584301	0.14796	-3.94906	7.84586e-05	0.00420147	chr8	144876497	144902168	ENSG00000196150	protein_coding	ZNF250	ENSG00000196150	protein_coding
COPS3	5552.34	-0.366152	0.0929038	-3.9412	8.10757e-05	0.00430328	chr17	17246820	17281293	ENSG00000141030	protein_coding	COPS3	ENSG00000141030	protein_coding
UBA7	3686.45	0.546675	0.138728	3.94063	8.12695e-05	0.00430406	chr3	49805207	49813946	ENSG00000182179	protein_coding	UBA7	ENSG00000182179	protein_coding
NIPSNAP3A	1254.12	-0.443039	0.112669	-3.93223	8.41632e-05	0.00443776	chr9	104747688	104760122	ENSG00000136783	protein_coding	NIPSNAP3A	ENSG00000136783	protein_coding
MEMO1	4436.73	-0.296569	0.0754669	-3.92978	8.50219e-05	0.00446346	chr2	31865060	32011230	ENSG00000162959	protein_coding	MEMO1	ENSG00000162959	protein_coding
ZNRF1	1366.72	-1.0231	0.260577	-3.92629	8.62671e-05	0.00450914	chr16	74999030	75110994	ENSG00000186187	protein_coding	ZNRF1	ENSG00000186187	protein_coding
IGFBP2	505.032	-3.02477	0.770978	-3.92329	8.73477e-05	0.00454586	chr2	216632828	216664436	ENSG00000115457	protein_coding	IGFBP2	ENSG00000115457	protein_coding
ZNF335	1832.77	0.437872	0.111749	3.91835	8.91566e-05	0.00460466	chr20	45948653	45972172	ENSG00000198026	protein_coding	ZNF335	ENSG00000198026	protein_coding
ZC3H7B	5729.23	0.448726	0.114736	3.91094	9.19391e-05	0.0047134	chr22	41301522	41360147	ENSG00000100403	protein_coding	ZC3H7B	ENSG00000100403	protein_coding
COL9A2	2710.62	0.584817	0.149562	3.9102	9.22206e-05	0.00471777	chr1	40300487	40317816	ENSG00000049089	protein_coding	COL9A2	ENSG00000049089	protein_coding
MCOLN1	273.29	0.484498	0.124052	3.90559	9.3995e-05	0.00477287	chr19	7522626	7534009	ENSG00000090674	protein_coding	MCOLN1	ENSG00000090674	protein_coding
ZNF677	106.974	-2.10395	0.538606	-3.90628	9.37277e-05	0.00477287	chr19	53235381	53254898	ENSG00000197928	protein_coding	ZNF677	ENSG00000197928	protein_coding
CA2	520.909	-1.65165	0.423169	-3.90304	9.49918e-05	0.00479828	chr8	85463852	85481493	ENSG00000104267	protein_coding	CA2	ENSG00000104267	protein_coding
IL18BP	514.852	1.54857	0.397121	3.89948	9.64012e-05	0.00483898	chr11	71998541	72005715	ENSG00000137496	protein_coding	IL18BP	ENSG00000137496	protein_coding
BMT2	2099.19	-0.664832	0.170516	-3.89895	9.66112e-05	0.00483942	chr7	112819147	112939916	ENSG00000164603	protein_coding	C7orf60	ENSG00000164603	protein_coding
ZNF57	372.34	-0.600279	0.154177	-3.89343	9.8836e-05	0.00489982	chr19	2900898	2918476	ENSG00000171970	protein_coding	ZNF57	ENSG00000171970	protein_coding
ORAI2	5476.91	0.682222	0.175251	3.89283	9.90809e-05	0.00490186	chr7	102433106	102456821	ENSG00000160991	protein_coding	ORAI2	ENSG00000160991	protein_coding
DST	10782.4	1.07524	0.276273	3.89195	9.94397e-05	0.00490951	chr6	56457987	56954628	ENSG00000151914	protein_coding	DST	ENSG00000151914	protein_coding
SIN3B	2416.2	0.351208	0.0902756	3.8904	0.000100081	0.00493102	chr19	16829400	16880353	ENSG00000127511	protein_coding	SIN3B	ENSG00000127511	protein_coding
CDK5RAP3	3083.64	0.436418	0.112257	3.88768	0.000101207	0.0049763	chr17	47967810	47981774	ENSG00000108465	protein_coding	CDK5RAP3	ENSG00000108465	protein_coding
ZNF525	1310.59	-0.44611	0.114802	-3.8859	0.000101951	0.0049925	chr19	53330675	53392217	ENSG00000203326	protein_coding	ZNF525	ENSG00000203326	protein_coding
AP3S1	12498.9	-0.708496	0.182365	-3.88505	0.00010231	0.00499989	chr5	115841481	115914081	ENSG00000177879	protein_coding	AP3S1	ENSG00000177879	protein_coding
MARCHF7	7731.42	-0.360897	0.0929067	-3.88451	0.000102536	0.00500077	chr2	159712457	159771027	ENSG00000136536	protein_coding	MARCH7	ENSG00000136536	protein_coding
TCIRG1	3752.75	0.446332	0.115027	3.88025	0.000104349	0.0050584	chr11	68039016	68050895	ENSG00000110719	protein_coding	TCIRG1	ENSG00000110719	protein_coding
MYO9A	3491.32	-0.670021	0.172795	-3.87754	0.000105517	0.00509447	chr15	71822289	72118577	ENSG00000066933	protein_coding	MYO9A	ENSG00000066933	protein_coding
FGR	5066.96	0.930384	0.240156	3.87408	0.000107028	0.00513649	chr1	27612064	27635277	ENSG00000000938	protein_coding	FGR	ENSG00000000938	protein_coding
ORC3	3066.61	-0.44115	0.113983	-3.87031	0.000108698	0.00519588	chr6	87590067	87667453	ENSG00000135336	protein_coding	ORC3	ENSG00000135336	protein_coding
CENPH	3189.94	-0.527283	0.136471	-3.8637	0.000111682	0.00529371	chr5	69189548	69210357	ENSG00000153044	protein_coding	CENPH	ENSG00000153044	protein_coding
PBK	2628.69	-0.53633	0.138891	-3.86153	0.00011268	0.00531233	chr8	27809620	27838095	ENSG00000168078	protein_coding	PBK	ENSG00000168078	protein_coding
KCNC3	268.128	1.33912	0.346934	3.85988	0.000113442	0.00532987	chr19	50311937	50333515	ENSG00000131398	protein_coding	KCNC3	ENSG00000131398	protein_coding
TOP2A	27309.7	-0.523554	0.135644	-3.85977	0.000113496	0.00532987	chr17	40388516	40417950	ENSG00000131747	protein_coding	TOP2A	ENSG00000131747	protein_coding
SLC25A37	749.943	-0.87441	0.226623	-3.85844	0.000114111	0.00534831	chr8	23528805	23575463	ENSG00000147454	protein_coding	SLC25A37	ENSG00000147454	protein_coding
MTF2	3975.71	-0.375724	0.0975143	-3.85301	0.000116673	0.00541007	chr1	93079235	93139081	ENSG00000143033	protein_coding	MTF2	ENSG00000143033	protein_coding
NPIPB13	330.93	1.15137	0.29884	3.85279	0.000116779	0.00541007	chr16	30222937	30254510	ENSG00000198064	protein_coding	RP11-347C12.1	ENSG00000198064	protein_coding
TOMM20	14970	-0.531431	0.137921	-3.85314	0.000116612	0.00541007	chr1	235109336	235128936	ENSG00000173726	protein_coding	TOMM20	ENSG00000173726	protein_coding
ZNF433-AS1	283.504	-0.693521	0.179941	-3.85415	0.000116131	0.00541007	chr19	11987617	12046275	ENSG00000219665	lncRNA	CTD-2006C1.2	ENSG00000219665	processed_transcript
FAM81A	1248.33	-1.00011	0.260199	-3.84362	0.000121235	0.00555652	chr15	59372693	59523549	ENSG00000157470	protein_coding	FAM81A	ENSG00000157470	protein_coding
ZFP28	228.895	-1.57815	0.411084	-3.839	0.000123534	0.00564687	chr19	56538948	56556810	ENSG00000196867	protein_coding	ZFP28	ENSG00000196867	protein_coding
AP1G2	2202.25	0.476192	0.124181	3.83466	0.000125738	0.00573443	chr14	23559565	23568070	ENSG00000213983	protein_coding	AP1G2	ENSG00000213983	protein_coding
GABPB1	2838.3	-0.421865	0.110038	-3.83383	0.000126165	0.00573443	chr15	50275392	50355408	ENSG00000104064	protein_coding	GABPB1	ENSG00000104064	protein_coding
ZNF93	989.67	-0.911037	0.23763	-3.83384	0.000126156	0.00573443	chr19	19900913	19935575	ENSG00000184635	protein_coding	ZNF93	ENSG00000184635	protein_coding
UBE2E1	10565.3	-0.365578	0.0953841	-3.83269	0.00012675	0.0057448	chr3	23805903	23891316	ENSG00000170142	protein_coding	UBE2E1	ENSG00000170142	protein_coding
ATF1	2522.62	-0.493657	0.128977	-3.82748	0.000129464	0.00583262	chr12	50763710	50821122	ENSG00000123268	protein_coding	ATF1	ENSG00000123268	protein_coding
EIF3M	17911	-0.341504	0.0892398	-3.82681	0.000129816	0.0058342	chr11	32583798	32606262	ENSG00000149100	protein_coding	EIF3M	ENSG00000149100	protein_coding
NTNG1	234.682	-2.22251	0.580931	-3.82576	0.000130367	0.00584337	chr1	107140007	107483458	ENSG00000162631	protein_coding	NTNG1	ENSG00000162631	protein_coding
LDHB	62761.7	-0.322349	0.0843338	-3.8223	0.000132214	0.00589786	chr12	21635342	21757857	ENSG00000111716	protein_coding	LDHB	ENSG00000111716	protein_coding
PXDN	572.325	-3.987	1.04297	-3.82275	0.000131971	0.00589786	chr2	1631887	1744852	ENSG00000130508	protein_coding	PXDN	ENSG00000130508	protein_coding
NUP54	3297.88	-0.297244	0.0778418	-3.81857	0.00013423	0.00596567	chr4	76114659	76148515	ENSG00000138750	protein_coding	NUP54	ENSG00000138750	protein_coding
KIF21A	3716.29	1.25926	0.330164	3.81406	0.000136703	0.00603712	chr12	39293228	39443390	ENSG00000139116	protein_coding	KIF21A	ENSG00000139116	protein_coding
KIF1B	1685.76	0.952159	0.249786	3.8119	0.000137901	0.00606364	chr1	10210805	10381603	ENSG00000054523	protein_coding	KIF1B	ENSG00000054523	protein_coding
BTF3	37101.1	-0.387754	0.101832	-3.80779	0.000140214	0.00612965	chr5	73498408	73505635	ENSG00000145741	protein_coding	BTF3	ENSG00000145741	protein_coding
NDC80	3459.8	-0.450621	0.118378	-3.80662	0.000140879	0.00614754	chr18	2571511	2616635	ENSG00000080986	protein_coding	NDC80	ENSG00000080986	protein_coding
YAF2	1445.85	-0.415994	0.109358	-3.80397	0.000142397	0.00620253	chr12	42157104	42238349	ENSG00000015153	protein_coding	YAF2	ENSG00000015153	protein_coding
CAMLG	2954.8	-0.511405	0.134461	-3.80337	0.000142744	0.00620638	chr5	134738501	134752160	ENSG00000164615	protein_coding	CAMLG	ENSG00000164615	protein_coding
KMT2B	3664.78	0.536274	0.141027	3.80264	0.00014316	0.00621325	chr19	35718019	35738878	ENSG00000272333	protein_coding	KMT2B	ENSG00000272333	protein_coding
LINC00339	273.153	-0.972669	0.255883	-3.80123	0.000143979	0.00623753	chr1	22024531	22031225	ENSG00000218510	lncRNA	LINC00339	ENSG00000218510	lincRNA
GALT	398.75	0.712804	0.187782	3.79591	0.000147105	0.00631646	chr9	34638133	34651035	ENSG00000213930	protein_coding	GALT	ENSG00000213930	protein_coding
H2BC17	32.3687	-1.67473	0.441173	-3.79608	0.000147	0.00631646	chr6	27893463	27893843	ENSG00000274641	protein_coding	HIST1H2BO	ENSG00000274641	protein_coding
YBX1	84978.4	-0.396914	0.104633	-3.79338	0.000148609	0.00636924	chr1	42682427	42702349	ENSG00000065978	protein_coding	YBX1	ENSG00000065978	protein_coding
ABHD16A	997.635	0.472342	0.124711	3.78748	0.000152182	0.00647085	chr6	31686949	31703444	ENSG00000204427	protein_coding	ABHD16A	ENSG00000204427	protein_coding
MAPRE2	3695.84	-0.540144	0.142622	-3.78725	0.000152325	0.00647085	chr18	34976928	35143470	ENSG00000166974	protein_coding	MAPRE2	ENSG00000166974	protein_coding
RPL26	87423.4	-0.535582	0.14139	-3.78797	0.000151885	0.00647085	chr17	8377520	8383213	ENSG00000161970	protein_coding	RPL26	ENSG00000161970	protein_coding
CAPRIN2	449.638	0.701342	0.185381	3.78324	0.0001548	0.006507	chr12	30709552	30754951	ENSG00000110888	protein_coding	CAPRIN2	ENSG00000110888	protein_coding
PLK4	3321.84	-0.392404	0.103758	-3.78189	0.000155639	0.00653087	chr4	127880861	127899195	ENSG00000142731	protein_coding	PLK4	ENSG00000142731	protein_coding
LINC02969	78.9232	1.58887	0.420558	3.778	0.000158092	0.00659925	chr2	97416165	97433527	ENSG00000230606	lncRNA	AC159540.1	ENSG00000230606	lincRNA
NMNAT1	688.221	0.561975	0.148826	3.77605	0.000159334	0.00661661	chr1	9943428	9985501	ENSG00000173614	protein_coding	NMNAT1	ENSG00000173614	protein_coding
ELP2	5863.37	-0.288464	0.0765628	-3.76768	0.000164775	0.00679562	chr18	36129444	36180556	ENSG00000134759	protein_coding	ELP2	ENSG00000134759	protein_coding
CLUH	6007.56	0.527459	0.140131	3.76403	0.000167194	0.00684772	chr17	2689386	2712663	ENSG00000132361	protein_coding	CLUH	ENSG00000132361	protein_coding
DBF4	4522.97	-0.385525	0.102443	-3.76331	0.000167676	0.00684772	chr7	87876216	87909541	ENSG00000006634	protein_coding	DBF4	ENSG00000006634	protein_coding
ZNF277	3543.01	-0.685428	0.182139	-3.76321	0.000167747	0.00684772	chr7	112206588	112343096	ENSG00000198839	protein_coding	ZNF277	ENSG00000198839	protein_coding
CDK8	2044.15	-0.447124	0.118844	-3.76228	0.000168373	0.00685002	chr13	26254104	26405238	ENSG00000132964	protein_coding	CDK8	ENSG00000132964	protein_coding
IFNG	116.187	3.02385	0.803986	3.76107	0.000169188	0.00685827	chr12	68154768	68159747	ENSG00000111537	protein_coding	IFNG	ENSG00000111537	protein_coding
CD44	32923.3	-1.12051	0.298272	-3.75668	0.000172183	0.00692302	chr11	35138870	35232402	ENSG00000026508	protein_coding	CD44	ENSG00000026508	protein_coding
SDSL	148.712	1.11657	0.297315	3.75552	0.000172983	0.00693676	chr12	113422237	113438276	ENSG00000139410	protein_coding	SDSL	ENSG00000139410	protein_coding
CCDC88C	5681.72	0.430814	0.114888	3.74987	0.000176928	0.00704315	chr14	91271323	91417844	ENSG00000015133	protein_coding	CCDC88C	ENSG00000015133	protein_coding
DHX32	2211.15	-0.70455	0.188081	-3.746	0.000179678	0.00712426	chr10	125836337	125896436	ENSG00000089876	protein_coding	DHX32	ENSG00000089876	protein_coding
IFFO1	634.722	0.456091	0.121763	3.74572	0.000179881	0.00712426	chr12	6538375	6556083	ENSG00000010295	protein_coding	IFFO1	ENSG00000010295	protein_coding
FBXO5	2690.32	-0.544942	0.145546	-3.74411	0.000181032	0.00714736	chr6	152970519	152983579	ENSG00000112029	protein_coding	FBXO5	ENSG00000112029	protein_coding
SPIB	7159.78	-0.867106	0.231644	-3.74327	0.00018164	0.00715961	chr19	50418938	50431313	ENSG00000269404	protein_coding	SPIB	ENSG00000269404	protein_coding
LLGL1	366.373	1.02598	0.274517	3.7374	0.000185933	0.00729294	chr17	18225587	18244875	ENSG00000131899	protein_coding	LLGL1	ENSG00000131899	protein_coding
CEP44	1543.6	-0.374577	0.100295	-3.73475	0.000187902	0.00733428	chr4	174283677	174333380	ENSG00000164118	protein_coding	CEP44	ENSG00000164118	protein_coding
L3HYPDH	242.39	0.934334	0.250206	3.73426	0.000188271	0.00733677	chr14	59460363	59484430	ENSG00000126790	protein_coding	L3HYPDH	ENSG00000126790	protein_coding
ZNF83	879.812	-0.579313	0.155186	-3.73303	0.000189187	0.00736055	chr19	52594060	52690496	ENSG00000167766	protein_coding	ZNF83	ENSG00000167766	protein_coding
ARSA	875.845	0.909697	0.243743	3.73219	0.000189822	0.00737132	chr22	50622754	50628173	ENSG00000100299	protein_coding	ARSA	ENSG00000100299	protein_coding
ZDHHC8	989.125	0.490643	0.131474	3.73185	0.000190077	0.00737132	chr22	20129456	20148007	ENSG00000099904	protein_coding	ZDHHC8	ENSG00000099904	protein_coding
H2BC8	149.757	-0.78811	0.211271	-3.73032	0.000191237	0.00739979	chr6	26215159	26216692	ENSG00000273802	protein_coding	HIST1H2BG	ENSG00000273802	protein_coding
SARNP	5135.74	-0.321594	0.0862165	-3.73007	0.000191427	0.00739979	chr12	55752463	55817756	ENSG00000205323	protein_coding	SARNP	ENSG00000205323	protein_coding
CYTH4	1312.46	0.807394	0.216624	3.72717	0.000193641	0.00747335	chr22	37282027	37315345	ENSG00000100055	protein_coding	CYTH4	ENSG00000100055	protein_coding
BCAR3	535.643	1.63605	0.439327	3.72399	0.000196095	0.00753181	chr1	93561786	93847150	ENSG00000137936	protein_coding	BCAR3	ENSG00000137936	protein_coding
DCBLD1	515.157	0.866523	0.232686	3.724	0.000196089	0.00753181	chr6	117453817	117569858	ENSG00000164465	protein_coding	DCBLD1	ENSG00000164465	protein_coding
FAM133B	2066.25	-0.346362	0.0930025	-3.72423	0.000195915	0.00753181	chr7	92560793	92590394	ENSG00000234545	protein_coding	FAM133B	ENSG00000234545	protein_coding
PCGF5	10085.6	-0.677086	0.181924	-3.72182	0.000197795	0.00755038	chr10	91163012	91284331	ENSG00000180628	protein_coding	PCGF5	ENSG00000180628	protein_coding
DGKQ	491.779	0.92466	0.248528	3.72055	0.000198787	0.00757252	chr4	958887	986895	ENSG00000145214	protein_coding	DGKQ	ENSG00000145214	protein_coding
SPR	340.695	1.0982	0.295527	3.71607	0.000202345	0.00767378	chr2	72887360	72892158	ENSG00000116096	protein_coding	SPR	ENSG00000116096	protein_coding
CTRL	109.606	0.909838	0.245153	3.7113	0.000206197	0.00778306	chr16	67927640	67932414	ENSG00000141086	protein_coding	CTRL	ENSG00000141086	protein_coding
RPL30	44714.6	-0.442994	0.119356	-3.71155	0.000205997	0.00778306	chr8	98024851	98046469	ENSG00000156482	protein_coding	RPL30	ENSG00000156482	protein_coding
KDM4C	3310.1	-0.405342	0.109398	-3.70521	0.000211212	0.00791025	chr9	6757641	7175648	ENSG00000107077	protein_coding	KDM4C	ENSG00000107077	protein_coding
HADHB	7706.11	-0.325269	0.0877999	-3.70466	0.000211674	0.00791521	chr2	26243170	26290468	ENSG00000138029	protein_coding	HADHB	ENSG00000138029	protein_coding
CPM	343.647	-1.97361	0.533369	-3.70027	0.000215369	0.00800088	chr12	68842197	68971570	ENSG00000135678	protein_coding	CPM	ENSG00000135678	protein_coding
PPP2R2A	7771.16	-0.408061	0.110357	-3.69765	0.000217605	0.00802467	chr8	26291491	26372680	ENSG00000221914	protein_coding	PPP2R2A	ENSG00000221914	protein_coding
CD19	4481.47	0.644017	0.174225	3.69648	0.000218611	0.00804945	chr16	28931939	28939346	ENSG00000177455	protein_coding	CD19	ENSG00000177455	protein_coding
GNPAT	4992.39	-0.277228	0.0750533	-3.69375	0.000220972	0.00810564	chr1	231241207	231277973	ENSG00000116906	protein_coding	GNPAT	ENSG00000116906	protein_coding
SCLT1	2402.72	-0.464288	0.125779	-3.6913	0.00022311	0.00815269	chr4	128864921	129093607	ENSG00000151466	protein_coding	SCLT1	ENSG00000151466	protein_coding
FDFT1	19261.8	-0.39432	0.106875	-3.68954	0.000224662	0.00818452	chr8	11795573	11839309	ENSG00000079459	protein_coding	FDFT1	ENSG00000079459	protein_coding
BTF3L4	3500.2	-0.340634	0.0924292	-3.68535	0.000228385	0.00827003	chr1	52056125	52090716	ENSG00000134717	protein_coding	BTF3L4	ENSG00000134717	protein_coding
CEP20	4170.33	-0.36816	0.0998942	-3.6855	0.000228251	0.00827003	chr16	15865720	15888625	ENSG00000133393	protein_coding	FOPNL	ENSG00000133393	protein_coding
PIK3AP1	17096.1	-0.672048	0.182351	-3.68547	0.000228283	0.00827003	chr10	96593312	96720514	ENSG00000155629	protein_coding	PIK3AP1	ENSG00000155629	protein_coding
MAP4K1	10138.8	0.720806	0.195669	3.6838	0.000229785	0.00829573	chr19	38587641	38618882	ENSG00000104814	protein_coding	MAP4K1	ENSG00000104814	protein_coding
DUSP11	2478.38	-0.335366	0.0911073	-3.681	0.000232323	0.00837478	chr2	73762184	73780157	ENSG00000144048	protein_coding	DUSP11	ENSG00000144048	protein_coding
UST	1482.91	-2.4578	0.668558	-3.67627	0.000236668	0.00851751	chr6	148747328	149076990	ENSG00000111962	protein_coding	UST	ENSG00000111962	protein_coding
SH3BP1	4402.74	0.398313	0.108378	3.67523	0.000237635	0.0085279	chr22	37634654	37666932	ENSG00000100092	protein_coding	SH3BP1	ENSG00000100092	protein_coding
NDUFA4L2	118.66	-2.36974	0.644888	-3.67465	0.000238171	0.00853441	chr12	57234903	57240715	ENSG00000185633	protein_coding	NDUFA4L2	ENSG00000185633	protein_coding
MND1	1203.18	-0.853666	0.232373	-3.6737	0.000239067	0.00854361	chr4	153344649	153415118	ENSG00000121211	protein_coding	MND1	ENSG00000121211	protein_coding
ULK3	1070.76	0.498934	0.135939	3.67028	0.000242285	0.00863036	chr15	74836116	74843346	ENSG00000140474	protein_coding	ULK3	ENSG00000140474	protein_coding
RBIS	1947.31	-0.375139	0.102256	-3.66863	0.000243853	0.00867337	chr8	85214076	85220421	ENSG00000176731	protein_coding	C8orf59	ENSG00000176731	protein_coding
CCNA2	7409.01	-0.523296	0.142753	-3.66575	0.000246619	0.00874589	chr4	121816444	121823933	ENSG00000145386	protein_coding	CCNA2	ENSG00000145386	protein_coding
ZNF92	1793.28	-0.556285	0.151858	-3.66318	0.000249099	0.00882081	chr7	65373799	65401135	ENSG00000146757	protein_coding	ZNF92	ENSG00000146757	protein_coding
ZNF846	121.847	-0.727391	0.198767	-3.65952	0.000252689	0.00893478	chr19	9751993	9793180	ENSG00000196605	protein_coding	ZNF846	ENSG00000196605	protein_coding
TPX2	12734.7	-0.48834	0.133599	-3.65528	0.000256904	0.00902563	chr20	31739271	31801805	ENSG00000088325	protein_coding	TPX2	ENSG00000088325	protein_coding
NEK2	2627.9	-0.626744	0.171576	-3.65286	0.000259333	0.00908473	chr1	211658657	211675630	ENSG00000117650	protein_coding	NEK2	ENSG00000117650	protein_coding
SIL1	2253.09	0.583188	0.159663	3.65262	0.000259575	0.00908473	chr5	138946720	139293557	ENSG00000120725	protein_coding	SIL1	ENSG00000120725	protein_coding
GNG10	1340.67	-0.460382	0.126201	-3.648	0.000264289	0.00923628	chr9	111661335	111670246	ENSG00000242616	protein_coding	GNG10	ENSG00000242616	protein_coding
GPR55	1878.55	1.1111	0.305037	3.64252	0.000269983	0.00935372	chr2	230907318	230961066	ENSG00000135898	protein_coding	GPR55	ENSG00000135898	protein_coding
RPS3A	192234	-0.589389	0.16204	-3.63732	0.000275494	0.00950354	chr4	151099573	151104652	ENSG00000145425	protein_coding	RPS3A	ENSG00000145425	protein_coding
MREG	3914.07	0.725258	0.199414	3.63694	0.000275896	0.00950378	chr2	215942805	216034096	ENSG00000118242	protein_coding	MREG	ENSG00000118242	protein_coding
RGL1	2112.66	1.14472	0.31484	3.63588	0.000277038	0.00951586	chr1	183636085	183928531	ENSG00000143344	protein_coding	RGL1	ENSG00000143344	protein_coding
OXSR1	9681.91	-0.295202	0.0812285	-3.63422	0.000278826	0.00954997	chr3	38165089	38255488	ENSG00000172939	protein_coding	OXSR1	ENSG00000172939	protein_coding
LINC01055	885.271	1.07941	0.297106	3.6331	0.000280042	0.00955908	chr13	45680184	45701184	ENSG00000235366	lncRNA	LINC01055	ENSG00000235366	lincRNA
PIGZ	117.423	-1.16507	0.3208	-3.63178	0.000281477	0.00955908	chr3	196946343	196969060	ENSG00000119227	protein_coding	PIGZ	ENSG00000119227	protein_coding
UBAP2	4588	0.384407	0.105819	3.63268	0.000280497	0.00955908	chr9	33921693	34048949	ENSG00000137073	protein_coding	UBAP2	ENSG00000137073	protein_coding
MIR34AHG	320.757	0.966194	0.266169	3.63	0.000283419	0.00961148	chr1	9148011	9196983	ENSG00000228526	lncRNA	MIR34AHG	ENSG00000228526	lincRNA
POLR1E	3764.19	-0.538886	0.148484	-3.62926	0.00028424	0.00962573	chr9	37485935	37503697	ENSG00000137054	protein_coding	POLR1E	ENSG00000137054	protein_coding
CNOT7	8798.87	-0.342679	0.0945715	-3.6235	0.000290647	0.00977785	chr8	17224964	17246878	ENSG00000198791	protein_coding	CNOT7	ENSG00000198791	protein_coding
MYO9B	14884.3	0.50702	0.139923	3.62356	0.000290571	0.00977785	chr19	17075781	17214537	ENSG00000099331	protein_coding	MYO9B	ENSG00000099331	protein_coding
NAALADL2-AS2	341.293	2.26603	0.62539	3.62339	0.000290766	0.00977785	chr3	175234861	175271096	ENSG00000226779	lncRNA	NAALADL2-AS2	ENSG00000226779	antisense
ABCA7	706.98	0.754718	0.208373	3.62196	0.000292376	0.00981828	chr19	1040101	1065572	ENSG00000064687	protein_coding	ABCA7	ENSG00000064687	protein_coding
PRKRA	4190.47	-0.431995	0.119286	-3.6215	0.000292899	0.00982212	chr2	178431414	178451512	ENSG00000180228	protein_coding	PRKRA	ENSG00000180228	protein_coding
OARD1	2875.81	-0.341339	0.0942909	-3.62007	0.000294527	0.00986295	chr6	41033627	41097787	ENSG00000124596	protein_coding	OARD1	ENSG00000124596	protein_coding
LTB	1490.75	-1.21991	0.337649	-3.61295	0.000302738	0.0100818	chr6	31580525	31582522	ENSG00000227507	protein_coding	LTB	ENSG00000227507	protein_coding
PTEN	20791.7	-0.551064	0.152559	-3.61214	0.000303679	0.0100991	chr10	87863113	87971930	ENSG00000171862	protein_coding	PTEN	ENSG00000171862	protein_coding
NAPRT	976.356	1.23813	0.343433	3.60516	0.000311962	0.010346	chr8	143574785	143578649	ENSG00000147813	protein_coding	NAPRT	ENSG00000147813	protein_coding
RBM17	7114.18	-0.254011	0.0706432	-3.59569	0.000323529	0.0106707	chr10	6088987	6117457	ENSG00000134453	protein_coding	RBM17	ENSG00000134453	protein_coding
SHISA8	377.536	-1.55166	0.431901	-3.59263	0.000327361	0.0107676	chr22	41909554	41914667	ENSG00000234965	protein_coding	SHISA8	ENSG00000234965	protein_coding
NCDN	1660.66	0.60421	0.168214	3.59191	0.000328264	0.0107825	chr1	35557473	35567274	ENSG00000020129	protein_coding	NCDN	ENSG00000020129	protein_coding
TSPAN17	1077.95	0.41836	0.116488	3.59144	0.000328856	0.0107872	chr5	176647387	176659054	ENSG00000048140	protein_coding	TSPAN17	ENSG00000048140	protein_coding
BCOR	2630.4	0.463661	0.129143	3.5903	0.000330302	0.0108052	chrX	40049815	40177329	ENSG00000183337	protein_coding	BCOR	ENSG00000183337	protein_coding
MVD	4159.69	-0.464663	0.129497	-3.58821	0.000332958	0.0108575	chr16	88651935	88663161	ENSG00000167508	protein_coding	MVD	ENSG00000167508	protein_coding
PHKG2	1165	0.401612	0.111933	3.58797	0.000333256	0.0108575	chr16	30748270	30761176	ENSG00000156873	protein_coding	PHKG2	ENSG00000156873	protein_coding
ANKRD13D	1124.08	0.425457	0.118639	3.58614	0.000335606	0.0108898	chr11	67288547	67302485	ENSG00000172932	protein_coding	ANKRD13D	ENSG00000172932	protein_coding
TERF1	1380.51	-0.281439	0.0784784	-3.58619	0.00033554	0.0108898	chr8	73008864	73048122	ENSG00000147601	protein_coding	TERF1	ENSG00000147601	protein_coding
SIX5	351.757	0.591478	0.16505	3.58362	0.000338869	0.0109513	chr19	45764785	45769226	ENSG00000177045	protein_coding	SIX5	ENSG00000177045	protein_coding
ZIK1	669.626	-0.867595	0.242253	-3.58135	0.000341821	0.0110171	chr19	57578456	57593777	ENSG00000171649	protein_coding	ZIK1	ENSG00000171649	protein_coding
EIF2A	15511	-0.509374	0.142313	-3.57925	0.000344586	0.011076	chr3	150546678	150584242	ENSG00000144895	protein_coding	EIF2A	ENSG00000144895	protein_coding
TXNL1	7367.75	-0.367252	0.102615	-3.57892	0.00034502	0.011076	chr18	56597208	56651600	ENSG00000091164	protein_coding	TXNL1	ENSG00000091164	protein_coding
PPM1D	1836.63	-0.565265	0.157974	-3.57821	0.000345952	0.011088	chr17	60600183	60666280	ENSG00000170836	protein_coding	PPM1D	ENSG00000170836	protein_coding
CENPK	1605.6	-0.55078	0.154009	-3.57628	0.000348518	0.0111285	chr5	65517766	65563171	ENSG00000123219	protein_coding	CENPK	ENSG00000123219	protein_coding
CETP	454.817	-1.61885	0.452925	-3.57422	0.000351273	0.011172	chr16	56961850	56983845	ENSG00000087237	protein_coding	CETP	ENSG00000087237	protein_coding
HES1	695.163	-1.16273	0.325483	-3.57232	0.000353829	0.0112236	chr3	194136145	194138732	ENSG00000114315	protein_coding	HES1	ENSG00000114315	protein_coding
PTMA	148364	-0.438734	0.122831	-3.57184	0.000354483	0.0112295	chr2	231706895	231713541	ENSG00000187514	protein_coding	PTMA	ENSG00000187514	protein_coding
SHOC2	8622.51	-0.464772	0.130147	-3.57112	0.000355457	0.0112455	chr10	110919547	111013667	ENSG00000108061	protein_coding	SHOC2	ENSG00000108061	protein_coding
AK4	18345.2	-0.635733	0.178132	-3.56889	0.000358494	0.0113183	chr1	65147549	65232145	ENSG00000162433	protein_coding	AK4	ENSG00000162433	protein_coding
TYK2	8237.27	0.32942	0.092307	3.56874	0.000358698	0.0113183	chr19	10350529	10380676	ENSG00000105397	protein_coding	TYK2	ENSG00000105397	protein_coding
APOL6	4376.57	0.804122	0.225977	3.55843	0.000373076	0.0116648	chr22	35648395	35668409	ENSG00000221963	protein_coding	APOL6	ENSG00000221963	protein_coding
NLRC5	5133.28	0.455546	0.128017	3.55849	0.000372987	0.0116648	chr16	56989485	57083531	ENSG00000140853	protein_coding	NLRC5	ENSG00000140853	protein_coding
SUMO2	17454	-0.378451	0.106366	-3.55802	0.000373655	0.0116677	chr17	75165586	75182983	ENSG00000188612	protein_coding	SUMO2	ENSG00000188612	protein_coding
CDCA7	2386.27	-0.846161	0.237889	-3.55695	0.000375183	0.01167	chr2	173354820	173368997	ENSG00000144354	protein_coding	CDCA7	ENSG00000144354	protein_coding
HINT1	12984.7	-0.40956	0.115192	-3.55544	0.000377343	0.0117151	chr5	131159027	131171735	ENSG00000169567	protein_coding	HINT1	ENSG00000169567	protein_coding
CR1	1876.32	-1.58269	0.445277	-3.55439	0.000378855	0.0117387	chr1	207496147	207640647	ENSG00000203710	protein_coding	CR1	ENSG00000203710	protein_coding
ZNF737	604.971	-0.577798	0.162582	-3.55389	0.000379576	0.0117459	chr19	20535825	20565809	ENSG00000237440	protein_coding	ZNF737	ENSG00000237440	protein_coding
DENND5A	4785.32	-0.867962	0.244325	-3.55249	0.000381609	0.0117574	chr11	9138825	9265390	ENSG00000184014	protein_coding	DENND5A	ENSG00000184014	protein_coding
NISCH	2453.44	0.337675	0.0950428	3.55287	0.000381052	0.0117574	chr3	52455118	52493071	ENSG00000010322	protein_coding	NISCH	ENSG00000010322	protein_coding
POC1B	1575.52	-0.527973	0.148639	-3.55205	0.000382246	0.0117574	chr12	89419718	89526024	ENSG00000139323	protein_coding	POC1B	ENSG00000139323	protein_coding
RHEB	2284.79	-0.460523	0.129654	-3.55195	0.000382395	0.0117574	chr7	151466012	151520120	ENSG00000106615	protein_coding	RHEB	ENSG00000106615	protein_coding
HADH	4164.83	-0.600683	0.169281	-3.54845	0.000387513	0.0118844	chr4	107989714	108035175	ENSG00000138796	protein_coding	HADH	ENSG00000138796	protein_coding
RPL27	39724.1	-0.416063	0.1173	-3.547	0.000389641	0.0119344	chr17	42998273	43002959	ENSG00000131469	protein_coding	RPL27	ENSG00000131469	protein_coding
SLC39A13	609.455	0.422044	0.119005	3.54645	0.000390463	0.0119436	chr11	47407132	47416501	ENSG00000165915	protein_coding	SLC39A13	ENSG00000165915	protein_coding
ZNF512B	1863.06	0.620536	0.175006	3.5458	0.000391429	0.0119436	chr20	63956702	64048758	ENSG00000196700	protein_coding	ZNF512B	ENSG00000196700	protein_coding
CENPP	973.73	-0.551878	0.155765	-3.54302	0.000395568	0.0119987	chr9	92325484	92620533	ENSG00000188312	protein_coding	CENPP	ENSG00000188312	protein_coding
TMEM241	460.696	0.418135	0.118019	3.54295	0.000395679	0.0119987	chr18	23197144	23437961	ENSG00000134490	protein_coding	TMEM241	ENSG00000134490	protein_coding
UPRT	1432.89	-0.412979	0.116545	-3.54353	0.000394814	0.0119987	chrX	75274085	75304600	ENSG00000094841	protein_coding	UPRT	ENSG00000094841	protein_coding
UMAD1	629.731	-0.484533	0.136826	-3.54124	0.000398249	0.0120446	chr7	7640711	8004059	ENSG00000219545	protein_coding	UMAD1	ENSG00000219545	antisense
ALKBH1	1328.72	-0.283342	0.0800758	-3.53842	0.000402527	0.0121091	chr14	77672404	77708020	ENSG00000100601	protein_coding	ALKBH1	ENSG00000100601	protein_coding
LIMK1	4878.35	0.471302	0.133172	3.53904	0.000401578	0.0121091	chr7	74082933	74122525	ENSG00000106683	protein_coding	LIMK1	ENSG00000106683	protein_coding
GMPS	9682	-0.328593	0.0929208	-3.53627	0.000405816	0.0121664	chr3	155870536	155944026	ENSG00000163655	protein_coding	GMPS	ENSG00000163655	protein_coding
NEURL4	1289.28	0.499587	0.141488	3.53096	0.000414061	0.0123981	chr17	7315628	7329393	ENSG00000215041	protein_coding	NEURL4	ENSG00000215041	protein_coding
MAP3K11	3278.6	0.376851	0.106747	3.53031	0.00041507	0.0124129	chr11	65597755	65615382	ENSG00000173327	protein_coding	MAP3K11	ENSG00000173327	protein_coding
KLHL7	1224.79	-0.451789	0.128048	-3.52827	0.000418281	0.0124547	chr7	23105758	23177914	ENSG00000122550	protein_coding	KLHL7	ENSG00000122550	protein_coding
DDX59	2442.81	-0.487538	0.13844	-3.52165	0.000428868	0.0127148	chr1	200623896	200669969	ENSG00000118197	protein_coding	DDX59	ENSG00000118197	protein_coding
TESK2	1554.14	-0.694174	0.197306	-3.51826	0.000434383	0.0128466	chr1	45343883	45491166	ENSG00000070759	protein_coding	TESK2	ENSG00000070759	protein_coding
DNASE1	459.989	0.705156	0.200566	3.51584	0.000438369	0.0129308	chr16	3611728	3680143	ENSG00000213918	protein_coding	DNASE1	ENSG00000213918	protein_coding
NCAPG2	5961.11	-0.410717	0.116841	-3.51519	0.000439441	0.0129326	chr7	158631311	158704829	ENSG00000146918	protein_coding	NCAPG2	ENSG00000146918	protein_coding
LNX2	833.906	-0.488452	0.138968	-3.51485	0.000439994	0.012933	chr13	27545911	27620404	ENSG00000139517	protein_coding	LNX2	ENSG00000139517	protein_coding
RPS13	35891.6	-0.424079	0.120692	-3.51373	0.000441854	0.012956	chr11	17074389	17077787	ENSG00000110700	protein_coding	RPS13	ENSG00000110700	protein_coding
RHOT2	2596.16	0.372161	0.106033	3.50985	0.000448357	0.013067	chr16	668086	674174	ENSG00000140983	protein_coding	RHOT2	ENSG00000140983	protein_coding
RYK	2084.21	-0.838164	0.238883	-3.50868	0.000450331	0.0131024	chr3	134065303	134250744	ENSG00000163785	protein_coding	RYK	ENSG00000163785	protein_coding
BECN1	4512.27	0.306556	0.0874101	3.5071	0.000453016	0.013155	chr17	42810134	42833350	ENSG00000126581	protein_coding	BECN1	ENSG00000126581	protein_coding
NPRL3	2519.72	0.34837	0.0993715	3.50573	0.000455349	0.0131721	chr16	84271	138860	ENSG00000103148	protein_coding	NPRL3	ENSG00000103148	protein_coding
OLA1	13572.6	-0.341404	0.0973657	-3.50641	0.000454191	0.0131721	chr2	174072447	174248698	ENSG00000138430	protein_coding	OLA1	ENSG00000138430	protein_coding
KIF18A	1958.13	-0.399966	0.114115	-3.50493	0.000456719	0.0131829	chr11	28020620	28108308	ENSG00000121621	protein_coding	KIF18A	ENSG00000121621	protein_coding
NOPCHAP1	1112.18	-0.402411	0.114845	-3.50394	0.000458433	0.0132165	chr12	104986310	105049737	ENSG00000151131	protein_coding	C12orf45	ENSG00000151131	protein_coding
DEPDC1	2270.54	-0.46765	0.133519	-3.50249	0.000460926	0.0132407	chr1	68474152	68497221	ENSG00000024526	protein_coding	DEPDC1	ENSG00000024526	protein_coding
VTA1	5160.44	-0.29312	0.0837038	-3.50188	0.000461993	0.0132556	chr6	142147162	142224689	ENSG00000009844	protein_coding	VTA1	ENSG00000009844	protein_coding
CKAP5	12858	-0.361742	0.103346	-3.50029	0.000464744	0.0132712	chr11	46743048	46846308	ENSG00000175216	protein_coding	CKAP5	ENSG00000175216	protein_coding
RPS6KA3	5019.01	-0.502895	0.143736	-3.49873	0.000467477	0.0133334	chrX	20149911	20267100	ENSG00000177189	protein_coding	RPS6KA3	ENSG00000177189	protein_coding
TVP23A	904.174	-1.3149	0.375964	-3.49741	0.000469807	0.0133681	chr16	10760919	10818794	ENSG00000166676	protein_coding	TVP23A	ENSG00000166676	protein_coding
TCF12	7008.05	-0.517139	0.147902	-3.49649	0.000471423	0.0133982	chr15	56918623	57299281	ENSG00000140262	protein_coding	TCF12	ENSG00000140262	protein_coding
RAD51B	904.592	-0.559427	0.160104	-3.49414	0.000475584	0.0134939	chr14	67819779	68730218	ENSG00000182185	protein_coding	RAD51B	ENSG00000182185	protein_coding
RPL23	63722.4	-0.398983	0.114245	-3.49233	0.000478822	0.0135604	chr17	38847865	38853843	ENSG00000125691	protein_coding	RPL23	ENSG00000125691	protein_coding
NARS2	2221.74	-0.348452	0.0998874	-3.48844	0.000485841	0.0136794	chr11	78435961	78574874	ENSG00000137513	protein_coding	NARS2	ENSG00000137513	protein_coding
ZNF680	550.458	-0.536475	0.153787	-3.48843	0.000485869	0.0136794	chr7	64519884	64563106	ENSG00000173041	protein_coding	ZNF680	ENSG00000173041	protein_coding
TIMM9	2817.82	-0.505278	0.14494	-3.48612	0.000490088	0.013764	chr14	58408494	58427614	ENSG00000100575	protein_coding	TIMM9	ENSG00000100575	protein_coding
NPIPB4	295.495	1.29063	0.370358	3.48482	0.000492467	0.0137684	chr16	21834569	21880827	ENSG00000185864	protein_coding	NPIPB4	ENSG00000185864	protein_coding
IVD	3541.43	0.504361	0.144868	3.48152	0.000498573	0.0138586	chr15	40405795	40435947	ENSG00000128928	protein_coding	IVD	ENSG00000128928	protein_coding
NAXD	2164.48	0.278431	0.0799709	3.48166	0.000498325	0.0138586	chr13	110615460	110639993	ENSG00000213995	protein_coding	CARKD	ENSG00000213995	protein_coding
PTGER4	279.195	-1.61813	0.464819	-3.4812	0.000499173	0.0138592	chr5	40679498	40693735	ENSG00000171522	protein_coding	PTGER4	ENSG00000171522	protein_coding
RHNO1	2653.52	-0.313054	0.0899468	-3.48044	0.000500594	0.0138827	chr12	2876258	2889523	ENSG00000171792	protein_coding	RHNO1	ENSG00000171792	protein_coding
FKRP	589.504	0.486356	0.139878	3.47699	0.000507072	0.0139817	chr19	46746046	46776988	ENSG00000181027	protein_coding	FKRP	ENSG00000181027	protein_coding
CYLD-AS1	67.5385	0.611884	0.176011	3.4764	0.000508185	0.0139963	chr16	50735713	50740716	ENSG00000261644	lncRNA	RP11-327F22.2	ENSG00000261644	antisense
RPS21	10863.9	-0.562036	0.161776	-3.47417	0.000512445	0.0140821	chr20	62387116	62388520	ENSG00000171858	protein_coding	RPS21	ENSG00000171858	protein_coding
LMO7	5001.26	-1.12613	0.324259	-3.47293	0.000514803	0.0140992	chr13	75620434	75859870	ENSG00000136153	protein_coding	LMO7	ENSG00000136153	protein_coding
NUDT7	163.723	-0.859799	0.247595	-3.4726	0.000515437	0.0140992	chr16	77722492	77742260	ENSG00000140876	protein_coding	NUDT7	ENSG00000140876	protein_coding
SOCS5	833.57	-0.460209	0.132503	-3.47321	0.000514273	0.0140992	chr2	46698952	46763129	ENSG00000171150	protein_coding	SOCS5	ENSG00000171150	protein_coding
TBC1D22B	2016.95	-0.485788	0.139883	-3.47283	0.00051501	0.0140992	chr6	37257772	37332970	ENSG00000065491	protein_coding	TBC1D22B	ENSG00000065491	protein_coding
RARG	320.649	0.796115	0.229404	3.47036	0.000519764	0.0142006	chr12	53210567	53232980	ENSG00000172819	protein_coding	RARG	ENSG00000172819	protein_coding
NUF2	2769.21	-0.444895	0.128268	-3.46848	0.000523417	0.0142508	chr1	163266576	163355764	ENSG00000143228	protein_coding	NUF2	ENSG00000143228	protein_coding
PIM1	2592.83	-1.1817	0.340673	-3.46872	0.000522947	0.0142508	chr6	37170203	37175426	ENSG00000137193	protein_coding	PIM1	ENSG00000137193	protein_coding
SLC25A3	31002.4	-0.229343	0.0661656	-3.4662	0.000527874	0.0143091	chr12	98593591	98606379	ENSG00000075415	protein_coding	SLC25A3	ENSG00000075415	protein_coding
CCDC7	281.193	-0.692987	0.199999	-3.46495	0.000530321	0.0143109	chr10	32446140	32574564	ENSG00000216937	protein_coding	CCDC7	ENSG00000216937	protein_coding
TYMP	3453.26	1.145	0.330445	3.46502	0.000530186	0.0143109	chr22	50525752	50530056	ENSG00000025708	protein_coding	TYMP	ENSG00000025708	protein_coding
C19orf71	53.4648	1.12013	0.323317	3.4645	0.000531224	0.0143192	chr19	3539154	3544030	ENSG00000183397	protein_coding	C19orf71	ENSG00000183397	protein_coding
WIZ	2042.93	0.371352	0.10723	3.46313	0.000533926	0.0143438	chr19	15419980	15449951	ENSG00000011451	protein_coding	WIZ	ENSG00000011451	protein_coding
RAB11A	9925.25	-0.421406	0.121751	-3.4612	0.00053777	0.0144099	chr15	65726054	65891991	ENSG00000103769	protein_coding	RAB11A	ENSG00000103769	protein_coding
ZNF586	1543.16	-0.392193	0.113316	-3.46107	0.000538037	0.0144099	chr19	57769655	57819939	ENSG00000083828	protein_coding	ZNF586	ENSG00000083828	protein_coding
TAOK2	2393.77	0.395411	0.114318	3.45888	0.000542418	0.014491	chr16	29973641	29992261	ENSG00000149930	protein_coding	TAOK2	ENSG00000149930	protein_coding
VHL	2642.17	0.598322	0.172969	3.45912	0.000541939	0.014491	chr3	10141008	10152220	ENSG00000134086	protein_coding	VHL	ENSG00000134086	protein_coding
IFNGR1	8298.12	-0.942879	0.272633	-3.45842	0.000543346	0.0144966	chr6	137197484	137219449	ENSG00000027697	protein_coding	IFNGR1	ENSG00000027697	protein_coding
ZNF672	3640.21	-0.468395	0.135446	-3.45818	0.000543832	0.0144966	chr1	248838210	248849517	ENSG00000171161	protein_coding	ZNF672	ENSG00000171161	protein_coding
DPH5	2704.12	-0.358262	0.103656	-3.45624	0.00054776	0.0145851	chr1	100989623	101026088	ENSG00000117543	protein_coding	DPH5	ENSG00000117543	protein_coding
MFAP1	4930.5	-0.2971	0.0860327	-3.45334	0.000553684	0.0146778	chr15	43804492	43824802	ENSG00000140259	protein_coding	MFAP1	ENSG00000140259	protein_coding
SCAMP1	1318.22	-0.521358	0.150968	-3.45343	0.000553516	0.0146778	chr5	78360583	78479071	ENSG00000085365	protein_coding	SCAMP1	ENSG00000085365	protein_coding
RPL36A	30717.1	-0.49964	0.144759	-3.45154	0.000557406	0.0147278	chrX	101390824	101396154	ENSG00000241343	protein_coding	RPL36A	ENSG00000241343	protein_coding
ADD3	5840.98	-0.686744	0.198999	-3.45099	0.000558543	0.0147333	chr10	109996368	110135565	ENSG00000148700	protein_coding	ADD3	ENSG00000148700	protein_coding
YWHAQ	19549.4	-0.348924	0.101113	-3.45084	0.000558843	0.0147333	chr2	9583972	9631014	ENSG00000134308	protein_coding	YWHAQ	ENSG00000134308	protein_coding
PCLAF	3250.18	-0.643251	0.186482	-3.44939	0.000561851	0.0147964	chr15	64364311	64387687	ENSG00000166803	protein_coding	KIAA0101	ENSG00000166803	protein_coding
ZCCHC10	1480.39	-0.306327	0.0888723	-3.44682	0.000567226	0.0149053	chr5	132996985	133026604	ENSG00000155329	protein_coding	ZCCHC10	ENSG00000155329	protein_coding
LSM4	5914.34	-0.436645	0.12677	-3.44437	0.000572386	0.0149788	chr19	18306230	18323274	ENSG00000130520	protein_coding	LSM4	ENSG00000130520	protein_coding
MAN2A1	1917.54	1.17218	0.340322	3.44431	0.000572513	0.0149788	chr5	109689366	109869625	ENSG00000112893	protein_coding	MAN2A1	ENSG00000112893	protein_coding
MZT1	2846.25	-0.549087	0.15939	-3.44493	0.000571202	0.0149788	chr13	72708357	72727687	ENSG00000204899	protein_coding	MZT1	ENSG00000204899	protein_coding
ARHGEF5	730.11	1.10248	0.320558	3.43926	0.000583309	0.0152281	chr7	144355288	144380632	ENSG00000050327	protein_coding	ARHGEF5	ENSG00000050327	protein_coding
KIAA1958	1093.43	-0.52073	0.151467	-3.43791	0.000586219	0.0152875	chr9	112486847	112669397	ENSG00000165185	protein_coding	KIAA1958	ENSG00000165185	protein_coding
MAGT1	6599.14	0.463911	0.135071	3.43456	0.000593507	0.0154296	chrX	77826364	77895593	ENSG00000102158	protein_coding	MAGT1	ENSG00000102158	protein_coding
IER2	4282	-0.592227	0.172488	-3.43344	0.000595969	0.015443	chr19	13150415	13154908	ENSG00000160888	protein_coding	IER2	ENSG00000160888	protein_coding
POC5	1195.91	-0.356307	0.103766	-3.43374	0.000595306	0.015443	chr5	75674124	75717481	ENSG00000152359	protein_coding	POC5	ENSG00000152359	protein_coding
ACP2	948.143	0.889399	0.259158	3.43188	0.000599407	0.0154969	chr11	47239302	47248906	ENSG00000134575	protein_coding	ACP2	ENSG00000134575	protein_coding
ZNF85	658.393	-0.735256	0.214278	-3.43131	0.000600669	0.0155129	chr19	20923222	20950697	ENSG00000105750	protein_coding	ZNF85	ENSG00000105750	protein_coding
PRIM1	2195.94	-0.474575	0.138418	-3.42857	0.000606779	0.0156371	chr12	56731596	56752373	ENSG00000198056	protein_coding	PRIM1	ENSG00000198056	protein_coding
ADAM19	3338.02	1.74998	0.510794	3.42601	0.000612528	0.0157178	chr5	157395534	157575775	ENSG00000135074	protein_coding	ADAM19	ENSG00000135074	protein_coding
LNPK	3032.68	-0.48981	0.142963	-3.42615	0.000612212	0.0157178	chr2	175923892	176002839	ENSG00000144320	protein_coding	KIAA1715	ENSG00000144320	protein_coding
NOMO1	4638.77	0.53882	0.157254	3.42643	0.000611566	0.0157178	chr16	14833681	14896160	ENSG00000103512	protein_coding	NOMO1	ENSG00000103512	protein_coding
CACNA1E	1427.3	1.43816	0.420524	3.41993	0.000626368	0.0160014	chr1	181413102	181808084	ENSG00000198216	protein_coding	CACNA1E	ENSG00000198216	protein_coding
LPAR6	521.242	-2.2552	0.659405	-3.42006	0.000626082	0.0160014	chr13	48389567	48444704	ENSG00000139679	protein_coding	LPAR6	ENSG00000139679	protein_coding
AP1S2	4982.1	-0.563863	0.165366	-3.40979	0.000650124	0.016404	chrX	15825806	15855014	ENSG00000182287	protein_coding	AP1S2	ENSG00000182287	protein_coding
C16orf74	170.352	-1.30643	0.383026	-3.41081	0.000647703	0.016404	chr16	85690084	85751129	ENSG00000154102	protein_coding	C16orf74	ENSG00000154102	protein_coding
TAGLN2	30589.3	-0.443283	0.129968	-3.41069	0.00064798	0.016404	chr1	159918107	159925732	ENSG00000158710	protein_coding	TAGLN2	ENSG00000158710	protein_coding
ZCWPW1	250.196	0.572922	0.168006	3.41014	0.0006493	0.016404	chr7	100400826	100428992	ENSG00000078487	protein_coding	ZCWPW1	ENSG00000078487	protein_coding
SEPTIN1	4217.69	0.647017	0.189799	3.40895	0.000652128	0.0164186	chr16	30378133	30395991	ENSG00000180096	protein_coding	SEPT1	ENSG00000180096	protein_coding
DCP1B	1274.28	-0.413172	0.121336	-3.40519	0.000661175	0.0165943	chr12	1946054	2004535	ENSG00000151065	protein_coding	DCP1B	ENSG00000151065	protein_coding
SYNE3	3818.61	0.696393	0.204509	3.4052	0.000661159	0.0165943	chr14	95407266	95475836	ENSG00000176438	protein_coding	SYNE3	ENSG00000176438	protein_coding
SPPL2B	825.375	0.427374	0.125608	3.40245	0.000667855	0.0167096	chr19	2328615	2354806	ENSG00000005206	protein_coding	SPPL2B	ENSG00000005206	protein_coding
NTAN1	2356.1	-0.477279	0.140358	-3.40044	0.000672781	0.0167979	chr16	15037853	15056079	ENSG00000157045	protein_coding	NTAN1	ENSG00000157045	protein_coding
RTTN	3760.51	-0.610077	0.179473	-3.39927	0.000675658	0.0168522	chr18	70003793	70205945	ENSG00000176225	protein_coding	RTTN	ENSG00000176225	protein_coding
OR2A1-AS1	84.7587	1.08756	0.320053	3.39807	0.000678627	0.0169087	chr7	144251264	144356181	ENSG00000244479	lncRNA	OR2A1-AS1	ENSG00000244479	antisense
LAG3	1191.85	1.50855	0.444179	3.39627	0.000683111	0.0169852	chr12	6772512	6778455	ENSG00000089692	protein_coding	LAG3	ENSG00000089692	protein_coding
LRFN3	334.695	1.13718	0.335365	3.39087	0.000696722	0.0172189	chr19	35935358	35945767	ENSG00000126243	protein_coding	LRFN3	ENSG00000126243	protein_coding
NFIC	2180.2	0.64037	0.188915	3.38973	0.000699627	0.0172532	chr19	3359563	3469217	ENSG00000141905	protein_coding	NFIC	ENSG00000141905	protein_coding
NEIL3	693.779	-0.658124	0.194253	-3.38798	0.0007041	0.017324	chr4	177309836	177362943	ENSG00000109674	protein_coding	NEIL3	ENSG00000109674	protein_coding
MEX3C	3706.17	-0.471356	0.139244	-3.3851	0.000711516	0.0174746	chr18	51174550	51218304	ENSG00000176624	protein_coding	MEX3C	ENSG00000176624	protein_coding
ETV7	623.462	2.09618	0.619389	3.38427	0.000713688	0.0174955	chr6	36354091	36387800	ENSG00000010030	protein_coding	ETV7	ENSG00000010030	protein_coding
HYOU1	16561.9	0.621642	0.183709	3.38385	0.000714774	0.0174955	chr11	119044189	119057202	ENSG00000149428	protein_coding	HYOU1	ENSG00000149428	protein_coding
MICAL1	3293.15	0.458552	0.13552	3.38366	0.000715277	0.0174955	chr6	109444062	109465968	ENSG00000135596	protein_coding	MICAL1	ENSG00000135596	protein_coding
ZNF442	125.493	-0.86816	0.256571	-3.3837	0.000715155	0.0174955	chr19	12345949	12365905	ENSG00000198342	protein_coding	ZNF442	ENSG00000198342	protein_coding
PSMG2	4119.75	-0.290096	0.0857774	-3.38196	0.000719702	0.017568	chr18	12658043	12725740	ENSG00000128789	protein_coding	PSMG2	ENSG00000128789	protein_coding
ADCK2	1498.6	-0.450631	0.133266	-3.38144	0.000721057	0.0175833	chr7	140673153	140696261	ENSG00000133597	protein_coding	ADCK2	ENSG00000133597	protein_coding
ZSCAN20	401.127	0.386462	0.11432	3.38051	0.000723504	0.0176251	chr1	33472645	33496507	ENSG00000121903	protein_coding	ZSCAN20	ENSG00000121903	protein_coding
SERPINE1	487.993	-2.0468	0.605581	-3.3799	0.000725122	0.0176288	chr7	101127089	101139266	ENSG00000106366	protein_coding	SERPINE1	ENSG00000106366	protein_coding
IRF2BPL	2602.98	-0.432201	0.127912	-3.37889	0.000727795	0.017664	chr14	77024543	77028699	ENSG00000119669	protein_coding	IRF2BPL	ENSG00000119669	protein_coding
CAMK1D	3898.92	-0.77798	0.230314	-3.37791	0.0007304	0.0176929	chr10	12349482	12835545	ENSG00000183049	protein_coding	CAMK1D	ENSG00000183049	protein_coding
CTBP2	453.806	-1.18641	0.351239	-3.37779	0.000730703	0.0176929	chr10	124984317	125161170	ENSG00000175029	protein_coding	CTBP2	ENSG00000175029	protein_coding
DCK	2574.85	-0.471365	0.139648	-3.37538	0.000737129	0.0177622	chr4	70992538	71030914	ENSG00000156136	protein_coding	DCK	ENSG00000156136	protein_coding
FAM172A	1339.48	-0.466119	0.138061	-3.37617	0.000735014	0.0177622	chr5	93618069	94111699	ENSG00000113391	protein_coding	FAM172A	ENSG00000113391	protein_coding
UBXN2B	1540.42	-0.38831	0.115033	-3.37564	0.000736448	0.0177622	chr8	58411264	58451501	ENSG00000215114	protein_coding	UBXN2B	ENSG00000215114	protein_coding
C8orf89	31.7039	-1.55217	0.460171	-3.37303	0.00074345	0.0178934	chr8	73241329	73259502	ENSG00000274443	protein_coding	C8orf89	ENSG00000274443	protein_coding
CDK9	2816.21	0.366878	0.108815	3.37158	0.000747376	0.0179699	chr9	127785679	127790787	ENSG00000136807	protein_coding	CDK9	ENSG00000136807	protein_coding
TRPV3	622.083	2.10958	0.625778	3.37113	0.000748603	0.0179814	chr17	3510502	3557995	ENSG00000167723	protein_coding	TRPV3	ENSG00000167723	protein_coding
NUSAP1	12668.3	-0.445518	0.13233	-3.36671	0.000760696	0.0181992	chr15	41332694	41381050	ENSG00000137804	protein_coding	NUSAP1	ENSG00000137804	protein_coding
ZNF681	408.231	-0.834219	0.247826	-3.36615	0.000762254	0.0182183	chr19	23739195	23758891	ENSG00000196172	protein_coding	ZNF681	ENSG00000196172	protein_coding
CWC27	3484.87	-0.278515	0.0827914	-3.36406	0.00076806	0.0183389	chr5	64768930	65018763	ENSG00000153015	protein_coding	CWC27	ENSG00000153015	protein_coding
HMG20A	4853.52	-0.344983	0.102594	-3.36259	0.000772157	0.0184001	chr15	77420412	77485607	ENSG00000140382	protein_coding	HMG20A	ENSG00000140382	protein_coding
CKAP2	5447.15	-0.429415	0.127956	-3.35597	0.000790876	0.0187903	chr13	52455429	52476628	ENSG00000136108	protein_coding	CKAP2	ENSG00000136108	protein_coding
DPYD	999.28	-1.73963	0.518656	-3.35411	0.000796193	0.0188755	chr1	97077743	97921049	ENSG00000188641	protein_coding	DPYD	ENSG00000188641	protein_coding
ECT2	3220.53	-0.423923	0.126397	-3.3539	0.000796815	0.0188755	chr3	172750682	172821474	ENSG00000114346	protein_coding	ECT2	ENSG00000114346	protein_coding
POLR2M	3740.49	-0.355657	0.10608	-3.35272	0.000800226	0.018919	chr15	57706629	57782762	ENSG00000255529	protein_coding	POLR2M	ENSG00000255529	protein_coding
SELENON	654.38	-1.04084	0.310546	-3.35165	0.000803314	0.0189362	chr1	25800176	25818224	ENSG00000162430	protein_coding	SEPN1	ENSG00000162430	protein_coding
SMIM19	1984.97	-0.316517	0.0944312	-3.35183	0.000802791	0.0189362	chr8	42541155	42555193	ENSG00000176209	protein_coding	SMIM19	ENSG00000176209	protein_coding
WEE1	3059.42	-0.363559	0.108565	-3.34877	0.000811711	0.0191154	chr11	9573681	9593457	ENSG00000166483	protein_coding	WEE1	ENSG00000166483	protein_coding
SP140L	2030.43	0.323921	0.0967504	3.34801	0.000813944	0.0191492	chr2	230327184	230403732	ENSG00000185404	protein_coding	SP140L	ENSG00000185404	protein_coding
INPP1	916.148	0.758865	0.226727	3.34705	0.000816766	0.019178	chr2	190343470	190371665	ENSG00000151689	protein_coding	INPP1	ENSG00000151689	protein_coding
MFGE8	164.646	-1.29796	0.387963	-3.34559	0.000821088	0.0192607	chr15	88898683	88913411	ENSG00000140545	protein_coding	MFGE8	ENSG00000140545	protein_coding
ZNF585A	894.004	-0.682242	0.204194	-3.34114	0.000834348	0.0195337	chr19	37106734	37172741	ENSG00000196967	protein_coding	ZNF585A	ENSG00000196967	protein_coding
CLSTN1	6415.69	0.410734	0.122957	3.34047	0.000836363	0.0195618	chr1	9729026	9824526	ENSG00000171603	protein_coding	CLSTN1	ENSG00000171603	protein_coding
CENPL	1053.46	-0.403106	0.120691	-3.33997	0.00083788	0.0195734	chr1	173799550	173824720	ENSG00000120334	protein_coding	CENPL	ENSG00000120334	protein_coding
CEND1	195.509	1.65827	0.496834	3.33767	0.000844841	0.0196644	chr11	787104	790123	ENSG00000184524	protein_coding	CEND1	ENSG00000184524	protein_coding
METTL18	575.262	-0.441761	0.132382	-3.33703	0.000846795	0.0196718	chr1	169792529	169794966	ENSG00000171806	protein_coding	METTL18	ENSG00000171806	protein_coding
ARHGEF18	3975.26	0.399346	0.119715	3.33579	0.000850574	0.0197405	chr19	7395113	7472477	ENSG00000104880	protein_coding	ARHGEF18	ENSG00000104880	protein_coding
RSBN1	3072.63	-0.494179	0.148163	-3.33538	0.000851834	0.0197507	chr1	113761832	113812476	ENSG00000081019	protein_coding	RSBN1	ENSG00000081019	protein_coding
ESD	8240.49	-0.331984	0.0995945	-3.33336	0.000858033	0.019799	chr13	46771256	46797232	ENSG00000139684	protein_coding	ESD	ENSG00000139684	protein_coding
SMARCC2	5464.13	0.330776	0.0992314	3.33338	0.000857984	0.019799	chr12	56162983	56189567	ENSG00000139613	protein_coding	SMARCC2	ENSG00000139613	protein_coding
PRSS16	169.418	1.64899	0.494748	3.33299	0.000859178	0.0198028	chr6	27247701	27256624	ENSG00000112812	protein_coding	PRSS16	ENSG00000112812	protein_coding
STAU2	3147.15	-0.498978	0.149718	-3.33277	0.000859846	0.0198028	chr8	73420369	73747708	ENSG00000040341	protein_coding	STAU2	ENSG00000040341	protein_coding
LST1	364.463	-1.06593	0.319864	-3.33245	0.000860839	0.0198067	chr6	31586124	31588909	ENSG00000204482	protein_coding	LST1	ENSG00000204482	protein_coding
SEC22A	1271.9	-0.413163	0.124067	-3.33016	0.000867967	0.0199136	chr3	123201927	123274130	ENSG00000121542	protein_coding	SEC22A	ENSG00000121542	protein_coding
ZNF766	2129.73	-0.316212	0.0949705	-3.32958	0.000869776	0.019936	chr19	52269571	52296046	ENSG00000196214	protein_coding	ZNF766	ENSG00000196214	protein_coding
MBIP	1800.97	-0.296857	0.0892005	-3.32798	0.00087479	0.0200128	chr14	36298558	36320676	ENSG00000151332	protein_coding	MBIP	ENSG00000151332	protein_coding
COP1	3485.55	-0.32171	0.0966915	-3.32717	0.000877314	0.0200515	chr1	175944831	176207493	ENSG00000143207	protein_coding	RFWD2	ENSG00000143207	protein_coding
CDC42	24621.3	-0.219451	0.0660176	-3.32413	0.000886955	0.0201852	chr1	22052627	22092946	ENSG00000070831	protein_coding	CDC42	ENSG00000070831	protein_coding
CDIN1	705.582	-0.439361	0.132217	-3.32303	0.000890438	0.0201852	chr15	36579611	36810248	ENSG00000186073	protein_coding	C15orf41	ENSG00000186073	protein_coding
INTS1	4140.48	0.40533	0.121954	3.32362	0.000888575	0.0201852	chr7	1470277	1504367	ENSG00000164880	protein_coding	INTS1	ENSG00000164880	protein_coding
MAP3K10	631.359	0.750027	0.225594	3.32467	0.000885217	0.0201852	chr19	40191744	40215575	ENSG00000130758	protein_coding	MAP3K10	ENSG00000130758	protein_coding
ABRAXAS1	855.844	-0.516618	0.155586	-3.32046	0.000898693	0.0203467	chr4	83459517	83523348	ENSG00000163322	protein_coding	FAM175A	ENSG00000163322	protein_coding
TPM1	207.407	-2.2152	0.667467	-3.31882	0.000903992	0.0204474	chr15	63042632	63071915	ENSG00000140416	protein_coding	TPM1	ENSG00000140416	protein_coding
ARHGEF35	355.385	1.56234	0.471079	3.31651	0.000911503	0.0205979	chr7	144186083	144195655	ENSG00000213214	protein_coding	ARHGEF35	ENSG00000213214	protein_coding
VAMP7	4358.61	-0.333223	0.100502	-3.3156	0.000914467	0.0206455	chrX	155881293	155943769	ENSG00000124333	protein_coding	VAMP7	ENSG00000124333	protein_coding
P2RX5	3250.68	-1.6858	0.508987	-3.31207	0.000926068	0.0208682	chr17	3672199	3696404	ENSG00000083454	protein_coding	P2RX5	ENSG00000083454	protein_coding
TRAPPC9	1374.89	0.471081	0.14226	3.31141	0.000928276	0.0208758	chr8	139730343	140458579	ENSG00000167632	protein_coding	TRAPPC9	ENSG00000167632	protein_coding
H2AC4	18.4269	-1.88781	0.570436	-3.30941	0.000934922	0.0209253	chr6	26033176	26033568	ENSG00000278463	protein_coding	HIST1H2AB	ENSG00000278463	protein_coding
NABP1	1774.03	0.70637	0.213481	3.30881	0.000936923	0.0209253	chr2	191678068	191696659	ENSG00000173559	protein_coding	NABP1	ENSG00000173559	protein_coding
PSEN2	411.081	0.657352	0.19866	3.30892	0.000936554	0.0209253	chr1	226870184	226896105	ENSG00000143801	protein_coding	PSEN2	ENSG00000143801	protein_coding
ZNF100	1287.23	-0.502516	0.151832	-3.30968	0.000934013	0.0209253	chr19	21722766	21767628	ENSG00000197020	protein_coding	ZNF100	ENSG00000197020	protein_coding
CKS2	5462.24	-0.465185	0.140656	-3.30725	0.000942172	0.0209755	chr9	89311198	89316703	ENSG00000123975	protein_coding	CKS2	ENSG00000123975	protein_coding
SCAMP5	397.695	1.68273	0.50876	3.30751	0.000941305	0.0209755	chr15	74957219	75021496	ENSG00000198794	protein_coding	SCAMP5	ENSG00000198794	protein_coding
PML	5153.23	0.337497	0.10216	3.30362	0.00095444	0.0211898	chr15	73994673	74047812	ENSG00000140464	protein_coding	PML	ENSG00000140464	protein_coding
SIRT5	1158.43	-0.426833	0.129267	-3.30195	0.000960135	0.0212024	chr6	13574529	13615158	ENSG00000124523	protein_coding	SIRT5	ENSG00000124523	protein_coding
HCCS-DT	75.2569	-0.776275	0.2353	-3.29909	0.000969995	0.0213772	chrX	10847877	11111141	ENSG00000234129	lncRNA	RP11-120D5.1	ENSG00000234129	lincRNA
RPS23	70273.3	-0.427804	0.129692	-3.29862	0.000971628	0.0213936	chr5	82273358	82278577	ENSG00000186468	protein_coding	RPS23	ENSG00000186468	protein_coding
CHIC2	710.125	-0.462891	0.140417	-3.29653	0.000978857	0.0215134	chr4	54009789	54064690	ENSG00000109220	protein_coding	CHIC2	ENSG00000109220	protein_coding
ENGASE	381.42	0.401086	0.121683	3.29615	0.000980212	0.0215235	chr17	79074939	79088599	ENSG00000167280	protein_coding	ENGASE	ENSG00000167280	protein_coding
CENATAC	263.582	0.614541	0.186539	3.29444	0.000986192	0.0216153	chr11	118998142	119015791	ENSG00000186166	protein_coding	CCDC84	ENSG00000186166	protein_coding
SNN	2964.61	-0.828079	0.251351	-3.2945	0.000985952	0.0216153	chr16	11668414	11679159	ENSG00000184602	protein_coding	SNN	ENSG00000184602	protein_coding
IL1R2	192.205	2.42038	0.734821	3.29384	0.000988281	0.0216414	chr2	101991844	102028544	ENSG00000115590	protein_coding	IL1R2	ENSG00000115590	protein_coding
LZTR1	1497.91	0.461514	0.140258	3.29046	0.00100025	0.0218674	chr22	20979462	20999038	ENSG00000099949	protein_coding	LZTR1	ENSG00000099949	protein_coding
MNAT1	1902.87	-0.333311	0.101321	-3.28964	0.00100315	0.0218674	chr14	60734742	60969953	ENSG00000020426	protein_coding	MNAT1	ENSG00000020426	protein_coding
XCL2	57.8816	2.82949	0.860056	3.28989	0.00100227	0.0218674	chr1	168540765	168543997	ENSG00000143185	protein_coding	XCL2	ENSG00000143185	protein_coding
PKD2	765.604	0.809287	0.24605	3.28911	0.00100505	0.021889	chr4	88007668	88077777	ENSG00000118762	protein_coding	PKD2	ENSG00000118762	protein_coding
MRPL20-DT	109.147	0.637025	0.193756	3.28777	0.00100985	0.0219735	chr1	1409096	1410618	ENSG00000272455	lncRNA	RP4-758J18.13	ENSG00000272455	lincRNA
ZNF470	515.574	-0.758419	0.230803	-3.28601	0.00101618	0.0220715	chr19	56567511	56588911	ENSG00000197016	protein_coding	ZNF470	ENSG00000197016	protein_coding
ISCA2	1836.48	-0.421662	0.128354	-3.28514	0.00101933	0.0220999	chr14	74493720	74497106	ENSG00000165898	protein_coding	ISCA2	ENSG00000165898	protein_coding
KLHL17	306.093	0.683441	0.208206	3.28251	0.00102886	0.0222262	chr1	960587	965715	ENSG00000187961	protein_coding	KLHL17	ENSG00000187961	protein_coding
ABI1	7364.53	-0.466696	0.142367	-3.27812	0.00104502	0.022535	chr10	26746593	26861087	ENSG00000136754	protein_coding	ABI1	ENSG00000136754	protein_coding
INSR	2910.67	-1.23925	0.378067	-3.27786	0.00104596	0.022535	chr19	7112255	7294034	ENSG00000171105	protein_coding	INSR	ENSG00000171105	protein_coding
LRRC42	2374.49	-0.334292	0.10202	-3.27673	0.00105017	0.0226055	chr1	53946077	53968168	ENSG00000116212	protein_coding	LRRC42	ENSG00000116212	protein_coding
NET1	2606.18	-0.450772	0.137625	-3.27537	0.00105523	0.0226738	chr10	5412551	5458463	ENSG00000173848	protein_coding	NET1	ENSG00000173848	protein_coding
RNF31	3147.47	0.406309	0.124199	3.27143	0.00107003	0.0229508	chr14	24146683	24160661	ENSG00000092098	protein_coding	RNF31	ENSG00000092098	protein_coding
ZNF318	20246.1	-0.585626	0.179106	-3.26973	0.00107651	0.0230077	chr6	43307134	43369478	ENSG00000171467	protein_coding	ZNF318	ENSG00000171467	protein_coding
ZNF646	1955	0.282498	0.0865239	3.26497	0.00109474	0.0233557	chr16	31074422	31084196	ENSG00000167395	protein_coding	ZNF646	ENSG00000167395	protein_coding
LY86	3214.53	-0.715675	0.219248	-3.26422	0.00109766	0.0233615	chr6	6588108	6654983	ENSG00000112799	protein_coding	LY86	ENSG00000112799	protein_coding
MED21	1244.83	-0.337665	0.103432	-3.26461	0.00109616	0.0233615	chr12	27022546	27066343	ENSG00000152944	protein_coding	MED21	ENSG00000152944	protein_coding
NOL9	1077.32	0.521907	0.159891	3.26415	0.00109793	0.0233615	chr1	6521347	6554535	ENSG00000162408	protein_coding	NOL9	ENSG00000162408	protein_coding
AP3D1	9976.26	0.421814	0.129253	3.26348	0.00110052	0.0233772	chr19	2100988	2164465	ENSG00000065000	protein_coding	AP3D1	ENSG00000065000	protein_coding
APBB1IP	9021.69	-0.419812	0.128645	-3.26334	0.00110106	0.0233772	chr10	26438203	26567803	ENSG00000077420	protein_coding	APBB1IP	ENSG00000077420	protein_coding
ACTN4	15237.1	0.280571	0.086019	3.26173	0.00110734	0.0234374	chr19	38647649	38731583	ENSG00000130402	protein_coding	ACTN4	ENSG00000130402	protein_coding
SIGMAR1	1695.36	0.696341	0.213474	3.26194	0.00110652	0.0234374	chr9	34634722	34637809	ENSG00000147955	protein_coding	SIGMAR1	ENSG00000147955	protein_coding
FXR1	13446	-0.349222	0.107116	-3.26023	0.0011132	0.0234994	chr3	180868141	180982753	ENSG00000114416	protein_coding	FXR1	ENSG00000114416	protein_coding
DENND4A	9503.65	-0.514892	0.157959	-3.25966	0.00111546	0.0235264	chr15	65658046	65792293	ENSG00000174485	protein_coding	DENND4A	ENSG00000174485	protein_coding
C4orf46	2308.29	-0.424686	0.130345	-3.25817	0.00112135	0.0236299	chr4	158666679	158672255	ENSG00000205208	protein_coding	C4orf46	ENSG00000205208	protein_coding
HMGXB4	2584.02	-0.305159	0.0936724	-3.25773	0.00112307	0.0236455	chr22	35257452	35295807	ENSG00000100281	protein_coding	HMGXB4	ENSG00000100281	protein_coding
PKIA	865.587	-0.743132	0.228166	-3.25698	0.00112606	0.0236669	chr8	78516139	78605267	ENSG00000171033	protein_coding	PKIA	ENSG00000171033	protein_coding
NUDT1	773.64	-0.534584	0.164171	-3.25626	0.00112892	0.0236856	chr7	2242222	2251146	ENSG00000106268	protein_coding	NUDT1	ENSG00000106268	protein_coding
SMAD2	7341.49	-0.408764	0.125557	-3.25561	0.0011315	0.0236984	chr18	47808957	47931146	ENSG00000175387	protein_coding	SMAD2	ENSG00000175387	protein_coding
SLC25A40	2888.43	-0.41222	0.126682	-3.25397	0.00113804	0.023794	chr7	87833568	87876357	ENSG00000075303	protein_coding	SLC25A40	ENSG00000075303	protein_coding
RNF13	2198.17	-0.340774	0.104748	-3.25327	0.00114087	0.0238323	chr3	149812708	149962139	ENSG00000082996	protein_coding	RNF13	ENSG00000082996	protein_coding
SIPA1L3	4933.47	0.498361	0.153254	3.25185	0.00114655	0.0238945	chr19	37907228	38208372	ENSG00000105738	protein_coding	SIPA1L3	ENSG00000105738	protein_coding
FAM193B	979.367	0.566959	0.174474	3.24954	0.00115593	0.0240501	chr5	177519788	177554541	ENSG00000146067	protein_coding	FAM193B	ENSG00000146067	protein_coding
DNAJC25-GNG10	444.106	-0.554781	0.170896	-3.2463	0.00116914	0.024229	chr9	111631386	111670229	ENSG00000244115	protein_coding	DNAJC25-GNG10	ENSG00000244115	protein_coding
RPL15	113548	-0.416425	0.128284	-3.24611	0.00116993	0.024229	chr3	23916545	23923692	ENSG00000174748	protein_coding	RPL15	ENSG00000174748	protein_coding
PFDN4	1654.22	-0.381977	0.117683	-3.24582	0.00117113	0.0242329	chr20	54207847	54228052	ENSG00000101132	protein_coding	PFDN4	ENSG00000101132	protein_coding
RBM18	2456.23	-0.321346	0.099032	-3.24487	0.00117504	0.024293	chr9	122237624	122264839	ENSG00000119446	protein_coding	RBM18	ENSG00000119446	protein_coding
GIGYF1	2283.29	0.69803	0.215138	3.24456	0.00117631	0.0242983	chr7	100679507	100689448	ENSG00000146830	protein_coding	GIGYF1	ENSG00000146830	protein_coding
EEF1B2	51746.3	-0.446036	0.137513	-3.24359	0.00118033	0.0243603	chr2	206159585	206162928	ENSG00000114942	protein_coding	EEF1B2	ENSG00000114942	protein_coding
RPS7	83581.1	-0.448208	0.138348	-3.23971	0.00119653	0.0246524	chr2	3575205	3580919	ENSG00000171863	protein_coding	RPS7	ENSG00000171863	protein_coding
DGKZ	3566.05	0.347361	0.107244	3.23898	0.00119959	0.0246942	chr11	46332905	46380554	ENSG00000149091	protein_coding	DGKZ	ENSG00000149091	protein_coding
WRAP73	1475.64	0.536205	0.165723	3.23555	0.00121408	0.0249499	chr1	3630767	3652761	ENSG00000116213	protein_coding	WRAP73	ENSG00000116213	protein_coding
GPHN	4364.31	-0.429953	0.132914	-3.23481	0.00121724	0.0249553	chr14	66507407	67181803	ENSG00000171723	protein_coding	GPHN	ENSG00000171723	protein_coding
LRSAM1	1398.8	0.305432	0.094422	3.23476	0.00121746	0.0249553	chr9	127451486	127503501	ENSG00000148356	protein_coding	LRSAM1	ENSG00000148356	protein_coding
CUL7	2123.14	0.418024	0.129269	3.23377	0.00122168	0.0249993	chr6	43037617	43053945	ENSG00000044090	protein_coding	CUL7	ENSG00000044090	protein_coding
VAC14	2482.24	0.359339	0.111158	3.23268	0.00122637	0.0250738	chr16	70687439	70801161	ENSG00000103043	protein_coding	VAC14	ENSG00000103043	protein_coding
DPP9	4669.28	0.401302	0.124255	3.22965	0.0012394	0.0251381	chr19	4675224	4724673	ENSG00000142002	protein_coding	DPP9	ENSG00000142002	protein_coding
RPS10	60910.7	-0.46941	0.14536	-3.2293	0.00124094	0.0251381	chr6	34417454	34426125	ENSG00000124614	protein_coding	RPS10	ENSG00000124614	protein_coding
SEC11A	6513.19	-0.396399	0.122753	-3.22923	0.00124123	0.0251381	chr15	84669538	84716716	ENSG00000140612	protein_coding	SEC11A	ENSG00000140612	protein_coding
SYPL1	3620.1	-0.488214	0.151168	-3.22962	0.00123954	0.0251381	chr7	106090503	106112576	ENSG00000008282	protein_coding	SYPL1	ENSG00000008282	protein_coding
VILL	421.716	0.520956	0.161235	3.23104	0.00123341	0.0251381	chr3	37988059	38007188	ENSG00000136059	protein_coding	VILL	ENSG00000136059	protein_coding
WDR24	1118.56	0.303049	0.0938422	3.22935	0.00124072	0.0251381	chr16	684622	690444	ENSG00000127580	protein_coding	WDR24	ENSG00000127580	protein_coding
WFS1	380.14	0.826472	0.255798	3.23096	0.00123375	0.0251381	chr4	6269849	6303265	ENSG00000109501	protein_coding	WFS1	ENSG00000109501	protein_coding
RAD51AP1	1993.32	-0.500163	0.155038	-3.22607	0.001255	0.0253149	chr12	4538798	4560048	ENSG00000111247	protein_coding	RAD51AP1	ENSG00000111247	protein_coding
TRAF3IP2-AS1	205.411	-0.790111	0.244905	-3.2262	0.00125447	0.0253149	chr6	111483511	111598302	ENSG00000231889	lncRNA	TRAF3IP2-AS1	ENSG00000231889	antisense
TSC2	2020.57	0.357775	0.11091	3.22583	0.00125607	0.0253151	chr16	2047465	2088720	ENSG00000103197	protein_coding	TSC2	ENSG00000103197	protein_coding
INSIG1	17771.5	-0.668812	0.207391	-3.22488	0.00126025	0.0253568	chr7	155297776	155310235	ENSG00000186480	protein_coding	INSIG1	ENSG00000186480	protein_coding
TMEM234	211.328	-0.584227	0.181201	-3.2242	0.00126324	0.0253957	chr1	32214472	32222359	ENSG00000160055	protein_coding	TMEM234	ENSG00000160055	protein_coding
DCAF8	5252.5	0.343957	0.106729	3.22271	0.00126984	0.0254483	chr1	160215715	160262531	ENSG00000132716	protein_coding	DCAF8	ENSG00000132716	protein_coding
ITGB7	8563.04	0.925535	0.287191	3.22271	0.00126982	0.0254483	chr12	53191318	53207307	ENSG00000139626	protein_coding	ITGB7	ENSG00000139626	protein_coding
PDK3	2549.18	-0.463472	0.143817	-3.22266	0.00127008	0.0254483	chrX	24465221	24539837	ENSG00000067992	protein_coding	PDK3	ENSG00000067992	protein_coding
FHOD3	987.339	2.11958	0.657857	3.22195	0.00127323	0.02549	chr18	36297714	36780055	ENSG00000134775	protein_coding	FHOD3	ENSG00000134775	protein_coding
H1-10	3327.89	-0.989274	0.307159	-3.22072	0.00127867	0.0255776	chr3	129314771	129316277	ENSG00000184897	protein_coding	H1FX	ENSG00000184897	protein_coding
OAF	234.473	1.05435	0.327422	3.22016	0.00128118	0.0256048	chr11	120210767	120230332	ENSG00000184232	protein_coding	OAF	ENSG00000184232	protein_coding
ZNF880	684.427	-0.759052	0.235734	-3.21994	0.00128216	0.0256048	chr19	52369917	52385795	ENSG00000221923	protein_coding	ZNF880	ENSG00000221923	protein_coding
CD302	293.199	-0.930387	0.289234	-3.21673	0.0012966	0.0258115	chr2	159768630	159798255	ENSG00000241399	protein_coding	CD302	ENSG00000241399	protein_coding
RPL39	34338.3	-0.483643	0.150345	-3.21689	0.00129586	0.0258115	chrX	119786504	119791643	ENSG00000198918	protein_coding	RPL39	ENSG00000198918	protein_coding
SCAF1	4372.4	0.34803	0.1082	3.21653	0.0012975	0.0258115	chr19	49642125	49658642	ENSG00000126461	protein_coding	SCAF1	ENSG00000126461	protein_coding
SNHG6	2628.05	-0.59208	0.184127	-3.2156	0.00130172	0.0258665	chr8	66921684	66926398	ENSG00000245910	lncRNA	SNHG6	ENSG00000245910	processed_transcript
DPY30	1958.87	-0.353584	0.109997	-3.21448	0.00130681	0.0259462	chr2	31867809	32039812	ENSG00000162961	protein_coding	DPY30	ENSG00000162961	protein_coding
APOBEC3D	1488.78	0.542203	0.168743	3.21319	0.0013127	0.0260418	chr22	39014363	39033276	ENSG00000243811	protein_coding	APOBEC3D	ENSG00000243811	protein_coding
ARHGAP1	2618.44	0.303479	0.0944721	3.21237	0.00131645	0.0260945	chr11	46677080	46700615	ENSG00000175220	protein_coding	ARHGAP1	ENSG00000175220	protein_coding
LIN54	2027.77	-0.409186	0.127423	-3.21124	0.00132164	0.0261759	chr4	82909973	83012926	ENSG00000189308	protein_coding	LIN54	ENSG00000189308	protein_coding
CALR	51162	0.544755	0.169694	3.21022	0.00132634	0.0262473	chr19	12938578	12944489	ENSG00000179218	protein_coding	CALR	ENSG00000179218	protein_coding
RPLP0	232933	-0.436986	0.136174	-3.20902	0.0013319	0.0263357	chr12	120196686	120201235	ENSG00000089157	protein_coding	RPLP0	ENSG00000089157	protein_coding
ARHGEF7	9126.79	-0.411239	0.128197	-3.20787	0.00133722	0.026395	chr13	111114559	111305737	ENSG00000102606	protein_coding	ARHGEF7	ENSG00000102606	protein_coding
FBXO6	1608.88	0.579419	0.180824	3.20433	0.00135378	0.0266284	chr1	11664124	11674354	ENSG00000116663	protein_coding	FBXO6	ENSG00000116663	protein_coding
CEP68	1497.42	-0.627304	0.195911	-3.20199	0.00136484	0.0267015	chr2	65056366	65087004	ENSG00000011523	protein_coding	CEP68	ENSG00000011523	protein_coding
PPIL4	2918.44	-0.400747	0.125148	-3.20217	0.00136396	0.0267015	chr6	149504733	149546038	ENSG00000131013	protein_coding	PPIL4	ENSG00000131013	protein_coding
PIMREG	877.109	-1.08431	0.338833	-3.20013	0.00137363	0.0267594	chr17	6444415	6451469	ENSG00000129195	protein_coding	FAM64A	ENSG00000129195	protein_coding
ZNF513	534.829	0.371879	0.116214	3.19996	0.00137447	0.0267594	chr2	27377231	27380790	ENSG00000163795	protein_coding	ZNF513	ENSG00000163795	protein_coding
CBFB	4778.24	-0.370754	0.115897	-3.19901	0.00137902	0.0267857	chr16	67029116	67101058	ENSG00000067955	protein_coding	CBFB	ENSG00000067955	protein_coding
LAX1	939.435	1.83584	0.573984	3.19842	0.00138181	0.0268154	chr1	203765176	203776233	ENSG00000122188	protein_coding	LAX1	ENSG00000122188	protein_coding
H4C4	16.283	-1.45773	0.455954	-3.1971	0.00138817	0.0268954	chr6	26188765	26189076	ENSG00000277157	protein_coding	HIST1H4D	ENSG00000277157	protein_coding
STOM	3863.42	-0.553995	0.173357	-3.19568	0.001395	0.0269842	chr9	121338988	121370304	ENSG00000148175	protein_coding	STOM	ENSG00000148175	protein_coding
LAD1	357.079	2.0843	0.652333	3.19515	0.00139757	0.0270121	chr1	201373244	201399915	ENSG00000159166	protein_coding	LAD1	ENSG00000159166	protein_coding
TENT5A	646.461	1.38193	0.432625	3.19429	0.00140174	0.0270507	chr6	81491439	81752774	ENSG00000112773	protein_coding	FAM46A	ENSG00000112773	protein_coding
ARHGAP27	1809.71	0.378728	0.118582	3.1938	0.00140412	0.0270736	chr17	45393902	45434421	ENSG00000159314	protein_coding	ARHGAP27	ENSG00000159314	protein_coding
FUNDC2	4043.92	-0.586251	0.183603	-3.19305	0.0014078	0.027101	chrX	155025980	155060303	ENSG00000165775	protein_coding	FUNDC2	ENSG00000165775	protein_coding
C22orf39	1394.69	-0.367981	0.115271	-3.1923	0.00141144	0.0271494	chr22	19351368	19448232	ENSG00000242259	protein_coding	C22orf39	ENSG00000242259	protein_coding
PLXNA3	1040.65	0.71663	0.224536	3.1916	0.00141486	0.0271716	chrX	154458281	154477779	ENSG00000130827	protein_coding	PLXNA3	ENSG00000130827	protein_coding
RAP2A	5036.5	-0.483613	0.151637	-3.18927	0.00142633	0.0273264	chr13	97434222	97469128	ENSG00000125249	protein_coding	RAP2A	ENSG00000125249	protein_coding
MYNN	1926.95	-0.34044	0.106771	-3.1885	0.00143013	0.0273774	chr3	169772831	169789716	ENSG00000085274	protein_coding	MYNN	ENSG00000085274	protein_coding
TPT1	237695	-0.443113	0.139055	-3.1866	0.00143957	0.0274925	chr13	45333471	45341370	ENSG00000133112	protein_coding	TPT1	ENSG00000133112	protein_coding
ACAT2	8883.39	-0.491427	0.154301	-3.18485	0.00144828	0.0275324	chr6	159760328	159779055	ENSG00000120437	protein_coding	ACAT2	ENSG00000120437	protein_coding
CXCR3	598.63	1.7189	0.539625	3.18536	0.00144576	0.0275324	chrX	71615916	71618517	ENSG00000186810	protein_coding	CXCR3	ENSG00000186810	protein_coding
RPL22	40441.2	-0.451798	0.141893	-3.18406	0.00145223	0.0275809	chr1	6181269	6209389	ENSG00000116251	protein_coding	RPL22	ENSG00000116251	protein_coding
AKT1S1	1358.05	0.361989	0.113721	3.18313	0.0014569	0.0276267	chr19	49869033	49878459	ENSG00000204673	protein_coding	AKT1S1	ENSG00000204673	protein_coding
HYLS1	817.842	-0.678546	0.213183	-3.18293	0.00145795	0.0276267	chr11	125883614	125900648	ENSG00000198331	protein_coding	HYLS1	ENSG00000198331	protein_coding
PLAC8	9003.42	-1.08992	0.342515	-3.18212	0.00146201	0.0276573	chr4	83090048	83137075	ENSG00000145287	protein_coding	PLAC8	ENSG00000145287	protein_coding
RBM5	4587.98	0.367807	0.115604	3.1816	0.00146463	0.0276699	chr3	50088908	50119021	ENSG00000003756	protein_coding	RBM5	ENSG00000003756	protein_coding
CDK19	3140.56	-0.540585	0.169926	-3.1813	0.00146616	0.0276705	chr6	110609978	110815958	ENSG00000155111	protein_coding	CDK19	ENSG00000155111	protein_coding
SLC41A1	454.066	1.58745	0.499088	3.1807	0.0014692	0.0276932	chr1	205789093	205813748	ENSG00000133065	protein_coding	SLC41A1	ENSG00000133065	protein_coding
CRY1	496.923	0.974427	0.306415	3.18009	0.00147231	0.0277111	chr12	106991364	107093829	ENSG00000008405	protein_coding	CRY1	ENSG00000008405	protein_coding
TUBB3	115.494	-1.44668	0.45513	-3.17862	0.0014798	0.0277787	chr16	89921392	89938761	ENSG00000258947	protein_coding	TUBB3	ENSG00000258947	protein_coding
ZNF692	835.136	0.538501	0.169415	3.17858	0.00147997	0.0277787	chr1	248850006	248859144	ENSG00000171163	protein_coding	ZNF692	ENSG00000171163	protein_coding
LINC00504	279.373	1.01825	0.32061	3.17597	0.00149334	0.0279423	chr4	14470465	14888169	ENSG00000248360	lncRNA	LINC00504	ENSG00000248360	lincRNA
RPL5	94657.2	-0.416458	0.131204	-3.17414	0.00150283	0.0280731	chr1	92832025	92841924	ENSG00000122406	protein_coding	RPL5	ENSG00000122406	protein_coding
NEAT1	4247	0.960879	0.302834	3.17295	0.00150897	0.0281158	chr11	65422774	65445540	ENSG00000245532	lncRNA	NEAT1	ENSG00000245532	lincRNA
RTN3	5575.88	-0.347671	0.109578	-3.17281	0.00150973	0.0281158	chr11	63681446	63759891	ENSG00000133318	protein_coding	RTN3	ENSG00000133318	protein_coding
SMAD3	3702	-0.802508	0.252962	-3.17244	0.00151164	0.0281158	chr15	67063763	67195195	ENSG00000166949	protein_coding	SMAD3	ENSG00000166949	protein_coding
COPS2	8968.55	-0.392079	0.123652	-3.17083	0.00152006	0.0281517	chr15	49106068	49155661	ENSG00000166200	protein_coding	COPS2	ENSG00000166200	protein_coding
GATM	7912.06	-0.967913	0.305293	-3.17044	0.00152209	0.0281517	chr15	45361124	45402327	ENSG00000171766	protein_coding	GATM	ENSG00000171766	protein_coding
HDAC1	12319.5	-0.339728	0.107152	-3.17053	0.00152162	0.0281517	chr1	32292086	32333635	ENSG00000116478	protein_coding	HDAC1	ENSG00000116478	protein_coding
TBXAS1	585.471	-1.49146	0.470364	-3.17086	0.00151988	0.0281517	chr7	139777051	140020325	ENSG00000059377	protein_coding	TBXAS1	ENSG00000059377	protein_coding
AP4B1	1309.93	0.472761	0.149128	3.17017	0.00152352	0.0281564	chr1	113894748	113905201	ENSG00000134262	protein_coding	AP4B1	ENSG00000134262	protein_coding
DEK	22503	-0.542866	0.171356	-3.16806	0.0015346	0.0282772	chr6	18223868	18264823	ENSG00000124795	protein_coding	DEK	ENSG00000124795	protein_coding
ZNF337-AS1	162.333	-0.718316	0.226791	-3.16731	0.00153858	0.0283259	chr20	25624045	25678074	ENSG00000213742	lncRNA	ZNF337-AS1	ENSG00000213742	antisense
MAP3K4	4340.76	-0.440114	0.139005	-3.16618	0.00154458	0.0283711	chr6	160991727	161117385	ENSG00000085511	protein_coding	MAP3K4	ENSG00000085511	protein_coding
STARD3NL	4051.88	-0.386233	0.122043	-3.16472	0.00155232	0.0284917	chr7	38178222	38230671	ENSG00000010270	protein_coding	STARD3NL	ENSG00000010270	protein_coding
RPS20	56947	-0.51393	0.162409	-3.16442	0.00155392	0.0284991	chr8	56067295	56074581	ENSG00000008988	protein_coding	RPS20	ENSG00000008988	protein_coding
LINC02245	249.018	0.683921	0.216233	3.1629	0.00156208	0.0285834	chr2	64901840	64905137	ENSG00000237638	lncRNA	AC007386.2	ENSG00000237638	lincRNA
RIPK2	4105.61	-0.784716	0.248231	-3.16123	0.00157106	0.0287041	chr8	89757747	89791063	ENSG00000104312	protein_coding	RIPK2	ENSG00000104312	protein_coding
ZNF563	508.437	-0.55521	0.175667	-3.16058	0.00157456	0.0287462	chr19	12317477	12333720	ENSG00000188868	protein_coding	ZNF563	ENSG00000188868	protein_coding
FTH1	84641	-0.735975	0.232888	-3.16022	0.00157652	0.02876	chr11	61959718	61967660	ENSG00000167996	protein_coding	FTH1	ENSG00000167996	protein_coding
AASDH	1249.23	-0.349097	0.110504	-3.15913	0.00158239	0.0288454	chr4	56338287	56387508	ENSG00000157426	protein_coding	AASDH	ENSG00000157426	protein_coding
LINC01002	79.679	1.41721	0.448655	3.1588	0.00158418	0.0288561	chr19	198264	239440	ENSG00000282508	lncRNA	LINC01002	ENSG00000282508	processed_transcript
GLDC	5557.47	1.07742	0.341224	3.15751	0.00159125	0.028963	chr9	6532464	6645650	ENSG00000178445	protein_coding	GLDC	ENSG00000178445	protein_coding
DYM	4545.41	-0.436916	0.138445	-3.15588	0.00160012	0.0290849	chr18	49041474	49461347	ENSG00000141627	protein_coding	DYM	ENSG00000141627	protein_coding
FBXL3	2822.16	-0.330512	0.104738	-3.15561	0.00160161	0.0290855	chr13	76992598	77027195	ENSG00000005812	protein_coding	FBXL3	ENSG00000005812	protein_coding
FICD	612.222	0.669426	0.212232	3.15421	0.00160931	0.0291812	chr12	108515185	108525837	ENSG00000198855	protein_coding	FICD	ENSG00000198855	protein_coding
SMAP1	3161.58	-0.392236	0.124351	-3.15427	0.001609	0.0291812	chr6	70667776	70862015	ENSG00000112305	protein_coding	SMAP1	ENSG00000112305	protein_coding
PPP6R1	13985.5	0.376484	0.119432	3.1523	0.00161992	0.0293073	chr19	55229780	55258995	ENSG00000105063	protein_coding	PPP6R1	ENSG00000105063	protein_coding
SETD1A	2808.91	0.446548	0.141713	3.15107	0.00162673	0.0294083	chr16	30957294	30985116	ENSG00000099381	protein_coding	SETD1A	ENSG00000099381	protein_coding
PLXNA1	1878.03	0.73554	0.233464	3.15055	0.00162963	0.0294166	chr3	126988594	127037392	ENSG00000114554	protein_coding	PLXNA1	ENSG00000114554	protein_coding
ATG3	3919.29	-0.326338	0.103605	-3.14982	0.00163369	0.0294677	chr3	112532509	112562046	ENSG00000144848	protein_coding	ATG3	ENSG00000144848	protein_coding
SEMA4D	8505.12	0.425075	0.134967	3.14947	0.00163566	0.0294812	chr9	89360787	89498130	ENSG00000187764	protein_coding	SEMA4D	ENSG00000187764	protein_coding
ABCD1	455.91	0.604551	0.192018	3.1484	0.00164167	0.0295673	chrX	153724868	153744762	ENSG00000101986	protein_coding	ABCD1	ENSG00000101986	protein_coding
TMEM259	4317.87	0.379657	0.120604	3.14797	0.00164409	0.0295887	chr19	1009648	1021179	ENSG00000182087	protein_coding	TMEM259	ENSG00000182087	protein_coding
ANAPC10	1133.35	-0.35957	0.114255	-3.14709	0.00164906	0.0296126	chr4	144967112	145098541	ENSG00000164162	protein_coding	ANAPC10	ENSG00000164162	protein_coding
H1-3	131.128	-1.67759	0.533081	-3.14696	0.00164976	0.0296126	chr6	26234268	26234933	ENSG00000124575	protein_coding	HIST1H1D	ENSG00000124575	protein_coding
ZCCHC9	2329.1	-0.25184	0.0800289	-3.14686	0.00165034	0.0296126	chr5	81301590	81313297	ENSG00000131732	protein_coding	ZCCHC9	ENSG00000131732	protein_coding
CENPA	1645.55	-0.498801	0.158521	-3.1466	0.00165183	0.0296171	chr2	26764289	26801067	ENSG00000115163	protein_coding	CENPA	ENSG00000115163	protein_coding
NPM1	122980	-0.317998	0.101128	-3.14452	0.0016636	0.0297838	chr5	171387116	171411137	ENSG00000181163	protein_coding	NPM1	ENSG00000181163	protein_coding
PTCD1	700.445	0.367483	0.116882	3.14405	0.00166625	0.029809	chr7	99416739	99466163	ENSG00000106246	protein_coding	PTCD1	ENSG00000106246	protein_coding
RPL4	231816	-0.374429	0.119154	-3.1424	0.00167571	0.0299337	chr15	66498015	66524532	ENSG00000174444	protein_coding	RPL4	ENSG00000174444	protein_coding
CDK7	2829.03	-0.383464	0.122056	-3.1417	0.0016797	0.0299828	chr5	69234795	69277430	ENSG00000134058	protein_coding	CDK7	ENSG00000134058	protein_coding
COMMD10	1400.82	-0.466481	0.148521	-3.14085	0.00168461	0.0299847	chr5	116084991	116412762	ENSG00000145781	protein_coding	COMMD10	ENSG00000145781	protein_coding
GDI2	30639.2	-0.311463	0.0991622	-3.14094	0.00168405	0.0299847	chr10	5765223	5842132	ENSG00000057608	protein_coding	GDI2	ENSG00000057608	protein_coding
PPARG	126.332	2.25155	0.717039	3.14007	0.00168908	0.0300268	chr3	12287368	12434356	ENSG00000132170	protein_coding	PPARG	ENSG00000132170	protein_coding
RELL2	274.276	0.800649	0.254986	3.13997	0.00168966	0.0300268	chr5	141636950	141641077	ENSG00000164620	protein_coding	RELL2	ENSG00000164620	protein_coding
COX4I1	16851.2	-0.344339	0.109722	-3.13829	0.00169934	0.0301498	chr16	85798633	85807044	ENSG00000131143	protein_coding	COX4I1	ENSG00000131143	protein_coding
GPN3	2314.56	-0.427408	0.136283	-3.13618	0.00171163	0.0301498	chr12	110452484	110469268	ENSG00000111231	protein_coding	GPN3	ENSG00000111231	protein_coding
GSDMB	198.461	0.949049	0.302473	3.13763	0.00170317	0.0301498	chr17	39904595	39919854	ENSG00000073605	protein_coding	GSDMB	ENSG00000073605	protein_coding
LRIF1	2751.8	-0.37566	0.119761	-3.13675	0.00170833	0.0301498	chr1	110947185	110964079	ENSG00000121931	protein_coding	LRIF1	ENSG00000121931	protein_coding
PHLPP1	1590.5	-1.01815	0.324596	-3.13667	0.00170878	0.0301498	chr18	62715450	62980433	ENSG00000081913	protein_coding	PHLPP1	ENSG00000081913	protein_coding
RAB4A	1980.27	-0.557378	0.177652	-3.13748	0.00170409	0.0301498	chr1	229271062	229305894	ENSG00000168118	protein_coding	RAB4A	ENSG00000168118	protein_coding
THEMIS2	5747.39	0.862582	0.274879	3.13805	0.00170078	0.0301498	chr1	27872543	27886685	ENSG00000130775	protein_coding	THEMIS2	ENSG00000130775	protein_coding
LENG8	3448.37	0.503602	0.160613	3.13549	0.00171566	0.0301987	chr19	54448887	54462037	ENSG00000167615	protein_coding	LENG8	ENSG00000167615	protein_coding
SGO2	3674.55	-0.484704	0.154612	-3.13498	0.00171867	0.0302295	chr2	200510008	200583782	ENSG00000163535	protein_coding	SGOL2	ENSG00000163535	protein_coding
JAKMIP1	689.735	1.35838	0.433484	3.13364	0.00172653	0.0303234	chr4	6026199	6200591	ENSG00000152969	protein_coding	JAKMIP1	ENSG00000152969	protein_coding
HNRNPA1	106810	-0.295608	0.0943822	-3.13203	0.00173603	0.0303793	chr12	54280193	54287088	ENSG00000135486	protein_coding	HNRNPA1	ENSG00000135486	protein_coding
KLRK1-AS1	132.592	-1.83905	0.587132	-3.13227	0.00173463	0.0303793	chr12	10363769	10398506	ENSG00000245648	lncRNA	RP11-277P12.20	ENSG00000245648	antisense
NSMCE2	1780.8	-0.329544	0.105191	-3.13281	0.00173139	0.0303793	chr8	125091679	125367120	ENSG00000156831	protein_coding	NSMCE2	ENSG00000156831	protein_coding
TTC39C	2483.11	-1.06035	0.338532	-3.13219	0.00173506	0.0303793	chr18	23992773	24135610	ENSG00000168234	protein_coding	TTC39C	ENSG00000168234	protein_coding
MUC20-OT1	892.29	0.922945	0.294748	3.1313	0.00174034	0.0303948	chr3	195658062	195739964	ENSG00000242086	lncRNA	LINC00969	ENSG00000242086	lincRNA
TMEM94	2792.86	0.452638	0.144537	3.13164	0.0017383	0.0303948	chr17	75441159	75500090	ENSG00000177728	protein_coding	TMEM94	ENSG00000177728	protein_coding
NFIL3	603.958	-1.15716	0.369756	-3.12952	0.00175095	0.0305292	chr9	91409045	91423862	ENSG00000165030	protein_coding	NFIL3	ENSG00000165030	protein_coding
IL2RB	16578.3	0.718608	0.229869	3.12616	0.00177104	0.0308113	chr22	37125838	37175054	ENSG00000100385	protein_coding	IL2RB	ENSG00000100385	protein_coding
BSG	16383	0.623774	0.199679	3.12388	0.00178486	0.030852	chr19	571277	583493	ENSG00000172270	protein_coding	BSG	ENSG00000172270	protein_coding
FAM214A	1964.49	0.676062	0.21639	3.12428	0.00178242	0.030852	chr15	52581317	52709817	ENSG00000047346	protein_coding	FAM214A	ENSG00000047346	protein_coding
AHCY	14920.2	-0.393723	0.126129	-3.1216	0.00179874	0.0310695	chr20	34280268	34311802	ENSG00000101444	protein_coding	AHCY	ENSG00000101444	protein_coding
TONSL	1427.58	0.697258	0.223469	3.12015	0.00180757	0.0311773	chr8	144428775	144444444	ENSG00000160949	protein_coding	TONSL	ENSG00000160949	protein_coding
IKBIP	3163.11	-0.447563	0.143486	-3.1192	0.00181344	0.0312338	chr12	98613405	98645113	ENSG00000166130	protein_coding	IKBIP	ENSG00000166130	protein_coding
H2BC3	15.9934	-1.96031	0.628872	-3.11719	0.00182587	0.0314028	chr6	26043227	26123904	ENSG00000276410	protein_coding	HIST1H2BB	ENSG00000276410	protein_coding
RAD51-AS1	81.8688	0.698565	0.224134	3.11673	0.00182867	0.0314061	chr15	40686724	40695107	ENSG00000245849	lncRNA	RAD51-AS1	ENSG00000245849	processed_transcript
HSD17B11	1662.36	-0.705073	0.226247	-3.11638	0.00183086	0.0314213	chr4	87336610	87391386	ENSG00000198189	protein_coding	HSD17B11	ENSG00000198189	protein_coding
MFSD3	293.86	0.659214	0.21158	3.11567	0.00183527	0.0314297	chr8	144509074	144511213	ENSG00000167700	protein_coding	MFSD3	ENSG00000167700	protein_coding
CFAP20	1694.32	-0.391017	0.125525	-3.11505	0.00183913	0.031451	chr16	58113588	58129450	ENSG00000070761	protein_coding	CFAP20	ENSG00000070761	protein_coding
GATA3	453.085	-1.11726	0.3587	-3.11476	0.00184096	0.0314599	chr10	8053604	8075198	ENSG00000107485	protein_coding	GATA3	ENSG00000107485	protein_coding
POLR1D	9806.93	-0.387142	0.124331	-3.1138	0.00184697	0.0314955	chr13	27620742	27667415	ENSG00000186184	protein_coding	POLR1D	ENSG00000186184	protein_coding
PTK2B	25356.1	0.50485	0.16213	3.11387	0.0018465	0.0314955	chr8	27311482	27459391	ENSG00000120899	protein_coding	PTK2B	ENSG00000120899	protein_coding
LINC00881	248.544	-0.99503	0.319774	-3.11167	0.00186031	0.0316574	chr3	157089881	157101135	ENSG00000241135	lncRNA	LINC00881	ENSG00000241135	lincRNA
MAPK11	473.045	0.592158	0.190344	3.11098	0.00186465	0.0316846	chr22	50263713	50270767	ENSG00000185386	protein_coding	MAPK11	ENSG00000185386	protein_coding
RACK1	112762	-0.52759	0.169602	-3.11075	0.00186616	0.0316878	chr5	181236909	181248096	ENSG00000204628	protein_coding	GNB2L1	ENSG00000204628	protein_coding
UBE2E2	2295.14	-0.621375	0.199837	-3.1094	0.00187466	0.0317872	chr3	23203020	23591793	ENSG00000182247	protein_coding	UBE2E2	ENSG00000182247	protein_coding
CDT1	3353.95	-0.711753	0.229056	-3.10732	0.00188789	0.0319666	chr16	88803213	88809258	ENSG00000167513	protein_coding	CDT1	ENSG00000167513	protein_coding
COA8	1772.93	-0.422707	0.13608	-3.10631	0.00189439	0.0320314	chr14	103562962	103607523	ENSG00000256053	protein_coding	APOPT1	ENSG00000256053	protein_coding
CKS1B	5120.09	-0.596929	0.19243	-3.10206	0.00192176	0.0324486	chr1	154974653	154979249	ENSG00000173207	protein_coding	CKS1B	ENSG00000173207	protein_coding
NTAQ1	1131.43	-0.460046	0.148333	-3.10143	0.00192589	0.0324955	chr8	123416725	123467230	ENSG00000156795	protein_coding	WDYHV1	ENSG00000156795	protein_coding
TRIT1	1876.23	-0.40714	0.131363	-3.09936	0.00193939	0.0326089	chr1	39841022	39883511	ENSG00000043514	protein_coding	TRIT1	ENSG00000043514	protein_coding
DIAPH3	2747.34	-0.50608	0.163476	-3.09575	0.00196316	0.0328871	chr13	59665583	60163987	ENSG00000139734	protein_coding	DIAPH3	ENSG00000139734	protein_coding
NIBAN3	489.69	-1.76092	0.568883	-3.09539	0.00196551	0.0328871	chr19	17523301	17553839	ENSG00000167483	protein_coding	FAM129C	ENSG00000167483	protein_coding
TMEM60	948.426	-0.328831	0.106229	-3.0955	0.00196485	0.0328871	chr7	77793728	77798580	ENSG00000135211	protein_coding	TMEM60	ENSG00000135211	protein_coding
PPP1R12C	2579.39	0.352466	0.113974	3.09252	0.00198464	0.033115	chr19	55090913	55117559	ENSG00000125503	protein_coding	PPP1R12C	ENSG00000125503	protein_coding
MARCHF1	372.878	-1.33806	0.432708	-3.09228	0.00198624	0.0331186	chr4	163524298	164384050	ENSG00000145416	protein_coding	MARCH1	ENSG00000145416	protein_coding
RPL22L1	11545	-0.496781	0.160747	-3.09045	0.00199853	0.0332774	chr3	170864875	170870483	ENSG00000163584	protein_coding	RPL22L1	ENSG00000163584	protein_coding
HMGCR	10703.1	-0.43883	0.142025	-3.0898	0.00200291	0.0333043	chr5	75336329	75362104	ENSG00000113161	protein_coding	HMGCR	ENSG00000113161	protein_coding
NRARP	142.7	-1.3845	0.4483	-3.08833	0.00201282	0.0333997	chr9	137300482	137302251	ENSG00000198435	protein_coding	NRARP	ENSG00000198435	protein_coding
CCS	829.508	0.422073	0.13675	3.08646	0.00202555	0.0334053	chr11	66592821	66606019	ENSG00000173992	protein_coding	CCS	ENSG00000173992	protein_coding
KATNAL1	1203.63	-0.552481	0.17892	-3.08786	0.00201602	0.0334053	chr13	30202630	30307484	ENSG00000102781	protein_coding	KATNAL1	ENSG00000102781	protein_coding
NMD3	7734.56	-0.442796	0.143461	-3.08652	0.00202517	0.0334053	chr3	161104696	161253532	ENSG00000169251	protein_coding	NMD3	ENSG00000169251	protein_coding
RNF138	3971.7	-0.432159	0.140023	-3.08635	0.00202632	0.0334053	chr18	32091855	32131561	ENSG00000134758	protein_coding	RNF138	ENSG00000134758	protein_coding
RPS27	38770.5	-0.492545	0.159539	-3.0873	0.00201986	0.0334053	chr1	153990759	153992150	ENSG00000177954	protein_coding	RPS27	ENSG00000177954	protein_coding
UGP2	8022.45	-0.274886	0.0890675	-3.08627	0.00202688	0.0334053	chr2	63840940	63891562	ENSG00000169764	protein_coding	UGP2	ENSG00000169764	protein_coding
ZNF256	467.482	-0.671733	0.217604	-3.08696	0.00202218	0.0334053	chr19	57940833	57947675	ENSG00000152454	protein_coding	ZNF256	ENSG00000152454	protein_coding
RFC1	9778.73	-0.289864	0.0939308	-3.08593	0.00202917	0.0334174	chr4	39287456	39366375	ENSG00000035928	protein_coding	RFC1	ENSG00000035928	protein_coding
COPS4	3473.43	-0.299616	0.0971615	-3.08369	0.0020445	0.0335109	chr4	83034447	83075818	ENSG00000138663	protein_coding	COPS4	ENSG00000138663	protein_coding
UBA52	29578.1	-0.378112	0.122591	-3.08433	0.00204013	0.0335109	chr19	18571730	18577550	ENSG00000221983	protein_coding	UBA52	ENSG00000221983	protein_coding
DAP3	7653.72	-0.213367	0.0692056	-3.08309	0.00204865	0.0335115	chr1	155687960	155739010	ENSG00000132676	protein_coding	DAP3	ENSG00000132676	protein_coding
RALBP1	7871.22	-0.277665	0.0900521	-3.08339	0.0020466	0.0335115	chr18	9475009	9538116	ENSG00000017797	protein_coding	RALBP1	ENSG00000017797	protein_coding
PPIP5K1	1524.84	0.372004	0.120706	3.08191	0.00205677	0.0335958	chr15	43533462	43590253	ENSG00000168781	protein_coding	PPIP5K1	ENSG00000168781	protein_coding
CNOT8	4113.61	-0.293998	0.0954229	-3.081	0.00206304	0.0336636	chr5	154857553	154876793	ENSG00000155508	protein_coding	CNOT8	ENSG00000155508	protein_coding
H3-3A	12333.2	-0.467216	0.151692	-3.08003	0.0020698	0.0337399	chr1	226061851	226072001	ENSG00000163041	protein_coding	H3F3A	ENSG00000163041	protein_coding
APPL1	7613.96	-0.410187	0.133229	-3.07882	0.00207821	0.0338484	chr3	57227737	57273468	ENSG00000157500	protein_coding	APPL1	ENSG00000157500	protein_coding
H4C14	296.123	-1.04894	0.34085	-3.07743	0.00208791	0.0338793	chr1	149832659	149839767	ENSG00000270882	protein_coding	HIST2H4A	ENSG00000270882	protein_coding
INSIG2	4593.07	-0.654825	0.212786	-3.07739	0.00208822	0.0338793	chr2	118088452	118110997	ENSG00000125629	protein_coding	INSIG2	ENSG00000125629	protein_coding
SASH1	485.978	-1.47385	0.478897	-3.07759	0.00208679	0.0338793	chr6	148272304	148552050	ENSG00000111961	protein_coding	SASH1	ENSG00000111961	protein_coding
H3C7	29.6809	-1.4859	0.482949	-3.07672	0.00209291	0.0339324	chr6	26250195	26250605	ENSG00000277775	protein_coding	HIST1H3F	ENSG00000277775	protein_coding
C12orf73	594.118	-0.320809	0.104387	-3.07326	0.00211734	0.0342133	chr12	103950202	103965708	ENSG00000204954	protein_coding	C12orf73	ENSG00000204954	protein_coding
KIF1C	7647	0.36506	0.118803	3.07282	0.00212043	0.0342402	chr17	4997948	5028401	ENSG00000129250	protein_coding	KIF1C	ENSG00000129250	protein_coding
TENT5C	1171.06	2.1514	0.701015	3.06897	0.00214796	0.0346614	chr1	117605934	117628372	ENSG00000183508	protein_coding	FAM46C	ENSG00000183508	protein_coding
RNASEH2B	3088	-0.41871	0.136444	-3.06872	0.00214976	0.0346672	chr13	50909678	50973745	ENSG00000136104	protein_coding	RNASEH2B	ENSG00000136104	protein_coding
RPL41	80607.1	-0.432886	0.141221	-3.06531	0.00217444	0.0349949	chr12	56116586	56117943	ENSG00000229117	protein_coding	RPL41	ENSG00000229117	protein_coding
RPL35	45569.9	-0.427383	0.139496	-3.06377	0.0021857	0.0350863	chr9	124857880	124861981	ENSG00000136942	protein_coding	RPL35	ENSG00000136942	protein_coding
AGAP6	455.526	0.693922	0.226603	3.06228	0.00219661	0.0351985	chr10	49982190	50010499	ENSG00000204149	protein_coding	AGAP6	ENSG00000204149	protein_coding
KLF3	2308.55	-1.24118	0.405459	-3.06117	0.00220472	0.0352005	chr4	38664196	38701042	ENSG00000109787	protein_coding	KLF3	ENSG00000109787	protein_coding
QPCTL	656.266	0.65953	0.215437	3.06136	0.00220333	0.0352005	chr19	45692483	45703989	ENSG00000011478	protein_coding	QPCTL	ENSG00000011478	protein_coding
RPS6	200770	-0.470415	0.153671	-3.06118	0.00220465	0.0352005	chr9	19375715	19380254	ENSG00000137154	protein_coding	RPS6	ENSG00000137154	protein_coding
TMEM18	1566.73	-0.562446	0.183736	-3.06116	0.00220479	0.0352005	chr2	667335	677439	ENSG00000151353	protein_coding	TMEM18	ENSG00000151353	protein_coding
C2CD2L	824.823	0.434793	0.142049	3.06088	0.00220691	0.035211	chr11	119102198	119118544	ENSG00000172375	protein_coding	C2CD2L	ENSG00000172375	protein_coding
LINC00926	1028.82	-0.76845	0.251081	-3.06057	0.00220918	0.0352238	chr15	57300365	57307769	ENSG00000247982	lncRNA	LINC00926	ENSG00000247982	lincRNA
DLGAP5	7596	-0.392432	0.128238	-3.06017	0.00221208	0.0352467	chr14	55148112	55191678	ENSG00000126787	protein_coding	DLGAP5	ENSG00000126787	protein_coding
GIPC1	875.515	0.78635	0.257036	3.0593	0.00221858	0.0352932	chr19	14477760	14496149	ENSG00000123159	protein_coding	GIPC1	ENSG00000123159	protein_coding
ZNF627	1227.29	-0.461602	0.151006	-3.05684	0.0022368	0.0354995	chr19	11559374	11619135	ENSG00000198551	protein_coding	ZNF627	ENSG00000198551	protein_coding
G6PD	2485.58	0.402225	0.131592	3.05661	0.00223857	0.0355041	chrX	154531391	154547572	ENSG00000160211	protein_coding	G6PD	ENSG00000160211	protein_coding
SIRT1	1940.1	-0.411895	0.1348	-3.0556	0.00224614	0.0355773	chr10	67884669	67918390	ENSG00000096717	protein_coding	SIRT1	ENSG00000096717	protein_coding
DR1	5972.89	-0.286696	0.0938639	-3.05438	0.00225526	0.0356981	chr1	93345888	93369498	ENSG00000117505	protein_coding	DR1	ENSG00000117505	protein_coding
NUP205	11940.1	-0.340284	0.111455	-3.05312	0.00226475	0.0357307	chr7	135557919	135648757	ENSG00000155561	protein_coding	NUP205	ENSG00000155561	protein_coding
RASAL3	3784.59	0.507821	0.166318	3.05331	0.00226332	0.0357307	chr19	15451624	15464571	ENSG00000105122	protein_coding	RASAL3	ENSG00000105122	protein_coding
ZFP41	412.837	0.565242	0.185124	3.05331	0.00226331	0.0357307	chr8	143246821	143262705	ENSG00000181638	protein_coding	ZFP41	ENSG00000181638	protein_coding
PNKD	1635.09	0.377169	0.123636	3.05065	0.00228347	0.0359123	chr2	218270392	218346793	ENSG00000127838	protein_coding	PNKD	ENSG00000127838	protein_coding
RPL34	28411.9	-0.420271	0.137756	-3.05083	0.00228208	0.0359123	chr4	108620566	108630412	ENSG00000109475	protein_coding	RPL34	ENSG00000109475	protein_coding
ATAD2	9049.17	-0.479589	0.157346	-3.04798	0.00230383	0.0360729	chr8	123319850	123416350	ENSG00000156802	protein_coding	ATAD2	ENSG00000156802	protein_coding
CRAMP1	881.848	-0.516216	0.169332	-3.04855	0.0022995	0.0360729	chr16	1612325	1677908	ENSG00000007545	protein_coding	CRAMP1	ENSG00000007545	protein_coding
HOXC4	320.7	1.40958	0.462437	3.04816	0.00230246	0.0360729	chr12	54016931	54056030	ENSG00000198353	protein_coding	HOXC4	ENSG00000198353	protein_coding
HCK	2455.34	2.33613	0.766549	3.0476	0.00230679	0.0360862	chr20	32052188	32101856	ENSG00000101336	protein_coding	HCK	ENSG00000101336	protein_coding
MSH3	2293.93	-0.37724	0.123801	-3.04716	0.00231017	0.0361156	chr5	80654648	80876460	ENSG00000113318	protein_coding	MSH3	ENSG00000113318	protein_coding
ARMC10	2603.06	-0.301064	0.0988212	-3.04655	0.00231484	0.036165	chr7	103074881	103099764	ENSG00000170632	protein_coding	ARMC10	ENSG00000170632	protein_coding
SLFN12L	418.394	0.810991	0.266222	3.04629	0.00231685	0.0361729	chr17	35464249	35537861	ENSG00000205045	protein_coding	SLFN12L	ENSG00000205045	protein_coding
SDHD	6903.44	-0.267737	0.0879927	-3.04272	0.00234451	0.0365099	chr11	112086773	112120013	ENSG00000204370	protein_coding	SDHD	ENSG00000204370	protein_coding
PDE6D	2037.87	-0.328078	0.107834	-3.04244	0.00234669	0.0365202	chr2	231732425	231786272	ENSG00000156973	protein_coding	PDE6D	ENSG00000156973	protein_coding
AKNA	10712.2	0.418155	0.137544	3.04016	0.00236454	0.0367267	chr9	114334156	114394405	ENSG00000106948	protein_coding	AKNA	ENSG00000106948	protein_coding
BTG1	28526	-0.586134	0.192883	-3.0388	0.00237523	0.0368317	chr12	92140278	92145897	ENSG00000133639	protein_coding	BTG1	ENSG00000133639	protein_coding
RRAGC	3354.35	-0.403385	0.132749	-3.03872	0.0023759	0.0368317	chr1	38838198	38859823	ENSG00000116954	protein_coding	RRAGC	ENSG00000116954	protein_coding
AGMAT	434.211	0.825486	0.271906	3.03593	0.00239798	0.0371502	chr1	15572353	15585110	ENSG00000116771	protein_coding	AGMAT	ENSG00000116771	protein_coding
CBX3	17970.7	-0.258759	0.0852646	-3.03478	0.00240715	0.0372202	chr7	26201162	26213356	ENSG00000122565	protein_coding	CBX3	ENSG00000122565	protein_coding
NDUFS4	2340.21	-0.297829	0.0981331	-3.03495	0.00240574	0.0372202	chr5	53560633	53683340	ENSG00000164258	protein_coding	NDUFS4	ENSG00000164258	protein_coding
H2AC8	75.5553	-1.05693	0.348523	-3.03258	0.00242469	0.0374285	chr6	26216975	26217483	ENSG00000277075	protein_coding	HIST1H2AE	ENSG00000277075	protein_coding
H1-2	6419.9	-1.32946	0.438517	-3.03172	0.00243165	0.0374785	chr6	26055787	26056428	ENSG00000187837	protein_coding	HIST1H1C	ENSG00000187837	protein_coding
PRKCD	8430.21	0.387754	0.127955	3.0304	0.00244233	0.0375758	chr3	53156009	53192717	ENSG00000163932	protein_coding	PRKCD	ENSG00000163932	protein_coding
RECQL5	1536	0.343402	0.113331	3.03009	0.00244481	0.0375851	chr17	75626845	75667189	ENSG00000108469	protein_coding	RECQL5	ENSG00000108469	protein_coding
POLG	3807.28	0.288174	0.0951225	3.0295	0.00244957	0.0376102	chr15	89316305	89334861	ENSG00000140521	protein_coding	POLG	ENSG00000140521	protein_coding
SP4	1493.4	0.565657	0.186713	3.02956	0.00244912	0.0376102	chr7	21428034	21514822	ENSG00000105866	protein_coding	SP4	ENSG00000105866	protein_coding
EIF3D	26077.7	-0.282302	0.0932347	-3.02786	0.00246292	0.0377669	chr22	36510850	36529436	ENSG00000100353	protein_coding	EIF3D	ENSG00000100353	protein_coding
ZNF230	468.715	-0.412858	0.136351	-3.02791	0.00246251	0.0377669	chr19	44002948	44013926	ENSG00000159882	protein_coding	ZNF230	ENSG00000159882	protein_coding
GLUD1	11752.7	-0.24319	0.0803507	-3.0266	0.00247317	0.0378926	chr10	87050486	87094866	ENSG00000148672	protein_coding	GLUD1	ENSG00000148672	protein_coding
CNOT2	4810.27	-0.170011	0.0562021	-3.025	0.00248636	0.0380161	chr12	70242994	70354993	ENSG00000111596	protein_coding	CNOT2	ENSG00000111596	protein_coding
RHOA	40379.7	-0.235692	0.077922	-3.02472	0.00248866	0.0380161	chr3	49359145	49412998	ENSG00000067560	protein_coding	RHOA	ENSG00000067560	protein_coding
CSTF1	2663.18	-0.251465	0.0831952	-3.02259	0.00250619	0.0382111	chr20	56392371	56406369	ENSG00000101138	protein_coding	CSTF1	ENSG00000101138	protein_coding
PIK3R2	1632.54	0.387928	0.128353	3.02235	0.00250818	0.0382172	chr19	18153118	18170540	ENSG00000105647	protein_coding	PIK3R2	ENSG00000105647	protein_coding
CDC40	4190.67	-0.314691	0.104144	-3.02169	0.00251369	0.0382284	chr6	110180141	110254275	ENSG00000168438	protein_coding	CDC40	ENSG00000168438	protein_coding
MPLKIP	1683.38	-0.310711	0.103072	-3.01452	0.00257386	0.0388945	chr7	40126023	40134659	ENSG00000168303	protein_coding	MPLKIP	ENSG00000168303	protein_coding
PABPC1L	315.049	0.822108	0.27272	3.01448	0.00257418	0.0388945	chr20	44910062	44959035	ENSG00000101104	protein_coding	PABPC1L	ENSG00000101104	protein_coding
PYGB	2948.15	0.413201	0.137078	3.01435	0.00257528	0.0388945	chr20	25248069	25298014	ENSG00000100994	protein_coding	PYGB	ENSG00000100994	protein_coding
UBXN2A	2459.22	-0.334968	0.111111	-3.01471	0.00257227	0.0388945	chr2	23927285	24004909	ENSG00000173960	protein_coding	UBXN2A	ENSG00000173960	protein_coding
PAIP2	7724.54	-0.400138	0.132777	-3.01362	0.00258152	0.0389398	chr5	139341587	139369720	ENSG00000120727	protein_coding	PAIP2	ENSG00000120727	protein_coding
PDCD10	6397.26	-0.294021	0.0975606	-3.01372	0.00258062	0.0389398	chr3	167683298	167734939	ENSG00000114209	protein_coding	PDCD10	ENSG00000114209	protein_coding
RNF139	2500.29	-0.437481	0.145217	-3.0126	0.0025902	0.0390277	chr8	124474738	124487914	ENSG00000170881	protein_coding	RNF139	ENSG00000170881	protein_coding
TOMM40L	1207.47	0.466084	0.154714	3.01255	0.00259059	0.0390277	chr1	161225939	161230744	ENSG00000158882	protein_coding	TOMM40L	ENSG00000158882	protein_coding
RAB6A	7416.8	-0.376534	0.125003	-3.01218	0.00259375	0.0390508	chr11	73675638	73761137	ENSG00000175582	protein_coding	RAB6A	ENSG00000175582	protein_coding
ITGAL	7011.59	0.918074	0.304914	3.01093	0.00260452	0.039115	chr16	30472658	30523185	ENSG00000005844	protein_coding	ITGAL	ENSG00000005844	protein_coding
CARD16	370.792	0.691281	0.229638	3.01031	0.00260985	0.0391705	chr11	105041326	105101431	ENSG00000204397	protein_coding	CARD16	ENSG00000204397	protein_coding
PRR14	2307.49	0.372816	0.12387	3.00974	0.00261471	0.039219	chr16	30650717	30656440	ENSG00000156858	protein_coding	PRR14	ENSG00000156858	protein_coding
PLCB3	926.861	0.460307	0.152949	3.00954	0.00261644	0.0392206	chr11	64251523	64269150	ENSG00000149782	protein_coding	PLCB3	ENSG00000149782	protein_coding
LINC01560	79.9174	-0.609258	0.202517	-3.00843	0.00262604	0.0393154	chrX	47483571	47484823	ENSG00000196741	lncRNA	LINC01560	ENSG00000196741	lincRNA
FN3KRP	1922.87	-0.37341	0.124188	-3.00681	0.00264007	0.0394763	chr17	82716683	82730328	ENSG00000141560	protein_coding	FN3KRP	ENSG00000141560	protein_coding
KIF21B	2963.45	0.578771	0.192537	3.00603	0.00264685	0.039553	chr1	200969390	201023700	ENSG00000116852	protein_coding	KIF21B	ENSG00000116852	protein_coding
STAG2	13271.6	-0.390867	0.130249	-3.00092	0.00269163	0.0399985	chrX	123960212	124422664	ENSG00000101972	protein_coding	STAG2	ENSG00000101972	protein_coding
KCNK6	506.396	1.28491	0.428349	2.99967	0.00270269	0.0400885	chr19	38319844	38332076	ENSG00000099337	protein_coding	KCNK6	ENSG00000099337	protein_coding
PARP10	4802.47	0.451811	0.150607	2.99993	0.00270042	0.0400885	chr8	143977153	144012772	ENSG00000178685	protein_coding	PARP10	ENSG00000178685	protein_coding
ZCCHC17	2359.25	-0.323024	0.107685	-2.99971	0.00270237	0.0400885	chr1	31296982	31364953	ENSG00000121766	protein_coding	ZCCHC17	ENSG00000121766	protein_coding
C1RL	673.994	0.558214	0.186197	2.99797	0.00271782	0.0401798	chr12	7089587	7109273	ENSG00000139178	protein_coding	C1RL	ENSG00000139178	protein_coding
INIP	2704.16	-0.385881	0.128706	-2.99816	0.00271612	0.0401798	chr9	112683926	112718236	ENSG00000148153	protein_coding	INIP	ENSG00000148153	protein_coding
TNFRSF1B	9083.16	0.695005	0.231834	2.99785	0.00271887	0.0401798	chr1	12167003	12209228	ENSG00000028137	protein_coding	TNFRSF1B	ENSG00000028137	protein_coding
GCNT2	1218.47	-0.785664	0.262199	-2.99644	0.0027315	0.0402921	chr6	10492223	10629368	ENSG00000111846	protein_coding	GCNT2	ENSG00000111846	protein_coding
TNFAIP8	11298.2	-0.374965	0.125314	-2.99221	0.00276966	0.040755	chr5	119268692	119399688	ENSG00000145779	protein_coding	TNFAIP8	ENSG00000145779	protein_coding
ING2-DT	21.0957	-0.967589	0.323515	-2.99086	0.0027819	0.0408852	chr4	183494938	183504494	ENSG00000232648	lncRNA	RP11-367N14.2	ENSG00000232648	antisense
BLOC1S5	2050.36	-0.315104	0.105405	-2.98946	0.00279472	0.041015	chr6	8013567	8064414	ENSG00000188428	protein_coding	BLOC1S5	ENSG00000188428	protein_coding
GBE1	13770.1	-0.728649	0.24375	-2.98933	0.00279586	0.041015	chr3	81489699	81762161	ENSG00000114480	protein_coding	GBE1	ENSG00000114480	protein_coding
RPS18	145217	-0.46384	0.155165	-2.98933	0.00279586	0.041015	chr6	33272010	33276510	ENSG00000231500	protein_coding	RPS18	ENSG00000231500	protein_coding
SMPD1	816.858	0.471946	0.15798	2.98737	0.00281387	0.0412039	chr11	6390431	6394998	ENSG00000166311	protein_coding	SMPD1	ENSG00000166311	protein_coding
VARS1	5490.33	0.581472	0.194662	2.98708	0.00281658	0.0412095	chr6	31777518	31795953	ENSG00000204394	protein_coding	VARS	ENSG00000204394	protein_coding
SSU72	5123.3	-0.270596	0.0906751	-2.98423	0.00284291	0.0415531	chr1	1541673	1574869	ENSG00000160075	protein_coding	SSU72	ENSG00000160075	protein_coding
SYVN1	5351.06	0.635268	0.212901	2.98387	0.00284632	0.0415778	chr11	65121780	65134533	ENSG00000162298	protein_coding	SYVN1	ENSG00000162298	protein_coding
C2orf15	116.743	-0.811484	0.272159	-2.98166	0.00286693	0.0418026	chr2	99141485	99151487	ENSG00000273045	protein_coding	C2orf15	ENSG00000273045	protein_coding
MCFD2	5786.95	-0.266528	0.0894169	-2.98074	0.00287554	0.0419027	chr2	46901870	46941855	ENSG00000180398	protein_coding	MCFD2	ENSG00000180398	protein_coding
SPATA3-AS1	353.429	1.08421	0.363848	2.97985	0.00288392	0.0419486	chr2	230984368	230996032	ENSG00000238062	lncRNA	SPATA3-AS1	ENSG00000238062	lincRNA
CCNB2	5232.71	-0.501991	0.16849	-2.97935	0.00288856	0.0419702	chr15	59105078	59125045	ENSG00000157456	protein_coding	CCNB2	ENSG00000157456	protein_coding
REXO2	462.884	0.888457	0.298285	2.97855	0.00289612	0.041999	chr11	114439386	114450279	ENSG00000076043	protein_coding	REXO2	ENSG00000076043	protein_coding
TIAL1	7422.23	-0.241705	0.0811481	-2.97857	0.00289595	0.041999	chr10	119571802	119597029	ENSG00000151923	protein_coding	TIAL1	ENSG00000151923	protein_coding
GMNN	2127.59	-0.553426	0.185931	-2.97652	0.00291541	0.0422023	chr6	24774931	24786099	ENSG00000112312	protein_coding	GMNN	ENSG00000112312	protein_coding
NFXL1	1405.75	-0.275151	0.0924495	-2.97623	0.00291812	0.0422026	chr4	47847233	47914667	ENSG00000170448	protein_coding	NFXL1	ENSG00000170448	protein_coding
PROSER3	370.583	0.530911	0.178389	2.97615	0.00291894	0.0422026	chr19	35758143	35771028	ENSG00000167595	protein_coding	PROSER3	ENSG00000167595	protein_coding
CCNG1	23149.7	-0.535537	0.18015	-2.97272	0.00295169	0.0425227	chr5	163437569	163446151	ENSG00000113328	protein_coding	CCNG1	ENSG00000113328	protein_coding
FAM210A	3985.5	-0.495192	0.166571	-2.97286	0.00295036	0.0425227	chr18	13663347	13726663	ENSG00000177150	protein_coding	FAM210A	ENSG00000177150	protein_coding
KMT2D	4870.17	0.567153	0.190817	2.97223	0.00295649	0.0425662	chr12	49018975	49059774	ENSG00000167548	protein_coding	KMT2D	ENSG00000167548	protein_coding
MAPRE1	13656.6	-0.231355	0.0778816	-2.9706	0.00297218	0.0426658	chr20	32819893	32850405	ENSG00000101367	protein_coding	MAPRE1	ENSG00000101367	protein_coding
ATP5PB	18275	-0.301592	0.101544	-2.97007	0.00297732	0.0426873	chr1	111448864	111462773	ENSG00000116459	protein_coding	ATP5F1	ENSG00000116459	protein_coding
PTPRO	470.147	-1.16475	0.392498	-2.96754	0.00300191	0.0429631	chr12	15322397	15597399	ENSG00000151490	protein_coding	PTPRO	ENSG00000151490	protein_coding
ZNF544	2170.56	-0.373351	0.125856	-2.96651	0.00301205	0.0430825	chr19	58228594	58277495	ENSG00000198131	protein_coding	ZNF544	ENSG00000198131	protein_coding
NPIPB3	1150.53	0.824635	0.278059	2.96569	0.00302006	0.0431457	chr16	21402237	21448567	ENSG00000169246	protein_coding	NPIPB3	ENSG00000169246	protein_coding
ZNF600	824.88	-0.324044	0.109276	-2.96536	0.0030233	0.0431664	chr19	52764195	52818004	ENSG00000189190	protein_coding	ZNF600	ENSG00000189190	protein_coding
FAM149B1	1601.29	-0.246691	0.0832125	-2.96459	0.00303086	0.0432487	chr10	73168166	73244504	ENSG00000138286	protein_coding	FAM149B1	ENSG00000138286	protein_coding
BNIP3	14608.5	-0.686697	0.231887	-2.96134	0.00306299	0.0435366	chr10	131966455	131982013	ENSG00000176171	protein_coding	BNIP3	ENSG00000176171	protein_coding
SOCS2	1201.89	-1.06962	0.361165	-2.9616	0.00306048	0.0435366	chr12	93569814	93583487	ENSG00000120833	protein_coding	SOCS2	ENSG00000120833	protein_coding
ZNF844	550.929	-0.752435	0.254092	-2.96127	0.00306372	0.0435366	chr19	12064699	12081565	ENSG00000223547	protein_coding	ZNF844	ENSG00000223547	protein_coding
THEM4	619.83	0.630456	0.213057	2.95909	0.00308547	0.0437682	chr1	151873584	151909808	ENSG00000159445	protein_coding	THEM4	ENSG00000159445	protein_coding
PTOV1-AS2	74.3139	0.920869	0.311261	2.95851	0.00309126	0.0437986	chr19	49856970	49859289	ENSG00000269352	lncRNA	PTOV1-AS2	ENSG00000269352	antisense
SLAMF6	7164.38	-0.55128	0.186355	-2.95822	0.0030942	0.0438019	chr1	160485030	160523262	ENSG00000162739	protein_coding	SLAMF6	ENSG00000162739	protein_coding
ARHGEF35-AS1	164.635	1.09876	0.371465	2.95791	0.00309737	0.0438078	chr7	144194858	144280547	ENSG00000244198	lncRNA	RP4-545C24.1	ENSG00000244198	antisense
ADPRH	4222.45	-0.446417	0.150968	-2.95704	0.00310611	0.0438797	chr3	119579268	119589945	ENSG00000144843	protein_coding	ADPRH	ENSG00000144843	protein_coding
PDIA4	15709.5	0.69166	0.233894	2.95715	0.00310502	0.0438797	chr7	149003062	149028641	ENSG00000155660	protein_coding	PDIA4	ENSG00000155660	protein_coding
ZNF557	569.504	0.320258	0.108362	2.95544	0.0031222	0.0440294	chr19	7069444	7087968	ENSG00000130544	protein_coding	ZNF557	ENSG00000130544	protein_coding
VPS35	10490.1	-0.294652	0.0997134	-2.95499	0.00312677	0.044068	chr16	46656132	46689518	ENSG00000069329	protein_coding	VPS35	ENSG00000069329	protein_coding
PDLIM7	952.461	0.638842	0.216277	2.95382	0.00313866	0.0441838	chr5	177483394	177497606	ENSG00000196923	protein_coding	PDLIM7	ENSG00000196923	protein_coding
ZNF707	381.445	0.437966	0.148285	2.95354	0.00314157	0.0441989	chr8	143684452	143713898	ENSG00000181135	protein_coding	ZNF707	ENSG00000181135	protein_coding
RPL8	96759.3	-0.438686	0.148578	-2.95257	0.00315138	0.0442592	chr8	144789765	144792587	ENSG00000161016	protein_coding	RPL8	ENSG00000161016	protein_coding
GLO1	12889.3	-0.437208	0.148092	-2.95228	0.0031544	0.0442757	chr6	38675925	38703141	ENSG00000124767	protein_coding	GLO1	ENSG00000124767	protein_coding
FBXO34	2174.27	-0.285188	0.0966093	-2.95198	0.00315746	0.0442826	chr14	55271303	55361918	ENSG00000178974	protein_coding	FBXO34	ENSG00000178974	protein_coding
PRKACA	3361.67	0.33227	0.112563	2.95187	0.00315857	0.0442826	chr19	14091688	14118084	ENSG00000072062	protein_coding	PRKACA	ENSG00000072062	protein_coding
HS2ST1	7904.36	-0.433869	0.146999	-2.95152	0.00316219	0.0443075	chr1	86914648	87109998	ENSG00000153936	protein_coding	HS2ST1	ENSG00000153936	protein_coding
LIN9	873.772	-0.390387	0.132297	-2.95084	0.00316907	0.044378	chr1	226231149	226309869	ENSG00000183814	protein_coding	LIN9	ENSG00000183814	protein_coding
NCAPD2	16557.9	-0.411569	0.139541	-2.94944	0.00318351	0.0445543	chr12	6493356	6531955	ENSG00000010292	protein_coding	NCAPD2	ENSG00000010292	protein_coding
SKA2	4074.35	-0.284792	0.0965935	-2.94836	0.00319468	0.0446587	chr17	59109951	59155269	ENSG00000182628	protein_coding	SKA2	ENSG00000182628	protein_coding
GNL3L	1053.68	0.49264	0.167113	2.94795	0.00319891	0.0446919	chrX	54530211	54561071	ENSG00000130119	protein_coding	GNL3L	ENSG00000130119	protein_coding
EEF1A1-AS1	19.3677	1.18539	0.402158	2.94757	0.00320285	0.044695	chr6	73523618	73570596	ENSG00000229862	lncRNA	RP11-505P4.7	ENSG00000229862	antisense
SLC25A45	654.183	0.490794	0.1665	2.94772	0.0032013	0.044695	chr11	65375192	65383701	ENSG00000162241	protein_coding	SLC25A45	ENSG00000162241	protein_coding
STIL	3584.67	-0.41563	0.141099	-2.94565	0.00322278	0.0448949	chr1	47250139	47314147	ENSG00000123473	protein_coding	STIL	ENSG00000123473	protein_coding
FKBP11	2034.39	0.932487	0.316979	2.94179	0.00326318	0.0453788	chr12	48921518	48926474	ENSG00000134285	protein_coding	FKBP11	ENSG00000134285	protein_coding
NUP58	8830.3	-0.388	0.131903	-2.94155	0.00326575	0.0453882	chr13	25301524	25349800	ENSG00000139496	protein_coding	NUP58	ENSG00000139496	protein_coding
CC2D1B	1963.88	0.329244	0.111957	2.94082	0.00327348	0.045415	chr1	52345723	52366193	ENSG00000154222	protein_coding	CC2D1B	ENSG00000154222	protein_coding
KIF4A	2966.62	-0.383692	0.130479	-2.94065	0.00327523	0.045415	chrX	70290090	70420832	ENSG00000090889	protein_coding	KIF4A	ENSG00000090889	protein_coding
EGLN1	5517.49	-0.569118	0.193603	-2.93961	0.00328621	0.0454624	chr1	231363751	231425044	ENSG00000135766	protein_coding	EGLN1	ENSG00000135766	protein_coding
MTX3	1181.39	0.511651	0.174159	2.93784	0.00330507	0.0456445	chr5	79976731	79991262	ENSG00000177034	protein_coding	MTX3	ENSG00000177034	protein_coding
SLC38A10	4462.13	0.468669	0.159545	2.93753	0.00330834	0.0456634	chr17	81245000	81295547	ENSG00000157637	protein_coding	SLC38A10	ENSG00000157637	protein_coding
ELF2	1644.86	-0.327275	0.111539	-2.93418	0.00334435	0.0460283	chr4	139028112	139177218	ENSG00000109381	protein_coding	ELF2	ENSG00000109381	protein_coding
MZT2A	2664.09	-0.887488	0.302494	-2.9339	0.00334729	0.0460424	chr2	131464900	131492743	ENSG00000173272	protein_coding	MZT2A	ENSG00000173272	protein_coding
C18orf21	1344.93	-0.367042	0.125155	-2.9327	0.00336033	0.0460865	chr18	35972083	35979286	ENSG00000141428	protein_coding	C18orf21	ENSG00000141428	protein_coding
H3C11	20.2332	-1.74143	0.59381	-2.93263	0.00336101	0.0460865	chr6	27871905	27872315	ENSG00000275379	protein_coding	HIST1H3I	ENSG00000275379	protein_coding
MTFR1L	2028.22	-0.26319	0.089738	-2.93287	0.00335845	0.0460865	chr1	25818640	25832942	ENSG00000117640	protein_coding	MTFR1L	ENSG00000117640	protein_coding
PET117	692.079	-0.298497	0.101787	-2.93256	0.00336184	0.0460865	chr20	18137873	18143169	ENSG00000232838	protein_coding	PET117	ENSG00000232838	protein_coding
TTC33	1311.65	-0.338977	0.115648	-2.93111	0.00337753	0.0462204	chr5	40714475	40755975	ENSG00000113638	protein_coding	TTC33	ENSG00000113638	protein_coding
ZFAND1	3377.92	-0.459219	0.156659	-2.93133	0.00337518	0.0462204	chr8	81701334	81732903	ENSG00000104231	protein_coding	ZFAND1	ENSG00000104231	protein_coding
PHRF1	3828.62	0.289746	0.0989009	2.92966	0.00339328	0.0463831	chr11	576486	612222	ENSG00000070047	protein_coding	PHRF1	ENSG00000070047	protein_coding
SUCLG1	5302.32	-0.236348	0.0807326	-2.92754	0.00341658	0.0465957	chr2	84423523	84460045	ENSG00000163541	protein_coding	SUCLG1	ENSG00000163541	protein_coding
ANKRD52	4855.12	0.559533	0.191171	2.92687	0.00342392	0.0466693	chr12	56237807	56258391	ENSG00000139645	protein_coding	ANKRD52	ENSG00000139645	protein_coding
SLX4	1428.23	0.308129	0.105333	2.92529	0.00344138	0.0468543	chr16	3581181	3611598	ENSG00000188827	protein_coding	SLX4	ENSG00000188827	protein_coding
RSL24D1	12109.7	-0.430883	0.147327	-2.92467	0.00344824	0.0468963	chr15	55180806	55197067	ENSG00000137876	protein_coding	RSL24D1	ENSG00000137876	protein_coding
CHRAC1	2525.38	-0.326288	0.111665	-2.92204	0.0034775	0.0472476	chr8	140511298	140517137	ENSG00000104472	protein_coding	CHRAC1	ENSG00000104472	protein_coding
STX8	1914.64	-0.448229	0.153423	-2.92153	0.0034832	0.0472476	chr17	9250471	9576591	ENSG00000170310	protein_coding	STX8	ENSG00000170310	protein_coding
ZBTB10	1348.72	-1.04627	0.358075	-2.92193	0.00347867	0.0472476	chr8	80485619	80526265	ENSG00000205189	protein_coding	ZBTB10	ENSG00000205189	protein_coding
C1RL-AS1	372.358	0.785399	0.269057	2.91908	0.00351072	0.0472894	chr12	7108052	7122501	ENSG00000205885	lncRNA	C1RL-AS1	ENSG00000205885	antisense
CORO1A-AS1	135.499	0.615114	0.21072	2.9191	0.00351042	0.0472894	chr16	30183505	30184957	ENSG00000261416	lncRNA	RP11-455F5.5	ENSG00000261416	antisense
PLAUR	376.453	1.02314	0.350404	2.91988	0.00350163	0.0472894	chr19	43646095	43670547	ENSG00000011422	protein_coding	PLAUR	ENSG00000011422	protein_coding
SEC24C	12632.3	0.253208	0.0867072	2.92027	0.00349734	0.0472894	chr10	73744384	73772161	ENSG00000176986	protein_coding	SEC24C	ENSG00000176986	protein_coding
SNW1	7311.56	-0.251313	0.0860776	-2.91961	0.00350468	0.0472894	chr14	77717599	77761207	ENSG00000100603	protein_coding	SNW1	ENSG00000100603	protein_coding
STAG3	3815.67	-0.751165	0.257245	-2.92003	0.00349995	0.0472894	chr7	100177563	100221488	ENSG00000066923	protein_coding	STAG3	ENSG00000066923	protein_coding
RUSF1	3090.71	0.340266	0.116573	2.9189	0.00351271	0.0472898	chr16	31489471	31509309	ENSG00000140688	protein_coding	C16orf58	ENSG00000140688	protein_coding
KCND2	972.794	-1.29065	0.442246	-2.91839	0.00351841	0.04734	chr7	120273668	120750331	ENSG00000184408	protein_coding	KCND2	ENSG00000184408	protein_coding
CNIH1	4525.55	-0.392589	0.134575	-2.91724	0.00353143	0.0474887	chr14	54423560	54441431	ENSG00000100528	protein_coding	CNIH1	ENSG00000100528	protein_coding
LDHA	173578	-0.46316	0.158801	-2.91661	0.00353853	0.0475576	chr11	18394388	18408425	ENSG00000134333	protein_coding	LDHA	ENSG00000134333	protein_coding
ULK1	973.027	0.433025	0.148594	2.91416	0.0035665	0.0478265	chr12	131894651	131923167	ENSG00000177169	protein_coding	ULK1	ENSG00000177169	protein_coding
CD99L2	2072.15	0.472796	0.162326	2.91263	0.00358404	0.0480081	chrX	150766337	150898816	ENSG00000102181	protein_coding	CD99L2	ENSG00000102181	protein_coding
ARL2BP	2270.49	-0.24579	0.0844114	-2.91182	0.00359332	0.0480564	chr16	57245098	57253635	ENSG00000102931	protein_coding	ARL2BP	ENSG00000102931	protein_coding
FBXO25	1314.69	-0.394062	0.135322	-2.91203	0.00359089	0.0480564	chr8	406428	477967	ENSG00000147364	protein_coding	FBXO25	ENSG00000147364	protein_coding
KHDRBS1	20014.4	-0.235309	0.0808126	-2.91179	0.00359363	0.0480564	chr1	32013829	32060850	ENSG00000121774	protein_coding	KHDRBS1	ENSG00000121774	protein_coding
DTX3	1100.76	0.406462	0.139632	2.91096	0.00360322	0.0481578	chr12	57604622	57609804	ENSG00000178498	protein_coding	DTX3	ENSG00000178498	protein_coding
H2AC16	23.5081	-1.31449	0.451872	-2.90898	0.00362605	0.0483823	chr6	27865355	27865747	ENSG00000276903	protein_coding	HIST1H2AL	ENSG00000276903	protein_coding
ABHD17B	1564.1	-0.409992	0.140995	-2.90784	0.00363935	0.0485229	chr9	71862452	71910931	ENSG00000107362	protein_coding	ABHD17B	ENSG00000107362	protein_coding
RAD9A	803.223	0.307511	0.105756	2.90773	0.00364063	0.0485229	chr11	67317871	67398410	ENSG00000172613	protein_coding	RAD9A	ENSG00000172613	protein_coding
HIVEP1	4060.68	0.460814	0.158511	2.90714	0.00364751	0.0485607	chr6	12008762	12164999	ENSG00000095951	protein_coding	HIVEP1	ENSG00000095951	protein_coding
COX7A2L	8823.54	-0.378588	0.130247	-2.9067	0.00365269	0.0485759	chr2	42333546	42425088	ENSG00000115944	protein_coding	COX7A2L	ENSG00000115944	protein_coding
RWDD1	4087.5	-0.318285	0.109574	-2.90474	0.00367554	0.0488257	chr6	116571367	116597675	ENSG00000111832	protein_coding	RWDD1	ENSG00000111832	protein_coding
CCDC91	1459.83	-0.313968	0.108104	-2.90431	0.0036806	0.0488463	chr12	28133249	28581511	ENSG00000123106	protein_coding	CCDC91	ENSG00000123106	protein_coding
WAS	5113.67	0.37461	0.128986	2.90427	0.00368115	0.0488463	chrX	48676596	48691427	ENSG00000015285	protein_coding	WAS	ENSG00000015285	protein_coding
PIGQ	667.843	0.355682	0.122481	2.90399	0.00368442	0.0488628	chr16	566995	584136	ENSG00000007541	protein_coding	PIGQ	ENSG00000007541	protein_coding
KCTD6	328.852	-0.39301	0.135425	-2.90205	0.00370734	0.0490585	chr3	58492114	58502360	ENSG00000168301	protein_coding	KCTD6	ENSG00000168301	protein_coding
USP3	3891.44	-0.439218	0.15134	-2.9022	0.00370556	0.0490585	chr15	63504511	63594640	ENSG00000140455	protein_coding	USP3	ENSG00000140455	protein_coding
RPS27A	66408.4	-0.377734	0.130229	-2.90054	0.00372515	0.04924	chr2	55231903	55235853	ENSG00000143947	protein_coding	RPS27A	ENSG00000143947	protein_coding
STRIP1	1383.58	0.311089	0.107288	2.89957	0.00373678	0.0493395	chr1	110031577	110074641	ENSG00000143093	protein_coding	STRIP1	ENSG00000143093	protein_coding
CARHSP1	2344.62	-0.625051	0.215608	-2.89901	0.00374342	0.0493677	chr16	8852942	8869012	ENSG00000153048	protein_coding	CARHSP1	ENSG00000153048	protein_coding
TTPAL	2193.86	0.649126	0.223915	2.89898	0.00374379	0.0493677	chr20	44475886	44494603	ENSG00000124120	protein_coding	TTPAL	ENSG00000124120	protein_coding
RPL32	58286.1	-0.426356	0.147098	-2.89845	0.00375007	0.0494064	chr3	12834485	12841588	ENSG00000144713	protein_coding	RPL32	ENSG00000144713	protein_coding
PAK2	13109.9	-0.313319	0.108172	-2.89648	0.00377377	0.0496642	chr3	196739857	196832647	ENSG00000180370	protein_coding	PAK2	ENSG00000180370	protein_coding
CAMTA1	1012.06	-0.359616	0.124183	-2.89585	0.00378138	0.0497099	chr1	6785324	7769706	ENSG00000171735	protein_coding	CAMTA1	ENSG00000171735	protein_coding
EIF3H	34771.7	-0.362518	0.125198	-2.89556	0.00378478	0.0497274	chr8	116642130	116766925	ENSG00000147677	protein_coding	EIF3H	ENSG00000147677	protein_coding
STAMBP	4875.58	-0.237597	0.0821107	-2.89362	0.00380828	0.0499816	chr2	73828916	73873659	ENSG00000124356	protein_coding	STAMBP	ENSG00000124356	protein_coding
CHI3L1	228.472	2.11972	0.732816	2.89257	0.00382102	0.0500941	chr1	203178931	203186749	ENSG00000133048	protein_coding	CHI3L1	ENSG00000133048	protein_coding
PNPO	1994.11	0.454563	0.157226	2.89114	0.00383844	0.0502403	chr17	47941506	47948288	ENSG00000108439	protein_coding	PNPO	ENSG00000108439	protein_coding
DERA	2473.64	-0.400449	0.138521	-2.89089	0.00384158	0.0502541	chr12	15911172	16037282	ENSG00000023697	protein_coding	DERA	ENSG00000023697	protein_coding
ZSCAN18	370.17	-1.17769	0.407481	-2.89018	0.00385016	0.0503389	chr19	58083838	58118427	ENSG00000121413	protein_coding	ZSCAN18	ENSG00000121413	protein_coding
SMYD2	1747.99	-0.401617	0.138983	-2.88969	0.00385621	0.0503632	chr1	214281102	214337131	ENSG00000143499	protein_coding	SMYD2	ENSG00000143499	protein_coding
ASB16-AS1	224.697	0.486236	0.168276	2.88952	0.0038583	0.0503632	chr17	44175973	44186717	ENSG00000267080	lncRNA	ASB16-AS1	ENSG00000267080	antisense
PPP1R13B	509.084	0.626019	0.216706	2.88879	0.00386721	0.0504521	chr14	103733752	103847590	ENSG00000088808	protein_coding	PPP1R13B	ENSG00000088808	protein_coding
HMGB2	22843.9	-0.453291	0.156956	-2.88802	0.00387671	0.0505212	chr4	173331695	173335125	ENSG00000164104	protein_coding	HMGB2	ENSG00000164104	protein_coding
CD1C	345.114	-1.94297	0.672884	-2.88753	0.00388275	0.0505725	chr1	158289786	158293630	ENSG00000158481	protein_coding	CD1C	ENSG00000158481	protein_coding
COPS8	3602.85	-0.244964	0.0848417	-2.88731	0.00388555	0.0505815	chr2	237085312	237100466	ENSG00000198612	protein_coding	COPS8	ENSG00000198612	protein_coding
FASTK	1845.91	0.471653	0.163423	2.88608	0.00390072	0.0506968	chr7	151076593	151080866	ENSG00000164896	protein_coding	FASTK	ENSG00000164896	protein_coding
INAFM2	139.35	-0.446901	0.154902	-2.88505	0.00391351	0.050808	chr15	40325216	40326715	ENSG00000259330	protein_coding	INAFM2	ENSG00000259330	antisense
GKAP1	227.512	-0.593132	0.205642	-2.8843	0.00392282	0.050874	chr9	83739421	83829516	ENSG00000165113	protein_coding	GKAP1	ENSG00000165113	protein_coding
RTEL1	793.13	0.532821	0.184881	2.88197	0.00395201	0.0512249	chr20	63657810	63696253	ENSG00000258366	protein_coding	RTEL1	ENSG00000258366	protein_coding
ZBTB17	1467.7	0.397587	0.137991	2.88125	0.00396096	0.0512856	chr1	15941869	15976132	ENSG00000116809	protein_coding	ZBTB17	ENSG00000116809	protein_coding
PATL2	288.207	0.655796	0.227635	2.88091	0.00396524	0.0513133	chr15	44665732	44711316	ENSG00000229474	protein_coding	PATL2	ENSG00000229474	protein_coding
RRM1	12774.9	-0.399933	0.138835	-2.88063	0.00396877	0.0513314	chr11	4094707	4138876	ENSG00000167325	protein_coding	RRM1	ENSG00000167325	protein_coding
ELOA-AS1	248.756	-0.417857	0.145168	-2.87843	0.00399655	0.0515582	chr1	23760382	23778287	ENSG00000236810	lncRNA	TCEB3-AS1	ENSG00000236810	antisense
C1orf216	929.598	0.41126	0.142982	2.87631	0.00402357	0.0516634	chr1	35713875	35719472	ENSG00000142686	protein_coding	C1orf216	ENSG00000142686	protein_coding
H1-4	74.7187	-1.54285	0.536346	-2.8766	0.00401986	0.0516634	chr6	26156354	26157107	ENSG00000168298	protein_coding	HIST1H1E	ENSG00000168298	protein_coding
KDM4A	3126.46	0.309054	0.107457	2.87606	0.00402667	0.0516634	chr1	43650158	43705515	ENSG00000066135	protein_coding	KDM4A	ENSG00000066135	protein_coding
NUDT16	1839.92	0.305473	0.106212	2.87608	0.00402649	0.0516634	chr3	131381671	131388830	ENSG00000198585	protein_coding	NUDT16	ENSG00000198585	protein_coding
TNPO2	4518.96	0.347863	0.120911	2.87701	0.00401467	0.0516634	chr19	12699194	12724011	ENSG00000105576	protein_coding	TNPO2	ENSG00000105576	protein_coding
SMIM14	7883.57	-1.24534	0.433172	-2.87492	0.00404124	0.0517951	chr4	39546330	39639090	ENSG00000163683	protein_coding	SMIM14	ENSG00000163683	protein_coding
ERI1	2501.2	-0.41233	0.143444	-2.8745	0.00404666	0.0518369	chr8	9002147	9116746	ENSG00000104626	protein_coding	ERI1	ENSG00000104626	protein_coding
THOC7	5181.24	-0.261138	0.0908562	-2.87419	0.0040507	0.0518611	chr3	63833870	63863903	ENSG00000163634	protein_coding	THOC7	ENSG00000163634	protein_coding
GPATCH2	743.676	-0.420925	0.146461	-2.87398	0.0040534	0.0518673	chr1	217426992	217631082	ENSG00000092978	protein_coding	GPATCH2	ENSG00000092978	protein_coding
MED7	887.981	-0.255199	0.0888343	-2.87275	0.0040692	0.0519872	chr5	157137412	157159019	ENSG00000155868	protein_coding	MED7	ENSG00000155868	protein_coding
CBX6	8776.94	0.415205	0.144555	2.8723	0.00407497	0.0520333	chr22	38861450	38872314	ENSG00000183741	protein_coding	CBX6	ENSG00000183741	protein_coding
FBXL19	2325.27	0.369859	0.128821	2.87111	0.00409028	0.0521457	chr16	30923055	30948783	ENSG00000099364	protein_coding	FBXL19	ENSG00000099364	protein_coding
CR2	11190.9	-1.10251	0.38419	-2.86969	0.0041088	0.0522959	chr1	207454230	207489895	ENSG00000117322	protein_coding	CR2	ENSG00000117322	protein_coding
AGPAT1	2557.56	0.302816	0.105541	2.86918	0.00411543	0.0523276	chr6	32168212	32178096	ENSG00000204310	protein_coding	AGPAT1	ENSG00000204310	protein_coding
CEP164	1586.97	0.412343	0.143785	2.86778	0.00413366	0.052476	chr11	117314557	117413268	ENSG00000110274	protein_coding	CEP164	ENSG00000110274	protein_coding
CAPZA2	7648.54	-0.258731	0.0902487	-2.86687	0.0041455	0.0525986	chr7	116811070	116922049	ENSG00000198898	protein_coding	CAPZA2	ENSG00000198898	protein_coding
PIGR	1440.47	-1.39059	0.485112	-2.86653	0.00415003	0.0526284	chr1	206928518	206946466	ENSG00000162896	protein_coding	PIGR	ENSG00000162896	protein_coding
MSTO1	1525.05	0.472287	0.164784	2.8661	0.00415563	0.0526715	chr1	155610205	155614967	ENSG00000125459	protein_coding	MSTO1	ENSG00000125459	protein_coding
ARL14EP	2410.44	-0.328	0.114474	-2.86529	0.00416622	0.0527756	chr11	30323051	30338227	ENSG00000152219	protein_coding	ARL14EP	ENSG00000152219	protein_coding
CCNY	4724.46	-0.409958	0.143119	-2.86446	0.00417722	0.0528339	chr10	35247025	35572669	ENSG00000108100	protein_coding	CCNY	ENSG00000108100	protein_coding
RRBP1	7448.24	0.576301	0.201227	2.86394	0.00418405	0.0528924	chr20	17613678	17682295	ENSG00000125844	protein_coding	RRBP1	ENSG00000125844	protein_coding
METTL9	4924.8	-0.458358	0.160205	-2.86107	0.00422216	0.0531889	chr16	21597218	21657473	ENSG00000197006	protein_coding	METTL9	ENSG00000197006	protein_coding
TMEM120B	1095.25	0.372862	0.130318	2.86117	0.00422083	0.0531889	chr12	121712752	121783001	ENSG00000188735	protein_coding	TMEM120B	ENSG00000188735	protein_coding
UBE2D3	22729.7	-0.252985	0.0884254	-2.861	0.00422304	0.0531889	chr4	102794383	102868896	ENSG00000109332	protein_coding	UBE2D3	ENSG00000109332	protein_coding
NDC1	5955.27	-0.402112	0.140576	-2.86046	0.0042303	0.0531973	chr1	53765460	53838860	ENSG00000058804	protein_coding	NDC1	ENSG00000058804	protein_coding
CHMP2B	3310.72	-0.30399	0.106309	-2.8595	0.00424316	0.0533311	chr3	87227271	87255548	ENSG00000083937	protein_coding	CHMP2B	ENSG00000083937	protein_coding
KLF6	9215.27	-0.708749	0.247957	-2.85835	0.00425848	0.0534679	chr10	3775996	3785281	ENSG00000067082	protein_coding	KLF6	ENSG00000067082	protein_coding
FBXO8	1591.84	-0.360736	0.126225	-2.85787	0.00426493	0.0535208	chr4	174236658	174284264	ENSG00000164117	protein_coding	FBXO8	ENSG00000164117	protein_coding
DBI	16366.5	-0.324367	0.113612	-2.85504	0.00430315	0.0539724	chr2	119366921	119372560	ENSG00000155368	protein_coding	DBI	ENSG00000155368	protein_coding
TECPR2	1030.78	0.524485	0.183794	2.85366	0.0043219	0.054151	chr14	102362963	102502481	ENSG00000196663	protein_coding	TECPR2	ENSG00000196663	protein_coding
USP1	7428.69	-0.428711	0.150226	-2.85377	0.00432035	0.054151	chr1	62436297	62451804	ENSG00000162607	protein_coding	USP1	ENSG00000162607	protein_coding
CMTR2	2865.1	-0.347134	0.121715	-2.85203	0.00434412	0.0543445	chr16	71281389	71289715	ENSG00000180917	protein_coding	CMTR2	ENSG00000180917	protein_coding
RAD51	1698.82	-0.458668	0.160868	-2.8512	0.00435543	0.054377	chr15	40694774	40732339	ENSG00000051180	protein_coding	RAD51	ENSG00000051180	protein_coding
SESTD1	680.074	-0.807719	0.283273	-2.85138	0.00435302	0.054377	chr2	179101692	179264790	ENSG00000187231	protein_coding	SESTD1	ENSG00000187231	protein_coding
TMEM38A	1354.16	-0.639353	0.224204	-2.85166	0.00434917	0.054377	chr19	16661127	16690029	ENSG00000072954	protein_coding	TMEM38A	ENSG00000072954	protein_coding
RPS15A	45111	-0.519403	0.182325	-2.84877	0.00438886	0.0547049	chr16	18781295	18790383	ENSG00000134419	protein_coding	RPS15A	ENSG00000134419	protein_coding
CASP10	1016.47	0.673263	0.236432	2.84759	0.00440514	0.0548509	chr2	201182881	201229406	ENSG00000003400	protein_coding	CASP10	ENSG00000003400	protein_coding
MRPL11	3703.65	-0.411564	0.144589	-2.84645	0.004421	0.0549914	chr11	66435075	66466738	ENSG00000174547	protein_coding	MRPL11	ENSG00000174547	protein_coding
IRF2BP1	623.821	0.637135	0.223917	2.84541	0.00443549	0.0551432	chr19	45883607	45886170	ENSG00000170604	protein_coding	IRF2BP1	ENSG00000170604	protein_coding
CDKN2D	453.965	-0.686207	0.241222	-2.84471	0.00444515	0.0552348	chr19	10566462	10569059	ENSG00000129355	protein_coding	CDKN2D	ENSG00000129355	protein_coding
NUP50-DT	173.054	0.423534	0.148894	2.84453	0.00444767	0.0552374	chr22	45133020	45163781	ENSG00000226328	lncRNA	NUP50-AS1	ENSG00000226328	lincRNA
CEP250	3289.12	0.356042	0.125249	2.84269	0.00447351	0.0554725	chr20	35455164	35519280	ENSG00000126001	protein_coding	CEP250	ENSG00000126001	protein_coding
ZMAT2	5531.11	-0.248774	0.0875529	-2.84141	0.0044914	0.0556063	chr5	140698680	140706676	ENSG00000146007	protein_coding	ZMAT2	ENSG00000146007	protein_coding
ANAPC2	1418.6	0.372417	0.131168	2.83923	0.00452228	0.0558153	chr9	137174784	137188549	ENSG00000176248	protein_coding	ANAPC2	ENSG00000176248	protein_coding
PIGV	915.382	-0.422783	0.148892	-2.83952	0.00451808	0.0558153	chr1	26787472	26798398	ENSG00000060642	protein_coding	PIGV	ENSG00000060642	protein_coding
IL12RB1	1221.08	0.6272	0.220934	2.83885	0.00452758	0.0558262	chr19	18058995	18098944	ENSG00000096996	protein_coding	IL12RB1	ENSG00000096996	protein_coding
IDI1	11444.1	-0.417988	0.147252	-2.83858	0.00453144	0.0558296	chr10	1039908	1049170	ENSG00000067064	protein_coding	IDI1	ENSG00000067064	protein_coding
BBS7	862.666	-0.367008	0.129317	-2.83804	0.00453918	0.0558833	chr4	121824440	121870497	ENSG00000138686	protein_coding	BBS7	ENSG00000138686	protein_coding
VPS37A	2725.71	-0.269483	0.0949768	-2.83736	0.00454885	0.0559737	chr8	17246571	17302427	ENSG00000155975	protein_coding	VPS37A	ENSG00000155975	protein_coding
CENPW	1173.64	-0.455852	0.160688	-2.83687	0.00455576	0.05603	chr6	126340174	126348875	ENSG00000203760	protein_coding	CENPW	ENSG00000203760	protein_coding
MFSD12	1546.37	0.409454	0.144352	2.83649	0.0045612	0.0560585	chr19	3538261	3574290	ENSG00000161091	protein_coding	MFSD12	ENSG00000161091	protein_coding
SGCB	716.803	0.77285	0.272493	2.83622	0.00456507	0.0560585	chr4	52020706	52038482	ENSG00000163069	protein_coding	SGCB	ENSG00000163069	protein_coding
VRK1	4501.02	-0.3224	0.11367	-2.83628	0.00456427	0.0560585	chr14	96797304	96931722	ENSG00000100749	protein_coding	VRK1	ENSG00000100749	protein_coding
TATDN1	1986.95	-0.333033	0.117447	-2.83561	0.00457384	0.0561375	chr8	124488485	124539458	ENSG00000147687	protein_coding	TATDN1	ENSG00000147687	protein_coding
MPC2	4735.13	-0.46111	0.162655	-2.83489	0.00458408	0.0561772	chr1	167916729	167937040	ENSG00000143158	protein_coding	MPC2	ENSG00000143158	protein_coding
TMEM14B	3476.21	-0.319136	0.112597	-2.83431	0.00459254	0.0562236	chr6	10747759	10852753	ENSG00000137210	protein_coding	TMEM14B	ENSG00000137210	protein_coding
NIPSNAP2	4108.37	-0.258021	0.0910434	-2.83404	0.00459637	0.0562418	chr7	55951793	56000181	ENSG00000146729	protein_coding	GBAS	ENSG00000146729	protein_coding
DBNDD2	367.856	-1.35668	0.47898	-2.83243	0.00461954	0.0564391	chr20	45406057	45410610	ENSG00000244274	protein_coding	DBNDD2	ENSG00000244274	protein_coding
ZNF397	1150.94	0.379364	0.133971	2.83169	0.00463027	0.0565415	chr18	35241030	35267133	ENSG00000186812	protein_coding	ZNF397	ENSG00000186812	protein_coding
SEPTIN7	27348.3	-0.294381	0.104049	-2.82924	0.00466587	0.0568607	chr7	35800932	35907105	ENSG00000122545	protein_coding	SEPT7	ENSG00000122545	protein_coding
TCHP	1099.4	0.465759	0.164617	2.82934	0.00466442	0.0568607	chr12	109900264	109983841	ENSG00000139437	protein_coding	TCHP	ENSG00000139437	protein_coding
C10orf99	174.675	1.76801	0.625385	2.82708	0.00469741	0.0571582	chr10	84173738	84185294	ENSG00000188373	protein_coding	C10orf99	ENSG00000188373	protein_coding
PINK1-AS	387.263	0.643988	0.227819	2.82676	0.00470221	0.0571876	chr1	20642657	20652193	ENSG00000117242	lncRNA	PINK1-AS	ENSG00000117242	antisense
TBX21	1209.21	1.72052	0.608785	2.82615	0.0047111	0.0572378	chr17	47733244	47746119	ENSG00000073861	protein_coding	TBX21	ENSG00000073861	protein_coding
MACC1	5866.07	0.792243	0.280348	2.82593	0.00471441	0.0572491	chr7	20134655	20217404	ENSG00000183742	protein_coding	MACC1	ENSG00000183742	protein_coding
IRAK1	5428.16	0.443508	0.156966	2.82551	0.0047206	0.0572953	chrX	154010500	154019980	ENSG00000184216	protein_coding	IRAK1	ENSG00000184216	protein_coding
CENPC	2167.38	-0.276016	0.0977015	-2.82509	0.00472672	0.0573407	chr4	67468748	67545606	ENSG00000145241	protein_coding	CENPC	ENSG00000145241	protein_coding
RFC5	2893.75	-0.370611	0.131287	-2.82291	0.00475901	0.0576162	chr12	118013588	118033130	ENSG00000111445	protein_coding	RFC5	ENSG00000111445	protein_coding
CDCA8	4905.53	-0.409968	0.145391	-2.81976	0.00480603	0.0580976	chr1	37692418	37709719	ENSG00000134690	protein_coding	CDCA8	ENSG00000134690	protein_coding
IRF3	3091.22	0.341653	0.1212	2.81892	0.00481854	0.0581903	chr19	49659569	49665875	ENSG00000126456	protein_coding	IRF3	ENSG00000126456	protein_coding
MMADHC	7910.25	-0.183861	0.0652336	-2.8185	0.00482485	0.0582373	chr2	149569634	149587816	ENSG00000168288	protein_coding	MMADHC	ENSG00000168288	protein_coding
SBF2	680.107	-0.883631	0.313719	-2.81664	0.00485295	0.0585471	chr11	9778667	10294207	ENSG00000133812	protein_coding	SBF2	ENSG00000133812	protein_coding
SLC39A8	6626.19	-0.431957	0.153418	-2.81555	0.00486938	0.0587158	chr4	102251041	102431258	ENSG00000138821	protein_coding	SLC39A8	ENSG00000138821	protein_coding
H2AC19	1114.24	-1.14192	0.405886	-2.81339	0.00490224	0.0590824	chr1	149851061	149851624	ENSG00000288859	protein_coding	HIST2H2AA4	ENSG00000272196	protein_coding
LYST	1840.88	0.6384	0.226953	2.81292	0.00490934	0.0591189	chr1	235661041	235883640	ENSG00000143669	protein_coding	LYST	ENSG00000143669	protein_coding
ZNF654	2666.14	-0.423183	0.150467	-2.81246	0.00491642	0.0591644	chr3	88139104	88144665	ENSG00000175105	protein_coding	ZNF654	ENSG00000175105	protein_coding
LINC01090	20.5471	-0.863898	0.307203	-2.81214	0.00492133	0.0591939	chr2	187712816	188384313	ENSG00000231689	lncRNA	LINC01090	ENSG00000231689	lincRNA
NCK1	2221.12	-0.356478	0.126793	-2.8115	0.00493114	0.0592622	chr3	136862208	136949823	ENSG00000158092	protein_coding	NCK1	ENSG00000158092	protein_coding
TBC1D23	1630.08	-0.255644	0.090956	-2.81064	0.00494438	0.0593227	chr3	100261000	100325251	ENSG00000036054	protein_coding	TBC1D23	ENSG00000036054	protein_coding
MITD1	2089.03	-0.332798	0.118451	-2.80959	0.0049605	0.0594864	chr2	99161427	99181058	ENSG00000158411	protein_coding	MITD1	ENSG00000158411	protein_coding
LINC00938	663.191	-0.44221	0.157405	-2.80938	0.00496378	0.0594961	chr12	45718046	45727775	ENSG00000273015	lncRNA	RP11-352M15.2	ENSG00000273015	lincRNA
METAP2	10119.1	-0.257039	0.0914994	-2.80919	0.00496671	0.0594962	chr12	95473520	95515839	ENSG00000111142	protein_coding	METAP2	ENSG00000111142	protein_coding
SNX6	6678.19	-0.24481	0.0871503	-2.80905	0.00496874	0.0594962	chr14	34561094	34630183	ENSG00000129515	protein_coding	SNX6	ENSG00000129515	protein_coding
VPS4B	4234.02	-0.25417	0.0904985	-2.80856	0.00497636	0.0595578	chr18	63389190	63422483	ENSG00000119541	protein_coding	VPS4B	ENSG00000119541	protein_coding
RAD18	2896.39	-0.446476	0.159043	-2.80726	0.00499643	0.0597616	chr3	8775402	8963773	ENSG00000070950	protein_coding	RAD18	ENSG00000070950	protein_coding
XXYLT1-AS2	255.661	-0.751249	0.267621	-2.80714	0.00499836	0.0597616	chr3	195147871	195152790	ENSG00000230266	lncRNA	XXYLT1-AS2	ENSG00000230266	antisense
RIT1	3720.72	-0.672781	0.239799	-2.80561	0.00502219	0.0599868	chr1	155897808	155911404	ENSG00000143622	protein_coding	RIT1	ENSG00000143622	protein_coding
CNTNAP1	2449.04	0.680997	0.242824	2.80449	0.00503966	0.0601657	chr17	42682613	42699814	ENSG00000108797	protein_coding	CNTNAP1	ENSG00000108797	protein_coding
TBCA	5592.76	-0.380495	0.135715	-2.80363	0.00505305	0.0602956	chr5	77691166	77868780	ENSG00000171530	protein_coding	TBCA	ENSG00000171530	protein_coding
CDCA5	4845.99	-0.412782	0.147265	-2.80299	0.00506315	0.0603688	chr11	65066300	65084164	ENSG00000146670	protein_coding	CDCA5	ENSG00000146670	protein_coding
EIF3L	41054.1	-0.389739	0.139047	-2.80292	0.00506421	0.0603688	chr22	37848868	37889407	ENSG00000100129	protein_coding	EIF3L	ENSG00000100129	protein_coding
MGAT5	9228.29	-0.708894	0.252958	-2.80241	0.00507216	0.0604337	chr2	134119983	134454621	ENSG00000152127	protein_coding	MGAT5	ENSG00000152127	protein_coding
ADAM17	1856.68	-0.296617	0.105868	-2.80175	0.00508256	0.0604976	chr2	9488486	9555792	ENSG00000151694	protein_coding	ADAM17	ENSG00000151694	protein_coding
ZBTB5	1851.03	-0.315652	0.112661	-2.8018	0.00508191	0.0604976	chr9	37438114	37465399	ENSG00000168795	protein_coding	ZBTB5	ENSG00000168795	protein_coding
LINC00665	413.467	-0.795332	0.28421	-2.79839	0.00513579	0.06089	chr19	36313067	36331718	ENSG00000232677	lncRNA	LINC00665	ENSG00000232677	lincRNA
IL1R1	660.339	1.44859	0.517709	2.79809	0.00514064	0.0609175	chr2	102064544	102179874	ENSG00000115594	protein_coding	IL1R1	ENSG00000115594	protein_coding
ZNF639	2801.91	-0.278245	0.0994758	-2.79711	0.00515615	0.0610411	chr3	179322991	179338583	ENSG00000121864	protein_coding	ZNF639	ENSG00000121864	protein_coding
C1orf162	119.033	-1.38213	0.494441	-2.79534	0.00518446	0.0612555	chr1	111473792	111478512	ENSG00000143110	protein_coding	C1orf162	ENSG00000143110	protein_coding
KCNN1	508.653	-1.23165	0.44095	-2.79318	0.00521928	0.0615216	chr19	17951293	18000080	ENSG00000105642	protein_coding	KCNN1	ENSG00000105642	protein_coding
MAPK1	8841.61	-0.48338	0.173048	-2.79333	0.00521686	0.0615216	chr22	21754500	21867680	ENSG00000100030	protein_coding	MAPK1	ENSG00000100030	protein_coding
STS	3633.29	-0.874749	0.313263	-2.79238	0.00523226	0.0616105	chrX	7219456	7354810	ENSG00000101846	protein_coding	STS	ENSG00000101846	protein_coding
CNPY3	5543.07	-0.377987	0.135375	-2.79215	0.00523588	0.0616209	chr6	42929192	42939287	ENSG00000137161	protein_coding	CNPY3	ENSG00000137161	protein_coding
DIABLO	2732.75	-0.317387	0.113771	-2.78969	0.00527581	0.0619809	chr12	122207662	122227534	ENSG00000184047	protein_coding	DIABLO	ENSG00000184047	protein_coding
NEFH	814.532	-1.80231	0.64597	-2.79009	0.00526937	0.0619809	chr22	29480230	29491390	ENSG00000100285	protein_coding	NEFH	ENSG00000100285	protein_coding
MOGS	3631.62	0.343327	0.123087	2.7893	0.00528226	0.062015	chr2	74461057	74465410	ENSG00000115275	protein_coding	MOGS	ENSG00000115275	protein_coding
AK2	20270	-0.208261	0.0746929	-2.78823	0.00529971	0.0620986	chr1	33007940	33080996	ENSG00000004455	protein_coding	AK2	ENSG00000004455	protein_coding
IRGQ	1152.38	0.465408	0.166915	2.78829	0.00529875	0.0620986	chr19	43584369	43596135	ENSG00000167378	protein_coding	IRGQ	ENSG00000167378	protein_coding
NCAPG	6524.84	-0.462918	0.166096	-2.78705	0.00531897	0.0622635	chr4	17810902	17844862	ENSG00000109805	protein_coding	NCAPG	ENSG00000109805	protein_coding
FEZ1	2605.1	1.57181	0.564043	2.78668	0.00532508	0.0623047	chr11	125445745	125496317	ENSG00000149557	protein_coding	FEZ1	ENSG00000149557	protein_coding
SYCE2	107.646	-0.665392	0.238818	-2.78619	0.00533321	0.0623653	chr19	12898786	12919276	ENSG00000161860	protein_coding	SYCE2	ENSG00000161860	protein_coding
AKAP9	3636.68	0.488607	0.175399	2.78569	0.00534147	0.0623767	chr7	91940867	92110673	ENSG00000127914	protein_coding	AKAP9	ENSG00000127914	protein_coding
ZNF451	3593.28	-0.345522	0.124036	-2.78567	0.00534174	0.0623767	chr6	57086844	57170307	ENSG00000112200	protein_coding	ZNF451	ENSG00000112200	protein_coding
FAM72B	1331.72	-0.46928	0.168503	-2.78499	0.00535293	0.062418	chr1	121167646	121185539	ENSG00000188610	protein_coding	FAM72B	ENSG00000188610	protein_coding
TRIM6	614.379	-0.844051	0.30311	-2.78463	0.00535882	0.0624563	chr11	5596109	5612958	ENSG00000121236	protein_coding	TRIM6	ENSG00000121236	protein_coding
TBRG1	1619.7	0.228584	0.0821468	2.78263	0.00539195	0.0627816	chr11	124622836	124635398	ENSG00000154144	protein_coding	TBRG1	ENSG00000154144	protein_coding
EIF1B	3172.07	-0.410536	0.147551	-2.78234	0.00539689	0.0628087	chr3	40309684	40312424	ENSG00000114784	protein_coding	EIF1B	ENSG00000114784	protein_coding
SZT2	2012.13	0.393033	0.141294	2.78167	0.00540792	0.0629067	chr1	43389882	43452650	ENSG00000198198	protein_coding	SZT2	ENSG00000198198	protein_coding
DENND1C	3690.76	0.364073	0.13091	2.7811	0.00541746	0.0629531	chr19	6467207	6482557	ENSG00000205744	protein_coding	DENND1C	ENSG00000205744	protein_coding
LINC02916	50.8372	0.729636	0.262355	2.7811	0.00541751	0.0629531	chr10	43420738	43422100	ENSG00000230555	lncRNA	RP11-517P14.2	ENSG00000230555	lincRNA
ZNF181	608.395	-0.271461	0.097614	-2.78096	0.00541977	0.0629531	chr19	34734155	34745378	ENSG00000197841	protein_coding	ZNF181	ENSG00000197841	protein_coding
POLE	3933.71	-0.40397	0.145282	-2.7806	0.00542589	0.0629938	chr12	132623753	132687365	ENSG00000177084	protein_coding	POLE	ENSG00000177084	protein_coding
CCDC25	4377.34	-0.260976	0.0938748	-2.78004	0.00543523	0.0630201	chr8	27733311	27772653	ENSG00000147419	protein_coding	CCDC25	ENSG00000147419	protein_coding
DNAJC9-AS1	61.2698	-0.571172	0.205716	-2.7765	0.00549469	0.0634555	chr10	73252791	73254349	ENSG00000227540	lncRNA	RP11-152N13.5	ENSG00000227540	antisense
IFIT2	3996.19	-0.731974	0.263797	-2.77477	0.00552415	0.0637345	chr10	89301955	89309276	ENSG00000119922	protein_coding	IFIT2	ENSG00000119922	protein_coding
BCL2L13	4913.66	-0.250201	0.0901819	-2.7744	0.0055303	0.0637749	chr22	17628855	17730855	ENSG00000099968	protein_coding	BCL2L13	ENSG00000099968	protein_coding
EXOC3	4043.58	-0.232668	0.0838816	-2.77377	0.00554111	0.0638546	chr5	443158	471937	ENSG00000180104	protein_coding	EXOC3	ENSG00000180104	protein_coding
GSTK1	3096.06	0.381749	0.137632	2.77368	0.00554253	0.0638546	chr7	143244093	143270854	ENSG00000197448	protein_coding	GSTK1	ENSG00000197448	protein_coding
WDR90	459.603	0.702802	0.253513	2.77225	0.00556704	0.064045	chr16	649311	667833	ENSG00000161996	protein_coding	WDR90	ENSG00000161996	protein_coding
ZFYVE27	1323.57	0.268568	0.0968959	2.77172	0.00557609	0.064085	chr10	97737121	97760907	ENSG00000155256	protein_coding	ZFYVE27	ENSG00000155256	protein_coding
GHITM	14183.4	-0.295937	0.106795	-2.77109	0.00558687	0.0641197	chr10	84139440	84153555	ENSG00000165678	protein_coding	GHITM	ENSG00000165678	protein_coding
LINC00863	306.293	0.62474	0.225463	2.77092	0.00558988	0.0641236	chr10	87342736	87357882	ENSG00000224914	lncRNA	LINC00863	ENSG00000224914	lincRNA
NCSTN	4690.94	0.30928	0.111652	2.77003	0.00560507	0.0642366	chr1	160343272	160358952	ENSG00000162736	protein_coding	NCSTN	ENSG00000162736	protein_coding
NDUFB5	5863.72	-0.266547	0.0962628	-2.76895	0.00562365	0.0644187	chr3	179604690	179627647	ENSG00000136521	protein_coding	NDUFB5	ENSG00000136521	protein_coding
HMGCS1	10450.5	-0.552767	0.199643	-2.76878	0.00562671	0.0644231	chr5	43289395	43313512	ENSG00000112972	protein_coding	HMGCS1	ENSG00000112972	protein_coding
LPGAT1	10247.9	-0.659866	0.238361	-2.76835	0.00563417	0.064439	chr1	211743457	211830772	ENSG00000123684	protein_coding	LPGAT1	ENSG00000123684	protein_coding
TXNDC5	25764.7	1.01764	0.367647	2.76797	0.00564069	0.0644605	chr6	7881517	7910814	ENSG00000239264	protein_coding	TXNDC5	ENSG00000239264	protein_coding
NLN	3241.5	-0.42802	0.154736	-2.76613	0.00567267	0.0647336	chr5	65722196	65871725	ENSG00000123213	protein_coding	NLN	ENSG00000123213	protein_coding
SLC16A13	331.965	0.489599	0.177112	2.76435	0.0057037	0.0650156	chr17	7036075	7040121	ENSG00000174327	protein_coding	SLC16A13	ENSG00000174327	protein_coding
APBB3	437.514	0.503689	0.182271	2.76341	0.00572012	0.0650939	chr5	140558268	140593752	ENSG00000113108	protein_coding	APBB3	ENSG00000113108	protein_coding
FEM1B	4501.83	-0.266747	0.096545	-2.76292	0.00572861	0.0650939	chr15	68277803	68295865	ENSG00000169018	protein_coding	FEM1B	ENSG00000169018	protein_coding
SLC25A36	7651.3	-0.361257	0.130774	-2.76245	0.00573686	0.0651261	chr3	140941830	140979933	ENSG00000114120	protein_coding	SLC25A36	ENSG00000114120	protein_coding
PLEKHF2	4159.98	-0.578678	0.209525	-2.76186	0.00574731	0.0651832	chr8	95133804	95156684	ENSG00000175895	protein_coding	PLEKHF2	ENSG00000175895	protein_coding
TRAPPC2B	474.134	-0.537935	0.194807	-2.76137	0.00575594	0.0652503	chr19	57363511	57365353	ENSG00000256060	protein_coding	TRAPPC2P1	ENSG00000256060	protein_coding
RNF103	1976.31	0.804799	0.291483	2.76105	0.00576166	0.0652536	chr2	86603393	86623866	ENSG00000239305	protein_coding	RNF103	ENSG00000239305	protein_coding
TMEM79	362.477	0.398535	0.144404	2.75987	0.00578241	0.065427	chr1	156282935	156293185	ENSG00000163472	protein_coding	TMEM79	ENSG00000163472	protein_coding
CNOT1	28639.9	-0.220026	0.0797704	-2.75824	0.00581138	0.0656929	chr16	58519951	58629886	ENSG00000125107	protein_coding	CNOT1	ENSG00000125107	protein_coding
IGSF8	947.775	0.539651	0.195715	2.75733	0.00582752	0.0657517	chr1	160091340	160098943	ENSG00000162729	protein_coding	IGSF8	ENSG00000162729	protein_coding
RALA	4257.73	-0.415952	0.150848	-2.75743	0.00582569	0.0657517	chr7	39623483	39708124	ENSG00000006451	protein_coding	RALA	ENSG00000006451	protein_coding
RPL27A	77180.1	-0.505028	0.18318	-2.757	0.00583344	0.0657877	chr11	8682411	8714759	ENSG00000166441	protein_coding	RPL27A	ENSG00000166441	protein_coding
AUH	378.452	-0.421609	0.152955	-2.75642	0.00584376	0.0658686	chr9	91213815	91361913	ENSG00000148090	protein_coding	AUH	ENSG00000148090	protein_coding
HOMER1	867.159	-1.04571	0.379419	-2.75608	0.00584995	0.0658812	chr5	79372636	79514217	ENSG00000152413	protein_coding	HOMER1	ENSG00000152413	protein_coding
CEP43	1998.83	-0.389269	0.141339	-2.75415	0.00588439	0.0661474	chr6	166999182	167052713	ENSG00000213066	protein_coding	FGFR1OP	ENSG00000213066	protein_coding
THNSL1	750.293	0.599435	0.217648	2.75414	0.0058846	0.0661474	chr10	25016658	25026664	ENSG00000185875	protein_coding	THNSL1	ENSG00000185875	protein_coding
TXNDC12	3221.1	-0.378458	0.137463	-2.75316	0.00590229	0.0662534	chr1	52020131	52056171	ENSG00000117862	protein_coding	TXNDC12	ENSG00000117862	protein_coding
URI1	6043.57	-0.202383	0.0735466	-2.75176	0.00592752	0.0664748	chr19	29923644	30016608	ENSG00000105176	protein_coding	URI1	ENSG00000105176	protein_coding
XCL1	321.678	2.45174	0.891947	2.74875	0.00598229	0.0669949	chr1	168576473	168582077	ENSG00000143184	protein_coding	XCL1	ENSG00000143184	protein_coding
LYPLA1	8040.57	-0.205154	0.0746869	-2.74685	0.00601702	0.0672273	chr8	54046367	54102017	ENSG00000120992	protein_coding	LYPLA1	ENSG00000120992	protein_coding
PRSS21	169.871	-3.62629	1.32037	-2.74642	0.00602493	0.0672532	chr16	2817180	2826304	ENSG00000007038	protein_coding	PRSS21	ENSG00000007038	protein_coding
HIBCH	1586.48	0.660459	0.240532	2.74582	0.00603596	0.0673139	chr2	190189735	190344193	ENSG00000198130	protein_coding	HIBCH	ENSG00000198130	protein_coding
TMLHE	1296.85	-0.29203	0.106369	-2.74545	0.00604273	0.0673581	chrX	155490115	155669944	ENSG00000185973	protein_coding	TMLHE	ENSG00000185973	protein_coding
GOLGA1	1355.32	0.347333	0.126553	2.74457	0.00605908	0.0674465	chr9	124878357	124948492	ENSG00000136935	protein_coding	GOLGA1	ENSG00000136935	protein_coding
PPP2R3C	2664.7	-0.362396	0.132031	-2.74478	0.00605519	0.0674465	chr14	35085467	35122517	ENSG00000092020	protein_coding	PPP2R3C	ENSG00000092020	protein_coding
ACTR6	1915.03	-0.314315	0.114571	-2.74341	0.00608048	0.0675321	chr12	100199122	100241865	ENSG00000075089	protein_coding	ACTR6	ENSG00000075089	protein_coding
ENTPD3-AS1	92.555	-0.416109	0.151685	-2.74324	0.00608362	0.0675321	chr3	40313802	40453329	ENSG00000223797	lncRNA	ENTPD3-AS1	ENSG00000223797	antisense
UQCRB	8694.71	-0.32245	0.117557	-2.74292	0.00608958	0.0675671	chr8	96225920	96235634	ENSG00000156467	protein_coding	UQCRB	ENSG00000156467	protein_coding
INTS14	3653.02	-0.226547	0.0826099	-2.74237	0.00609981	0.0675908	chr15	65578753	65611289	ENSG00000138614	protein_coding	VWA9	ENSG00000138614	protein_coding
TSTD1	1392.79	-0.577223	0.210496	-2.7422	0.00610296	0.0675908	chr1	161037631	161038990	ENSG00000215845	protein_coding	TSTD1	ENSG00000215845	protein_coding
ZNHIT3	2391.24	-0.327426	0.119445	-2.74121	0.00612125	0.0677068	chr17	36486629	36499310	ENSG00000273611	protein_coding	ZNHIT3	ENSG00000273611	protein_coding
H1-5	83.6772	-1.49614	0.545868	-2.74084	0.00612824	0.0677459	chr6	27866849	27867529	ENSG00000184357	protein_coding	HIST1H1B	ENSG00000184357	protein_coding
SEMA4A	6833.47	0.876906	0.320016	2.7402	0.00614022	0.067816	chr1	156147366	156177752	ENSG00000196189	protein_coding	SEMA4A	ENSG00000196189	protein_coding
UNC13D	4028.27	0.318341	0.116196	2.73968	0.00614991	0.0678368	chr17	75827225	75844717	ENSG00000092929	protein_coding	UNC13D	ENSG00000092929	protein_coding
APOBEC3F	1292.07	0.314181	0.114777	2.73731	0.00619436	0.068122	chr22	39040604	39053910	ENSG00000128394	protein_coding	APOBEC3F	ENSG00000128394	protein_coding
ARL16	674.488	-0.507186	0.185301	-2.73709	0.00619854	0.068122	chr17	81681174	81683924	ENSG00000214087	protein_coding	ARL16	ENSG00000214087	protein_coding
NRAS	12787.2	-0.308376	0.112702	-2.73622	0.0062149	0.0681865	chr1	114704469	114716894	ENSG00000213281	protein_coding	NRAS	ENSG00000213281	protein_coding
IPO13	1786.5	0.338596	0.123767	2.73575	0.00622381	0.0682377	chr1	43946939	43968022	ENSG00000117408	protein_coding	IPO13	ENSG00000117408	protein_coding
TTC28-AS1	233.252	-0.642014	0.234736	-2.73505	0.00623713	0.0683525	chr22	27919376	28008581	ENSG00000235954	lncRNA	TTC28-AS1	ENSG00000235954	processed_transcript
ASNSD1	3947.73	-0.303678	0.111049	-2.73463	0.006245	0.0683764	chr2	189661385	189670831	ENSG00000138381	protein_coding	ASNSD1	ENSG00000138381	protein_coding
GBP1	4480.23	0.95525	0.349532	2.73294	0.00627713	0.0686345	chr1	89052319	89065360	ENSG00000117228	protein_coding	GBP1	ENSG00000117228	protein_coding
BICRA	826.454	0.440292	0.161163	2.73198	0.00629556	0.0687423	chr19	47608196	47703277	ENSG00000063169	protein_coding	GLTSCR1	ENSG00000063169	protein_coding
CRACR2A	692.931	0.432124	0.158173	2.73198	0.00629549	0.0687423	chr12	3606633	3764819	ENSG00000130038	protein_coding	CRACR2A	ENSG00000130038	protein_coding
RAB8B	12747.2	-0.463095	0.169618	-2.73023	0.00632901	0.0689822	chr15	63189469	63267782	ENSG00000166128	protein_coding	RAB8B	ENSG00000166128	protein_coding
BCL9	1502.3	0.452972	0.165988	2.72894	0.00635377	0.0690164	chr1	147541412	147626216	ENSG00000116128	protein_coding	BCL9	ENSG00000116128	protein_coding
CDKN3	2214.05	-0.501872	0.183865	-2.72957	0.00634168	0.0690164	chr14	54396849	54420218	ENSG00000100526	protein_coding	CDKN3	ENSG00000100526	protein_coding
KNSTRN	2495.4	-0.395598	0.144951	-2.72919	0.00634906	0.0690164	chr15	40382721	40394246	ENSG00000128944	protein_coding	KNSTRN	ENSG00000128944	protein_coding
ZNF589	1358.87	0.51337	0.188136	2.72872	0.00635799	0.0690164	chr3	48241100	48299253	ENSG00000164048	protein_coding	ZNF589	ENSG00000164048	protein_coding
STAM	1711.04	-0.320203	0.117363	-2.72832	0.00636585	0.0690688	chr10	17644125	17715914	ENSG00000136738	protein_coding	STAM	ENSG00000136738	protein_coding
ZNF341	371.398	0.453306	0.166157	2.72818	0.00636855	0.0690688	chr20	33731657	33792269	ENSG00000131061	protein_coding	ZNF341	ENSG00000131061	protein_coding
PXMP2	978.178	-0.513107	0.188253	-2.72563	0.00641794	0.0693854	chr12	132687606	132704991	ENSG00000176894	protein_coding	PXMP2	ENSG00000176894	protein_coding
RPS5	53874.9	-0.45613	0.167349	-2.72563	0.00641785	0.0693854	chr19	58386400	58394806	ENSG00000083845	protein_coding	RPS5	ENSG00000083845	protein_coding
SFXN5	282.771	0.765021	0.280669	2.72571	0.00641634	0.0693854	chr2	72942036	73075619	ENSG00000144040	protein_coding	SFXN5	ENSG00000144040	protein_coding
ZNF607	579.915	-0.510091	0.187133	-2.72582	0.00641428	0.0693854	chr19	37696363	37719790	ENSG00000198182	protein_coding	ZNF607	ENSG00000198182	protein_coding
H2BC21	192.023	-0.699433	0.256682	-2.7249	0.00643207	0.0694756	chr1	149842204	149886652	ENSG00000184678	protein_coding	HIST2H2BE	ENSG00000184678	protein_coding
TC2N	2251.74	-1.25708	0.461618	-2.7232	0.0064652	0.0698021	chr14	91779751	91867536	ENSG00000165929	protein_coding	TC2N	ENSG00000165929	protein_coding
ZNF626	433.46	-0.984905	0.361714	-2.72289	0.00647143	0.0698381	chr19	20620061	20661596	ENSG00000188171	protein_coding	ZNF626	ENSG00000188171	protein_coding
KRI1	2003.56	0.350523	0.128793	2.72159	0.00649691	0.0699873	chr19	10553078	10566037	ENSG00000129347	protein_coding	KRI1	ENSG00000129347	protein_coding
ZNF823	376.032	-0.53661	0.197232	-2.7207	0.0065143	0.0700804	chr19	11721265	11739009	ENSG00000197933	protein_coding	ZNF823	ENSG00000197933	protein_coding
BMS1P4	174.077	0.624832	0.229678	2.72047	0.00651892	0.0700988	chr10	73699151	73730487	ENSG00000271816	lncRNA	BMS1P4	ENSG00000271816	processed_transcript
RPS6KA5	305.235	0.684678	0.251808	2.71905	0.00654703	0.0703696	chr14	90847862	91060636	ENSG00000100784	protein_coding	RPS6KA5	ENSG00000100784	protein_coding
LTO1	475.091	0.361251	0.132887	2.71848	0.00655836	0.0704188	chr11	69653076	69675416	ENSG00000149716	protein_coding	ORAOV1	ENSG00000149716	protein_coding
MRRF	3387.75	-0.262094	0.0964508	-2.71738	0.00658002	0.070598	chr9	122264603	122331343	ENSG00000148187	protein_coding	MRRF	ENSG00000148187	protein_coding
ABI2	3426.55	-0.393431	0.144858	-2.71598	0.0066079	0.0708339	chr2	203328219	203447723	ENSG00000138443	protein_coding	ABI2	ENSG00000138443	protein_coding
HINT3	1772.74	-0.304048	0.111945	-2.71606	0.00660649	0.0708339	chr6	125956781	125980244	ENSG00000111911	protein_coding	HINT3	ENSG00000111911	protein_coding
SNRPD2	7236.25	-0.406747	0.149774	-2.71574	0.0066128	0.0708548	chr19	45687454	45692569	ENSG00000125743	protein_coding	SNRPD2	ENSG00000125743	protein_coding
FMNL1	5880.38	0.438721	0.161607	2.71475	0.00663267	0.0708794	chr17	45221444	45247320	ENSG00000184922	protein_coding	FMNL1	ENSG00000184922	protein_coding
NXT1	1463.03	-0.417727	0.153846	-2.71523	0.00662303	0.0708794	chr20	23350736	23354777	ENSG00000132661	protein_coding	NXT1	ENSG00000132661	protein_coding
PLA2G12A	1008.73	-0.415686	0.153143	-2.71437	0.00664022	0.0708794	chr4	109709989	109730077	ENSG00000123739	protein_coding	PLA2G12A	ENSG00000123739	protein_coding
RNFT1	307.02	0.527094	0.194147	2.71493	0.006629	0.0708794	chr17	59952240	59964761	ENSG00000189050	protein_coding	RNFT1	ENSG00000189050	protein_coding
CD72	770.653	-0.767665	0.282856	-2.71398	0.00664805	0.0708949	chr9	35609533	35646810	ENSG00000137101	protein_coding	CD72	ENSG00000137101	protein_coding
RAB11B-AS1	82.3417	-0.618954	0.228066	-2.71393	0.00664898	0.0708949	chr19	8374373	8390685	ENSG00000269386	lncRNA	RAB11B-AS1	ENSG00000269386	antisense
SNRPE	4734.93	-0.355195	0.130893	-2.71363	0.00665509	0.0709287	chr1	203861603	203870550	ENSG00000182004	protein_coding	SNRPE	ENSG00000182004	protein_coding
PPOX	424.861	0.40686	0.149945	2.7134	0.00665963	0.0709456	chr1	161166410	161178013	ENSG00000143224	protein_coding	PPOX	ENSG00000143224	protein_coding
SLC12A9	772.106	0.372209	0.137217	2.71255	0.00667669	0.0710329	chr7	100826820	100867009	ENSG00000146828	protein_coding	SLC12A9	ENSG00000146828	protein_coding
WASHC1	331.541	0.677398	0.249714	2.71269	0.00667393	0.0710329	chr9	14521	29739	ENSG00000181404	protein_coding	WASH1	ENSG00000181404	protein_coding
SLC46A1	724.764	0.554541	0.204649	2.70972	0.00673393	0.0716102	chr17	28394756	28407197	ENSG00000076351	protein_coding	SLC46A1	ENSG00000076351	protein_coding
AGPAT5	11644.8	-0.573161	0.211557	-2.70925	0.00674363	0.0716816	chr8	6708357	6759666	ENSG00000155189	protein_coding	AGPAT5	ENSG00000155189	protein_coding
ASH1L	3391.36	0.440626	0.162666	2.70878	0.00675302	0.0717354	chr1	155335268	155562807	ENSG00000116539	protein_coding	ASH1L	ENSG00000116539	protein_coding
MARS1	8691.65	0.398595	0.147153	2.7087	0.00675466	0.0717354	chr12	57475445	57517569	ENSG00000166986	protein_coding	MARS	ENSG00000166986	protein_coding
EFCAB11	487.86	-0.362427	0.133814	-2.70844	0.00675993	0.0717398	chr14	89794669	89954777	ENSG00000140025	protein_coding	EFCAB11	ENSG00000140025	protein_coding
XRCC4	1522.32	-0.394117	0.145571	-2.70738	0.00678173	0.0718959	chr5	83077498	83353787	ENSG00000152422	protein_coding	XRCC4	ENSG00000152422	protein_coding
DAZAP2	6653.13	-0.47466	0.175354	-2.70687	0.00679212	0.0719743	chr12	51238292	51271362	ENSG00000183283	protein_coding	DAZAP2	ENSG00000183283	protein_coding
PLA2G4C	458.32	-1.23274	0.45594	-2.70373	0.00685651	0.0725586	chr19	48047843	48110817	ENSG00000105499	protein_coding	PLA2G4C	ENSG00000105499	protein_coding
STK24	13327.4	-0.426232	0.157706	-2.7027	0.00687795	0.0727236	chr13	98445185	98577940	ENSG00000102572	protein_coding	STK24	ENSG00000102572	protein_coding
ZNF251	531.386	-0.498287	0.184377	-2.70254	0.00688113	0.0727252	chr8	144720907	144756417	ENSG00000198169	protein_coding	ZNF251	ENSG00000198169	protein_coding
HJURP	3213.88	-0.458503	0.169684	-2.7021	0.00689035	0.0727907	chr2	233833416	233854566	ENSG00000123485	protein_coding	HJURP	ENSG00000123485	protein_coding
DERL3	544.339	1.33238	0.493164	2.70169	0.00689874	0.0727976	chr22	23834503	23839128	ENSG00000099958	protein_coding	DERL3	ENSG00000099958	protein_coding
TSPYL2	2114.57	0.392357	0.145254	2.70117	0.00690967	0.0728347	chrX	53082367	53088540	ENSG00000184205	protein_coding	TSPYL2	ENSG00000184205	protein_coding
ST3GAL1	1381.06	-1.02046	0.377898	-2.70036	0.00692648	0.072859	chr8	133454848	133571940	ENSG00000008513	protein_coding	ST3GAL1	ENSG00000008513	protein_coding
IQCE	353.365	0.531202	0.196752	2.69986	0.00693691	0.072879	chr7	2558972	2614734	ENSG00000106012	protein_coding	IQCE	ENSG00000106012	protein_coding
N4BP2L1	1430.67	-0.494781	0.183263	-2.69985	0.00693718	0.072879	chr13	32400723	32428311	ENSG00000139597	protein_coding	N4BP2L1	ENSG00000139597	protein_coding
PRPF4	4350.95	-0.26468	0.0980509	-2.69941	0.00694626	0.072879	chr9	113275343	113292905	ENSG00000136875	protein_coding	PRPF4	ENSG00000136875	protein_coding
ATF6B	5109.27	0.28663	0.106249	2.69772	0.00698164	0.0730807	chr6	32098176	32128253	ENSG00000213676	protein_coding	ATF6B	ENSG00000213676	protein_coding
SHARPIN	1309.11	0.326332	0.120985	2.69729	0.00699058	0.0731425	chr8	144098633	144108124	ENSG00000179526	protein_coding	SHARPIN	ENSG00000179526	protein_coding
OIP5	888.331	-0.488382	0.181098	-2.69679	0.00700121	0.0732218	chr15	41309268	41332621	ENSG00000104147	protein_coding	OIP5	ENSG00000104147	protein_coding
MED25	2045.04	0.344767	0.127855	2.69655	0.00700627	0.0732429	chr19	49818279	49838816	ENSG00000104973	protein_coding	MED25	ENSG00000104973	protein_coding
TMEM138	1067.13	0.425673	0.157931	2.69532	0.00703213	0.0734747	chr11	61362001	61369509	ENSG00000149483	protein_coding	TMEM138	ENSG00000149483	protein_coding
RPL6	111836	-0.265067	0.0983605	-2.69485	0.00704195	0.0734919	chr12	112405190	112418838	ENSG00000089009	protein_coding	RPL6	ENSG00000089009	protein_coding
TTLL3	368.743	0.811064	0.30097	2.69484	0.00704231	0.0734919	chr3	9808086	9855138	ENSG00000214021	protein_coding	TTLL3	ENSG00000214021	protein_coding
PTBP3	18144.7	-0.437615	0.162434	-2.69411	0.0070577	0.0735886	chr9	112217716	112333667	ENSG00000119314	protein_coding	PTBP3	ENSG00000119314	protein_coding
TIGD7	362.63	-0.444216	0.165121	-2.69024	0.00714006	0.0741899	chr16	3298832	3305729	ENSG00000140993	protein_coding	TIGD7	ENSG00000140993	protein_coding
KATNIP	724.685	0.353617	0.131472	2.68969	0.00715186	0.0742484	chr16	27550133	27780369	ENSG00000047578	protein_coding	KIAA0556	ENSG00000047578	protein_coding
VDAC2	14615.6	-0.303665	0.112896	-2.68978	0.00714981	0.0742484	chr10	75210154	75231448	ENSG00000165637	protein_coding	VDAC2	ENSG00000165637	protein_coding
CDCA2	3371.98	-0.386041	0.143588	-2.68854	0.00717654	0.0744403	chr8	25458997	25507920	ENSG00000184661	protein_coding	CDCA2	ENSG00000184661	protein_coding
EEF1G	152631	-0.401702	0.14949	-2.68715	0.00720642	0.0746859	chr11	62559601	62574086	ENSG00000254772	protein_coding	EEF1G	ENSG00000254772	protein_coding
KIF11	8482.87	-0.322917	0.12024	-2.68562	0.00723963	0.0749977	chr10	92593286	92655395	ENSG00000138160	protein_coding	KIF11	ENSG00000138160	protein_coding
QTRT1	966.34	0.378806	0.141062	2.68538	0.0072447	0.0750179	chr19	10701430	10713437	ENSG00000213339	protein_coding	QTRT1	ENSG00000213339	protein_coding
JAK3	3133.71	0.396521	0.147713	2.6844	0.00726593	0.0752054	chr19	17824780	17848071	ENSG00000105639	protein_coding	JAK3	ENSG00000105639	protein_coding
LPIN1	3417	0.736401	0.274503	2.68267	0.0073036	0.0755492	chr2	11677595	11827409	ENSG00000134324	protein_coding	LPIN1	ENSG00000134324	protein_coding
SMN1	3929.22	-0.50273	0.187463	-2.68175	0.00732378	0.0756657	chr5	70925030	70953942	ENSG00000172062	protein_coding	SMN1	ENSG00000172062	protein_coding
ADCY1	613.853	-1.51482	0.565228	-2.68002	0.00736173	0.0759364	chr7	45574140	45723116	ENSG00000164742	protein_coding	ADCY1	ENSG00000164742	protein_coding
NUFIP1	1274.81	-0.323509	0.120704	-2.68019	0.007358	0.0759364	chr13	44939249	44989483	ENSG00000083635	protein_coding	NUFIP1	ENSG00000083635	protein_coding
PPP6R2	2739.74	0.275104	0.10265	2.68002	0.00736183	0.0759364	chr22	50343304	50445090	ENSG00000100239	protein_coding	PPP6R2	ENSG00000100239	protein_coding
AURKB	3443	-0.506446	0.188982	-2.67986	0.00736535	0.0759402	chr17	8204733	8210600	ENSG00000178999	protein_coding	AURKB	ENSG00000178999	protein_coding
FCER2	23239.4	-0.664852	0.248147	-2.67927	0.00737833	0.0760088	chr19	7688758	7702146	ENSG00000104921	protein_coding	FCER2	ENSG00000104921	protein_coding
RPS8	116528	-0.397287	0.148281	-2.67929	0.00737776	0.0760088	chr1	44775251	44778779	ENSG00000142937	protein_coding	RPS8	ENSG00000142937	protein_coding
LIPT1	353.152	-0.403236	0.150551	-2.67841	0.00739735	0.0761069	chr2	99154955	99163157	ENSG00000144182	protein_coding	LIPT1	ENSG00000144182	protein_coding
ACOXL	458.108	1.53295	0.57244	2.67793	0.00740795	0.0761834	chr2	110732573	111118222	ENSG00000153093	protein_coding	ACOXL	ENSG00000153093	protein_coding
HLA-DRA	181811	-0.543864	0.20312	-2.67754	0.00741642	0.0762378	chr6	32439842	32445046	ENSG00000204287	protein_coding	HLA-DRA	ENSG00000204287	protein_coding
ATG16L1	1088.6	0.343563	0.128355	2.67667	0.00743586	0.0763712	chr2	233210051	233295674	ENSG00000085978	protein_coding	ATG16L1	ENSG00000085978	protein_coding
CENPT	843.492	0.385184	0.143919	2.67639	0.0074421	0.0763712	chr16	67828157	67847811	ENSG00000102901	protein_coding	CENPT	ENSG00000102901	protein_coding
DYNC1I2	7110.08	-0.218488	0.0817156	-2.67376	0.00750064	0.0769063	chr2	171687409	171748420	ENSG00000077380	protein_coding	DYNC1I2	ENSG00000077380	protein_coding
HCFC1	6745.21	0.406147	0.152025	2.67158	0.00754949	0.0772196	chrX	153947553	153971807	ENSG00000172534	protein_coding	HCFC1	ENSG00000172534	protein_coding
RAB33B	836.07	-0.381621	0.142872	-2.67108	0.00756076	0.0772592	chr4	139453232	139476609	ENSG00000172007	protein_coding	RAB33B	ENSG00000172007	protein_coding
RHBDF2	2278.68	0.474868	0.177776	2.67116	0.007559	0.0772592	chr17	76470891	76501790	ENSG00000129667	protein_coding	RHBDF2	ENSG00000129667	protein_coding
SBNO2	3067.17	0.458471	0.171681	2.67049	0.00757413	0.077363	chr19	1107636	1174283	ENSG00000064932	protein_coding	SBNO2	ENSG00000064932	protein_coding
DHCR7	5559.93	-0.388993	0.145844	-2.66718	0.00764913	0.0780296	chr11	71428193	71452868	ENSG00000172893	protein_coding	DHCR7	ENSG00000172893	protein_coding
COX15	4020.89	-0.235049	0.088141	-2.66673	0.00765922	0.0780993	chr10	99711844	99732100	ENSG00000014919	protein_coding	COX15	ENSG00000014919	protein_coding
C1orf174	1575.05	-0.338199	0.126852	-2.66609	0.00767388	0.0781494	chr1	3889125	3900293	ENSG00000198912	protein_coding	C1orf174	ENSG00000198912	protein_coding
SELENOF	7466.36	-0.347217	0.130222	-2.66635	0.00766788	0.0781494	chr1	86862445	86914424	ENSG00000183291	protein_coding	SEP15	ENSG00000183291	protein_coding
VWCE	433.054	0.793592	0.297657	2.66613	0.00767298	0.0781494	chr11	61258286	61295424	ENSG00000167992	protein_coding	VWCE	ENSG00000167992	protein_coding
SCD	42132.9	-0.43811	0.164361	-2.66553	0.00768664	0.0782462	chr10	100347124	100364834	ENSG00000099194	protein_coding	SCD	ENSG00000099194	protein_coding
NUDCD2	2405.55	-0.34846	0.130778	-2.66452	0.00770988	0.0784495	chr5	163446526	163460140	ENSG00000170584	protein_coding	NUDCD2	ENSG00000170584	protein_coding
NDUFAF2	1178.36	-0.317909	0.119345	-2.66379	0.00772663	0.0785385	chr5	60945129	61153037	ENSG00000164182	protein_coding	NDUFAF2	ENSG00000164182	protein_coding
PAQR3	1185.3	-0.624756	0.234543	-2.66371	0.00772842	0.0785385	chr4	78887127	78939438	ENSG00000163291	protein_coding	PAQR3	ENSG00000163291	protein_coding
SUMO1	8455.43	-0.191059	0.071753	-2.66273	0.00775099	0.0786245	chr2	202206180	202238608	ENSG00000116030	protein_coding	SUMO1	ENSG00000116030	protein_coding
SCOC	4262.7	-0.34514	0.129715	-2.66076	0.00779645	0.0789962	chr4	140257286	140385726	ENSG00000153130	protein_coding	SCOC	ENSG00000153130	protein_coding
RP9	735.004	-0.373033	0.140244	-2.65988	0.00781694	0.0791704	chr7	33094797	33109401	ENSG00000164610	protein_coding	RP9	ENSG00000164610	protein_coding
IPMK	1741.17	-0.457688	0.172095	-2.65951	0.00782533	0.0791887	chr10	58191517	58267934	ENSG00000151151	protein_coding	IPMK	ENSG00000151151	protein_coding
BPNT1	2467.19	0.385195	0.144972	2.65702	0.0078834	0.0796733	chr1	220057482	220090462	ENSG00000162813	protein_coding	BPNT1	ENSG00000162813	protein_coding
SP140	8071.71	0.5214	0.196244	2.65689	0.00788648	0.0796733	chr2	230203110	230313215	ENSG00000079263	protein_coding	SP140	ENSG00000079263	protein_coding
SC5D	3730.04	-0.423853	0.159567	-2.65626	0.00790119	0.0797884	chr11	121292453	121308694	ENSG00000109929	protein_coding	SC5D	ENSG00000109929	protein_coding
MAP4K3-DT	249.328	-0.788106	0.296742	-2.65586	0.00791065	0.0798297	chr2	39436637	39665343	ENSG00000231312	lncRNA	AC007246.3	ENSG00000231312	antisense
PAK1	11309.9	0.482688	0.181748	2.65581	0.00791192	0.0798297	chr11	77321707	77474635	ENSG00000149269	protein_coding	PAK1	ENSG00000149269	protein_coding
PIK3C3	3624.31	-0.370965	0.13972	-2.65505	0.00792966	0.0799416	chr18	41955206	42087830	ENSG00000078142	protein_coding	PIK3C3	ENSG00000078142	protein_coding
IMPDH2	18283	-0.393716	0.148317	-2.65456	0.00794111	0.0799552	chr3	49024325	49029408	ENSG00000178035	protein_coding	IMPDH2	ENSG00000178035	protein_coding
RPLP2	34978.7	-0.441953	0.166497	-2.65443	0.00794431	0.0799552	chr11	809647	812880	ENSG00000177600	protein_coding	RPLP2	ENSG00000177600	protein_coding
SCRIB	3739.44	0.404231	0.152282	2.65448	0.00794299	0.0799552	chr8	143790920	143815379	ENSG00000180900	protein_coding	SCRIB	ENSG00000180900	protein_coding
ELP4	1491.31	-0.33079	0.124655	-2.65364	0.00796289	0.0800417	chr11	31509750	31783998	ENSG00000109911	protein_coding	ELP4	ENSG00000109911	protein_coding
KRBOX4	760.932	-0.325293	0.122604	-2.65321	0.00797312	0.0800776	chrX	46446857	46497422	ENSG00000147121	protein_coding	KRBOX4	ENSG00000147121	protein_coding
SSBP2	2834.85	-0.469855	0.177085	-2.65327	0.00797164	0.0800776	chr5	81413021	81751797	ENSG00000145687	protein_coding	SSBP2	ENSG00000145687	protein_coding
MFF	5067.34	-0.288469	0.108733	-2.653	0.00797787	0.0800778	chr2	227325151	227357836	ENSG00000168958	protein_coding	MFF	ENSG00000168958	protein_coding
ADIPOR2	8587.93	-0.194587	0.0733684	-2.65219	0.00799713	0.0801513	chr12	1688574	1788678	ENSG00000006831	protein_coding	ADIPOR2	ENSG00000006831	protein_coding
MAN2B2	1612.9	0.37508	0.141432	2.65202	0.00800128	0.0801537	chr4	6575175	6623362	ENSG00000013288	protein_coding	MAN2B2	ENSG00000013288	protein_coding
YME1L1	16486.9	-0.236743	0.0892775	-2.65176	0.0080073	0.0801537	chr10	27110112	27155266	ENSG00000136758	protein_coding	YME1L1	ENSG00000136758	protein_coding
SPRYD4	920.955	0.623635	0.235334	2.65	0.00804921	0.0803384	chr12	56468567	56479707	ENSG00000176422	protein_coding	SPRYD4	ENSG00000176422	protein_coding
PRC1	6515.48	-0.344884	0.130179	-2.6493	0.0080659	0.0804049	chr15	90966038	90995629	ENSG00000198901	protein_coding	PRC1	ENSG00000198901	protein_coding
CHEK1	3881.98	-0.354443	0.133831	-2.64844	0.00808652	0.0805394	chr11	125625136	125676255	ENSG00000149554	protein_coding	CHEK1	ENSG00000149554	protein_coding
ZNF790	481.82	-0.347486	0.131206	-2.64839	0.00808751	0.0805394	chr19	36817428	36850787	ENSG00000197863	protein_coding	ZNF790	ENSG00000197863	protein_coding
TMEM126A	1750.25	-0.273833	0.103408	-2.64809	0.00809471	0.0805519	chr11	85647967	85656547	ENSG00000171202	protein_coding	TMEM126A	ENSG00000171202	protein_coding
AUTS2	1715.62	1.02335	0.386519	2.64761	0.00810635	0.0805955	chr7	69598919	70793068	ENSG00000158321	protein_coding	AUTS2	ENSG00000158321	protein_coding
LCMT1	1555.22	-0.248963	0.0940364	-2.64752	0.00810849	0.0805955	chr16	25111729	25178231	ENSG00000205629	protein_coding	LCMT1	ENSG00000205629	protein_coding
MMS22L	1975.78	-0.434097	0.163985	-2.64719	0.00811649	0.0806019	chr6	97142161	97283217	ENSG00000146263	protein_coding	MMS22L	ENSG00000146263	protein_coding
RAB2B	1539.29	0.277833	0.104959	2.64707	0.00811919	0.0806019	chr14	21459020	21476973	ENSG00000129472	protein_coding	RAB2B	ENSG00000129472	protein_coding
HMSD	805.461	-0.560348	0.211938	-2.64392	0.00819526	0.0811895	chr18	63949301	63981774	ENSG00000221887	protein_coding	HMSD	ENSG00000221887	protein_coding
MRPL14	2359.79	-0.410645	0.155391	-2.64266	0.00822582	0.0813916	chr6	44113454	44127457	ENSG00000180992	protein_coding	MRPL14	ENSG00000180992	protein_coding
ZNF131	2246.19	-0.292995	0.11088	-2.64246	0.00823059	0.0814053	chr5	43065176	43192021	ENSG00000172262	protein_coding	ZNF131	ENSG00000172262	protein_coding
DEGS1	3678.37	-0.350223	0.132554	-2.64211	0.00823907	0.0814252	chr1	224175756	224193441	ENSG00000143753	protein_coding	DEGS1	ENSG00000143753	protein_coding
PIGX	2190.63	-0.322175	0.12195	-2.64186	0.00824513	0.0814267	chr3	196639775	196736007	ENSG00000163964	protein_coding	PIGX	ENSG00000163964	protein_coding
TXNRD2	977.034	0.265312	0.100428	2.64182	0.0082463	0.0814267	chr22	19875517	19941992	ENSG00000184470	protein_coding	TXNRD2	ENSG00000184470	protein_coding
RAPGEF1	14641.8	0.324395	0.12281	2.64144	0.00825537	0.0814828	chr9	131576770	131740074	ENSG00000107263	protein_coding	RAPGEF1	ENSG00000107263	protein_coding
SS18L2	2123.38	-0.231176	0.0875398	-2.64081	0.00827081	0.0815682	chr3	42581840	42595114	ENSG00000008324	protein_coding	SS18L2	ENSG00000008324	protein_coding
STMP1	2681.47	-0.329949	0.124959	-2.64045	0.00827954	0.0816209	chr7	135662496	135693418	ENSG00000243317	protein_coding	C7orf73	ENSG00000243317	protein_coding
EBPL	1206.39	-0.460014	0.17429	-2.63937	0.00830606	0.0816262	chr13	49660723	49691475	ENSG00000123179	protein_coding	EBPL	ENSG00000123179	protein_coding
GPX7	358.641	1.61496	0.611785	2.63976	0.00829652	0.0816262	chr1	52602372	52609051	ENSG00000116157	protein_coding	GPX7	ENSG00000116157	protein_coding
GRAP	3628.21	-0.354881	0.134459	-2.63932	0.00830724	0.0816262	chr17	19020673	19047637	ENSG00000154016	protein_coding	GRAP	ENSG00000154016	protein_coding
RBM34	4527.91	-0.190829	0.072286	-2.63992	0.00829267	0.0816262	chr1	235131183	235161457	ENSG00000188739	protein_coding	RBM34	ENSG00000188739	protein_coding
PIEZO1	5269.71	0.436041	0.165268	2.63839	0.00833003	0.0817949	chr16	88715343	88785211	ENSG00000103335	protein_coding	PIEZO1	ENSG00000103335	protein_coding
UBD	2217.23	1.68906	0.640198	2.63834	0.00833128	0.0817949	chr6	29555515	29559925	ENSG00000213886	protein_coding	UBD	ENSG00000213886	protein_coding
ANKS3	284.517	0.438547	0.16627	2.63755	0.00835062	0.0818184	chr16	4696510	4734378	ENSG00000168096	protein_coding	ANKS3	ENSG00000168096	protein_coding
RBM3	15796	-0.438052	0.166098	-2.6373	0.00835687	0.0818463	chrX	48574449	48579066	ENSG00000102317	protein_coding	RBM3	ENSG00000102317	protein_coding
LRRC40	2803.66	-0.346586	0.131532	-2.63499	0.00841406	0.0823058	chr1	70144805	70205620	ENSG00000066557	protein_coding	LRRC40	ENSG00000066557	protein_coding
DARS1-AS1	146.307	-0.647159	0.245727	-2.63365	0.00844715	0.0825541	chr2	135985176	136022593	ENSG00000231890	lncRNA	DARS-AS1	ENSG00000231890	antisense
CPNE3	10170.4	-0.368749	0.140068	-2.63264	0.00847248	0.0826268	chr8	86484830	86561498	ENSG00000085719	protein_coding	CPNE3	ENSG00000085719	protein_coding
TRMT2A	1888.31	0.302741	0.115037	2.63168	0.00849634	0.0828075	chr22	20111866	20117392	ENSG00000099899	protein_coding	TRMT2A	ENSG00000099899	protein_coding
TEX10	3662.53	-0.299467	0.1138	-2.63151	0.00850051	0.0828146	chr9	100302077	100352939	ENSG00000136891	protein_coding	TEX10	ENSG00000136891	protein_coding
DSTN	3553.15	-0.342202	0.130144	-2.62942	0.00855315	0.0830581	chr20	17569863	17609919	ENSG00000125868	protein_coding	DSTN	ENSG00000125868	protein_coding
EMX1	258.637	1.07631	0.409594	2.62774	0.0085955	0.0832464	chr2	72916260	72936071	ENSG00000135638	protein_coding	EMX1	ENSG00000135638	protein_coding
MOB4	2216.06	-0.286701	0.109095	-2.628	0.0085888	0.0832464	chr2	197515571	197553699	ENSG00000115540	protein_coding	MOB4	ENSG00000115540	protein_coding
PELI3	272.669	-0.555813	0.211579	-2.62697	0.0086148	0.0833874	chr11	66466327	66477337	ENSG00000174516	protein_coding	PELI3	ENSG00000174516	protein_coding
ADAMTS12	1121.2	-1.1148	0.424904	-2.62364	0.00869961	0.0840054	chr5	33523535	33892192	ENSG00000151388	protein_coding	ADAMTS12	ENSG00000151388	protein_coding
SLC9A1	1316.53	0.422822	0.161216	2.6227	0.00872349	0.0841346	chr1	27098815	27166981	ENSG00000090020	protein_coding	SLC9A1	ENSG00000090020	protein_coding
NRM	1527.95	-0.524947	0.200168	-2.62253	0.00872805	0.0841448	chr6	30688047	30691420	ENSG00000137404	protein_coding	NRM	ENSG00000137404	protein_coding
CCL20	64.2191	1.63291	0.622757	2.62207	0.00873963	0.0842227	chr2	227813842	227817564	ENSG00000115009	protein_coding	CCL20	ENSG00000115009	protein_coding
TEX30	800.151	-0.486724	0.185651	-2.62172	0.00874882	0.0842775	chr13	102765990	102773811	ENSG00000151287	protein_coding	TEX30	ENSG00000151287	protein_coding
PHC1	890.76	-0.70614	0.269384	-2.62131	0.00875919	0.0843436	chr12	8913896	8941467	ENSG00000111752	protein_coding	PHC1	ENSG00000111752	protein_coding
MGST3	2239.9	-0.502007	0.191525	-2.62111	0.00876435	0.0843595	chr1	165630861	165661796	ENSG00000143198	protein_coding	MGST3	ENSG00000143198	protein_coding
FBXW4	2044.25	0.288775	0.110237	2.61959	0.00880357	0.0845779	chr10	101610664	101695295	ENSG00000107829	protein_coding	FBXW4	ENSG00000107829	protein_coding
UACA	271.423	1.08977	0.416014	2.61955	0.00880462	0.0845779	chr15	70654554	70763593	ENSG00000137831	protein_coding	UACA	ENSG00000137831	protein_coding
POU2F3	190.491	1.56637	0.598098	2.61892	0.0088209	0.0846039	chr11	120236640	120319944	ENSG00000137709	protein_coding	POU2F3	ENSG00000137709	protein_coding
SAMD4B	2538.9	0.304353	0.116224	2.61867	0.0088272	0.0846062	chr19	39342396	39385710	ENSG00000179134	protein_coding	SAMD4B	ENSG00000179134	protein_coding
SMYD4	1148.3	0.288231	0.110076	2.61848	0.00883221	0.0846062	chr17	1779485	1830634	ENSG00000186532	protein_coding	SMYD4	ENSG00000186532	protein_coding
DIPK1A	1258.29	0.667581	0.255017	2.61779	0.00885009	0.08471	chr1	92832737	92961522	ENSG00000154511	protein_coding	FAM69A	ENSG00000154511	protein_coding
KIF20A	3180.21	-0.470897	0.179951	-2.6168	0.00887577	0.0847534	chr5	138178719	138187715	ENSG00000112984	protein_coding	KIF20A	ENSG00000112984	protein_coding
SLC39A7	4449.9	0.425876	0.162724	2.61716	0.00886638	0.0847534	chr6	33200445	33204439	ENSG00000112473	protein_coding	SLC39A7	ENSG00000112473	protein_coding
MCUB	2813.5	-0.448305	0.171371	-2.616	0.00889676	0.0849201	chr4	109560205	109688726	ENSG00000005059	protein_coding	CCDC109B	ENSG00000005059	protein_coding
FLAD1	1506.69	0.433266	0.165638	2.61574	0.00890344	0.0849501	chr1	154983338	154993111	ENSG00000160688	protein_coding	FLAD1	ENSG00000160688	protein_coding
CABLES2	1118.99	0.405608	0.155125	2.61471	0.00893026	0.085071	chr20	62388632	62407285	ENSG00000149679	protein_coding	CABLES2	ENSG00000149679	protein_coding
DMWD	1997.24	0.23993	0.0917615	2.61471	0.00893024	0.085071	chr19	45782947	45792802	ENSG00000185800	protein_coding	DMWD	ENSG00000185800	protein_coding
BBIP1	660.003	-0.329826	0.126159	-2.61438	0.00893903	0.0851208	chr10	110898730	110919274	ENSG00000214413	protein_coding	BBIP1	ENSG00000214413	protein_coding
RPS14	64470.7	-0.47028	0.180009	-2.61254	0.00898731	0.0854114	chr5	150443190	150449756	ENSG00000164587	protein_coding	RPS14	ENSG00000164587	protein_coding
PLSCR3	1635.68	0.339955	0.130156	2.6119	0.00900414	0.0855037	chr17	7389727	7394843	ENSG00000187838	protein_coding	TMEM256-PLSCR3	ENSG00000187838	protein_coding
GNA15	3464.47	-1.10372	0.422625	-2.61159	0.00901219	0.0855053	chr19	3136193	3163769	ENSG00000060558	protein_coding	GNA15	ENSG00000060558	protein_coding
TRIM52	556.096	0.411812	0.157692	2.61149	0.00901496	0.0855053	chr5	181254417	181261139	ENSG00000183718	protein_coding	TRIM52	ENSG00000183718	protein_coding
MUS81	1764.73	0.288472	0.11047	2.61132	0.00901939	0.0855135	chr11	65857126	65867653	ENSG00000172732	protein_coding	MUS81	ENSG00000172732	protein_coding
VIRMA	6995.96	-0.258865	0.0991434	-2.61102	0.00902725	0.0855542	chr8	94487693	94553529	ENSG00000164944	protein_coding	KIAA1429	ENSG00000164944	protein_coding
PCSK7	3031.3	0.4082	0.156379	2.61033	0.00904542	0.0856927	chr11	117204337	117232525	ENSG00000160613	protein_coding	PCSK7	ENSG00000160613	protein_coding
PDCD2	4952.47	-0.22491	0.0861676	-2.61015	0.00905027	0.0857049	chr6	170575295	170584692	ENSG00000071994	protein_coding	PDCD2	ENSG00000071994	protein_coding
DANT2	260.112	0.76096	0.29156	2.60997	0.00905515	0.0857173	chrX	115917271	115969089	ENSG00000235244	lncRNA	DANT2	ENSG00000235244	lincRNA
GOLIM4	2699.74	0.425094	0.16291	2.60937	0.00907088	0.0857649	chr3	168008677	168095975	ENSG00000173905	protein_coding	GOLIM4	ENSG00000173905	protein_coding
RBM43	563.738	0.449951	0.172428	2.6095	0.00906736	0.0857649	chr2	151247940	151261879	ENSG00000184898	protein_coding	RBM43	ENSG00000184898	protein_coding
ZNF500	552.063	0.379345	0.145425	2.60852	0.00909336	0.0859437	chr16	4748239	4767624	ENSG00000103199	protein_coding	ZNF500	ENSG00000103199	protein_coding
SNX27	1541.54	0.497172	0.1907	2.60709	0.00913162	0.0862375	chr1	151612065	151699091	ENSG00000143376	protein_coding	SNX27	ENSG00000143376	protein_coding
TMEM38B	1423.64	-0.474471	0.182034	-2.6065	0.00914736	0.0863523	chr9	105694544	105776612	ENSG00000095209	protein_coding	TMEM38B	ENSG00000095209	protein_coding
NECTIN1-DT	18.1047	-1.31171	0.503424	-2.60559	0.00917173	0.0865143	chr11	119729583	119739623	ENSG00000254854	lncRNA	CTD-2523D13.2	ENSG00000254854	antisense
DRAM2	7015.19	-0.575254	0.2209	-2.60413	0.0092107	0.0868043	chr1	111117333	111140216	ENSG00000156171	protein_coding	DRAM2	ENSG00000156171	protein_coding
CLTC	29849.7	-0.303646	0.116642	-2.60322	0.00923518	0.0869091	chr17	59619689	59696956	ENSG00000141367	protein_coding	CLTC	ENSG00000141367	protein_coding
METAP1	6025.34	-0.324556	0.124761	-2.60143	0.0092836	0.0872956	chr4	98995620	99062813	ENSG00000164024	protein_coding	METAP1	ENSG00000164024	protein_coding
TMEM183A	5394.75	-0.257117	0.0988556	-2.60094	0.00929692	0.0873525	chr1	203007386	203024848	ENSG00000163444	protein_coding	TMEM183A	ENSG00000163444	protein_coding
TMA16	2653.63	-0.32311	0.124317	-2.59907	0.00934761	0.087726	chr4	163494442	163520539	ENSG00000198498	protein_coding	TMA16	ENSG00000198498	protein_coding
ISCA1	2270.86	-0.278788	0.107309	-2.598	0.00937689	0.0879321	chr9	86264546	86282538	ENSG00000135070	protein_coding	ISCA1	ENSG00000135070	protein_coding
ATAD1	7566.13	-0.338148	0.130182	-2.59749	0.00939075	0.0879934	chr10	87751512	87841343	ENSG00000138138	protein_coding	ATAD1	ENSG00000138138	protein_coding
EFL1	3078.99	-0.30073	0.115774	-2.59756	0.00938885	0.0879934	chr15	82130230	82262763	ENSG00000140598	protein_coding	EFTUD1	ENSG00000140598	protein_coding
NOA1	3867.69	-0.397021	0.152914	-2.59636	0.00942171	0.0882491	chr4	56963370	56978823	ENSG00000084092	protein_coding	NOA1	ENSG00000084092	protein_coding
STK36	607.458	0.524585	0.20207	2.59605	0.00943018	0.0882884	chr2	218672026	218702716	ENSG00000163482	protein_coding	STK36	ENSG00000163482	protein_coding
CCDC6	6193.49	-0.429241	0.165374	-2.59558	0.00944318	0.088347	chr10	59788763	59906656	ENSG00000108091	protein_coding	CCDC6	ENSG00000108091	protein_coding
FOS	344.885	-1.41604	0.545777	-2.59453	0.00947197	0.0883756	chr14	75278774	75282230	ENSG00000170345	protein_coding	FOS	ENSG00000170345	protein_coding
ZBTB2	2582.07	-0.319177	0.123087	-2.59311	0.00951134	0.0885711	chr6	151364117	151391548	ENSG00000181472	protein_coding	ZBTB2	ENSG00000181472	protein_coding
LINC02604	270.437	0.709991	0.273881	2.59233	0.00953277	0.0886676	chr7	66902857	66906297	ENSG00000273142	lncRNA	RP11-458F8.4	ENSG00000273142	lincRNA
KLHL6	3081.43	1.00233	0.386743	2.59173	0.00954947	0.0887886	chr3	183487531	183555689	ENSG00000172578	protein_coding	KLHL6	ENSG00000172578	protein_coding
CDKN2AIP	1571.95	-0.349748	0.135012	-2.5905	0.00958364	0.0889344	chr4	183444591	183448198	ENSG00000168564	protein_coding	CDKN2AIP	ENSG00000168564	protein_coding
ANAPC16	7104.98	-0.302757	0.116878	-2.59036	0.00958764	0.0889372	chr10	72216000	72235860	ENSG00000166295	protein_coding	ANAPC16	ENSG00000166295	protein_coding
PIGA	1335.77	-0.372277	0.143727	-2.59017	0.00959284	0.088946	chrX	15319451	15335580	ENSG00000165195	protein_coding	PIGA	ENSG00000165195	protein_coding
FBXO43	217.808	-0.65367	0.252471	-2.58909	0.00962305	0.0891282	chr8	100133360	100145800	ENSG00000156509	protein_coding	FBXO43	ENSG00000156509	protein_coding
CBLN3	219.35	0.931756	0.359958	2.58851	0.00963917	0.0892013	chr14	24426532	24430954	ENSG00000139899	protein_coding	CBLN3	ENSG00000139899	protein_coding
PLAGL1	1325.69	-0.602103	0.232603	-2.58855	0.00963812	0.0892013	chr6	143940300	144064599	ENSG00000118495	protein_coding	PLAGL1	ENSG00000118495	protein_coding
MYL9	282.503	1.27002	0.491206	2.58551	0.0097235	0.0898854	chr20	36541484	36551447	ENSG00000101335	protein_coding	MYL9	ENSG00000101335	protein_coding
PRPS2	4972.33	-0.32426	0.12546	-2.58456	0.00975042	0.0899663	chrX	12791355	12824222	ENSG00000101911	protein_coding	PRPS2	ENSG00000101911	protein_coding
FRG1	3264.66	-0.22265	0.0861616	-2.5841	0.00976333	0.0899768	chr4	189940788	189963204	ENSG00000109536	protein_coding	FRG1	ENSG00000109536	protein_coding
MPZ	136.612	0.679063	0.262858	2.58339	0.00978354	0.090025	chr1	161304735	161309972	ENSG00000158887	protein_coding	MPZ	ENSG00000158887	protein_coding
SF3B6	5821.06	-0.252377	0.097691	-2.58342	0.00978249	0.090025	chr2	24067584	24076443	ENSG00000115128	protein_coding	SF3B6	ENSG00000115128	protein_coding
TRAF3IP3	3880.79	0.557822	0.215915	2.58353	0.0097796	0.090025	chr1	209756032	209782320	ENSG00000009790	protein_coding	TRAF3IP3	ENSG00000009790	protein_coding
NPIPB12	439.291	0.915834	0.354532	2.58322	0.00978837	0.0900351	chr16	29483642	29505999	ENSG00000169203	protein_coding	RP11-231C14.4	ENSG00000169203	protein_coding
TFPT	1194.08	0.413453	0.160093	2.58259	0.00980628	0.0900964	chr19	54107013	54115675	ENSG00000105619	protein_coding	TFPT	ENSG00000105619	protein_coding
H2AC12	40.1769	-1.36206	0.527505	-2.58208	0.00982056	0.0901931	chr6	27147129	27147515	ENSG00000274997	protein_coding	HIST1H2AH	ENSG00000274997	protein_coding
DCLRE1B	1152.04	-0.381701	0.147866	-2.5814	0.00983999	0.090337	chr1	113905141	113914086	ENSG00000118655	protein_coding	DCLRE1B	ENSG00000118655	protein_coding
CES2	2488.01	0.323098	0.125176	2.58115	0.00984705	0.0903557	chr16	66934444	66945096	ENSG00000172831	protein_coding	CES2	ENSG00000172831	protein_coding
ZNF22	3669.55	-0.363004	0.140655	-2.5808	0.00985705	0.0903557	chr10	45000475	45005326	ENSG00000165512	protein_coding	ZNF22	ENSG00000165512	protein_coding
MAN2B1	10407.5	0.339162	0.131481	2.57956	0.00989277	0.090614	chr19	12646511	12666742	ENSG00000104774	protein_coding	MAN2B1	ENSG00000104774	protein_coding
MRPS18C	1899.03	-0.418843	0.1624	-2.57909	0.00990619	0.0906679	chr4	83455932	83469735	ENSG00000163319	protein_coding	MRPS18C	ENSG00000163319	protein_coding
ITM2A	3156.9	-0.832398	0.323044	-2.57674	0.00997375	0.0912168	chrX	79360384	79367667	ENSG00000078596	protein_coding	ITM2A	ENSG00000078596	protein_coding
ZNF506	1245.77	-0.74948	0.291024	-2.57532	0.0100147	0.0914522	chr19	19785839	19821751	ENSG00000081665	protein_coding	ZNF506	ENSG00000081665	protein_coding
MCMBP	7255.89	-0.278776	0.108275	-2.57469	0.0100329	0.0915831	chr10	119829404	119892556	ENSG00000197771	protein_coding	MCMBP	ENSG00000197771	protein_coding
TBCK	1432.3	-0.4588	0.178218	-2.57438	0.0100421	0.0915982	chr4	106041599	106321495	ENSG00000145348	protein_coding	TBCK	ENSG00000145348	protein_coding
ATP23	749.602	-0.456606	0.177424	-2.57353	0.0100668	0.0917534	chr12	57941541	57957269	ENSG00000166896	protein_coding	XRCC6BP1	ENSG00000166896	protein_coding
USP28	3671.01	-0.314727	0.122366	-2.57202	0.0101108	0.0919987	chr11	113797874	113875570	ENSG00000048028	protein_coding	USP28	ENSG00000048028	protein_coding
SREBF2-AS1	193.807	0.476099	0.185134	2.57164	0.0101217	0.0920448	chr22	41831215	41834665	ENSG00000184068	lncRNA	RP5-821D11.7	ENSG00000184068	antisense
CREB1	4559.41	-0.291831	0.113505	-2.57109	0.0101378	0.0920514	chr2	207529737	207603431	ENSG00000118260	protein_coding	CREB1	ENSG00000118260	protein_coding
DENND11	9189.97	-0.46531	0.180959	-2.57135	0.0101303	0.0920514	chr7	141656728	141702153	ENSG00000257093	protein_coding	KIAA1147	ENSG00000257093	protein_coding
RBFA	1535.35	-0.270843	0.105335	-2.57126	0.0101329	0.0920514	chr18	80034358	80046397	ENSG00000101546	protein_coding	RBFA	ENSG00000101546	protein_coding
XPC-AS1	25.3193	1.30574	0.508022	2.57024	0.0101629	0.0922446	chr3	14144637	14165978	ENSG00000228242	lncRNA	AC093495.4	ENSG00000228242	antisense
CFAP57	611.677	0.826061	0.321451	2.56978	0.0101762	0.0923309	chr1	43172149	43254358	ENSG00000243710	protein_coding	CFAP57	ENSG00000243710	protein_coding
RCHY1	1796.99	-0.292379	0.113784	-2.56961	0.0101814	0.0923429	chr4	75479037	75514764	ENSG00000163743	protein_coding	RCHY1	ENSG00000163743	protein_coding
SPEN	8236.93	0.443946	0.172795	2.56921	0.0101932	0.0923978	chr1	15847864	15940460	ENSG00000065526	protein_coding	SPEN	ENSG00000065526	protein_coding
LBR	10719.3	-0.421298	0.164004	-2.56882	0.0102046	0.0924486	chr1	225401502	225428925	ENSG00000143815	protein_coding	LBR	ENSG00000143815	protein_coding
ATN1	4663.8	0.381902	0.148737	2.56764	0.0102395	0.09266	chr12	6924463	6942321	ENSG00000111676	protein_coding	ATN1	ENSG00000111676	protein_coding
ZDHHC4	1590.62	-0.386268	0.150468	-2.56711	0.010255	0.0926959	chr7	6577434	6589374	ENSG00000136247	protein_coding	ZDHHC4	ENSG00000136247	protein_coding
CLPTM1	3878.98	0.264469	0.103065	2.56605	0.0102863	0.0928545	chr19	44954585	44993341	ENSG00000104853	protein_coding	CLPTM1	ENSG00000104853	protein_coding
MRE11	3250.69	-0.265298	0.103384	-2.56614	0.0102839	0.0928545	chr11	94415578	94493908	ENSG00000020922	protein_coding	MRE11A	ENSG00000020922	protein_coding
RRAGA	2743.95	-0.229296	0.0893594	-2.566	0.010288	0.0928545	chr9	19049395	19050983	ENSG00000155876	protein_coding	RRAGA	ENSG00000155876	protein_coding
MLLT1	4273.68	0.269387	0.10502	2.56509	0.0103149	0.0930625	chr19	6210379	6279948	ENSG00000130382	protein_coding	MLLT1	ENSG00000130382	protein_coding
RAB29	2251.15	0.475511	0.185472	2.56379	0.0103536	0.0932716	chr1	205767986	205775460	ENSG00000117280	protein_coding	RAB29	ENSG00000117280	protein_coding
CSRP1	3688.37	0.342595	0.133742	2.56162	0.0104186	0.0937169	chr1	201483530	201509456	ENSG00000159176	protein_coding	CSRP1	ENSG00000159176	protein_coding
FCF1	2384.11	-0.253996	0.0991599	-2.56148	0.0104227	0.0937182	chr14	74713144	74738620	ENSG00000119616	protein_coding	FCF1	ENSG00000119616	protein_coding
LINC01410	189.44	0.522474	0.204059	2.56041	0.0104549	0.0939383	chr9	62801461	62813486	ENSG00000238113	lncRNA	LINC01410	ENSG00000238113	lincRNA
PIP5K1C	3425.98	0.594468	0.232167	2.56052	0.0104517	0.0939383	chr19	3630183	3700479	ENSG00000186111	protein_coding	PIP5K1C	ENSG00000186111	protein_coding
NSMCE1	2773.82	-0.312893	0.12222	-2.56008	0.0104648	0.0939568	chr16	27224991	27268794	ENSG00000169189	protein_coding	NSMCE1	ENSG00000169189	protein_coding
SLC35F6	645.889	0.39711	0.155112	2.56015	0.0104626	0.0939568	chr2	26764284	26781231	ENSG00000213699	protein_coding	SLC35F6	ENSG00000213699	protein_coding
A1BG-AS1	260.89	0.421857	0.164801	2.5598	0.0104732	0.0939967	chr19	58347751	58355183	ENSG00000268895	lncRNA	A1BG-AS1	ENSG00000268895	antisense
RPA2	5837.63	-0.196251	0.0766922	-2.55894	0.0104992	0.0941252	chr1	27891524	27914746	ENSG00000117748	protein_coding	RPA2	ENSG00000117748	protein_coding
SNHG3	1189.74	0.546677	0.213682	2.55837	0.0105165	0.0942098	chr1	28505980	28510892	ENSG00000242125	lncRNA	SNHG3	ENSG00000242125	sense_intronic
ORMDL3	4984.72	0.471371	0.184345	2.557	0.0105579	0.0945102	chr17	39921041	39927601	ENSG00000172057	protein_coding	ORMDL3	ENSG00000172057	protein_coding
RAD52	361.203	0.564846	0.220934	2.55663	0.010569	0.0945393	chr12	912077	990053	ENSG00000002016	protein_coding	RAD52	ENSG00000002016	protein_coding
ENC1	1777.04	0.959777	0.375455	2.5563	0.0105791	0.0945946	chr5	74627406	74641424	ENSG00000171617	protein_coding	ENC1	ENSG00000171617	protein_coding
TMEM184B	1517.26	0.607408	0.237633	2.55608	0.0105859	0.0946196	chr22	38219291	38273034	ENSG00000198792	protein_coding	TMEM184B	ENSG00000198792	protein_coding
HMGN4	5829.76	-0.23993	0.0938908	-2.55541	0.0106062	0.0947663	chr6	26538405	26546254	ENSG00000182952	protein_coding	HMGN4	ENSG00000182952	protein_coding
ZNF142	1459.72	0.387266	0.151565	2.55513	0.0106149	0.094809	chr2	218637916	218659655	ENSG00000115568	protein_coding	ZNF142	ENSG00000115568	protein_coding
TTLL1	235.125	0.502599	0.196727	2.55481	0.0106246	0.0948517	chr22	43039644	43089428	ENSG00000100271	protein_coding	TTLL1	ENSG00000100271	protein_coding
ARPC5L	4931.97	0.315424	0.123495	2.55414	0.0106452	0.0949379	chr9	124862130	124877733	ENSG00000136950	protein_coding	ARPC5L	ENSG00000136950	protein_coding
TEPSIN	437.991	0.34874	0.136571	2.55355	0.010663	0.0949912	chr17	81228277	81239091	ENSG00000167302	protein_coding	ENTHD2	ENSG00000167302	protein_coding
MTA2	11101.3	0.304305	0.119179	2.55334	0.0106696	0.0950146	chr11	62593214	62601840	ENSG00000149480	protein_coding	MTA2	ENSG00000149480	protein_coding
EIF4H	32238.8	-0.183629	0.0719271	-2.55299	0.0106802	0.0950741	chr7	74174245	74197101	ENSG00000106682	protein_coding	EIF4H	ENSG00000106682	protein_coding
ARHGAP11A	6471.45	-0.286955	0.112453	-2.55178	0.0107173	0.095182	chr15	32615144	32639949	ENSG00000198826	protein_coding	ARHGAP11A	ENSG00000198826	protein_coding
BNIP3L	15562.4	-0.545697	0.213867	-2.55157	0.010724	0.095182	chr8	26382898	26505636	ENSG00000104765	protein_coding	BNIP3L	ENSG00000104765	protein_coding
H3C13	29.3145	-1.40112	0.549089	-2.55173	0.0107191	0.095182	chr1	149813271	149813681	ENSG00000183598	protein_coding	HIST2H3D	ENSG00000183598	protein_coding
TOR1AIP2	2375.19	0.270637	0.10605	2.55198	0.0107114	0.095182	chr1	179839967	179877803	ENSG00000169905	protein_coding	TOR1AIP2	ENSG00000169905	protein_coding
UBE2E1-AS1	83.8005	-0.776229	0.304202	-2.55169	0.0107201	0.095182	chr3	23804024	23806905	ENSG00000223791	lncRNA	UBE2E1-AS1	ENSG00000223791	antisense
DNASE1L1	1020.99	-0.752513	0.295007	-2.55083	0.0107467	0.0953134	chrX	154401238	154412112	ENSG00000013563	protein_coding	DNASE1L1	ENSG00000013563	protein_coding
CAPN10	649.395	0.304682	0.119579	2.54796	0.0108356	0.0956431	chr2	240586716	240617705	ENSG00000142330	protein_coding	CAPN10	ENSG00000142330	protein_coding
CCT6B	206.088	0.608572	0.23874	2.5491	0.0108001	0.0956431	chr17	34927859	34981078	ENSG00000132141	protein_coding	CCT6B	ENSG00000132141	protein_coding
DENND4B	4992.85	0.200522	0.0786986	2.54797	0.0108351	0.0956431	chr1	153929501	153946696	ENSG00000198837	protein_coding	DENND4B	ENSG00000198837	protein_coding
ENO1	240452	-0.388148	0.152292	-2.5487	0.0108125	0.0956431	chr1	8861002	8879249	ENSG00000074800	protein_coding	ENO1	ENSG00000074800	protein_coding
RPE	2903.24	-0.290259	0.113918	-2.54796	0.0108354	0.0956431	chr2	210002565	210022259	ENSG00000197713	protein_coding	RPE	ENSG00000197713	protein_coding
RPL35A	34115.6	-0.357175	0.140149	-2.54854	0.0108175	0.0956431	chr3	197949987	197956610	ENSG00000182899	protein_coding	RPL35A	ENSG00000182899	protein_coding
ATP6AP1	3268.86	0.335204	0.131725	2.54472	0.0109366	0.0963572	chrX	154428632	154436516	ENSG00000071553	protein_coding	ATP6AP1	ENSG00000071553	protein_coding
GALNT2	9329.77	-0.550624	0.216552	-2.54269	0.0110004	0.0968563	chr1	230057990	230282124	ENSG00000143641	protein_coding	GALNT2	ENSG00000143641	protein_coding
SUCLG2	5638.1	-0.379544	0.14927	-2.54266	0.0110013	0.0968563	chr3	67360460	67654614	ENSG00000172340	protein_coding	SUCLG2	ENSG00000172340	protein_coding
ACBD6	3297.02	-0.31508	0.124001	-2.54094	0.0110554	0.097262	chr1	180269653	180502954	ENSG00000230124	protein_coding	ACBD6	ENSG00000230124	protein_coding
INCA1	116.351	0.497042	0.195656	2.54039	0.011073	0.0972707	chr17	4988130	4997610	ENSG00000196388	protein_coding	INCA1	ENSG00000196388	protein_coding
RPL19	115234	-0.323027	0.127163	-2.54027	0.0110767	0.0972707	chr17	39200283	39204727	ENSG00000108298	protein_coding	RPL19	ENSG00000108298	protein_coding
ZNF610	193.385	-0.877633	0.345479	-2.54033	0.0110746	0.0972707	chr19	52336245	52367778	ENSG00000167554	protein_coding	ZNF610	ENSG00000167554	protein_coding
DTL	5325.03	-0.425856	0.167682	-2.53967	0.0110957	0.0973672	chr1	212035553	212107400	ENSG00000143476	protein_coding	DTL	ENSG00000143476	protein_coding
ZNF184	981.74	-0.383747	0.151109	-2.53953	0.0111	0.097369	chr6	27450743	27473118	ENSG00000096654	protein_coding	ZNF184	ENSG00000096654	protein_coding
BSPRY	438.276	-0.87093	0.343211	-2.53759	0.0111618	0.0976616	chr9	113349541	113371233	ENSG00000119411	protein_coding	BSPRY	ENSG00000119411	protein_coding
RAB20	1132.05	-1.00499	0.396019	-2.53775	0.0111569	0.0976616	chr13	110523066	110561733	ENSG00000139832	protein_coding	RAB20	ENSG00000139832	protein_coding
RPL24	44259.2	-0.376188	0.14824	-2.5377	0.0111583	0.0976616	chr3	101681091	101686782	ENSG00000114391	protein_coding	RPL24	ENSG00000114391	protein_coding
CGRRF1	627.048	-0.335324	0.132173	-2.53701	0.0111805	0.09779	chr14	54509812	54539309	ENSG00000100532	protein_coding	CGRRF1	ENSG00000100532	protein_coding
ARFGAP1	2570.52	0.282751	0.111468	2.53662	0.0111928	0.0978306	chr20	63272785	63289793	ENSG00000101199	protein_coding	ARFGAP1	ENSG00000101199	protein_coding
RBM6	4416.05	0.407978	0.160912	2.53542	0.0112313	0.0979532	chr3	49940007	50100045	ENSG00000004534	protein_coding	RBM6	ENSG00000004534	protein_coding
VMP1	4073.32	-0.215828	0.0851226	-2.5355	0.0112287	0.0979532	chr17	59707192	59842255	ENSG00000062716	protein_coding	VMP1	ENSG00000062716	protein_coding
DSN1	1508.31	-0.276369	0.109024	-2.53494	0.0112467	0.0979763	chr20	36751791	36773818	ENSG00000149636	protein_coding	DSN1	ENSG00000149636	protein_coding
LYPLAL1	1431.75	-0.368871	0.145511	-2.53501	0.0112443	0.0979763	chr1	219173844	219212865	ENSG00000143353	protein_coding	LYPLAL1	ENSG00000143353	protein_coding
PIK3R5-DT	94.2547	-0.614728	0.242487	-2.53509	0.0112417	0.0979763	chr17	8965896	8967070	ENSG00000266389	lncRNA	CTB-41I6.1	ENSG00000266389	lincRNA
MS4A7	366.189	-1.17943	0.465887	-2.53158	0.0113551	0.0986707	chr11	60378482	60395951	ENSG00000166927	protein_coding	MS4A7	ENSG00000166927	protein_coding
LINC01320	205.987	0.978014	0.386536	2.5302	0.0113996	0.0989144	chr2	34677555	34738231	ENSG00000228262	lncRNA	LINC01320	ENSG00000228262	lincRNA
CLK2	2331.17	0.306014	0.120977	2.52951	0.0114221	0.0990022	chr1	155262868	155278491	ENSG00000176444	protein_coding	CLK2	ENSG00000176444	protein_coding
FAM102B	1369.01	-0.788641	0.31176	-2.52964	0.0114181	0.0990022	chr1	108560089	108644900	ENSG00000162636	protein_coding	FAM102B	ENSG00000162636	protein_coding
RSL1D1	25472.8	-0.277501	0.109717	-2.52925	0.0114308	0.0990065	chr16	11833850	11851585	ENSG00000171490	protein_coding	RSL1D1	ENSG00000171490	protein_coding
XYLT2	1061.5	0.45893	0.181526	2.52818	0.0114655	0.0992712	chr17	50346092	50363138	ENSG00000015532	protein_coding	XYLT2	ENSG00000015532	protein_coding
CNIH4	1320.37	-0.309856	0.122634	-2.52667	0.0115148	0.0996268	chr1	224356850	224379459	ENSG00000143771	protein_coding	CNIH4	ENSG00000143771	protein_coding
TMEM129	1138.52	0.308392	0.122066	2.52645	0.0115222	0.0996548	chr4	1715952	1721358	ENSG00000168936	protein_coding	TMEM129	ENSG00000168936	protein_coding
BEND5	125.364	-2.0361	0.80609	-2.52589	0.0115404	0.0996686	chr1	48727523	48776969	ENSG00000162373	protein_coding	BEND5	ENSG00000162373	protein_coding
FYN	2101.52	1.39559	0.552511	2.5259	0.0115403	0.0996686	chr6	111660332	111873452	ENSG00000010810	protein_coding	FYN	ENSG00000010810	protein_coding
PRKAR1B-AS1	849.664	-0.835331	0.33067	-2.52618	0.0115311	0.0996686	chr7	603185	608482	ENSG00000237181	lncRNA	AC147651.4	ENSG00000237181	antisense
UBE2V2	4023.94	-0.315545	0.124918	-2.52602	0.0115364	0.0996686	chr8	48008400	48064708	ENSG00000169139	protein_coding	UBE2V2	ENSG00000169139	protein_coding
NDRG1	1474.79	1.56916	0.621671	2.5241	0.0115994	0.099963	chr8	133237171	133302022	ENSG00000104419	protein_coding	NDRG1	ENSG00000104419	protein_coding
MRPS30	3700.11	-0.282938	0.112238	-2.52088	0.0117061	0.100522	chr5	44808925	44820428	ENSG00000112996	protein_coding	MRPS30	ENSG00000112996	protein_coding
ZNF350	643.137	-0.398111	0.157918	-2.52099	0.0117025	0.100522	chr19	51964343	51986856	ENSG00000256683	protein_coding	ZNF350	ENSG00000256683	protein_coding
SCPEP1	3838.88	0.506265	0.20092	2.51973	0.0117443	0.100742	chr17	56978105	57006768	ENSG00000121064	protein_coding	SCPEP1	ENSG00000121064	protein_coding
ATP5MJ	3108	-0.236929	0.0940563	-2.51901	0.0117686	0.100915	chr14	103912288	103928269	ENSG00000156411	protein_coding	C14orf2	ENSG00000156411	protein_coding
CTSO	1075.2	0.615043	0.244265	2.51793	0.0118046	0.101187	chr4	155924118	155953917	ENSG00000256043	protein_coding	CTSO	ENSG00000256043	protein_coding
DPAGT1	1542.41	0.410974	0.163275	2.51706	0.0118338	0.101373	chr11	119096503	119108331	ENSG00000172269	protein_coding	DPAGT1	ENSG00000172269	protein_coding
GGH	2106.13	-0.351071	0.139478	-2.51704	0.0118347	0.101373	chr8	63015079	63039171	ENSG00000137563	protein_coding	GGH	ENSG00000137563	protein_coding
OGFRL1	1372.93	-0.595852	0.236761	-2.51668	0.0118467	0.101439	chr6	71288803	71308950	ENSG00000119900	protein_coding	OGFRL1	ENSG00000119900	protein_coding
OGFOD2	477.981	0.485963	0.193134	2.5162	0.0118629	0.101527	chr12	122974580	122980043	ENSG00000111325	protein_coding	OGFOD2	ENSG00000111325	protein_coding
SLC16A10	664.996	0.994357	0.395259	2.51571	0.0118793	0.10161	chr6	111087503	111231194	ENSG00000112394	protein_coding	SLC16A10	ENSG00000112394	protein_coding
TMEM63A	1047.87	0.370626	0.147365	2.51502	0.0119026	0.101773	chr1	225845536	225882369	ENSG00000196187	protein_coding	TMEM63A	ENSG00000196187	protein_coding
COIL	2055	-0.175591	0.0698231	-2.5148	0.0119101	0.101799	chr17	56938187	56961054	ENSG00000121058	protein_coding	COIL	ENSG00000121058	protein_coding
SNX25	11512.2	-0.393032	0.156299	-2.51461	0.0119164	0.101799	chr4	185204237	185370185	ENSG00000109762	protein_coding	SNX25	ENSG00000109762	protein_coding
ECD	4494.05	-0.205645	0.0817928	-2.51422	0.0119296	0.101835	chr10	73130155	73169055	ENSG00000122882	protein_coding	ECD	ENSG00000122882	protein_coding
FBL	11977.6	-0.347831	0.138364	-2.51388	0.011941	0.101848	chr19	39834458	39846414	ENSG00000105202	protein_coding	FBL	ENSG00000105202	protein_coding
CD83	7931.67	-0.767177	0.305235	-2.5134	0.0119574	0.101864	chr6	14117256	14136918	ENSG00000112149	protein_coding	CD83	ENSG00000112149	protein_coding
EBLN3P	8345.49	-0.306295	0.121855	-2.5136	0.0119507	0.101864	chr9	37079857	37090507	ENSG00000281649	lncRNA	EBLN3	ENSG00000281649	lincRNA
TMEM14C	3184.67	-0.31676	0.126038	-2.5132	0.011964	0.101864	chr6	10722915	10731129	ENSG00000111843	protein_coding	TMEM14C	ENSG00000111843	protein_coding
TMEM181	1023.03	0.406496	0.161771	2.51279	0.011978	0.101911	chr6	158536436	158635428	ENSG00000146433	protein_coding	TMEM181	ENSG00000146433	protein_coding
SUV39H2	2170.39	-0.335185	0.133467	-2.51137	0.0120265	0.102215	chr10	14878820	14904315	ENSG00000152455	protein_coding	SUV39H2	ENSG00000152455	protein_coding
EIF4G1	25858.5	0.431685	0.171934	2.51076	0.0120471	0.102293	chr3	184314495	184335358	ENSG00000114867	protein_coding	EIF4G1	ENSG00000114867	protein_coding
MRPL53	2283.64	-0.528864	0.210642	-2.51072	0.0120484	0.102293	chr2	74471958	74473322	ENSG00000204822	protein_coding	MRPL53	ENSG00000204822	protein_coding
TECPR1	1286.26	0.708943	0.282458	2.50991	0.0120762	0.102492	chr7	98214624	98252251	ENSG00000205356	protein_coding	TECPR1	ENSG00000205356	protein_coding
SREBF2	24359.5	-0.329024	0.131105	-2.50962	0.0120862	0.102512	chr22	41833079	41907308	ENSG00000198911	protein_coding	SREBF2	ENSG00000198911	protein_coding
CDKL1	253.799	0.371874	0.148214	2.50903	0.0121065	0.102568	chr14	50329404	50416461	ENSG00000100490	protein_coding	CDKL1	ENSG00000100490	protein_coding
GGA3	4324.61	0.270526	0.107852	2.50832	0.0121306	0.102737	chr17	75236599	75262363	ENSG00000125447	protein_coding	GGA3	ENSG00000125447	protein_coding
ZNF594	446.238	0.623325	0.248539	2.50796	0.0121431	0.10277	chr17	5179536	5191883	ENSG00000180626	protein_coding	ZNF594	ENSG00000180626	protein_coding
FLNA	32110.8	0.532018	0.212207	2.50708	0.0121734	0.10299	chrX	154348524	154374638	ENSG00000196924	protein_coding	FLNA	ENSG00000196924	protein_coding
VLDLR	1369.28	-0.927321	0.369909	-2.50689	0.0121798	0.103008	chr9	2621834	2660053	ENSG00000147852	protein_coding	VLDLR	ENSG00000147852	protein_coding
IGBP1	6545.69	-0.458915	0.183127	-2.50599	0.0122107	0.103107	chrX	70133449	70166324	ENSG00000089289	protein_coding	IGBP1	ENSG00000089289	protein_coding
PNKP	1210.15	0.282983	0.112913	2.50621	0.0122032	0.103107	chr19	49861204	49878351	ENSG00000039650	protein_coding	PNKP	ENSG00000039650	protein_coding
TADA2A	1418.36	0.34914	0.139309	2.50622	0.012203	0.103107	chr17	37406874	37479730	ENSG00000276234	protein_coding	TADA2A	ENSG00000276234	protein_coding
ZYG11A	419.542	1.21151	0.483439	2.50603	0.0122096	0.103107	chr1	52842511	52894998	ENSG00000203995	protein_coding	ZYG11A	ENSG00000203995	protein_coding
SMARCC1	17502.6	-0.261546	0.104382	-2.50566	0.0122223	0.10315	chr3	47585272	47782106	ENSG00000173473	protein_coding	SMARCC1	ENSG00000173473	protein_coding
ARHGAP18	4893.84	-0.689905	0.275399	-2.50511	0.0122412	0.103202	chr6	129576132	129710225	ENSG00000146376	protein_coding	ARHGAP18	ENSG00000146376	protein_coding
CSF1	3565.64	0.812968	0.324613	2.50442	0.0122652	0.103317	chr1	109910242	109930992	ENSG00000184371	protein_coding	CSF1	ENSG00000184371	protein_coding
ANKRD11	6143.56	0.30078	0.120135	2.50369	0.0122906	0.103329	chr16	89267627	89490561	ENSG00000167522	protein_coding	ANKRD11	ENSG00000167522	protein_coding
PEG10	4299.18	-1.2012	0.47977	-2.50371	0.01229	0.103329	chr7	94656325	94669695	ENSG00000242265	protein_coding	PEG10	ENSG00000242265	protein_coding
PRMT6	1580.78	-0.424022	0.16948	-2.50189	0.0123531	0.103671	chr1	107056679	107059294	ENSG00000198890	protein_coding	PRMT6	ENSG00000198890	protein_coding
HESX1	76.3887	-0.699352	0.279554	-2.50167	0.012361	0.103701	chr3	57197843	57226521	ENSG00000163666	protein_coding	HESX1	ENSG00000163666	protein_coding
ARHGAP5	2664.71	0.627324	0.250903	2.50026	0.0124102	0.104041	chr14	32076114	32159728	ENSG00000100852	protein_coding	ARHGAP5	ENSG00000100852	protein_coding
MTRFR	1393.18	-0.280753	0.112315	-2.4997	0.01243	0.104167	chr12	123232916	123257959	ENSG00000130921	protein_coding	C12orf65	ENSG00000130921	protein_coding
LNX1	358.378	0.771753	0.308916	2.49827	0.0124803	0.104374	chr4	53459301	53701405	ENSG00000072201	protein_coding	LNX1	ENSG00000072201	protein_coding
TXNDC15	2157.04	0.410001	0.164108	2.49836	0.0124768	0.104374	chr5	134873803	134901525	ENSG00000113621	protein_coding	TXNDC15	ENSG00000113621	protein_coding
TMEM230	5976.2	-0.280348	0.112314	-2.4961	0.0125566	0.104903	chr20	5068232	5113103	ENSG00000089063	protein_coding	TMEM230	ENSG00000089063	protein_coding
CROT	713.926	0.555866	0.222719	2.49582	0.0125667	0.104938	chr7	87345681	87399795	ENSG00000005469	protein_coding	CROT	ENSG00000005469	protein_coding
SCYL1	4511.55	0.31542	0.126402	2.49537	0.0125826	0.104938	chr11	65525077	65538704	ENSG00000142186	protein_coding	SCYL1	ENSG00000142186	protein_coding
CDC14A	742	-0.593599	0.23797	-2.49442	0.0126162	0.105072	chr1	100345025	100520277	ENSG00000079335	protein_coding	CDC14A	ENSG00000079335	protein_coding
RAB3GAP1	6053.42	-0.293783	0.117762	-2.49471	0.0126059	0.105072	chr2	135052265	135176394	ENSG00000115839	protein_coding	RAB3GAP1	ENSG00000115839	protein_coding
CORO1C	20474.9	-0.263369	0.105611	-2.49377	0.0126394	0.105193	chr12	108645109	108731596	ENSG00000110880	protein_coding	CORO1C	ENSG00000110880	protein_coding
AP5Z1	1841.46	0.289428	0.116087	2.4932	0.0126598	0.105259	chr7	4775622	4794312	ENSG00000242802	protein_coding	AP5Z1	ENSG00000242802	protein_coding
ZNF141	1491.54	-0.433779	0.173986	-2.49318	0.0126605	0.105259	chr4	337814	384864	ENSG00000131127	protein_coding	ZNF141	ENSG00000131127	protein_coding
FAM8A1	931.096	-0.345716	0.138673	-2.49303	0.012666	0.105268	chr6	17600355	17611719	ENSG00000137414	protein_coding	FAM8A1	ENSG00000137414	protein_coding
ANP32E	15784.7	-0.24798	0.099481	-2.49273	0.0126764	0.105268	chr1	150218417	150236156	ENSG00000143401	protein_coding	ANP32E	ENSG00000143401	protein_coding
MIDEAS	6870.77	0.448849	0.180077	2.49253	0.0126835	0.105268	chr14	73715122	73790285	ENSG00000156030	protein_coding	ELMSAN1	ENSG00000156030	protein_coding
NAAA	495.93	0.782343	0.313854	2.4927	0.0126776	0.105268	chr4	75913657	75941051	ENSG00000138744	protein_coding	NAAA	ENSG00000138744	protein_coding
ZNF211	708.709	-0.381691	0.153176	-2.49184	0.0127082	0.105401	chr19	57630395	57642779	ENSG00000121417	protein_coding	ZNF211	ENSG00000121417	protein_coding
BOD1	1726.52	-0.330714	0.132771	-2.49086	0.0127436	0.105408	chr5	173607514	173616660	ENSG00000145919	protein_coding	BOD1	ENSG00000145919	protein_coding
ETFA	10894	-0.191897	0.0770247	-2.49136	0.0127254	0.105408	chr15	76215355	76311472	ENSG00000140374	protein_coding	ETFA	ENSG00000140374	protein_coding
ISY1	3622.22	-0.281412	0.112962	-2.49121	0.0127308	0.105408	chr3	129127415	129161293	ENSG00000240682	protein_coding	ISY1	ENSG00000240682	protein_coding
MCPH1	2912.03	-0.40109	0.160983	-2.4915	0.0127204	0.105408	chr8	6406592	6648504	ENSG00000147316	protein_coding	MCPH1	ENSG00000147316	protein_coding
MKLN1	5544.97	-0.28903	0.116037	-2.49084	0.0127442	0.105408	chr7	131110096	131496636	ENSG00000128585	protein_coding	MKLN1	ENSG00000128585	protein_coding
ZNF526	921.054	0.301066	0.120882	2.49058	0.0127536	0.10545	chr19	42220271	42228201	ENSG00000167625	protein_coding	ZNF526	ENSG00000167625	protein_coding
BCL2A1	8862.65	-0.531159	0.213362	-2.48947	0.0127932	0.105596	chr15	79960889	79971446	ENSG00000140379	protein_coding	BCL2A1	ENSG00000140379	protein_coding
HNRNPA1L3	1408.07	-0.498766	0.200328	-2.48974	0.0127836	0.105596	chr16	51645756	51647132	ENSG00000224578	protein_coding	HNRNPA1P48	ENSG00000224578	transcribed_processed_pseudogene
RAB33A	1210.38	-0.533132	0.214144	-2.4896	0.0127886	0.105596	chrX	130171649	130184870	ENSG00000134594	protein_coding	RAB33A	ENSG00000134594	protein_coding
RGS3	3277.13	0.441122	0.177178	2.48971	0.0127848	0.105596	chr9	113444731	113597743	ENSG00000138835	protein_coding	RGS3	ENSG00000138835	protein_coding
SPARC	3027.25	-0.901998	0.362315	-2.48954	0.0127908	0.105596	chr5	151661096	151687165	ENSG00000113140	protein_coding	SPARC	ENSG00000113140	protein_coding
ECHDC2	477.555	0.68913	0.277186	2.48617	0.0129128	0.106254	chr1	52895910	52927212	ENSG00000121310	protein_coding	ECHDC2	ENSG00000121310	protein_coding
TAF11	2467.86	-0.28997	0.11663	-2.48623	0.0129105	0.106254	chr6	34877778	34888089	ENSG00000064995	protein_coding	TAF11	ENSG00000064995	protein_coding
LYRM7	2486.23	-0.491443	0.1977	-2.4858	0.0129262	0.106314	chr5	131170810	131205426	ENSG00000186687	protein_coding	LYRM7	ENSG00000186687	protein_coding
RPL3	224790	-0.363093	0.146102	-2.4852	0.0129478	0.106411	chr22	39312882	39320389	ENSG00000100316	protein_coding	RPL3	ENSG00000100316	protein_coding
SLC5A6	2612.11	0.544462	0.219107	2.48492	0.0129582	0.106411	chr2	27199587	27212958	ENSG00000138074	protein_coding	SLC5A6	ENSG00000138074	protein_coding
SPTLC1	3415.66	-0.190502	0.0766607	-2.485	0.0129552	0.106411	chr9	92031999	92115384	ENSG00000090054	protein_coding	SPTLC1	ENSG00000090054	protein_coding
PIFO	131.132	0.850757	0.342394	2.48473	0.012965	0.106429	chr1	111346288	111353013	ENSG00000173947	protein_coding	PIFO	ENSG00000173947	protein_coding
AFTPH	10111.9	-0.24392	0.0982018	-2.48386	0.0129966	0.106543	chr2	64524305	64593005	ENSG00000119844	protein_coding	AFTPH	ENSG00000119844	protein_coding
ZCCHC3	2879.55	-0.242088	0.0974886	-2.48324	0.0130192	0.106655	chr20	296968	300321	ENSG00000247315	protein_coding	ZCCHC3	ENSG00000247315	protein_coding
SYNJ2BP	1254.96	0.499263	0.201127	2.48232	0.0130529	0.106822	chr14	70366496	70417061	ENSG00000213463	protein_coding	SYNJ2BP	ENSG00000213463	protein_coding
TMTC4	451.602	0.493345	0.198753	2.4822	0.0130575	0.106824	chr13	100603927	100675093	ENSG00000125247	protein_coding	TMTC4	ENSG00000125247	protein_coding
ZNF738	481.614	-0.379378	0.152928	-2.48076	0.0131101	0.107144	chr19	21358930	21379302	ENSG00000172687	protein_coding	ZNF738	ENSG00000172687	protein_coding
MAST3	2387.2	0.498727	0.201143	2.47946	0.013158	0.107426	chr19	18097793	18151692	ENSG00000099308	protein_coding	MAST3	ENSG00000099308	protein_coding
SELENOM	295.306	1.02109	0.411862	2.4792	0.0131676	0.107468	chr22	31104772	31120069	ENSG00000198832	protein_coding	SELM	ENSG00000198832	protein_coding
EIF4G3	6771.5	0.394468	0.15915	2.47859	0.0131904	0.107613	chr1	20806292	21176888	ENSG00000075151	protein_coding	EIF4G3	ENSG00000075151	protein_coding
PNPLA4	809.417	-0.251979	0.101674	-2.47829	0.0132013	0.107634	chrX	7898247	7927739	ENSG00000006757	protein_coding	PNPLA4	ENSG00000006757	protein_coding
NACC1	7290.52	0.251016	0.10133	2.47721	0.0132414	0.107887	chr19	13118103	13141141	ENSG00000160877	protein_coding	NACC1	ENSG00000160877	protein_coding
TMEM97	4466.17	-0.469863	0.18967	-2.47726	0.0132396	0.107887	chr17	28319095	28328685	ENSG00000109084	protein_coding	TMEM97	ENSG00000109084	protein_coding
TRUB1	1925.52	-0.288655	0.116564	-2.47636	0.0132729	0.108108	chr10	114938193	114977676	ENSG00000165832	protein_coding	TRUB1	ENSG00000165832	protein_coding
PITPNA	5200.46	0.244252	0.0986497	2.47595	0.013288	0.108188	chr17	1517718	1562816	ENSG00000174238	protein_coding	PITPNA	ENSG00000174238	protein_coding
HMMR	7127.05	-0.416277	0.168163	-2.47544	0.0133073	0.108278	chr5	163460203	163491945	ENSG00000072571	protein_coding	HMMR	ENSG00000072571	protein_coding
CDC5L	5679.71	-0.240321	0.0971009	-2.47496	0.013325	0.108385	chr6	44387525	44450426	ENSG00000096401	protein_coding	CDC5L	ENSG00000096401	protein_coding
ANAPC11	1856.63	-0.401949	0.162434	-2.47453	0.013341	0.108453	chr17	81890790	81900991	ENSG00000141552	protein_coding	ANAPC11	ENSG00000141552	protein_coding
ZNF569	625.436	-0.389954	0.157589	-2.4745	0.0133424	0.108453	chr19	37411155	37469275	ENSG00000196437	protein_coding	ZNF569	ENSG00000196437	protein_coding
MTPN	19606.3	-0.376714	0.15227	-2.47399	0.0133612	0.108569	chr7	135926761	135977353	ENSG00000105887	protein_coding	MTPN	ENSG00000105887	protein_coding
WDR76	3145.36	-0.3917	0.15835	-2.47363	0.0133747	0.108642	chr15	43826963	43868419	ENSG00000092470	protein_coding	WDR76	ENSG00000092470	protein_coding
FOXO3	636.284	0.836071	0.338149	2.47249	0.0134175	0.108847	chr6	108559835	108684774	ENSG00000118689	protein_coding	FOXO3	ENSG00000118689	protein_coding
PASK	4342.54	0.427664	0.172978	2.47236	0.0134225	0.108847	chr2	241106099	241150264	ENSG00000115687	protein_coding	PASK	ENSG00000115687	protein_coding
PIGU	1371.33	-0.306922	0.124192	-2.47134	0.0134606	0.108948	chr20	34560542	34698790	ENSG00000101464	protein_coding	PIGU	ENSG00000101464	protein_coding
PNRC2	12248.5	-0.240685	0.0974014	-2.47106	0.0134712	0.108948	chr1	23959109	23963462	ENSG00000189266	protein_coding	PNRC2	ENSG00000189266	protein_coding
RBM48	897.013	-0.228071	0.0922806	-2.47149	0.013455	0.108948	chr7	92528773	92538005	ENSG00000127993	protein_coding	RBM48	ENSG00000127993	protein_coding
ZNF213-AS1	168.648	0.562089	0.227447	2.4713	0.0134625	0.108948	chr16	3110460	3134882	ENSG00000263072	lncRNA	ZNF213-AS1	ENSG00000263072	antisense
NOM1	2016.84	0.333707	0.135069	2.47063	0.0134874	0.108991	chr7	156949723	156973182	ENSG00000146909	protein_coding	NOM1	ENSG00000146909	protein_coding
HADHA	19463.5	-0.307886	0.124667	-2.46967	0.0135238	0.109153	chr2	26190635	26244726	ENSG00000084754	protein_coding	HADHA	ENSG00000084754	protein_coding
HACD1	91.5523	-0.930731	0.377001	-2.46878	0.0135576	0.109279	chr10	17589032	17617377	ENSG00000165996	protein_coding	HACD1	ENSG00000165996	protein_coding
MRPL48	1713.75	-0.38943	0.157803	-2.46783	0.0135934	0.109494	chr11	73787316	73865133	ENSG00000175581	protein_coding	MRPL48	ENSG00000175581	protein_coding
SGSM2	1136.1	0.421008	0.170619	2.46753	0.0136049	0.10955	chr17	2337498	2381058	ENSG00000141258	protein_coding	SGSM2	ENSG00000141258	protein_coding
BIRC5	4702.74	-0.400594	0.162508	-2.46508	0.0136982	0.110006	chr17	78214186	78225636	ENSG00000089685	protein_coding	BIRC5	ENSG00000089685	protein_coding
IST1	9326.11	-0.206291	0.0836728	-2.46544	0.0136844	0.110006	chr16	71845996	71931199	ENSG00000182149	protein_coding	IST1	ENSG00000182149	protein_coding
TBC1D8B	765.803	0.911076	0.369636	2.46479	0.0137094	0.110006	chrX	106802680	106876145	ENSG00000133138	protein_coding	TBC1D8B	ENSG00000133138	protein_coding
ZFP30	697.709	0.580094	0.235346	2.46486	0.0137067	0.110006	chr19	37613749	37692337	ENSG00000120784	protein_coding	ZFP30	ENSG00000120784	protein_coding
PIK3CD-AS1	215.715	-0.569348	0.231076	-2.4639	0.0137436	0.11004	chr1	9652610	9654586	ENSG00000179840	lncRNA	PIK3CD-AS1	ENSG00000179840	antisense
CERCAM	403.855	0.783913	0.318552	2.46086	0.0138604	0.110557	chr9	128411751	128437351	ENSG00000167123	protein_coding	CERCAM	ENSG00000167123	protein_coding
GPR19	161.687	-0.738686	0.300183	-2.46079	0.0138633	0.110557	chr12	12660891	12696207	ENSG00000183150	protein_coding	GPR19	ENSG00000183150	protein_coding
ORC4	2881.36	-0.298726	0.121393	-2.46081	0.0138623	0.110557	chr2	147930397	148021604	ENSG00000115947	protein_coding	ORC4	ENSG00000115947	protein_coding
DHX30	4570.72	0.236363	0.0960635	2.46048	0.013875	0.110559	chr3	47802909	47850195	ENSG00000132153	protein_coding	DHX30	ENSG00000132153	protein_coding
LINC02413	78.5689	1.15372	0.468912	2.46042	0.0138773	0.110559	chr12	92999218	93019820	ENSG00000257345	lncRNA	RP11-511B23.1	ENSG00000257345	lincRNA
MED4	3367.27	-0.193921	0.0788502	-2.45937	0.0139183	0.110846	chr13	48053323	48095131	ENSG00000136146	protein_coding	MED4	ENSG00000136146	protein_coding
C11orf1	1655.01	-0.430878	0.175238	-2.45881	0.0139398	0.110908	chr11	111878935	111885975	ENSG00000137720	protein_coding	C11orf1	ENSG00000137720	protein_coding
TAF13	773.571	0.478695	0.1947	2.45862	0.0139471	0.110908	chr1	109062486	109076002	ENSG00000197780	protein_coding	TAF13	ENSG00000197780	protein_coding
DMC1	274.094	-0.596513	0.242675	-2.45808	0.0139683	0.111026	chr22	38518949	38570286	ENSG00000100206	protein_coding	DMC1	ENSG00000100206	protein_coding
RREB1	2754.36	0.478142	0.194537	2.45785	0.0139772	0.11106	chr6	7107597	7251980	ENSG00000124782	protein_coding	RREB1	ENSG00000124782	protein_coding
IRF9	4762.56	0.272813	0.111038	2.45695	0.0140124	0.111156	chr14	24161053	24166565	ENSG00000213928	protein_coding	IRF9	ENSG00000213928	protein_coding
MED30	1247.51	-0.466867	0.19001	-2.45706	0.0140079	0.111156	chr8	117520713	117540262	ENSG00000164758	protein_coding	MED30	ENSG00000164758	protein_coding
YJU2B	901.003	0.304842	0.124067	2.45708	0.0140073	0.111156	chr19	13731760	13763296	ENSG00000104957	protein_coding	CCDC130	ENSG00000104957	protein_coding
CD28	1151.29	-1.83697	0.74784	-2.45636	0.0140351	0.111257	chr2	203706475	203738912	ENSG00000178562	protein_coding	CD28	ENSG00000178562	protein_coding
E2F4	5377.5	0.289193	0.117753	2.45593	0.0140519	0.111271	chr16	67192169	67198918	ENSG00000205250	protein_coding	E2F4	ENSG00000205250	protein_coding
ZNF615	693.236	-0.355144	0.144611	-2.45586	0.0140547	0.111271	chr19	51991332	52008230	ENSG00000197619	protein_coding	ZNF615	ENSG00000197619	protein_coding
HERC3	1189.89	-0.523854	0.213409	-2.45469	0.0141005	0.111524	chr4	88521048	88708542	ENSG00000138641	protein_coding	HERC3	ENSG00000138641	protein_coding
NDFIP1	732.933	0.702967	0.286417	2.45434	0.0141142	0.111596	chr5	142108505	142154443	ENSG00000131507	protein_coding	NDFIP1	ENSG00000131507	protein_coding
GRAMD4	718.932	0.691455	0.281775	2.45393	0.0141306	0.111635	chr22	46576012	46679790	ENSG00000075240	protein_coding	GRAMD4	ENSG00000075240	protein_coding
GPR65	1046.72	-0.484244	0.197379	-2.45337	0.0141523	0.111713	chr14	88005124	88014811	ENSG00000140030	protein_coding	GPR65	ENSG00000140030	protein_coding
FCSK	706.429	0.312959	0.127591	2.45283	0.0141737	0.111808	chr16	70454421	70480274	ENSG00000157353	protein_coding	FUK	ENSG00000157353	protein_coding
METTL15	1945.13	-0.25715	0.104836	-2.45287	0.0141721	0.111808	chr11	28108248	28527041	ENSG00000169519	protein_coding	METTL15	ENSG00000169519	protein_coding
RPL13	117776	-0.44115	0.179903	-2.45215	0.0142004	0.111873	chr16	89560657	89566828	ENSG00000167526	protein_coding	RPL13	ENSG00000167526	protein_coding
ADAM9	3221.63	-0.330388	0.134773	-2.45144	0.0142286	0.112002	chr8	38996869	39105144	ENSG00000168615	protein_coding	ADAM9	ENSG00000168615	protein_coding
SNAPC4	1511.6	0.417147	0.17018	2.4512	0.0142379	0.112021	chr9	136375577	136398797	ENSG00000165684	protein_coding	SNAPC4	ENSG00000165684	protein_coding
MIS18BP1	4924.88	-0.286789	0.117048	-2.45019	0.0142781	0.112264	chr14	45203190	45253540	ENSG00000129534	protein_coding	MIS18BP1	ENSG00000129534	protein_coding
ZSCAN22	300.644	0.331825	0.135481	2.44923	0.014316	0.112488	chr19	58327019	58342332	ENSG00000182318	protein_coding	ZSCAN22	ENSG00000182318	protein_coding
ZBTB44	3781.88	-0.363565	0.148527	-2.4478	0.014373	0.112781	chr11	130226677	130314686	ENSG00000196323	protein_coding	ZBTB44	ENSG00000196323	protein_coding
CUX1	2117.64	-0.42408	0.173313	-2.4469	0.0144093	0.112852	chr7	101815904	102283957	ENSG00000257923	protein_coding	CUX1	ENSG00000257923	protein_coding
RGS10	6182.45	-0.427181	0.17458	-2.4469	0.0144089	0.112852	chr10	119499828	119542708	ENSG00000148908	protein_coding	RGS10	ENSG00000148908	protein_coding
TMEM106A	986.143	0.455402	0.186097	2.44712	0.0144002	0.112852	chr17	43211835	43220041	ENSG00000184988	protein_coding	TMEM106A	ENSG00000184988	protein_coding
ARID3B	4481.35	0.359608	0.14702	2.44598	0.014446	0.113001	chr15	74541177	74598131	ENSG00000179361	protein_coding	ARID3B	ENSG00000179361	protein_coding
CASP8	1005.6	0.448429	0.183335	2.44595	0.0144471	0.113001	chr2	201233443	201287711	ENSG00000064012	protein_coding	CASP8	ENSG00000064012	protein_coding
NOB1	7703.69	-0.38248	0.156395	-2.4456	0.014461	0.113073	chr16	69741867	69754940	ENSG00000141101	protein_coding	NOB1	ENSG00000141101	protein_coding
FBXL4	1436.54	-0.309386	0.126513	-2.44548	0.014466	0.113076	chr6	98868538	98948006	ENSG00000112234	protein_coding	FBXL4	ENSG00000112234	protein_coding
CADM1	939.148	1.80805	0.739507	2.44495	0.0144874	0.113128	chr11	115169218	115504957	ENSG00000182985	protein_coding	CADM1	ENSG00000182985	protein_coding
HSF2	1588.96	-0.227889	0.0932069	-2.44498	0.014486	0.113128	chr6	122399546	122433119	ENSG00000025156	protein_coding	HSF2	ENSG00000025156	protein_coding
SNRPD1	7982.13	-0.459806	0.18806	-2.445	0.0144852	0.113128	chr18	21612267	21633524	ENSG00000167088	protein_coding	SNRPD1	ENSG00000167088	protein_coding
GGCX	776.021	0.304243	0.124519	2.44335	0.0145516	0.113487	chr2	85544723	85561547	ENSG00000115486	protein_coding	GGCX	ENSG00000115486	protein_coding
RBM19	3834.39	0.557043	0.227997	2.4432	0.0145576	0.113497	chr12	113816738	113966371	ENSG00000122965	protein_coding	RBM19	ENSG00000122965	protein_coding
KIF15	3492.35	-0.381444	0.156135	-2.44304	0.0145643	0.113512	chr3	44761717	44873376	ENSG00000163808	protein_coding	KIF15	ENSG00000163808	protein_coding
COG1	1321.48	0.202785	0.0830349	2.44216	0.0145995	0.113535	chr17	73192632	73208507	ENSG00000166685	protein_coding	COG1	ENSG00000166685	protein_coding
LINC01012	84.0564	0.628222	0.257181	2.44272	0.0145771	0.113535	chr6	27694035	27710222	ENSG00000281706	lncRNA	LINC01012	ENSG00000281706	lincRNA
PARP11	1187.83	-0.351405	0.143899	-2.44203	0.0146051	0.113535	chr12	3791047	3873448	ENSG00000111224	protein_coding	PARP11	ENSG00000111224	protein_coding
RBL2	5628.79	-0.295311	0.120906	-2.44248	0.0145866	0.113535	chr16	53433977	53491649	ENSG00000103479	protein_coding	RBL2	ENSG00000103479	protein_coding
TMEM123	17877.6	-0.547502	0.224184	-2.4422	0.014598	0.113535	chr11	102396332	102470384	ENSG00000152558	protein_coding	TMEM123	ENSG00000152558	protein_coding
ZMIZ2	6174.56	0.360033	0.147449	2.44175	0.0146163	0.113586	chr7	44748581	44769881	ENSG00000122515	protein_coding	ZMIZ2	ENSG00000122515	protein_coding
XPO6	11573.8	-0.248431	0.101758	-2.44139	0.014631	0.113663	chr16	28097979	28211920	ENSG00000169180	protein_coding	XPO6	ENSG00000169180	protein_coding
USB1	2576.92	0.371828	0.152366	2.44037	0.0146723	0.113913	chr16	57999546	58021618	ENSG00000103005	protein_coding	USB1	ENSG00000103005	protein_coding
LRWD1	1161.14	0.410587	0.168318	2.43935	0.0147138	0.114042	chr7	102464929	102473168	ENSG00000161036	protein_coding	LRWD1	ENSG00000161036	protein_coding
PRPF40B	440.666	0.366056	0.150087	2.43897	0.0147293	0.114042	chr12	49568218	49644666	ENSG00000110844	protein_coding	PRPF40B	ENSG00000110844	protein_coding
ZNF555	251.645	-0.549421	0.225215	-2.43954	0.0147061	0.114042	chr19	2841435	2860484	ENSG00000186300	protein_coding	ZNF555	ENSG00000186300	protein_coding
LINC00960	165.555	0.490103	0.201029	2.43797	0.01477	0.1143	chr3	75672391	75679303	ENSG00000242516	lncRNA	LINC00960	ENSG00000242516	lincRNA
MTMR2	4504.85	-0.286835	0.117663	-2.43777	0.0147782	0.114327	chr11	95832882	95925315	ENSG00000087053	protein_coding	MTMR2	ENSG00000087053	protein_coding
MRTFA	2787.74	0.318442	0.130703	2.43637	0.0148356	0.11466	chr22	40410281	40636702	ENSG00000196588	protein_coding	MKL1	ENSG00000196588	protein_coding
NBAS	4019.04	-0.321301	0.131927	-2.43544	0.0148735	0.114842	chr2	15166909	15561330	ENSG00000151779	protein_coding	NBAS	ENSG00000151779	protein_coding
RPL17	48137.9	-0.362485	0.14887	-2.43491	0.0148955	0.114865	chr18	49488453	49492523	ENSG00000265681	protein_coding	RPL17	ENSG00000265681	protein_coding
SUPT5H	10083.8	0.245115	0.100658	2.43513	0.0148864	0.114865	chr19	39436156	39476670	ENSG00000196235	protein_coding	SUPT5H	ENSG00000196235	protein_coding
EIF2D	6851.56	-0.278831	0.114523	-2.43471	0.0149038	0.114872	chr1	206571292	206612463	ENSG00000143486	protein_coding	EIF2D	ENSG00000143486	protein_coding
SLC52A2	1403.32	0.378732	0.155559	2.43465	0.014906	0.114872	chr8	144354135	144361272	ENSG00000185803	protein_coding	SLC52A2	ENSG00000185803	protein_coding
MIER1	5598.87	-0.337298	0.138575	-2.43405	0.0149308	0.115026	chr1	66924895	66988619	ENSG00000198160	protein_coding	MIER1	ENSG00000198160	protein_coding
MRM1	821.739	0.386882	0.159057	2.43234	0.0150015	0.115435	chr17	36601572	36608971	ENSG00000278619	protein_coding	MRM1	ENSG00000278619	protein_coding
TNFSF11	1788.61	-0.964431	0.396509	-2.43231	0.015003	0.115435	chr13	42562736	42608013	ENSG00000120659	protein_coding	TNFSF11	ENSG00000120659	protein_coding
PMM1	1120.36	-0.581983	0.239331	-2.43171	0.0150278	0.11544	chr22	41576894	41589890	ENSG00000100417	protein_coding	PMM1	ENSG00000100417	protein_coding
PSIP1	26175.8	-0.450678	0.185312	-2.432	0.0150157	0.11544	chr9	15464066	15511019	ENSG00000164985	protein_coding	PSIP1	ENSG00000164985	protein_coding
RPS4X	86194.2	-0.430835	0.17716	-2.43189	0.0150201	0.11544	chrX	72255679	72277300	ENSG00000198034	protein_coding	RPS4X	ENSG00000198034	protein_coding
C7orf50	5548.58	-0.534364	0.219849	-2.43059	0.0150741	0.11564	chr7	996986	1138260	ENSG00000146540	protein_coding	C7orf50	ENSG00000146540	protein_coding
LINC02449	85.329	0.645	0.265372	2.43055	0.0150761	0.11564	chr12	8235415	8242564	ENSG00000215241	lncRNA	RP11-266K4.9	ENSG00000215241	lincRNA
SNHG32	5020.83	-0.372398	0.153217	-2.43053	0.0150768	0.11564	chr6	31834608	31839766	ENSG00000204387	lncRNA	C6orf48	ENSG00000204387	protein_coding
TSC22D4	5198.13	0.290339	0.119477	2.43007	0.0150958	0.115741	chr7	100463359	100479279	ENSG00000166925	protein_coding	TSC22D4	ENSG00000166925	protein_coding
PROB1	1200.31	0.405612	0.166931	2.42981	0.0151067	0.115787	chr5	139390592	139395713	ENSG00000228672	protein_coding	PROB1	ENSG00000228672	protein_coding
LINC02971	86.2035	-1.24649	0.513084	-2.4294	0.015124	0.115883	chr1	234957231	234959989	ENSG00000237520	lncRNA	RP11-443B7.2	ENSG00000237520	lincRNA
RPS9	52186.2	-0.405876	0.167103	-2.4289	0.0151449	0.116006	chr19	54200742	54249003	ENSG00000170889	protein_coding	RPS9	ENSG00000170889	protein_coding
COQ5	2737.56	-0.24829	0.102236	-2.4286	0.0151574	0.116065	chr12	120503274	120534434	ENSG00000110871	protein_coding	COQ5	ENSG00000110871	protein_coding
OSBPL8	6186.24	-0.448565	0.184756	-2.42788	0.0151873	0.116183	chr12	76351797	76559809	ENSG00000091039	protein_coding	OSBPL8	ENSG00000091039	protein_coding
RHEX	641.851	1.02443	0.422015	2.42747	0.0152047	0.116279	chr1	206037231	206102459	ENSG00000263961	protein_coding	C1orf186	ENSG00000263961	protein_coding
TRABD	4445.7	0.330953	0.136452	2.42542	0.0152906	0.11675	chr22	50185915	50199598	ENSG00000170638	protein_coding	TRABD	ENSG00000170638	protein_coding
ABCB4	683.661	0.657752	0.271335	2.42413	0.0153449	0.117017	chr7	87401697	87480435	ENSG00000005471	protein_coding	ABCB4	ENSG00000005471	protein_coding
ERN1	1865.6	0.745097	0.307339	2.42435	0.0153359	0.117017	chr17	64039142	64130819	ENSG00000178607	protein_coding	ERN1	ENSG00000178607	protein_coding
LAMP1	5592.48	0.279677	0.115371	2.42417	0.0153436	0.117017	chr13	113297241	113323672	ENSG00000185896	protein_coding	LAMP1	ENSG00000185896	protein_coding
PSTPIP2	1642.88	1.09538	0.451818	2.42437	0.0153349	0.117017	chr18	45983536	46072272	ENSG00000152229	protein_coding	PSTPIP2	ENSG00000152229	protein_coding
SMO	548.551	-0.976369	0.402993	-2.4228	0.0154016	0.1173	chr7	129188872	129213545	ENSG00000128602	protein_coding	SMO	ENSG00000128602	protein_coding
SETD3	4944.28	-0.197323	0.0814864	-2.42155	0.0154547	0.11763	chr14	99397746	99480889	ENSG00000183576	protein_coding	SETD3	ENSG00000183576	protein_coding
JMJD6	2542.59	-0.340365	0.140571	-2.4213	0.0154653	0.117636	chr17	76712832	76726799	ENSG00000070495	protein_coding	JMJD6	ENSG00000070495	protein_coding
PDZD11	1360.45	-0.234913	0.0970189	-2.42131	0.0154648	0.117636	chrX	70286595	70290514	ENSG00000120509	protein_coding	PDZD11	ENSG00000120509	protein_coding
PARPBP	1830.04	-0.354904	0.146609	-2.42075	0.0154885	0.117665	chr12	102120185	102197520	ENSG00000185480	protein_coding	PARPBP	ENSG00000185480	protein_coding
RASSF4	2354.87	0.735641	0.303949	2.42028	0.0155085	0.117741	chr10	44959407	44995891	ENSG00000107551	protein_coding	RASSF4	ENSG00000107551	protein_coding
ZNF710-AS1	247.601	0.820183	0.338966	2.41966	0.0155351	0.117906	chr15	90074512	90082207	ENSG00000259291	lncRNA	RP11-617F23.1	ENSG00000259291	antisense
CDK11B	3196.28	0.26852	0.110995	2.4192	0.0155547	0.118017	chr1	1635227	1659012	ENSG00000248333	protein_coding	CDK11B	ENSG00000248333	protein_coding
HSBP1L1	349.745	-1.3673	0.565454	-2.41806	0.0156036	0.118167	chr18	79964561	79970822	ENSG00000226742	protein_coding	HSBP1L1	ENSG00000226742	protein_coding
GPALPP1	2325.25	-0.195716	0.0809551	-2.41758	0.0156239	0.118244	chr13	44989529	45037669	ENSG00000133114	protein_coding	GPALPP1	ENSG00000133114	protein_coding
APOC1	79.0652	-1.14821	0.475034	-2.41711	0.0156442	0.118351	chr19	44914247	44919349	ENSG00000130208	protein_coding	APOC1	ENSG00000130208	protein_coding
GPATCH4	3025.35	0.481447	0.199191	2.41701	0.0156484	0.118351	chr1	156594487	156601496	ENSG00000160818	protein_coding	GPATCH4	ENSG00000160818	protein_coding
SLC27A3	283.45	0.67158	0.277885	2.41676	0.0156594	0.118351	chr1	153774354	153780157	ENSG00000143554	protein_coding	SLC27A3	ENSG00000143554	protein_coding
SLF1	1230.39	-0.469947	0.194459	-2.41668	0.0156626	0.118351	chr5	94618347	94739436	ENSG00000133302	protein_coding	SLF1	ENSG00000133302	protein_coding
CYB561A3	2464.47	0.631857	0.261493	2.41635	0.0156772	0.118423	chr11	61348745	61362299	ENSG00000162144	protein_coding	CYB561A3	ENSG00000162144	protein_coding
HDHD2	1491.47	-0.399645	0.16545	-2.41549	0.0157139	0.118577	chr18	47107403	47150520	ENSG00000167220	protein_coding	HDHD2	ENSG00000167220	protein_coding
MYL12B	14450.8	-0.244702	0.101303	-2.41554	0.0157118	0.118577	chr18	3261909	3278284	ENSG00000118680	protein_coding	MYL12B	ENSG00000118680	protein_coding
ATAT1	283.365	0.319142	0.132161	2.4148	0.0157437	0.118581	chr6	30626842	30646823	ENSG00000137343	protein_coding	ATAT1	ENSG00000137343	protein_coding
GON4L	3359.82	0.242534	0.100433	2.41489	0.01574	0.118581	chr1	155749662	155859400	ENSG00000116580	protein_coding	GON4L	ENSG00000116580	protein_coding
PITRM1	4287.28	0.355469	0.147192	2.41501	0.0157348	0.118581	chr10	3137728	3172841	ENSG00000107959	protein_coding	PITRM1	ENSG00000107959	protein_coding
ZNF143	1544.9	-0.20215	0.0837756	-2.41299	0.0158221	0.119032	chr11	9460319	9528524	ENSG00000166478	protein_coding	ZNF143	ENSG00000166478	protein_coding
TSPAN33	14939	-0.443674	0.183885	-2.41278	0.0158312	0.119064	chr7	129144892	129169697	ENSG00000158457	protein_coding	TSPAN33	ENSG00000158457	protein_coding
GSDMD	1882.34	0.45758	0.189731	2.41173	0.015877	0.119333	chr8	143553207	143563062	ENSG00000104518	protein_coding	GSDMD	ENSG00000104518	protein_coding
FAM204A	2466.39	-0.245295	0.101768	-2.41032	0.0159384	0.119682	chr10	118297930	118342328	ENSG00000165669	protein_coding	FAM204A	ENSG00000165669	protein_coding
SLC8B1	398.919	0.407505	0.169078	2.41016	0.0159454	0.119698	chr12	113298759	113359493	ENSG00000089060	protein_coding	SLC8B1	ENSG00000089060	protein_coding
MEF2D	5747.7	0.394868	0.163871	2.40962	0.0159691	0.119734	chr1	156463727	156500828	ENSG00000116604	protein_coding	MEF2D	ENSG00000116604	protein_coding
USF1	1907.14	0.295387	0.122588	2.4096	0.0159702	0.119734	chr1	161039251	161045977	ENSG00000158773	protein_coding	USF1	ENSG00000158773	protein_coding
RPL14	55852.5	-0.404645	0.167946	-2.40937	0.0159799	0.11977	chr3	40457292	40468587	ENSG00000188846	protein_coding	RPL14	ENSG00000188846	protein_coding
B3GNT9	389.086	0.656589	0.272787	2.40696	0.0160859	0.120232	chr16	67148105	67151214	ENSG00000237172	protein_coding	B3GNT9	ENSG00000237172	protein_coding
B4GALT5	5360.64	-0.382914	0.159088	-2.40694	0.016087	0.120232	chr20	49632945	49713878	ENSG00000158470	protein_coding	B4GALT5	ENSG00000158470	protein_coding
CNOT10	3453.2	-0.273272	0.113513	-2.4074	0.0160664	0.120232	chr3	32685145	32773875	ENSG00000182973	protein_coding	CNOT10	ENSG00000182973	protein_coding
RPS25	57026.8	-0.351137	0.145864	-2.4073	0.016071	0.120232	chr11	119015712	119018691	ENSG00000118181	protein_coding	RPS25	ENSG00000118181	protein_coding
PFKFB4	9062.34	-0.693798	0.288375	-2.40589	0.0161333	0.120469	chr3	48517684	48562015	ENSG00000114268	protein_coding	PFKFB4	ENSG00000114268	protein_coding
ZNF850	323.918	-0.794293	0.330222	-2.40533	0.0161579	0.120577	chr19	36714383	36772825	ENSG00000267041	protein_coding	ZNF850	ENSG00000267041	protein_coding
OAZ2	2741.49	-0.239058	0.0993927	-2.40518	0.0161644	0.120589	chr15	64687573	64703281	ENSG00000180304	protein_coding	OAZ2	ENSG00000180304	protein_coding
NAT9	1248.47	0.240092	0.0998603	2.40428	0.0162043	0.120774	chr17	74770547	74776367	ENSG00000109065	protein_coding	NAT9	ENSG00000109065	protein_coding
EID3	95.2833	-0.943949	0.392828	-2.40295	0.0162632	0.120948	chr12	104303739	104305202	ENSG00000255150	protein_coding	EID3	ENSG00000255150	protein_coding
LINC01480	456.643	0.834017	0.347034	2.40327	0.0162491	0.120948	chr19	41535183	41536904	ENSG00000270164	lncRNA	LINC01480	ENSG00000270164	lincRNA
WWTR1	312.32	1.23458	0.513896	2.4024	0.0162879	0.120949	chr3	149517235	149736714	ENSG00000018408	protein_coding	WWTR1	ENSG00000018408	protein_coding
LARP1	19703	0.305862	0.127333	2.40207	0.0163026	0.121019	chr5	154712902	154817607	ENSG00000155506	protein_coding	LARP1	ENSG00000155506	protein_coding
NARF	3320.84	-0.363751	0.151481	-2.4013	0.0163368	0.121235	chr17	82458180	82490537	ENSG00000141562	protein_coding	NARF	ENSG00000141562	protein_coding
ANKRD10-IT1	121.611	0.761759	0.317278	2.40092	0.016354	0.121325	chr13	110894639	110899172	ENSG00000229152	lncRNA	ANKRD10-IT1	ENSG00000229152	sense_intronic
NPLOC4	6652	0.4134	0.172274	2.39967	0.01641	0.121477	chr17	81556887	81648465	ENSG00000182446	protein_coding	NPLOC4	ENSG00000182446	protein_coding
SQLE	10134.3	-0.346436	0.144372	-2.39961	0.0164125	0.121477	chr8	124998497	125022283	ENSG00000104549	protein_coding	SQLE	ENSG00000104549	protein_coding
TOX4	5816.74	-0.182287	0.0759623	-2.3997	0.0164085	0.121477	chr14	21476597	21499175	ENSG00000092203	protein_coding	TOX4	ENSG00000092203	protein_coding
ZNF839	587.33	0.258666	0.107797	2.39956	0.0164148	0.121477	chr14	102317377	102342702	ENSG00000022976	protein_coding	ZNF839	ENSG00000022976	protein_coding
PDCL	1406.95	-0.206398	0.0860226	-2.39934	0.0164245	0.121511	chr9	122798389	122828631	ENSG00000136940	protein_coding	PDCL	ENSG00000136940	protein_coding
AFTPH-DT	648.872	0.563119	0.234823	2.39806	0.0164823	0.121677	chr2	64522187	64524093	ENSG00000260101	lncRNA	RP11-568N6.1	ENSG00000260101	lincRNA
CAPN2	2061.25	1.57539	0.656871	2.39832	0.0164703	0.121677	chr1	223701593	223776018	ENSG00000162909	protein_coding	CAPN2	ENSG00000162909	protein_coding
KCMF1	6341.89	-0.364262	0.15187	-2.3985	0.0164622	0.121677	chr2	84971093	85059472	ENSG00000176407	protein_coding	KCMF1	ENSG00000176407	protein_coding
RPL12	102094	-0.405403	0.169022	-2.39852	0.0164615	0.121677	chr9	127447674	127451405	ENSG00000197958	protein_coding	RPL12	ENSG00000197958	protein_coding
CCNC	6615.07	-0.276916	0.115498	-2.39757	0.016504	0.121762	chr6	99542380	99568973	ENSG00000112237	protein_coding	CCNC	ENSG00000112237	protein_coding
ARPC3	21946.5	-0.304671	0.127132	-2.39649	0.0165528	0.122028	chr12	110434825	110450422	ENSG00000111229	protein_coding	ARPC3	ENSG00000111229	protein_coding
CIZ1	4751.74	0.320341	0.133797	2.39423	0.0166552	0.122365	chr9	128166064	128204383	ENSG00000148337	protein_coding	CIZ1	ENSG00000148337	protein_coding
FAM53B	2249.73	0.636863	0.26594	2.39477	0.0166309	0.122365	chr10	124619292	124744269	ENSG00000189319	protein_coding	FAM53B	ENSG00000189319	protein_coding
H2BC10	17.2736	-1.35289	0.565075	-2.39418	0.0166576	0.122365	chr6	26272976	26273356	ENSG00000278588	protein_coding	HIST1H2BI	ENSG00000278588	protein_coding
H4C9	752.599	-0.849498	0.354861	-2.39389	0.0166707	0.122365	chr6	27138588	27139881	ENSG00000276180	protein_coding	HIST1H4I	ENSG00000276180	protein_coding
LRRC45	683.064	0.539946	0.225461	2.39485	0.016627	0.122365	chr17	82023302	82031151	ENSG00000169683	protein_coding	LRRC45	ENSG00000169683	protein_coding
MAPK8IP3-AS1	15.3153	-1.45905	0.609498	-2.39386	0.0166722	0.122365	chr16	1713527	1714208	ENSG00000261399	lncRNA	LA16c-329F2.1	ENSG00000261399	antisense
PARP3	1406.88	0.509743	0.212839	2.39498	0.0166215	0.122365	chr3	51942345	51948867	ENSG00000041880	protein_coding	PARP3	ENSG00000041880	protein_coding
PPIH	2309.08	-0.338471	0.141327	-2.39495	0.0166225	0.122365	chr1	42658425	42676758	ENSG00000171960	protein_coding	PPIH	ENSG00000171960	protein_coding
RBMX2	1873.26	-0.252211	0.105353	-2.39396	0.0166677	0.122365	chrX	130401969	130413343	ENSG00000134597	protein_coding	RBMX2	ENSG00000134597	protein_coding
SPART	1138.64	1.37724	0.57527	2.39408	0.0166621	0.122365	chr13	36301638	36370180	ENSG00000133104	protein_coding	SPG20	ENSG00000133104	protein_coding
CDCA3	2247.98	-0.385063	0.160939	-2.39261	0.0167292	0.122691	chr12	6844793	6852066	ENSG00000111665	protein_coding	CDCA3	ENSG00000111665	protein_coding
EIF2B4	1371.44	0.301929	0.1262	2.39246	0.0167356	0.122691	chr2	27364352	27370486	ENSG00000115211	protein_coding	EIF2B4	ENSG00000115211	protein_coding
SMC3	11695.5	-0.260652	0.108939	-2.39264	0.0167275	0.122691	chr10	110567691	110604636	ENSG00000108055	protein_coding	SMC3	ENSG00000108055	protein_coding
ATP5MG	9468.21	-0.247616	0.103521	-2.39193	0.01676	0.122747	chr11	118401154	118431496	ENSG00000167283	protein_coding	ATP5L	ENSG00000167283	protein_coding
FBF1	334.695	0.639544	0.267369	2.39199	0.0167574	0.122747	chr17	75909574	75941140	ENSG00000188878	protein_coding	FBF1	ENSG00000188878	protein_coding
SCD5	201.06	1.12168	0.469109	2.39109	0.0167984	0.122991	chr4	82629539	82798857	ENSG00000145284	protein_coding	SCD5	ENSG00000145284	protein_coding
NCAPH	4642.12	-0.322475	0.134917	-2.39018	0.0168402	0.123222	chr2	96335787	96373845	ENSG00000121152	protein_coding	NCAPH	ENSG00000121152	protein_coding
UXT	3309.48	-0.379306	0.158717	-2.38983	0.0168561	0.123263	chrX	47651798	47659161	ENSG00000126756	protein_coding	UXT	ENSG00000126756	protein_coding
PNP	4684	0.572198	0.239472	2.38942	0.0168752	0.123327	chr14	20468954	20477094	ENSG00000198805	protein_coding	PNP	ENSG00000198805	protein_coding
CAVIN1	782.11	-0.911389	0.381487	-2.38904	0.0168924	0.123378	chr17	42402452	42423517	ENSG00000177469	protein_coding	PTRF	ENSG00000177469	protein_coding
RAD1	1659.93	-0.294018	0.12314	-2.38767	0.0169555	0.123689	chr5	34905264	34918989	ENSG00000113456	protein_coding	RAD1	ENSG00000113456	protein_coding
HLA-DPB1	26606.7	-0.546184	0.228785	-2.38733	0.0169714	0.123693	chr6	33075926	33087201	ENSG00000223865	protein_coding	HLA-DPB1	ENSG00000223865	protein_coding
RBM25	8439.53	0.350339	0.146779	2.38685	0.0169936	0.123816	chr14	73058436	73123898	ENSG00000119707	protein_coding	RBM25	ENSG00000119707	protein_coding
TSGA10	161.559	-0.46574	0.195207	-2.38587	0.0170387	0.12407	chr2	98997261	99154964	ENSG00000135951	protein_coding	TSGA10	ENSG00000135951	protein_coding
IMPACT	742.909	0.699615	0.293323	2.38513	0.017073	0.1242	chr18	24426616	24453535	ENSG00000154059	protein_coding	IMPACT	ENSG00000154059	protein_coding
CNOT9	7674.2	-0.195142	0.0818415	-2.38439	0.0171074	0.124344	chr2	218568580	218597080	ENSG00000144580	protein_coding	RQCD1	ENSG00000144580	protein_coding
MRPL37	8373.76	-0.23371	0.0980156	-2.38442	0.0171063	0.124344	chr1	54184041	54225464	ENSG00000116221	protein_coding	MRPL37	ENSG00000116221	protein_coding
ARMC1	3604.84	-0.289763	0.121544	-2.38402	0.0171248	0.124433	chr8	65602456	65634217	ENSG00000104442	protein_coding	ARMC1	ENSG00000104442	protein_coding
ZNF443	291.514	-0.488257	0.204826	-2.38376	0.0171367	0.124482	chr19	12429707	12441112	ENSG00000180855	protein_coding	ZNF443	ENSG00000180855	protein_coding
ING3	1712.67	-0.298919	0.12548	-2.3822	0.0172095	0.124826	chr7	120950749	120977216	ENSG00000071243	protein_coding	ING3	ENSG00000071243	protein_coding
MYBBP1A	3860.58	0.35224	0.147864	2.38219	0.0172101	0.124826	chr17	4538897	4555631	ENSG00000132382	protein_coding	MYBBP1A	ENSG00000132382	protein_coding
EHD4	10416.1	-0.35253	0.148035	-2.3814	0.017247	0.125045	chr15	41895939	41972578	ENSG00000103966	protein_coding	EHD4	ENSG00000103966	protein_coding
G2E3	1601.42	-0.33711	0.141564	-2.38132	0.0172506	0.125045	chr14	30559123	30620063	ENSG00000092140	protein_coding	G2E3	ENSG00000092140	protein_coding
SMC2	9380.81	-0.362859	0.152483	-2.37968	0.0173279	0.125529	chr9	104094260	104141417	ENSG00000136824	protein_coding	SMC2	ENSG00000136824	protein_coding
PPP1R2	4880.6	-0.429955	0.180689	-2.37953	0.0173349	0.125542	chr3	195514425	195543386	ENSG00000184203	protein_coding	PPP1R2	ENSG00000184203	protein_coding
ZNF330	3379.58	-0.26816	0.112716	-2.37907	0.0173564	0.125622	chr4	141220887	141234697	ENSG00000109445	protein_coding	ZNF330	ENSG00000109445	protein_coding
DUT	7512.09	-0.363451	0.152805	-2.37852	0.0173821	0.125698	chr15	48331011	48343373	ENSG00000128951	protein_coding	DUT	ENSG00000128951	protein_coding
RIOK3	8563.07	-0.350919	0.147544	-2.3784	0.0173877	0.125698	chr18	23452823	23486603	ENSG00000101782	protein_coding	RIOK3	ENSG00000101782	protein_coding
APLP2	1487.59	-0.517851	0.217757	-2.37812	0.0174012	0.12572	chr11	130069837	130144811	ENSG00000084234	protein_coding	APLP2	ENSG00000084234	protein_coding
RGS2	827.702	1.49498	0.628671	2.37801	0.0174065	0.12572	chr1	192809039	192812283	ENSG00000116741	protein_coding	RGS2	ENSG00000116741	protein_coding
ERCC8	770.751	-0.335764	0.141211	-2.37774	0.0174193	0.125774	chr5	60873831	60945073	ENSG00000049167	protein_coding	ERCC8	ENSG00000049167	protein_coding
NPIPA9	874.277	0.690182	0.290517	2.3757	0.0175157	0.126216	chr16	18358086	18379331	ENSG00000233024	protein_coding	RP11-1212A22.4	ENSG00000233024	protein_coding
RPL9	63555.9	-1.11086	0.467869	-2.3743	0.0175823	0.126609	chr4	39454124	39458948	ENSG00000163682	protein_coding	RPL9	ENSG00000163682	protein_coding
ZNF43	1037.62	-0.601226	0.253356	-2.37305	0.0176419	0.126924	chr19	21804949	21852125	ENSG00000198521	protein_coding	ZNF43	ENSG00000198521	protein_coding
KATNBL1	1645.64	-0.234846	0.0989691	-2.37293	0.0176478	0.126929	chr15	34140674	34210096	ENSG00000134152	protein_coding	KATNBL1	ENSG00000134152	protein_coding
CAND1	17086.3	-0.31158	0.131355	-2.37204	0.0176904	0.127076	chr12	67269281	67319951	ENSG00000111530	protein_coding	CAND1	ENSG00000111530	protein_coding
RPL7A	148050	-0.30517	0.128644	-2.37221	0.0176819	0.127076	chr9	133348214	133351426	ENSG00000148303	protein_coding	RPL7A	ENSG00000148303	protein_coding
MYO1B	879.539	-1.64753	0.694697	-2.37157	0.0177125	0.127091	chr2	191245185	191425389	ENSG00000128641	protein_coding	MYO1B	ENSG00000128641	protein_coding
COPB1	15236.3	-0.192575	0.0812319	-2.37068	0.0177552	0.127245	chr11	14443440	14500027	ENSG00000129083	protein_coding	COPB1	ENSG00000129083	protein_coding
RALGPS1	184.501	0.523667	0.22089	2.37071	0.0177538	0.127245	chr9	126914774	127223166	ENSG00000136828	protein_coding	RALGPS1	ENSG00000136828	protein_coding
TXNL4A	4273.85	-0.299199	0.126235	-2.37016	0.0177802	0.127348	chr18	79970811	80033949	ENSG00000141759	protein_coding	TXNL4A	ENSG00000141759	protein_coding
NUMA1	11278.2	0.239282	0.100999	2.36916	0.0178288	0.12762	chr11	72002864	72080693	ENSG00000137497	protein_coding	NUMA1	ENSG00000137497	protein_coding
EHHADH	272.206	1.05899	0.447164	2.36824	0.0178731	0.127823	chr3	185190624	185281990	ENSG00000113790	protein_coding	EHHADH	ENSG00000113790	protein_coding
WDR48	3484.86	-0.25849	0.109146	-2.36828	0.0178708	0.127823	chr3	39051998	39096671	ENSG00000114742	protein_coding	WDR48	ENSG00000114742	protein_coding
GNB1	27261.2	-0.205247	0.0866753	-2.36799	0.0178849	0.127865	chr1	1785285	1891117	ENSG00000078369	protein_coding	GNB1	ENSG00000078369	protein_coding
NPIPA1	454.291	0.688921	0.290972	2.36765	0.0179014	0.127865	chr16	14750813	14952060	ENSG00000183426	protein_coding	NPIPA1	ENSG00000183426	protein_coding
TRAF3IP1	610.103	0.392954	0.165982	2.36746	0.0179109	0.127865	chr2	238320441	238400900	ENSG00000204104	protein_coding	TRAF3IP1	ENSG00000204104	protein_coding
ZNF816	830.346	-0.294138	0.124231	-2.36767	0.0179003	0.127865	chr19	52949379	52962911	ENSG00000180257	protein_coding	ZNF816	ENSG00000180257	protein_coding
TM2D1	1096.5	-0.3198	0.13511	-2.36696	0.0179347	0.127983	chr1	61681046	61725423	ENSG00000162604	protein_coding	TM2D1	ENSG00000162604	protein_coding
ZDHHC2	958.374	-0.385166	0.162731	-2.36689	0.0179381	0.127983	chr8	17156029	17224799	ENSG00000104219	protein_coding	ZDHHC2	ENSG00000104219	protein_coding
STAG3L5P-PVRIG2P-PILRB	527.402	0.554387	0.234275	2.36639	0.0179623	0.128118	chr7	100336104	100367831	ENSG00000272752	lncRNA	STAG3L5P-PVRIG2P-PILRB	ENSG00000272752	processed_transcript
DGKA	1368.64	0.383641	0.16213	2.36625	0.0179693	0.128129	chr12	55927319	55954027	ENSG00000065357	protein_coding	DGKA	ENSG00000065357	protein_coding
N4BP2	2553.14	-0.490125	0.20716	-2.36592	0.0179852	0.128129	chr4	40056826	40158252	ENSG00000078177	protein_coding	N4BP2	ENSG00000078177	protein_coding
ZNF799	418.494	-0.364999	0.154302	-2.36548	0.0180065	0.128243	chr19	12390016	12401271	ENSG00000196466	protein_coding	ZNF799	ENSG00000196466	protein_coding
HOXB7	234.99	0.598933	0.253254	2.36495	0.0180324	0.128276	chr17	48607227	48633572	ENSG00000260027	protein_coding	HOXB7	ENSG00000260027	protein_coding
LSM3	3984.36	-0.271825	0.114939	-2.36496	0.0180321	0.128276	chr3	14178358	14201119	ENSG00000170860	protein_coding	LSM3	ENSG00000170860	protein_coding
HSPA1A	8920.13	1.89859	0.803025	2.3643	0.0180643	0.128465	chr6	31815464	31817946	ENSG00000204389	protein_coding	HSPA1A	ENSG00000204389	protein_coding
SLC25A38	2988.02	-0.242659	0.102644	-2.36409	0.0180746	0.1285	chr3	39383348	39397351	ENSG00000144659	protein_coding	SLC25A38	ENSG00000144659	protein_coding
USP10	9957.59	-0.133028	0.0563018	-2.36277	0.0181389	0.128842	chr16	84699978	84779922	ENSG00000103194	protein_coding	USP10	ENSG00000103194	protein_coding
HAUS4	3216.4	-0.413158	0.174889	-2.3624	0.0181571	0.128933	chr14	22946228	22957161	ENSG00000092036	protein_coding	HAUS4	ENSG00000092036	protein_coding
IPP	751.021	0.282222	0.119475	2.36219	0.0181673	0.128968	chr1	45694324	45750650	ENSG00000197429	protein_coding	IPP	ENSG00000197429	protein_coding
FAM76B	1448.88	-0.316181	0.133878	-2.36171	0.0181908	0.129061	chr11	95768942	95790409	ENSG00000077458	protein_coding	FAM76B	ENSG00000077458	protein_coding
BCL9L	1387.39	0.516729	0.218895	2.36062	0.0182442	0.129359	chr11	118893875	118925608	ENSG00000186174	protein_coding	BCL9L	ENSG00000186174	protein_coding
FAM220A	1284.41	-0.366204	0.155137	-2.36052	0.0182495	0.129359	chr7	6329409	6348981	ENSG00000178397	protein_coding	FAM220A	ENSG00000178397	protein_coding
ZNF410	3746.47	-0.291153	0.123363	-2.36013	0.0182686	0.12942	chr14	73886617	73932511	ENSG00000119725	protein_coding	ZNF410	ENSG00000119725	protein_coding
FLII	7967.25	0.1989	0.0842931	2.35963	0.0182932	0.129431	chr17	18244836	18258916	ENSG00000177731	protein_coding	FLII	ENSG00000177731	protein_coding
USP9X	13554	-0.306153	0.129748	-2.3596	0.0182945	0.129431	chrX	41085635	41236579	ENSG00000124486	protein_coding	USP9X	ENSG00000124486	protein_coding
TMEM104	698.704	0.374072	0.158583	2.35884	0.0183323	0.129587	chr17	74776483	74839779	ENSG00000109066	protein_coding	TMEM104	ENSG00000109066	protein_coding
TRPV2	4686.17	0.325718	0.138076	2.35898	0.0183251	0.129587	chr17	16415542	16437003	ENSG00000187688	protein_coding	TRPV2	ENSG00000187688	protein_coding
TBC1D19	216.204	-0.400685	0.169886	-2.35856	0.0183461	0.129625	chr4	26576437	26755351	ENSG00000109680	protein_coding	TBC1D19	ENSG00000109680	protein_coding
XIAP	2655.47	0.305814	0.129711	2.35766	0.0183906	0.129863	chrX	123859724	123913979	ENSG00000101966	protein_coding	XIAP	ENSG00000101966	protein_coding
PPP1R16A	534.209	0.370269	0.157058	2.35753	0.0183969	0.129869	chr8	144477969	144502121	ENSG00000160972	protein_coding	PPP1R16A	ENSG00000160972	protein_coding
GIHCG	318.987	-0.46519	0.197436	-2.35615	0.0184655	0.130228	chr12	57931528	57936175	ENSG00000257698	lncRNA	RP11-620J15.3	ENSG00000257698	lincRNA
GGA1	2219.78	0.250181	0.106221	2.35528	0.0185088	0.13041	chr22	37608475	37633564	ENSG00000100083	protein_coding	GGA1	ENSG00000100083	protein_coding
PPCS	2899.98	-0.295989	0.125679	-2.35512	0.0185168	0.13041	chr1	42456117	42473385	ENSG00000127125	protein_coding	PPCS	ENSG00000127125	protein_coding
RFC3	3901.5	-0.337209	0.14318	-2.35515	0.0185153	0.13041	chr13	33818049	33966558	ENSG00000133119	protein_coding	RFC3	ENSG00000133119	protein_coding
ALDOC	22640.3	-0.64885	0.275527	-2.35494	0.0185256	0.130433	chr17	28573115	28577264	ENSG00000109107	protein_coding	ALDOC	ENSG00000109107	protein_coding
FBXO46	2646.09	0.308041	0.130814	2.3548	0.0185328	0.130446	chr19	45710629	45730904	ENSG00000177051	protein_coding	FBXO46	ENSG00000177051	protein_coding
GPNMB	334.16	0.906531	0.385013	2.35455	0.0185453	0.130496	chr7	23235967	23275108	ENSG00000136235	protein_coding	GPNMB	ENSG00000136235	protein_coding
EXO1	2300.45	-0.442868	0.188123	-2.35415	0.0185653	0.13056	chr1	241847967	241895148	ENSG00000174371	protein_coding	EXO1	ENSG00000174371	protein_coding
RSPH3	319.686	0.576661	0.245019	2.35354	0.0185958	0.130736	chr6	158972871	159000187	ENSG00000130363	protein_coding	RSPH3	ENSG00000130363	protein_coding
BRD2	17251.3	0.246888	0.10496	2.35221	0.0186623	0.13105	chr6	32968660	32981505	ENSG00000204256	protein_coding	BRD2	ENSG00000204256	protein_coding
VEZF1	1344.16	-0.332853	0.141554	-2.35142	0.0187017	0.131249	chr17	57971547	57988259	ENSG00000136451	protein_coding	VEZF1	ENSG00000136451	protein_coding
CRKL	9655.86	-0.199663	0.0849225	-2.35111	0.0187173	0.131283	chr22	20917426	20953749	ENSG00000099942	protein_coding	CRKL	ENSG00000099942	protein_coding
IRF2BP2	10671	-0.469967	0.199954	-2.35038	0.0187544	0.131505	chr1	234604269	234609525	ENSG00000168264	protein_coding	IRF2BP2	ENSG00000168264	protein_coding
C12orf29	1204.37	-0.299855	0.127655	-2.34895	0.0188265	0.131895	chr12	88033846	88050160	ENSG00000133641	protein_coding	C12orf29	ENSG00000133641	protein_coding
TRAF3IP2	2713.85	-0.402671	0.171473	-2.34831	0.0188588	0.132077	chr6	111556454	111606278	ENSG00000056972	protein_coding	TRAF3IP2	ENSG00000056972	protein_coding
ZNF146	9114.77	-0.184566	0.0785984	-2.34822	0.0188634	0.132077	chr19	36214602	36238774	ENSG00000167635	protein_coding	ZNF146	ENSG00000167635	protein_coding
ARHGEF28	442.172	1.33807	0.570153	2.34686	0.0189322	0.132443	chr5	73626158	73941993	ENSG00000214944	protein_coding	ARHGEF28	ENSG00000214944	protein_coding
MVP-DT	213.363	0.323078	0.137719	2.34593	0.0189795	0.132658	chr16	29808636	29821252	ENSG00000238045	lncRNA	AC009133.12	ENSG00000238045	antisense
PIBF1	1717.75	-0.367243	0.156543	-2.34596	0.0189781	0.132658	chr13	72782059	73016461	ENSG00000083535	protein_coding	PIBF1	ENSG00000083535	protein_coding
PLD2	525.292	0.367657	0.156771	2.34519	0.0190171	0.132767	chr17	4807096	4823434	ENSG00000129219	protein_coding	PLD2	ENSG00000129219	protein_coding
ZNF577	205.042	-0.538912	0.229793	-2.34521	0.0190164	0.132767	chr19	51855802	51890950	ENSG00000161551	protein_coding	ZNF577	ENSG00000161551	protein_coding
FAM214B	645.749	0.498984	0.212787	2.34499	0.0190277	0.132802	chr9	35104112	35116341	ENSG00000005238	protein_coding	FAM214B	ENSG00000005238	protein_coding
AURKA	4426.16	-0.333444	0.142234	-2.34433	0.0190612	0.13292	chr20	56369389	56392337	ENSG00000087586	protein_coding	AURKA	ENSG00000087586	protein_coding
NUDCD1	4018.77	-0.304597	0.129924	-2.34443	0.019056	0.13292	chr8	109240919	109334385	ENSG00000120526	protein_coding	NUDCD1	ENSG00000120526	protein_coding
MAL	516.368	1.13717	0.485147	2.34397	0.0190796	0.132971	chr2	95025677	95053996	ENSG00000172005	protein_coding	MAL	ENSG00000172005	protein_coding
PLEC	4813.99	0.348015	0.148467	2.34405	0.0190757	0.132971	chr8	143915147	143976734	ENSG00000178209	protein_coding	PLEC	ENSG00000178209	protein_coding
PCED1B	435.236	1.12645	0.480754	2.34308	0.0191253	0.133135	chr12	47079603	47236662	ENSG00000179715	protein_coding	PCED1B	ENSG00000179715	protein_coding
ATP9B	1112.56	0.310991	0.132738	2.34289	0.0191351	0.133165	chr18	79069285	79378283	ENSG00000166377	protein_coding	ATP9B	ENSG00000166377	protein_coding
LRP6	929.281	-0.976707	0.41696	-2.34245	0.0191577	0.133245	chr12	12116025	12267012	ENSG00000070018	protein_coding	LRP6	ENSG00000070018	protein_coding
PTPRE	873.739	0.538153	0.22975	2.34234	0.0191632	0.133245	chr10	127907061	128085855	ENSG00000132334	protein_coding	PTPRE	ENSG00000132334	protein_coding
PI4K2A	1821.46	0.35475	0.151511	2.34142	0.0192106	0.133469	chr10	97640686	97676434	ENSG00000155252	protein_coding	PI4K2A	ENSG00000155252	protein_coding
MDM1	1091.57	0.313183	0.133834	2.34008	0.0192796	0.133822	chr12	68272443	68332381	ENSG00000111554	protein_coding	MDM1	ENSG00000111554	protein_coding
RAMAC	2317.31	-0.284928	0.121769	-2.3399	0.019289	0.133822	chr15	82986207	82991057	ENSG00000169612	protein_coding	FAM103A1	ENSG00000169612	protein_coding
CNNM4	2142.91	-0.627583	0.26823	-2.33972	0.0192981	0.133834	chr2	96760902	96811891	ENSG00000158158	protein_coding	CNNM4	ENSG00000158158	protein_coding
CCNT2-AS1	51.9033	-0.604893	0.258611	-2.33901	0.0193349	0.133873	chr2	134735464	134918710	ENSG00000224043	lncRNA	CCNT2-AS1	ENSG00000224043	antisense
CHRNB1	551.452	0.31885	0.136345	2.33856	0.0193584	0.133873	chr17	7445061	7457707	ENSG00000170175	protein_coding	CHRNB1	ENSG00000170175	protein_coding
COX8A	7333.41	-0.316887	0.135466	-2.33923	0.0193236	0.133873	chr11	63974607	63976543	ENSG00000176340	protein_coding	COX8A	ENSG00000176340	protein_coding
DMAP1	1131.61	0.315393	0.134858	2.3387	0.0193509	0.133873	chr1	44213455	44220681	ENSG00000178028	protein_coding	DMAP1	ENSG00000178028	protein_coding
FHL2	216.447	1.0877	0.464946	2.33942	0.0193138	0.133873	chr2	105357712	105438513	ENSG00000115641	protein_coding	FHL2	ENSG00000115641	protein_coding
MOCS2	924.073	-0.284861	0.121812	-2.33852	0.01936	0.133873	chr5	53095679	53110063	ENSG00000164172	protein_coding	MOCS2	ENSG00000164172	protein_coding
PLK1	6373.23	-0.39748	0.169963	-2.33863	0.0193548	0.133873	chr16	23677656	23690367	ENSG00000166851	protein_coding	PLK1	ENSG00000166851	protein_coding
PRIM2	2072.91	-0.33995	0.145316	-2.33938	0.019316	0.133873	chr6	57314805	57646849	ENSG00000146143	protein_coding	PRIM2	ENSG00000146143	protein_coding
ATF3	2864.84	-0.728642	0.311625	-2.3382	0.0193769	0.133917	chr1	212565334	212620777	ENSG00000162772	protein_coding	ATF3	ENSG00000162772	protein_coding
CCDC14	1872.38	0.305594	0.130757	2.33712	0.0194329	0.13404	chr3	123897305	123961408	ENSG00000175455	protein_coding	CCDC14	ENSG00000175455	protein_coding
MRPS18B	6979.13	-0.21897	0.0936942	-2.33707	0.0194357	0.13404	chr6	30617709	30626395	ENSG00000204568	protein_coding	MRPS18B	ENSG00000204568	protein_coding
H3C8	105.664	-0.857154	0.366882	-2.33632	0.0194747	0.134169	chr6	26269405	26271815	ENSG00000273983	protein_coding	HIST1H3G	ENSG00000273983	protein_coding
SREK1IP1	2367.63	-0.305589	0.130798	-2.33633	0.0194738	0.134169	chr5	64718144	64768685	ENSG00000153006	protein_coding	SREK1IP1	ENSG00000153006	protein_coding
H4C6	6.01976	-1.87377	0.80243	-2.33512	0.0195371	0.134483	chr6	26240426	26240737	ENSG00000274618	protein_coding	HIST1H4F	ENSG00000274618	protein_coding
SPOUT1	2018.2	0.2808	0.120271	2.33473	0.0195577	0.134548	chr9	128819651	128829821	ENSG00000198917	protein_coding	C9orf114	ENSG00000198917	protein_coding
GTF3C2-AS2	210.066	0.667815	0.28606	2.33453	0.0195679	0.13458	chr2	27356246	27367622	ENSG00000234072	lncRNA	AC074117.10	ENSG00000234072	antisense
CCNB1IP1	6065.1	-0.461897	0.197982	-2.33302	0.0196469	0.134969	chr14	20311368	20333312	ENSG00000100814	protein_coding	CCNB1IP1	ENSG00000100814	protein_coding
NME2	18240	-0.25308	0.108474	-2.33309	0.0196432	0.134969	chr17	51165435	51171747	ENSG00000243678	protein_coding	NME2	ENSG00000243678	protein_coding
RUBCNL	3142.74	-1.12408	0.482532	-2.32954	0.0198307	0.135843	chr13	46342000	46438190	ENSG00000102445	protein_coding	KIAA0226L	ENSG00000102445	protein_coding
CCNI	23877.6	-0.390531	0.167692	-2.32886	0.0198662	0.135893	chr4	77047158	77076005	ENSG00000118816	protein_coding	CCNI	ENSG00000118816	protein_coding
C5orf34	523.043	-0.382006	0.164083	-2.32813	0.0199052	0.136082	chr5	43486701	43515145	ENSG00000172244	protein_coding	C5orf34	ENSG00000172244	protein_coding
FLNB	5407.42	-0.706995	0.303739	-2.32764	0.0199312	0.136131	chr3	58008400	58172251	ENSG00000136068	protein_coding	FLNB	ENSG00000136068	protein_coding
LRCH1	7422.24	-0.386944	0.166243	-2.32758	0.0199346	0.136131	chr13	46553168	46753040	ENSG00000136141	protein_coding	LRCH1	ENSG00000136141	protein_coding
HMX2	420.19	-2.02568	0.870597	-2.32677	0.0199774	0.136304	chr10	123148122	123150672	ENSG00000188816	protein_coding	HMX2	ENSG00000188816	protein_coding
P3H1	1273.54	0.385227	0.165572	2.32665	0.019984	0.136311	chr1	42746335	42767084	ENSG00000117385	protein_coding	P3H1	ENSG00000117385	protein_coding
PPP6C	6097.43	-0.161862	0.0695996	-2.32562	0.0200388	0.136607	chr9	125146573	125189939	ENSG00000119414	protein_coding	PPP6C	ENSG00000119414	protein_coding
PXK	1657.3	-0.596932	0.256712	-2.3253	0.0200561	0.136686	chr3	58332880	58426126	ENSG00000168297	protein_coding	PXK	ENSG00000168297	protein_coding
ZBTB4	3551.52	0.334988	0.144078	2.32504	0.0200697	0.13674	chr17	7459366	7484263	ENSG00000174282	protein_coding	ZBTB4	ENSG00000174282	protein_coding
BUD31	4757	-0.305476	0.131453	-2.32384	0.020134	0.137014	chr7	99408641	99419616	ENSG00000106245	protein_coding	BUD31	ENSG00000106245	protein_coding
NKTR	3464.96	0.427439	0.183932	2.3239	0.0201307	0.137014	chr3	42600614	42648741	ENSG00000114857	protein_coding	NKTR	ENSG00000114857	protein_coding
PHF2	1928.26	0.224662	0.0966745	2.3239	0.0201308	0.137014	chr9	93576407	93679587	ENSG00000197724	protein_coding	PHF2	ENSG00000197724	protein_coding
XRRA1	856.575	0.936129	0.402811	2.32399	0.020126	0.137014	chr11	74807739	74949200	ENSG00000166435	protein_coding	XRRA1	ENSG00000166435	protein_coding
OSER1	2384.2	-0.520286	0.223915	-2.32359	0.0201477	0.137038	chr20	44196496	44210791	ENSG00000132823	protein_coding	OSER1	ENSG00000132823	protein_coding
PECAM1	787.694	-1.04106	0.448079	-2.32338	0.0201589	0.137076	chr17	64319415	64413776	ENSG00000261371	protein_coding	PECAM1	ENSG00000261371	protein_coding
COLGALT1	2435.87	-0.31166	0.134228	-2.32187	0.0202397	0.137432	chr19	17555594	17583162	ENSG00000130309	protein_coding	COLGALT1	ENSG00000130309	protein_coding
PLCXD1	2232.22	-0.656913	0.282896	-2.3221	0.0202275	0.137432	chrX	276322	303356	ENSG00000182378	protein_coding	PLCXD1	ENSG00000182378	protein_coding
ZNF26	1254.21	-0.308693	0.13295	-2.32187	0.02024	0.137432	chr12	132986365	133032952	ENSG00000198393	protein_coding	ZNF26	ENSG00000198393	protein_coding
VARS2	2463.4	0.394961	0.170152	2.32123	0.0202745	0.137567	chr6	30908242	30926459	ENSG00000137411	protein_coding	VARS2	ENSG00000137411	protein_coding
RPLP1	53579.6	-0.469421	0.202273	-2.32072	0.0203018	0.137658	chr15	69452784	69456194	ENSG00000137818	protein_coding	RPLP1	ENSG00000137818	protein_coding
TPI1	91626.7	-0.357995	0.154287	-2.32031	0.0203239	0.137769	chr12	6867119	6870948	ENSG00000111669	protein_coding	TPI1	ENSG00000111669	protein_coding
DYNC1LI2	2488.95	0.306292	0.132036	2.31977	0.0203536	0.137854	chr16	66720893	66751798	ENSG00000135720	protein_coding	DYNC1LI2	ENSG00000135720	protein_coding
EPB41L5	1074.1	-0.916246	0.394962	-2.31983	0.0203499	0.137854	chr2	120013005	120179119	ENSG00000115109	protein_coding	EPB41L5	ENSG00000115109	protein_coding
DHX38	4349.52	0.169504	0.0730894	2.31914	0.0203876	0.137987	chr16	72093562	72112912	ENSG00000140829	protein_coding	DHX38	ENSG00000140829	protein_coding
NXT2	1745.91	-0.320251	0.138097	-2.31903	0.0203933	0.137987	chrX	109535781	109544690	ENSG00000101888	protein_coding	NXT2	ENSG00000101888	protein_coding
SCAP	3214.47	0.18089	0.0780078	2.31887	0.020402	0.137987	chr3	47413694	47477126	ENSG00000114650	protein_coding	SCAP	ENSG00000114650	protein_coding
GOLGA7	3986.01	-0.303987	0.131174	-2.31744	0.0204799	0.138359	chr8	41490396	41510980	ENSG00000147533	protein_coding	GOLGA7	ENSG00000147533	protein_coding
DENND5B	2227.85	0.788803	0.340437	2.31703	0.0205019	0.138469	chr12	31382223	31591097	ENSG00000170456	protein_coding	DENND5B	ENSG00000170456	protein_coding
LINC00273	409.74	-1.22758	0.529852	-2.31683	0.0205132	0.138506	chr16	34158585	34160036	ENSG00000256642	lncRNA	LINC00273	ENSG00000256642	lincRNA
MIOS	6390.84	-0.300064	0.129576	-2.31574	0.0205727	0.138791	chr7	7566872	7608929	ENSG00000164654	protein_coding	MIOS	ENSG00000164654	protein_coding
RNASEL	901.811	0.289583	0.125093	2.31494	0.0206163	0.139005	chr1	182573634	182589256	ENSG00000135828	protein_coding	RNASEL	ENSG00000135828	protein_coding
RPL39L	704.671	-0.468093	0.202214	-2.31484	0.0206218	0.139005	chr3	187120948	187180908	ENSG00000163923	protein_coding	RPL39L	ENSG00000163923	protein_coding
ZFP1	1354.44	-0.441126	0.190611	-2.31427	0.0206528	0.139175	chr16	75148492	75172236	ENSG00000184517	protein_coding	ZFP1	ENSG00000184517	protein_coding
LCORL	1025.6	-0.361338	0.156146	-2.3141	0.0206624	0.1392	chr4	17841199	18021876	ENSG00000178177	protein_coding	LCORL	ENSG00000178177	protein_coding
NOP2	4700.61	0.424358	0.183442	2.31331	0.0207054	0.139418	chr12	6556863	6568691	ENSG00000111641	protein_coding	NOP2	ENSG00000111641	protein_coding
ZNF253	812.507	-0.407892	0.176325	-2.3133	0.0207063	0.139418	chr19	19865886	19894674	ENSG00000256771	protein_coding	ZNF253	ENSG00000256771	protein_coding
RMI1	1634.24	-0.499522	0.215966	-2.31297	0.0207245	0.139502	chr9	83980711	84004074	ENSG00000178966	protein_coding	RMI1	ENSG00000178966	protein_coding
CLLU1-AS1	296.46	2.51937	1.0894	2.31262	0.0207434	0.139532	chr12	92420094	92428148	ENSG00000205057	lncRNA	CLLU1OS	ENSG00000205057	protein_coding
PRMT7	1583.14	0.358368	0.154955	2.31272	0.0207382	0.139532	chr16	68310974	68358563	ENSG00000132600	protein_coding	PRMT7	ENSG00000132600	protein_coding
STAP1	3729.29	-0.622681	0.269259	-2.31257	0.0207464	0.139532	chr4	67558728	67607337	ENSG00000035720	protein_coding	STAP1	ENSG00000035720	protein_coding
ZNF223	164.992	-0.66118	0.285942	-2.31228	0.020762	0.139559	chr19	44051367	44067991	ENSG00000178386	protein_coding	ZNF223	ENSG00000178386	protein_coding
AGER	222.927	0.693292	0.299918	2.31161	0.0207994	0.139682	chr6	32180968	32184324	ENSG00000204305	protein_coding	AGER	ENSG00000204305	protein_coding
NBR2	126.362	0.435366	0.188377	2.31114	0.0208249	0.139682	chr17	43125610	43153671	ENSG00000198496	lncRNA	NBR2	ENSG00000198496	transcribed_unprocessed_pseudogene
NEMP1	3112.32	-0.323738	0.140067	-2.31131	0.0208158	0.139682	chr12	57055643	57088063	ENSG00000166881	protein_coding	NEMP1	ENSG00000166881	protein_coding
NOP14-AS1	810.623	0.356846	0.154415	2.31096	0.020835	0.139682	chr4	2934899	2961738	ENSG00000249673	lncRNA	NOP14-AS1	ENSG00000249673	antisense
RUBCN	5024.44	0.409381	0.177148	2.31095	0.0208356	0.139682	chr3	197671393	197749727	ENSG00000145016	protein_coding	RUBCN	ENSG00000145016	protein_coding
TOR3A	4939.14	0.356608	0.154291	2.31126	0.0208184	0.139682	chr1	179081377	179098023	ENSG00000186283	protein_coding	TOR3A	ENSG00000186283	protein_coding
SULT1A3	116.175	1.11395	0.482088	2.31067	0.0208512	0.13969	chr16	30199228	30204310	ENSG00000261052	protein_coding	SULT1A3	ENSG00000261052	protein_coding
CWF19L2	1713.75	-0.281453	0.121831	-2.3102	0.0208772	0.139706	chr11	107326345	107457844	ENSG00000152404	protein_coding	CWF19L2	ENSG00000152404	protein_coding
H2BC12	904.076	-0.890481	0.385473	-2.3101	0.0208828	0.139706	chr6	27146418	27146798	ENSG00000197903	protein_coding	HIST1H2BK	ENSG00000197903	protein_coding
LINC02363	433.387	0.933936	0.404227	2.31042	0.0208647	0.139706	chr4	184340756	184353977	ENSG00000180712	lncRNA	RP11-290F5.2	ENSG00000180712	lincRNA
WDPCP	440.499	-0.283904	0.122922	-2.30964	0.0209083	0.139839	chr2	63121383	63827843	ENSG00000143951	protein_coding	WDPCP	ENSG00000143951	protein_coding
PERP	322.221	1.16376	0.503958	2.30923	0.0209306	0.13991	chr6	138088505	138107511	ENSG00000112378	protein_coding	PERP	ENSG00000112378	protein_coding
ZC3H11A	10252.4	0.188567	0.0816553	2.3093	0.0209268	0.13991	chr1	203795654	203854124	ENSG00000058673	protein_coding	ZC3H11A	ENSG00000058673	protein_coding
F2R	561.617	1.21468	0.526075	2.30894	0.0209468	0.139979	chr5	76716043	76735781	ENSG00000181104	protein_coding	F2R	ENSG00000181104	protein_coding
GAS8	473.145	-0.767577	0.332519	-2.30837	0.0209785	0.140085	chr16	90019629	90044975	ENSG00000141013	protein_coding	GAS8	ENSG00000141013	protein_coding
SAMD10	1353.63	0.648564	0.280967	2.30833	0.0209809	0.140085	chr20	63974113	63980008	ENSG00000130590	protein_coding	SAMD10	ENSG00000130590	protein_coding
LOXL3	982.014	1.15076	0.498869	2.30674	0.0210695	0.140487	chr2	74532414	74555690	ENSG00000115318	protein_coding	LOXL3	ENSG00000115318	protein_coding
AGFG2	2426.52	0.396936	0.172093	2.30652	0.0210815	0.140527	chr7	100539211	100568219	ENSG00000106351	protein_coding	AGFG2	ENSG00000106351	protein_coding
KYAT3	2824.52	-0.242089	0.104965	-2.30638	0.0210894	0.140538	chr1	88935773	88992953	ENSG00000137944	protein_coding	CCBL2	ENSG00000137944	protein_coding
MAD1L1	2433.88	-0.368671	0.159855	-2.30628	0.0210947	0.140538	chr7	1815793	2233243	ENSG00000002822	protein_coding	MAD1L1	ENSG00000002822	protein_coding
ALPK1	2621.45	0.488515	0.211859	2.30585	0.0211188	0.140659	chr4	112285509	112442620	ENSG00000073331	protein_coding	ALPK1	ENSG00000073331	protein_coding
HMGCL	2890.63	-0.465479	0.201972	-2.30467	0.0211849	0.141022	chr1	23801885	23838620	ENSG00000117305	protein_coding	HMGCL	ENSG00000117305	protein_coding
PPP2R2D	2614.31	-0.226045	0.0981259	-2.30362	0.021244	0.141258	chr10	131900644	131959834	ENSG00000175470	protein_coding	PPP2R2D	ENSG00000175470	protein_coding
RPL7L1	10557.6	0.285706	0.124061	2.30296	0.0212814	0.141468	chr6	42879618	42889925	ENSG00000146223	protein_coding	RPL7L1	ENSG00000146223	protein_coding
FBXO9	1641.34	0.287905	0.125026	2.30276	0.0212925	0.141503	chr6	53051991	53100873	ENSG00000112146	protein_coding	FBXO9	ENSG00000112146	protein_coding
PMAIP1	13529.6	-0.456222	0.198188	-2.30197	0.0213369	0.141524	chr18	59899948	59904306	ENSG00000141682	protein_coding	PMAIP1	ENSG00000141682	protein_coding
KIF3B	4668.15	0.418204	0.181706	2.30155	0.0213606	0.141642	chr20	32277664	32335011	ENSG00000101350	protein_coding	KIF3B	ENSG00000101350	protein_coding
PIGF	1047.63	-0.203918	0.0886104	-2.30129	0.0213753	0.141661	chr2	46580937	46617119	ENSG00000151665	protein_coding	PIGF	ENSG00000151665	protein_coding
G6PC3	1608.93	0.259596	0.112811	2.30116	0.0213823	0.141662	chr17	44070735	44076344	ENSG00000141349	protein_coding	G6PC3	ENSG00000141349	protein_coding
RPUSD4	2402.88	-0.248638	0.108059	-2.30095	0.0213946	0.141672	chr11	126202094	126211692	ENSG00000165526	protein_coding	RPUSD4	ENSG00000165526	protein_coding
ZBED1	6167.65	-0.334717	0.145479	-2.3008	0.0214031	0.14169	chrX	2486414	2500967	ENSG00000214717	protein_coding	ZBED1	ENSG00000214717	protein_coding
CASP1	1856.49	1.01831	0.44276	2.29991	0.0214531	0.14184	chr11	105025443	105035250	ENSG00000137752	protein_coding	CASP1	ENSG00000137752	protein_coding
ZNF561	2083.07	-0.217271	0.0944708	-2.29987	0.0214554	0.14184	chr19	9604680	9621399	ENSG00000171469	protein_coding	ZNF561	ENSG00000171469	protein_coding
PNPLA6	3661.09	0.249127	0.108347	2.29935	0.0214852	0.141999	chr19	7534004	7561764	ENSG00000032444	protein_coding	PNPLA6	ENSG00000032444	protein_coding
CFLAR-AS1	20.7461	1.89555	0.824479	2.29908	0.0215002	0.14201	chr2	201140278	201157823	ENSG00000226312	lncRNA	CFLAR-AS1	ENSG00000226312	antisense
MS4A1	58641.8	-0.44236	0.192435	-2.29875	0.021519	0.142015	chr11	60455752	60470760	ENSG00000156738	protein_coding	MS4A1	ENSG00000156738	protein_coding
EEF1A1	1.3208e+06	-0.287821	0.125272	-2.29757	0.021586	0.142341	chr6	73515750	73523797	ENSG00000156508	protein_coding	EEF1A1	ENSG00000156508	protein_coding
LTA4H	6889.52	-0.324291	0.141173	-2.29712	0.0216121	0.142446	chr12	96000828	96043520	ENSG00000111144	protein_coding	LTA4H	ENSG00000111144	protein_coding
LY6G5B	126.63	0.80562	0.350735	2.29694	0.0216219	0.142471	chr6	31670167	31673776	ENSG00000240053	protein_coding	LY6G5B	ENSG00000240053	protein_coding
CRIM1-DT	6.63894	-1.69898	0.739756	-2.29668	0.0216372	0.142533	chr2	36354749	36355114	ENSG00000260025	lncRNA	RP11-490M8.1	ENSG00000260025	lincRNA
METTL23	1334.75	-0.280317	0.122087	-2.29605	0.021673	0.142666	chr17	76726830	76733936	ENSG00000181038	protein_coding	METTL23	ENSG00000181038	protein_coding
TXNIP	3910.94	-0.991261	0.431751	-2.29591	0.0216812	0.142666	chr1	145992435	145996600	ENSG00000265972	protein_coding	TXNIP	ENSG00000265972	protein_coding
TEN1	911.265	-0.435614	0.189751	-2.29571	0.0216923	0.1427	chr17	75979220	76000586	ENSG00000257949	protein_coding	TEN1	ENSG00000257949	protein_coding
TUBGCP4	2348.96	-0.253867	0.110654	-2.29424	0.0217765	0.142901	chr15	43369221	43409771	ENSG00000137822	protein_coding	TUBGCP4	ENSG00000137822	protein_coding
LINC00963	183.01	0.62825	0.274021	2.2927	0.0218652	0.143289	chr9	129483451	129513683	ENSG00000204054	lncRNA	LINC00963	ENSG00000204054	processed_transcript
PTOV1-AS1	532.446	0.363451	0.158542	2.29245	0.0218794	0.143304	chr19	49838639	49851676	ENSG00000268006	lncRNA	PTOV1-AS1	ENSG00000268006	antisense
HEATR6	922.075	0.365704	0.159595	2.29144	0.0219378	0.143608	chr17	60043194	60078931	ENSG00000068097	protein_coding	HEATR6	ENSG00000068097	protein_coding
H2AZ2	6298.32	-0.299046	0.130515	-2.29128	0.0219471	0.14363	chr7	44826791	44848083	ENSG00000105968	protein_coding	H2AFV	ENSG00000105968	protein_coding
HCLS1	18993.7	0.279928	0.122185	2.29102	0.0219625	0.143684	chr3	121631399	121660927	ENSG00000180353	protein_coding	HCLS1	ENSG00000180353	protein_coding
SPATA7	256.314	-0.433007	0.189055	-2.29037	0.0219997	0.1437	chr14	88384924	88470350	ENSG00000042317	protein_coding	SPATA7	ENSG00000042317	protein_coding
TMEM231	525.872	-0.40582	0.177157	-2.29073	0.0219788	0.1437	chr16	75536744	75556286	ENSG00000205084	protein_coding	TMEM231	ENSG00000205084	protein_coding
RTCA	4119.07	-0.226489	0.0988961	-2.29017	0.0220116	0.143724	chr1	100266207	100292769	ENSG00000137996	protein_coding	RTCA	ENSG00000137996	protein_coding
HAPLN3	252.476	1.22113	0.533384	2.2894	0.0220563	0.143914	chr15	88877288	88895626	ENSG00000140511	protein_coding	HAPLN3	ENSG00000140511	protein_coding
CCNB1	8530.71	-0.334277	0.146082	-2.28829	0.0221209	0.144189	chr5	69167010	69178245	ENSG00000134057	protein_coding	CCNB1	ENSG00000134057	protein_coding
SRSF3	20714.6	-0.243678	0.106502	-2.28801	0.0221367	0.144243	chr6	36594353	36605600	ENSG00000112081	protein_coding	SRSF3	ENSG00000112081	protein_coding
BZW2	344.665	1.16029	0.507188	2.2877	0.0221549	0.144274	chr7	16646131	16706523	ENSG00000136261	protein_coding	BZW2	ENSG00000136261	protein_coding
TNRC6A	3648.75	0.396165	0.173206	2.28725	0.0221812	0.144337	chr16	24729695	24827632	ENSG00000090905	protein_coding	TNRC6A	ENSG00000090905	protein_coding
PPCDC	1053.29	-0.45257	0.197888	-2.287	0.0221957	0.144392	chr15	75023555	75117462	ENSG00000138621	protein_coding	PPCDC	ENSG00000138621	protein_coding
TCOF1	6464.65	0.344903	0.150834	2.28664	0.0222169	0.144452	chr5	150357639	150400308	ENSG00000070814	protein_coding	TCOF1	ENSG00000070814	protein_coding
SMURF1	1270.64	0.298454	0.130554	2.28605	0.0222512	0.144557	chr7	99027438	99144100	ENSG00000198742	protein_coding	SMURF1	ENSG00000198742	protein_coding
ASS1	574.414	-1.34693	0.589314	-2.28558	0.0222787	0.144649	chr9	130444929	130501274	ENSG00000130707	protein_coding	ASS1	ENSG00000130707	protein_coding
ISOC2	1990.68	0.427429	0.187029	2.28536	0.0222918	0.144649	chr19	55452985	55462343	ENSG00000063241	protein_coding	ISOC2	ENSG00000063241	protein_coding
KDM5B	3087.07	-0.66412	0.290613	-2.28524	0.0222989	0.144649	chr1	202724491	202809470	ENSG00000117139	protein_coding	KDM5B	ENSG00000117139	protein_coding
PTRHD1	1250	-0.395031	0.172852	-2.28537	0.022291	0.144649	chr2	24789734	24793382	ENSG00000184924	protein_coding	PTRHD1	ENSG00000184924	protein_coding
TGDS	1762.21	-0.24304	0.106354	-2.2852	0.0223014	0.144649	chr13	94574051	94596257	ENSG00000088451	protein_coding	TGDS	ENSG00000088451	protein_coding
ADH5	7085.42	-0.239112	0.104645	-2.28499	0.0223136	0.144689	chr4	99070978	99088801	ENSG00000197894	protein_coding	ADH5	ENSG00000197894	protein_coding
IFI35	3842.26	0.480159	0.210147	2.28488	0.0223199	0.144691	chr17	43006725	43014456	ENSG00000068079	protein_coding	IFI35	ENSG00000068079	protein_coding
NEK8	1093.47	0.309641	0.135549	2.28435	0.0223512	0.144855	chr17	28725897	28743455	ENSG00000160602	protein_coding	NEK8	ENSG00000160602	protein_coding
AGBL5	1859.99	-0.345272	0.151193	-2.28365	0.0223919	0.144906	chr2	27042364	27070622	ENSG00000084693	protein_coding	AGBL5	ENSG00000084693	protein_coding
DNAJC19	1035.03	-0.300526	0.131598	-2.28367	0.0223907	0.144906	chr3	180983709	180989774	ENSG00000205981	protein_coding	DNAJC19	ENSG00000205981	protein_coding
ZNF710	2125.86	0.348944	0.15278	2.28397	0.0223736	0.144906	chr15	90001392	90082206	ENSG00000140548	protein_coding	ZNF710	ENSG00000140548	protein_coding
RABGGTA	2037.53	0.233637	0.102331	2.28314	0.0224219	0.145039	chr14	24265538	24271739	ENSG00000100949	protein_coding	RABGGTA	ENSG00000100949	protein_coding
GTF2IRD2B	673.546	-0.48274	0.211468	-2.28281	0.0224417	0.145129	chr7	75092573	75149817	ENSG00000174428	protein_coding	GTF2IRD2B	ENSG00000174428	protein_coding
NDUFS2	8049.24	0.178143	0.0780577	2.2822	0.0224775	0.145189	chr1	161197104	161214395	ENSG00000158864	protein_coding	NDUFS2	ENSG00000158864	protein_coding
GNS	5696.51	0.315564	0.138288	2.28193	0.0224936	0.145191	chr12	64713445	64759447	ENSG00000135677	protein_coding	GNS	ENSG00000135677	protein_coding
ANGPTL6	1722.87	-0.649245	0.28461	-2.28117	0.0225384	0.145363	chr19	10092338	10102796	ENSG00000130812	protein_coding	ANGPTL6	ENSG00000130812	protein_coding
SCARNA9	255.413	-0.801005	0.351137	-2.28118	0.0225381	0.145363	chr11	93721513	93721865	ENSG00000254911	lncRNA	SCARNA9	ENSG00000254911	antisense
AHCYL1	8606.12	-0.214554	0.0940654	-2.2809	0.0225542	0.145387	chr1	109984686	110023741	ENSG00000168710	protein_coding	AHCYL1	ENSG00000168710	protein_coding
NRF1	1228.44	-0.20056	0.0879543	-2.28028	0.0225911	0.145508	chr7	129611714	129757082	ENSG00000106459	protein_coding	NRF1	ENSG00000106459	protein_coding
FRRS1	607.567	0.560135	0.24567	2.28003	0.0226057	0.145524	chr1	99708703	99766631	ENSG00000156869	protein_coding	FRRS1	ENSG00000156869	protein_coding
WARS1	40343.2	0.538375	0.236175	2.27956	0.0226341	0.145629	chr14	100333788	100376805	ENSG00000140105	protein_coding	WARS	ENSG00000140105	protein_coding
LETM1	3375.01	0.299123	0.131304	2.2781	0.0227206	0.146035	chr4	1811479	1856247	ENSG00000168924	protein_coding	LETM1	ENSG00000168924	protein_coding
OGT	7954.82	0.251328	0.110339	2.27778	0.0227395	0.146035	chrX	71533083	71575897	ENSG00000147162	protein_coding	OGT	ENSG00000147162	protein_coding
SRRM1	9197.07	0.285254	0.125233	2.27778	0.0227397	0.146035	chr1	24631716	24673267	ENSG00000133226	protein_coding	SRRM1	ENSG00000133226	protein_coding
CPNE2	624.24	-0.900573	0.395454	-2.27731	0.0227675	0.146135	chr16	57092537	57148367	ENSG00000140848	protein_coding	CPNE2	ENSG00000140848	protein_coding
SRM	6029.72	0.431034	0.189375	2.27608	0.0228411	0.14647	chr1	11054584	11060024	ENSG00000116649	protein_coding	SRM	ENSG00000116649	protein_coding
PEAK1	2657.72	-0.66072	0.29033	-2.27576	0.0228606	0.146537	chr15	77100656	77420144	ENSG00000173517	protein_coding	PEAK1	ENSG00000173517	protein_coding
NONO	28318.3	-0.180611	0.0794275	-2.27391	0.0229715	0.14713	chrX	71283192	71301168	ENSG00000147140	protein_coding	NONO	ENSG00000147140	protein_coding
ARF5	4641.43	-0.270217	0.118873	-2.27315	0.0230172	0.147344	chr7	127588345	127591705	ENSG00000004059	protein_coding	ARF5	ENSG00000004059	protein_coding
ZNF587	1201.72	0.436485	0.192009	2.27324	0.0230114	0.147344	chr19	57849857	57865112	ENSG00000198466	protein_coding	ZNF587	ENSG00000198466	protein_coding
WARS2-IT1	145.388	0.434862	0.19146	2.27129	0.0231297	0.147907	chr1	119047405	119064785	ENSG00000224238	lncRNA	WARS2-IT1	ENSG00000224238	antisense
PFDN5	9356.84	-0.363752	0.160236	-2.27011	0.023201	0.148245	chr12	53295291	53299450	ENSG00000123349	protein_coding	PFDN5	ENSG00000123349	protein_coding
WDR26	10862.9	-0.213311	0.0939653	-2.27011	0.023201	0.148245	chr1	224385143	224437033	ENSG00000162923	protein_coding	WDR26	ENSG00000162923	protein_coding
LRCH4	2159.07	0.228582	0.100707	2.26976	0.0232219	0.148339	chr7	100574011	100586153	ENSG00000077454	protein_coding	LRCH4	ENSG00000077454	protein_coding
TIAM2	1423.81	1.36818	0.602816	2.26965	0.0232286	0.148342	chr6	154832697	155257723	ENSG00000146426	protein_coding	TIAM2	ENSG00000146426	protein_coding
KIZ	757.795	-0.323515	0.142663	-2.26769	0.023348	0.148927	chr20	21125983	21246622	ENSG00000088970	protein_coding	KIZ	ENSG00000088970	protein_coding
[truncated: 9,299 more rows]

## Sheet: Column info
Table S5 Column Information
Column	Explanation
Gene	Gene symbol, ensembl 104
baseMean	average of normalized counts / size factors across samples
log2FoldChange	effect size estimate per X or Y chromosome
lfcSE	standard error of the log2 fold-change estimate
stat	Wald statistic
pvalue	Wald test p-value
padj	Benjamini-Hochberg adjusted p-value
chr	Chromosome
start	Start coordinate of the gene
stop	End coordinate of the gene
gene_id.107	Ensembl gene ID, version 107
gene_type.107	Gene type, ensembl 107
gene.84	Gene symbol, ensembl 84
gene_id.84	Ensembl gene ID, version 84
gene_type.84	Gene type, ensembl 84
