# Supplementary material for: The human Y and inactive X chromosomes similarly modulate autosomal gene expression
Source: bioRxiv. 2023 Jun 7:2023.06.05.543763. Preprint. [Version 1] doi: 10.1101/2023.06.05.543763 (PMC10274745; doi:10.1101/2023.06.05.543763)
Supplement: Supplement 7 [file media-7.xlsx]

## Sheet: S6A
Table S6. Differential gene expression analysis as a function of DYZ1 depth of coverage, related to Figure 4
Table S6A. DYZ1 depth of coverage for 1000 genomes samples
subjectID	Single_copy_depth	DYZ1_depth	DYZ1_norm_coverage	Num_samples	have_RNA_seq
NA20537	2.12015	42.1522	19.8817	1	TRUE
HG02291	2.00931	112.265	55.8723	1	FALSE
HG00246	0.984191	55.6377	56.5313	1	TRUE
HG00640	1.89161	118.483	62.636	2	FALSE
HG02804	4.41067	279.346	63.3341	1	FALSE
NA12413	1.26729	87.4025	68.9678	2	TRUE
NA20527	3.93785	284.482	72.2429	2	TRUE
HG03985	2.33339	173.945	74.5462	1	FALSE
NA19655	2.3339	181.308	77.6847	1	FALSE
HG01761	5.44236	430.104	79.029	1	FALSE
HG03687	3.18508	253.758	79.671	1	FALSE
NA20520	3.51047	288.054	82.0557	2	TRUE
HG01182	1.05232	89.9499	85.4775	1	FALSE
HG02696	4.30473	372.423	86.5149	1	FALSE
HG02146	1.84951	165.177	89.3087	1	FALSE
HG01190	2.37798	214.397	90.1595	1	FALSE
NA18874	2.81671	255.236	90.6149	1	FALSE
HG00243	2.91437	266.198	91.34	2	TRUE
HG01241	4.32412	396.03	91.5864	1	FALSE
HG01961	1.98594	189.541	95.4414	1	FALSE
HG03585	2.42982	231.976	95.4705	1	FALSE
NA20356	1.96536	187.745	95.5272	1	FALSE
NA18984	3.26379	312.834	95.8499	1	FALSE
HG04185	2.03812	195.466	95.9052	1	FALSE
NA19130	2.0941	204.228	97.5254	1	TRUE
HG02878	2.76809	271.772	98.1803	1	FALSE
NA19771	1.91066	187.949	98.3686	1	FALSE
HG03045	3.36521	332.725	98.8718	1	FALSE
HG01589	2.49864	250.181	100.127	1	FALSE
NA20827	2.47028	249.456	100.983	1	FALSE
HG03844	5.38135	543.757	101.045	1	FALSE
NA21099	1.56964	158.84	101.195	1	FALSE
HG01565	2.36395	239.548	101.334	1	FALSE
HG01979	5.62698	571.296	101.528	1	FALSE
HG02449	2.43623	249.83	102.548	1	FALSE
HG00625	1.34645	138.18	102.626	1	FALSE
HG04061	2.30867	240.768	104.288	1	FALSE
HG01518	1.94295	204.061	105.027	1	FALSE
HG01709	3.78747	401.703	106.061	1	FALSE
HG01455	1.89335	203.195	107.32	1	FALSE
HG03871	3.12797	335.832	107.364	1	FALSE
NA21091	2.0017	216	107.908	1	FALSE
HG01133	5.92571	640.667	108.117	1	FALSE
HG01377	1.66956	180.924	108.367	1	FALSE
HG01112	2.02789	222.143	109.544	1	FALSE
HG01069	2.70202	297.74	110.192	1	FALSE
HG01669	3.29681	363.802	110.35	1	FALSE
NA19786	1.92711	212.94	110.497	1	FALSE
HG01072	2.45355	273.465	111.457	1	FALSE
NA20858	1.85069	206.634	111.652	1	FALSE
HG03681	4.71212	528.301	112.115	1	FALSE
HG01503	2.30513	258.63	112.198	1	FALSE
HG03950	4.37612	492.554	112.555	1	FALSE
HG04056	2.57694	292.235	113.404	1	FALSE
NA19732	1.92378	218.689	113.676	1	FALSE
HG01308	2.13925	243.845	113.986	1	FALSE
NA21126	4.07848	465.696	114.184	1	FALSE
HG02017	1.73517	198.497	114.396	1	FALSE
HG01583	2.3501	269.77	114.791	1	FALSE
NA20871	2.19302	252.342	115.066	1	FALSE
NA20126	1.85226	213.194	115.099	1	FALSE
NA19750	1.66272	192.36	115.69	1	FALSE
NA21127	2.53323	293.132	115.715	1	FALSE
HG03800	4.72137	547.153	115.889	1	FALSE
NA21100	2.47932	287.45	115.939	1	FALSE
HG01890	5.54706	646.058	116.469	1	FALSE
HG01500	1.89016	220.877	116.856	1	FALSE
NA20510	3.36617	393.817	116.993	2	TRUE
HG01187	1.32573	155.495	117.29	1	FALSE
HG01334	2.04981	240.659	117.405	1	TRUE
HG01082	1.49376	175.783	117.679	1	FALSE
HG01530	2.86603	337.273	117.679	1	FALSE
HG00267	1.84602	217.543	117.844	1	TRUE
HG01139	3.08202	363.354	117.894	1	FALSE
NA19682	1.86781	220.313	117.953	1	FALSE
HG00628	1.6003	188.913	118.048	1	FALSE
HG02756	4.02312	476.73	118.498	1	FALSE
HG00622	4.16053	493.316	118.57	1	FALSE
HG03644	5.36429	638.436	119.016	1	FALSE
HG03815	4.58466	545.873	119.065	1	FALSE
HG03771	3.32028	398.451	120.005	1	FALSE
HG01066	2.13743	256.602	120.052	1	FALSE
NA19774	1.82066	218.646	120.092	1	FALSE
HG01953	5.01537	602.368	120.104	1	FALSE
HG01521	1.92873	231.855	120.211	1	FALSE
NA21087	3.18018	382.313	120.217	1	FALSE
HG03716	4.73344	569.567	120.328	1	FALSE
HG01515	1.80363	217.284	120.47	1	FALSE
HG02433	1.76362	212.562	120.525	1	FALSE
HG03900	4.67217	564.051	120.726	1	FALSE
NA19729	2.24728	271.434	120.783	1	FALSE
HG02807	3.57346	433.846	121.408	1	FALSE
HG03969	2.3646	287.396	121.541	1	FALSE
HG03571	2.14381	260.99	121.741	1	FALSE
HG04006	4.69648	572.449	121.889	1	FALSE
NA21135	3.74599	457.282	122.072	1	FALSE
NA18530	1.3932	170.349	122.272	2	FALSE
HG03943	4.87856	597.184	122.41	1	FALSE
HG00103	2.19188	268.697	122.588	1	FALSE
NA19248	2.11136	258.973	122.657	1	TRUE
NA18966	3.13029	385.162	123.044	1	FALSE
HG00598	3.87536	479.664	123.773	1	FALSE
HG01097	1.9693	244.392	124.101	1	FALSE
HG03846	2.26467	281.342	124.231	1	FALSE
NA20889	3.15777	392.641	124.341	1	FALSE
HG04060	2.4153	300.533	124.429	1	FALSE
HG01791	2.46114	306.468	124.523	1	TRUE
HG00739	5.22685	651.789	124.7	1	FALSE
HG00592	1.45203	181.237	124.817	1	FALSE
HG01923	2.70356	338.807	125.319	1	FALSE
HG01497	1.92001	240.806	125.419	1	FALSE
HG01974	5.26018	660.893	125.641	1	FALSE
NA20342	2.22367	279.454	125.673	1	FALSE
NA20870	1.86613	234.677	125.756	1	FALSE
HG03646	2.38207	299.609	125.777	1	FALSE
HG01383	1.75826	221.164	125.786	1	FALSE
HG02470	1.73579	219.154	126.256	1	FALSE
HG01054	2.1131	266.923	126.319	1	FALSE
NA21124	3.42992	434.043	126.546	1	FALSE
HG00653	1.90745	241.623	126.673	1	FALSE
HG01756	5.43358	688.504	126.713	1	FALSE
HG01398	2.29806	291.391	126.799	1	FALSE
NA19747	1.84374	233.786	126.8	1	FALSE
HG01747	3.36506	429.024	127.494	1	FALSE
HG02299	2.32939	297.114	127.55	1	FALSE
HG01286	2.16543	276.885	127.866	1	FALSE
NA21123	1.74976	224.083	128.065	1	FALSE
NA19004	4.39415	563.364	128.208	1	FALSE
NA20278	1.89369	243.551	128.612	1	FALSE
HG03311	2.10498	271.244	128.858	1	FALSE
HG01148	1.718	221.568	128.969	1	FALSE
HG01253	1.81837	235.191	129.342	1	FALSE
HG02501	2.23985	289.906	129.431	1	FALSE
NA20850	1.66067	215.249	129.616	1	FALSE
HG00145	2.37282	307.958	129.786	1	TRUE
NA19679	2.14366	279.544	130.405	2	FALSE
NA18917	2.23473	292.31	130.803	1	TRUE
HG02073	5.6832	744.706	131.037	1	FALSE
NA19658	2.52622	331.644	131.28	1	FALSE
NA20884	1.75923	231.034	131.327	1	FALSE
NA19756	2.05822	270.615	131.48	1	FALSE
NA20516	3.63299	478.195	131.626	2	TRUE
NA18871	2.18735	288.299	131.803	2	FALSE
NA19198	1.97602	261.544	132.359	1	TRUE
HG02231	1.92079	255.889	133.22	1	FALSE
NA10851	2.98031	398.096	133.575	1	FALSE
NA18945	3.39918	454.1	133.591	2	FALSE
HG01405	3.90567	522.017	133.656	1	FALSE
NA19380	2.16052	288.959	133.745	1	FALSE
NA19789	2.56112	342.611	133.774	2	FALSE
HG00308	1.88453	252.169	133.81	1	TRUE
HG00157	2.30013	308.305	134.038	1	TRUE
HG02051	2.01896	270.924	134.189	1	FALSE
NA20901	3.28007	440.501	134.296	1	FALSE
HG01550	1.99802	268.366	134.316	1	FALSE
HG02304	3.67343	495.564	134.905	1	FALSE
HG01785	2.31616	312.54	134.939	1	FALSE
HG01608	1.89169	255.292	134.954	1	FALSE
NA20340	2.15536	290.969	134.998	1	FALSE
HG03115	4.53131	612.628	135.199	1	FALSE
HG01789	2.44425	330.721	135.306	1	TRUE
HG00736	2.2932	310.417	135.364	1	FALSE
HG01603	1.75989	238.274	135.391	1	FALSE
NA12399	1.74078	235.783	135.447	1	FALSE
NA19373	1.9828	268.608	135.47	1	FALSE
HG03812	2.37042	321.188	135.498	1	FALSE
HG03175	2.94634	399.778	135.687	1	FALSE
HG04134	2.42482	329.11	135.726	1	FALSE
HG02836	2.37541	322.596	135.807	1	FALSE
NA20911	3.68131	500.639	135.995	1	FALSE
NA19374	1.93806	263.769	136.1	1	FALSE
NA06984	2.71442	369.479	136.117	1	TRUE
NA07357	3.2745	445.867	136.163	1	TRUE
NA19717	2.12391	289.285	136.204	1	FALSE
HG03738	2.40814	328.487	136.407	1	FALSE
NA11994	4.21731	576.802	136.77	3	TRUE
HG02219	3.05792	418.744	136.938	1	FALSE
NA20515	3.06434	419.746	136.978	2	TRUE
HG01356	1.68351	231.07	137.255	1	FALSE
NA12340	2.13988	294.568	137.656	1	TRUE
NA19089	3.14943	433.673	137.699	1	FALSE
NA19067	2.1238	293.246	138.076	1	FALSE
HG01631	2.8609	395.283	138.167	1	FALSE
NA20528	3.28196	453.842	138.284	2	TRUE
NA19454	4.87919	675.444	138.434	1	FALSE
NA20512	3.64647	504.874	138.456	2	FALSE
HG02035	2.52589	349.937	138.54	1	FALSE
HG01359	2.31246	320.845	138.746	1	FALSE
HG01938	2.71546	376.926	138.807	1	FALSE
NA19062	2.15288	299.705	139.211	1	FALSE
HG01047	2.31789	322.876	139.297	1	FALSE
HG03864	5.97151	832.362	139.389	1	FALSE
NA18970	1.97117	274.876	139.448	1	FALSE
HG01124	4.78439	667.335	139.482	1	FALSE
NA20524	4.1861	584.017	139.513	2	TRUE
NA07347	5.22119	729.41	139.702	3	TRUE
HG01524	2.74041	382.869	139.712	1	FALSE
HG01101	3.62968	507.365	139.782	2	FALSE
HG00742	2.63488	368.359	139.801	1	FALSE
NA20905	3.56123	498.15	139.881	1	FALSE
HG02675	3.52076	494.731	140.518	1	FALSE
NA18487	2.80607	394.385	140.547	1	TRUE
NA19141	1.55161	218.21	140.635	1	TRUE
HG01771	5.39678	759.707	140.77	1	FALSE
HG01107	2.13493	300.738	140.865	1	FALSE
HG01079	2.31487	326.514	141.051	1	FALSE
NA18908	2.55286	360.24	141.112	1	TRUE
NA19762	2.06235	291.08	141.14	1	FALSE
NA07048	1.79867	253.907	141.164	1	TRUE
HG01412	3.95923	559.405	141.291	1	FALSE
NA19160	1.91579	270.919	141.414	1	TRUE
NA19317	1.76751	250.097	141.497	1	FALSE
HG00409	3.84234	543.757	141.517	1	FALSE
HG02561	3.47493	492.017	141.591	1	FALSE
NA20525	3.9512	559.82	141.683	2	FALSE
NA19664	2.2486	318.944	141.841	1	FALSE
HG03432	2.37682	337.518	142.004	1	FALSE
NA18923	2.14119	304.507	142.214	1	TRUE
HG02014	4.9078	698.203	142.264	1	FALSE
NA19043	3.5383	504.301	142.526	1	FALSE
HG02839	2.77466	395.493	142.538	1	FALSE
HG00375	1.67102	238.748	142.876	1	TRUE
HG01506	2.88522	412.56	142.991	1	FALSE
HG02284	5.52885	792.954	143.421	2	FALSE
HG03096	4.4068	633.07	143.658	1	FALSE
HG00264	2.35458	338.34	143.695	2	TRUE
HG01988	1.73372	249.376	143.839	1	FALSE
HG01512	2.31488	333.094	143.892	1	FALSE
HG02702	3.87282	557.501	143.952	1	FALSE
NA20519	3.21043	462.326	144.008	1	TRUE
NA20754	1.91534	276.612	144.42	2	TRUE
NA19720	4.45141	642.998	144.448	2	FALSE
NA20752	3.90777	565.317	144.665	2	TRUE
NA12342	5.94604	860.314	144.687	1	TRUE
HG01941	3.30354	478.543	144.857	1	FALSE
NA20895	3.5092	509.335	145.143	1	FALSE
HG00107	2.99188	434.58	145.253	1	FALSE
HG01051	2.33894	339.963	145.349	1	FALSE
HG03715	4.77298	693.882	145.377	1	FALSE
NA18988	5.29936	771.785	145.637	1	FALSE
HG03727	7.94646	1158.09	145.736	1	FALSE
HG03998	2.37148	345.642	145.749	1	FALSE
HG03451	4.48013	653.001	145.755	1	FALSE
NA20348	2.1707	316.727	145.91	1	FALSE
NA20866	2.3442	343.316	146.453	1	FALSE
HG02819	2.2509	330.363	146.769	1	FALSE
HG01977	4.42755	650.538	146.93	1	FALSE
HG01606	1.62443	238.789	146.999	1	FALSE
NA11831	3.66473	538.737	147.006	2	TRUE
HG00141	4.72614	694.928	147.039	3	TRUE
HG01063	3.04754	448.583	147.195	1	FALSE
HG00119	2.32514	342.261	147.2	2	TRUE
NA20281	2.06759	304.662	147.352	1	FALSE
HG00155	2.41432	355.772	147.359	2	TRUE
HG01865	3.91944	578.001	147.47	1	FALSE
HG01341	2.2486	331.631	147.484	1	FALSE
NA21090	2.19476	323.975	147.613	1	FALSE
HG00112	1.79009	264.331	147.663	2	TRUE
HG01256	2.81788	416.234	147.712	1	FALSE
HG02224	1.59159	235.19	147.77	1	FALSE
HG01250	1.97655	292.284	147.876	1	FALSE
NA18498	2.1207	313.806	147.973	2	TRUE
HG03078	4.20188	621.9	148.005	1	FALSE
HG03048	1.76258	260.96	148.056	1	FALSE
HG02464	3.87315	573.647	148.109	1	FALSE
NA12144	4.57041	677.989	148.343	2	TRUE
HG02334	3.29167	488.514	148.409	1	FALSE
HG00105	2.83747	421.493	148.545	1	TRUE
HG03713	4.86803	724.3	148.787	1	FALSE
HG00096	2.00843	299.138	148.942	1	TRUE
HG01392	3.08313	459.212	148.943	1	FALSE
HG04176	3.45585	514.873	148.986	1	FALSE
NA20758	5.0125	747.012	149.03	2	TRUE
HG03352	1.78494	266.187	149.13	1	FALSE
HG02107	16.1082	2402.94	149.175	4	FALSE
NA19175	2.68165	400.169	149.225	1	TRUE
HG02372	1.99641	297.979	149.257	1	FALSE
HG02573	3.9679	592.546	149.335	1	FALSE
HG02307	3.31557	495.691	149.504	1	FALSE
HG01509	2.89418	433.204	149.681	1	FALSE
HG03021	2.32368	347.817	149.684	1	FALSE
NA11843	2.02061	302.469	149.692	1	FALSE
NA19384	1.98597	297.652	149.878	1	FALSE
HG01353	1.93548	290.169	149.921	1	FALSE
NA21098	2.111	316.506	149.932	1	FALSE
HG01389	1.95262	292.811	149.958	1	FALSE
NA19371	1.90386	285.749	150.089	1	FALSE
HG02116	3.47914	522.186	150.091	1	FALSE
HG02771	4.17666	627.117	150.148	1	FALSE
HG00108	2.09397	314.481	150.184	1	TRUE
NA19649	2.67501	402.53	150.478	1	FALSE
NA20852	1.69882	255.77	150.557	1	FALSE
HG03636	2.13767	322.065	150.662	1	FALSE
NA12045	6.11051	921.027	150.728	2	TRUE
HG04173	2.40721	363.375	150.953	1	FALSE
HG02570	4.37104	661.26	151.282	1	FALSE
HG01967	5.15468	780	151.319	1	FALSE
HG03785	2.54455	385.941	151.674	1	FALSE
HG02727	3.48679	529.015	151.72	1	FALSE
HG04158	1.69331	257.193	151.887	1	FALSE
HG01866	2.38766	362.906	151.992	1	FALSE
HG01672	1.97153	299.759	152.044	1	FALSE
HG04107	2.86493	436.045	152.201	1	FALSE
HG01488	2.25685	343.625	152.258	1	FALSE
HG03394	2.26908	346.348	152.638	1	FALSE
HG01932	3.1078	474.478	152.673	1	FALSE
HG03775	5.0297	768.297	152.752	1	FALSE
HG03767	2.46954	377.248	152.76	1	FALSE
HG01950	3.22344	492.453	152.773	1	FALSE
HG03691	1.99907	306.442	153.292	1	FALSE
NA20778	4.11282	630.486	153.298	2	TRUE
HG01204	1.63627	250.838	153.298	1	FALSE
NA20783	4.5049	691.086	153.408	2	TRUE
HG01536	2.89876	445.092	153.546	1	FALSE
HG01708	3.95619	607.816	153.637	1	FALSE
HG00148	3.68492	567.133	153.906	2	TRUE
HG03624	3.74754	576.911	153.944	1	FALSE
NA19200	1.97144	304.048	154.227	1	TRUE
NA19318	2.1522	332.219	154.363	1	FALSE
NA18934	1.77274	274.134	154.638	1	TRUE
HG01259	2.71224	419.525	154.678	1	FALSE
HG04002	2.50611	388.141	154.878	1	FALSE
NA19236	1.81754	281.86	155.077	1	TRUE
NA19007	2.03925	316.259	155.086	1	FALSE
NA19376	2.10429	326.478	155.148	1	FALSE
NA20811	4.4282	687.569	155.27	2	TRUE
NA18507	1.711	266.105	155.526	1	FALSE
NA19319	2.57627	401.086	155.685	1	FALSE
NA12891	4.27311	665.792	155.81	3	FALSE
HG02490	4.36935	680.86	155.826	1	FALSE
NA12748	4.66576	727.203	155.859	2	FALSE
NA12546	4.12869	643.595	155.884	3	TRUE
NA12005	5.74017	894.836	155.89	2	TRUE
NA20755	3.7293	581.548	155.94	2	FALSE
HG02810	4.56569	712.204	155.99	1	FALSE
NA19777	3.28944	513.496	156.104	1	FALSE
NA18961	2.17839	340.686	156.394	2	FALSE
NA06986	7.2862	1140.91	156.584	2	TRUE
HG00244	2.60657	408.37	156.67	2	TRUE
HG01110	3.05861	479.731	156.846	1	FALSE
NA20291	2.03016	319.265	157.261	1	FALSE
HG02789	4.1576	653.872	157.272	1	FALSE
NA19652	2.34251	369.015	157.53	1	FALSE
NA20539	2.8299	445.856	157.552	2	FALSE
HG03750	3.13239	493.758	157.63	1	FALSE
HG00662	1.83067	288.726	157.716	1	FALSE
HG01485	3.23779	510.94	157.805	1	FALSE
HG01586	2.3377	368.925	157.815	1	FALSE
NA19920	4.81432	760.844	158.038	1	FALSE
HG00183	1.55863	246.409	158.094	1	TRUE
NA19385	2.01044	318.235	158.291	1	FALSE
HG03753	3.03453	480.5	158.344	1	FALSE
HG03652	3.56432	564.735	158.441	1	FALSE
HG01461	2.23246	353.736	158.451	1	FALSE
NA19393	2.0412	323.607	158.538	1	FALSE
HG01926	3.84296	609.662	158.644	1	FALSE
HG00159	2.40592	382.09	158.813	1	TRUE
HG00280	1.70963	271.627	158.881	1	TRUE
HG00116	3.13863	498.967	158.976	2	TRUE
HG02941	2.75601	438.492	159.104	1	FALSE
HG01176	6.93479	1103.46	159.119	2	FALSE
HG03136	3.59979	572.803	159.121	1	FALSE
HG03521	2.75897	439.027	159.127	1	FALSE
NA20846	1.98866	316.507	159.156	1	FALSE
NA19138	2.43151	387.219	159.25	1	TRUE
NA12872	2.98149	474.809	159.252	1	TRUE
NA12155	3.08432	492.201	159.582	3	TRUE
HG01705	3.93294	627.979	159.672	1	FALSE
HG01075	7.49159	1196.74	159.744	2	FALSE
NA19397	2.16633	346.546	159.969	1	FALSE
NA19383	2.45311	392.81	160.127	1	FALSE
HG03705	2.237	358.266	160.155	1	FALSE
HG02854	2.56109	410.325	160.215	1	FALSE
HG01305	2.32198	372.211	160.299	1	FALSE
HG01350	2.11305	339.024	160.443	1	FALSE
HG04131	2.26041	362.821	160.511	1	FALSE
NA20538	3.43939	552.437	160.621	2	TRUE
HG01699	4.43951	713.172	160.642	1	FALSE
NA19000	3.09949	497.976	160.664	1	FALSE
HG02597	2.17217	349.451	160.876	1	FALSE
NA12762	3.19251	513.658	160.895	2	TRUE
NA18853	0.653996	105.24	160.918	3	FALSE
HG02733	4.26677	686.771	160.958	1	FALSE
HG02489	2.33909	376.55	160.982	1	FALSE
HG03911	2.29622	369.824	161.057	1	FALSE
NA20346	1.98771	320.317	161.149	1	FALSE
NA20518	3.99886	645.13	161.329	2	TRUE
NA20362	3.0441	491.236	161.373	1	FALSE
HG04015	2.35068	379.375	161.389	1	FALSE
HG02585	4.48067	723.949	161.571	1	FALSE
HG01247	2.49505	403.131	161.572	1	FALSE
HG02221	2.36222	381.725	161.596	1	FALSE
HG02442	1.71015	276.443	161.648	1	FALSE
HG01464	0.212077	34.3018	161.742	4	FALSE
HG03845	2.11077	341.455	161.768	1	FALSE
HG02588	3.95284	639.543	161.793	1	FALSE
HG02780	2.5268	409.276	161.974	1	FALSE
HG03120	4.13811	670.29	161.98	1	FALSE
NA18910	1.96904	318.992	162.004	1	TRUE
HG02143	3.93528	637.898	162.097	1	FALSE
HG02620	3.79835	615.843	162.134	1	FALSE
HG02594	5.54752	900.394	162.306	1	FALSE
NA12043	2.92612	475.02	162.338	1	TRUE
HG02009	5.99495	973.551	162.395	1	FALSE
NA19026	3.61804	587.624	162.415	1	FALSE
HG04239	3.42086	555.845	162.487	1	FALSE
NA19382	2.06561	335.797	162.565	1	FALSE
NA20890	2.7371	444.988	162.576	1	FALSE
HG03018	2.50369	407.191	162.636	1	FALSE
HG03629	3.20571	522.208	162.899	1	FALSE
NA19058	1.76747	288.173	163.043	1	FALSE
NA20532	4.35957	712.179	163.36	2	TRUE
HG03821	2.34402	382.944	163.371	1	FALSE
HG03084	4.13688	676.13	163.439	1	FALSE
HG01944	3.71084	606.623	163.473	1	FALSE
HG02008	2.4228	396.994	163.858	1	FALSE
HG03100	3.75855	616.57	164.045	1	FALSE
NA11881	3.56571	585.458	164.191	1	TRUE
HG02314	3.27964	539.202	164.409	1	FALSE
NA18609	1.21025	199.084	164.498	1	FALSE
HG02610	4.10122	675.405	164.684	1	FALSE
HG02923	4.25478	701.66	164.911	1	FALSE
HG02715	3.96131	653.547	164.983	1	FALSE
NA11992	3.86659	638.862	165.226	2	TRUE
HG03039	3.95148	653.007	165.256	1	FALSE
NA21095	2.55687	422.92	165.405	1	FALSE
HG02938	2.82946	468.151	165.456	1	FALSE
NA12154	4.60254	761.805	165.518	2	TRUE
NA20792	2.29436	380.184	165.704	1	TRUE
HG03649	3.90052	646.468	165.739	1	FALSE
HG01173	2.08478	345.534	165.741	1	FALSE
NA18501	2.73601	453.531	165.764	2	FALSE
HG03133	4.70342	780.362	165.914	1	FALSE
HG02768	4.47678	743.02	165.972	1	FALSE
HG01970	5.0973	846.534	166.075	1	FALSE
HG03124	3.85714	641.644	166.352	1	FALSE
HG01777	4.01001	667.487	166.455	1	FALSE
HG00731	9.0145	1501.17	166.528	3	FALSE
HG01374	1.84396	307.21	166.604	1	FALSE
NA19661	3.17487	529.02	166.627	1	FALSE
HG02122	3.08924	514.895	166.674	1	FALSE
NA19239	2.11773	353.244	166.803	1	FALSE
HG01136	5.71368	953.534	166.886	1	FALSE
HG03679	5.08223	848.389	166.932	1	FALSE
HG02076	5.0867	849.146	166.935	1	FALSE
HG00338	1.33926	223.607	166.963	1	TRUE
HG01048	3.78353	633.059	167.32	1	FALSE
HG03593	2.31	386.51	167.321	1	FALSE
HG02973	4.27113	715.086	167.423	1	FALSE
HG02642	3.73074	624.95	167.513	1	FALSE
HG01440	2.26433	379.434	167.57	1	FALSE
HG04206	3.23239	541.854	167.633	1	FALSE
HG03777	2.61482	438.383	167.654	1	FALSE
HG00160	2.34072	392.607	167.729	1	TRUE
HG03660	3.41184	572.289	167.736	1	FALSE
NA19703	1.84505	309.6	167.8	1	FALSE
NA20513	2.33071	391.269	167.876	4	TRUE
NA21129	3.75988	631.32	167.909	1	FALSE
NA21092	2.2745	382.329	168.094	1	FALSE
NA19098	3.32819	559.479	168.103	2	TRUE
HG01810	2.77742	467.761	168.416	1	FALSE
NA19012	2.30799	388.934	168.516	1	FALSE
HG03887	4.35734	734.714	168.615	1	FALSE
HG02944	4.13098	698.756	169.15	1	FALSE
HG03755	3.56126	602.611	169.213	1	FALSE
NA18944	3.74177	633.235	169.234	2	FALSE
HG02461	3.8888	658.565	169.349	1	FALSE
HG03472	3.19885	542.925	169.725	1	FALSE
HG02603	4.81272	817.086	169.776	1	FALSE
HG02445	1.76181	299.458	169.972	1	FALSE
HG02724	3.81234	648.844	170.196	1	FALSE
HG02360	2.84827	485.233	170.361	1	FALSE
NA18504	4.1033	699.439	170.458	2	FALSE
HG01885	3.53636	602.87	170.478	1	FALSE
HG03866	2.45604	418.706	170.48	1	FALSE
HG03696	2.68227	457.699	170.638	1	FALSE
HG03740	4.65501	794.474	170.671	1	FALSE
HG03867	2.82838	482.819	170.705	1	FALSE
HG03313	2.4667	421.273	170.784	1	FALSE
HG01912	2.03592	347.833	170.848	1	FALSE
HG00671	2.00109	341.983	170.898	1	FALSE
HG01094	2.27377	388.688	170.944	1	FALSE
HG02721	4.21255	720.213	170.968	1	FALSE
HG02666	4.14021	708.918	171.228	1	FALSE
HG02634	4.19322	718.13	171.26	1	FALSE
NA19982	3.04698	522.135	171.362	1	FALSE
NA20898	3.10023	532.38	171.723	1	FALSE
HG01991	5.83093	1001.38	171.736	1	FALSE
HG01200	2.27265	390.61	171.874	1	FALSE
HG01494	1.93341	332.399	171.924	1	FALSE
NA19210	2.61079	449.134	172.03	1	TRUE
NA19783	2.98913	514.291	172.053	1	FALSE
HG02600	4.14536	713.334	172.08	1	FALSE
HG03376	2.06121	355.166	172.309	1	FALSE
HG03743	4.25187	732.804	172.349	1	FALSE
NA19207	2.18232	376.32	172.44	1	TRUE
NA18510	5.27048	909.211	172.51	2	TRUE
HG02371	2.5841	446.997	172.98	1	FALSE
HG03109	3.9473	684.482	173.405	1	FALSE
HG03896	5.01225	869.465	173.468	1	FALSE
NA20770	5.0594	878.087	173.556	2	TRUE
HG00637	1.89926	330.258	173.888	2	FALSE
HG04182	2.5077	436.234	173.958	1	FALSE
NA19119	4.53411	789.933	174.22	1	TRUE
HG03899	3.29533	574.641	174.38	1	FALSE
NA18522	2.02476	353.095	174.388	1	FALSE
HG01879	1.5572	272.06	174.711	1	FALSE
NA19394	1.93375	338.048	174.815	1	FALSE
NA19792	4.26818	747.63	175.164	1	FALSE
HG02783	3.83076	671.447	175.278	1	FALSE
HG02061	2.11411	370.687	175.34	1	FALSE
HG01914	2.04296	358.526	175.493	1	FALSE
NA19171	3.88791	683.192	175.722	1	TRUE
HG03060	3.30739	581.436	175.799	1	FALSE
NA12760	3.75487	660.404	175.88	2	TRUE
NA18856	6.14424	1081.4	176.002	3	FALSE
HG03778	2.79833	492.705	176.071	1	FALSE
NA18983	3.65839	644.37	176.135	1	FALSE
HG02381	2.92177	514.896	176.227	1	FALSE
HG03833	1.68196	296.5	176.282	1	FALSE
HG00553	1.71591	303.027	176.598	2	FALSE
NA21093	3.56716	630.175	176.66	1	FALSE
HG03803	4.96034	877.107	176.824	1	FALSE
NA20798	4.20839	744.968	177.02	2	TRUE
NA19153	2.61578	463.544	177.211	2	TRUE
HG03745	2.60813	462.272	177.243	1	FALSE
NA06994	2.67665	474.463	177.26	1	TRUE
HG01060	2.46524	437.24	177.362	1	FALSE
HG00101	2.77127	491.567	177.38	1	TRUE
NA20861	1.96906	349.281	177.384	1	FALSE
HG01872	5.88867	1045.13	177.482	1	FALSE
NA19711	1.49529	265.666	177.669	1	FALSE
HG00619	1.90778	339.099	177.745	1	FALSE
HG02645	4.06512	722.771	177.798	1	FALSE
HG01164	2.68944	478.358	177.866	1	FALSE
HG02786	3.88531	691.693	178.028	1	FALSE
NA12003	3.84479	685.5	178.293	2	FALSE
NA19092	2.65705	473.775	178.309	1	TRUE
NA19726	2.14361	382.442	178.411	1	FALSE
NA19360	2.48298	443.308	178.539	1	FALSE
HG04080	2.33051	416.182	178.58	1	FALSE
NA21109	2.4072	429.92	178.597	1	FALSE
NA19213	3.50246	625.824	178.681	1	TRUE
HG02406	3.20811	573.365	178.723	1	FALSE
NA19685	3.13753	560.975	178.795	1	FALSE
HG02343	3.67577	657.401	178.847	2	FALSE
NA21114	3.10575	555.498	178.861	1	FALSE
NA12282	4.17468	747.607	179.081	2	TRUE
HG03538	2.38395	427.066	179.142	1	FALSE
HG03006	4.30702	772.033	179.25	1	FALSE
NA19068	4.49089	806.065	179.489	1	FALSE
HG02355	2.67378	480.281	179.626	1	FALSE
NA19372	1.91807	344.706	179.715	1	FALSE
HG02628	3.51471	631.793	179.757	1	FALSE
NA21133	3.34482	602.725	180.196	1	FALSE
NA20897	3.01419	543.819	180.42	1	FALSE
HG00674	3.69301	667.08	180.633	1	FALSE
NA20845	2.74114	495.927	180.92	1	FALSE
NA19060	1.98019	358.981	181.286	1	FALSE
HG00610	1.79445	325.521	181.404	1	FALSE
NA18516	1.82654	332.471	182.022	2	FALSE
NA18519	1.87041	340.603	182.1	3	TRUE
NA18486	2.66827	485.938	182.118	2	TRUE
HG03615	3.66353	667.524	182.208	1	FALSE
NA19056	1.82963	333.613	182.34	1	FALSE
HG02798	4.41261	804.79	182.384	1	FALSE
NA18613	1.26539	230.829	182.418	2	FALSE
NA19063	2.14093	391.038	182.648	1	FALSE
NA20803	4.30662	787.261	182.802	2	TRUE
HG03603	3.07626	562.417	182.825	1	FALSE
HG02409	2.7318	499.72	182.927	1	FALSE
HG00692	1.94338	356.003	183.188	1	FALSE
NA11919	6.04676	1108.79	183.369	2	FALSE
HG04003	3.82294	701.989	183.625	1	FALSE
HG01700	2.70789	497.41	183.689	1	FALSE
NA20885	3.65172	671.469	183.877	1	FALSE
NA20809	5.49206	1010.85	184.056	2	TRUE
HG02265	1.95213	359.624	184.221	1	FALSE
HG03672	2.59406	478.396	184.419	1	FALSE
HG02429	5.22171	963.117	184.445	1	FALSE
HG00360	3.03653	560.479	184.578	1	TRUE
NA20785	5.09286	940.151	184.602	2	TRUE
HG00277	1.69813	313.906	184.854	1	TRUE
HG03905	2.38679	441.402	184.935	1	FALSE
HG03746	5.67148	1048.91	184.945	1	FALSE
HG03978	4.6254	856.27	185.124	1	FALSE
HG04094	2.45408	454.525	185.212	1	FALSE
HG03228	3.30341	611.925	185.241	1	FALSE
HG02660	3.63675	674.144	185.37	1	FALSE
NA19723	1.95957	364.664	186.094	1	FALSE
HG01167	6.71384	1250.8	186.302	2	FALSE
NA18985	1.90712	355.5	186.407	1	FALSE
HG02623	5.7341	1071.08	186.791	1	FALSE
HG03990	2.32782	435.447	187.062	1	FALSE
HG03999	2.45189	459.108	187.247	1	FALSE
NA20588	4.82931	907.192	187.851	2	TRUE
HG04211	3.05547	574.205	187.927	1	FALSE
NA11893	3.00793	565.364	187.958	3	TRUE
HG02283	8.76268	1649.71	188.266	1	FALSE
HG03304	2.45656	462.747	188.372	1	FALSE
HG02657	3.58277	675.224	188.464	1	FALSE
HG02410	4.35626	821.078	188.483	1	FALSE
HG03693	4.58137	863.692	188.523	1	FALSE
HG03788	5.39529	1017.16	188.527	1	FALSE
NA12286	5.60842	1057.5	188.556	2	TRUE
HG03027	5.59099	1054.56	188.618	1	FALSE
HG00117	2.52613	476.66	188.692	1	TRUE
HG01675	2.26902	428.304	188.762	1	FALSE
HG02023	2.87984	543.625	188.769	1	FALSE
NA20536	4.58233	865.22	188.817	2	TRUE
HG01882	3.81269	720.206	188.897	1	FALSE
HG02407	2.94663	557.455	189.184	1	FALSE
NA18986	4.03672	764.7	189.436	1	FALSE
HG01678	2.32959	441.679	189.595	1	FALSE
HG03869	4.60107	872.759	189.686	1	FALSE
HG01443	2.25724	428.614	189.884	1	FALSE
NA20543	4.38774	834.049	190.086	2	TRUE
HG02654	4.01884	766.417	190.706	1	FALSE
NA18915	3.46716	661.397	190.76	1	FALSE
HG01311	2.26024	431.238	190.793	1	FALSE
HG02408	3.30024	629.755	190.821	1	FALSE
NA19331	2.21643	423.165	190.922	1	FALSE
NA19066	3.82805	731.198	191.01	1	FALSE
HG03258	3.67317	702.058	191.131	1	FALSE
NA12775	5.53687	1058.5	191.173	3	TRUE
HG02545	3.36027	642.726	191.272	1	FALSE
HG02813	2.56262	490.425	191.376	1	FALSE
HG03885	4.25866	816.449	191.715	1	FALSE
HG01170	2.20548	422.862	191.733	1	FALSE
HG00442	3.88971	746.508	191.919	2	FALSE
NA19144	2.34979	451.368	192.088	2	FALSE
HG01615	1.61597	310.791	192.326	1	FALSE
NA20806	5.02696	966.933	192.349	2	TRUE
HG03786	4.63577	891.939	192.403	1	FALSE
NA12347	4.56654	878.788	192.441	3	TRUE
NA20534	3.68213	709.028	192.559	2	TRUE
NA12889	4.42038	853.212	193.018	2	TRUE
HG02971	2.05257	396.507	193.176	1	FALSE
HG03729	4.58956	889.101	193.723	1	FALSE
HG03926	1.86691	361.705	193.745	1	FALSE
HG02374	3.0759	595.968	193.754	1	FALSE
HG04039	2.67355	518.481	193.93	1	FALSE
NA20814	4.25821	828.244	194.505	2	TRUE
NA19428	2.17517	424.203	195.021	1	FALSE
HG03702	3.5087	686.589	195.682	1	FALSE
NA21116	2.84629	557.485	195.863	1	FALSE
NA12812	3.3436	655.721	196.112	1	TRUE
HG02389	2.71872	534.225	196.498	1	FALSE
HG02281	5.2383	1030.38	196.702	1	FALSE
HG02613	3.61513	712.229	197.014	1	FALSE
HG00336	1.47679	290.984	197.038	1	TRUE
HG04235	3.13334	617.655	197.123	1	FALSE
HG00371	2.88398	568.584	197.153	1	TRUE
HG00290	3.54106	699.287	197.48	1	FALSE
NA18965	3.01744	595.932	197.496	2	FALSE
HG03680	4.60405	909.373	197.516	1	FALSE
HG01365	2.07151	409.192	197.533	1	FALSE
HG03694	2.51039	497.113	198.022	1	FALSE
HG03012	2.36025	467.79	198.195	1	FALSE
HG02388	3.31252	657.294	198.427	1	FALSE
NA20904	4.01808	797.535	198.486	1	FALSE
HG02271	3.98672	791.548	198.546	1	FALSE
NA07051	2.91339	578.521	198.574	2	TRUE
HG00631	4.07479	809.308	198.614	1	FALSE
HG01682	2.01057	399.854	198.876	1	FALSE
NA19005	2.88685	574.237	198.915	1	FALSE
HG02058	3.58965	714.423	199.023	1	FALSE
HG02851	2.54405	506.395	199.051	1	FALSE
NA20887	3.0211	602.009	199.268	1	FALSE
HG02379	3.33375	664.321	199.272	1	FALSE
NA19916	1.94241	387.972	199.738	1	FALSE
HG03773	5.08112	1015.03	199.764	1	FALSE
HG03457	2.55435	510.307	199.78	1	FALSE
HG01302	2.42322	485.096	200.187	1	FALSE
NA12750	4.30762	862.541	200.236	3	TRUE
HG00881	2.83443	567.591	200.249	1	FALSE
HG02420	4.98646	999.17	200.376	2	FALSE
NA18879	2.75473	552.116	200.425	1	FALSE
HG01121	2.52815	506.776	200.453	1	FALSE
NA19070	2.28032	457.516	200.637	1	FALSE
HG01142	3.27527	658.494	201.05	1	FALSE
HG04140	2.50013	503.622	201.438	1	FALSE
NA18952	4.7027	947.394	201.457	2	FALSE
HG04020	2.39375	482.312	201.488	1	FALSE
HG03663	4.08148	822.747	201.58	1	FALSE
HG02493	3.74762	755.716	201.652	1	FALSE
NA18953	2.06072	416.005	201.873	1	FALSE
HG02375	3.21244	650.043	202.352	1	FALSE
HG00310	1.90421	385.854	202.632	2	TRUE
HG03809	2.2402	453.938	202.633	1	FALSE
HG04019	2.57892	522.594	202.641	1	FALSE
HG01765	3.68025	745.984	202.699	1	FALSE
HG03057	3.65137	740.418	202.778	1	FALSE
NA19900	5.91201	1199.53	202.897	1	FALSE
HG02536	2.53256	513.858	202.901	1	FALSE
HG02687	4.13149	839.577	203.214	1	FALSE
HG03633	3.3975	690.645	203.28	1	FALSE
NA19055	1.53393	311.828	203.287	1	FALSE
NA18989	3.54648	720.992	203.298	1	FALSE
HG02387	2.63359	535.496	203.333	1	FALSE
HG03685	4.3881	892.807	203.461	1	FALSE
HG01197	2.31529	471.106	203.476	1	FALSE
NA11932	4.0088	819.152	204.338	2	FALSE
HG02233	2.28099	467.849	205.108	1	FALSE
HG00329	1.80589	370.445	205.132	1	FALSE
HG02255	2.09263	429.291	205.144	1	FALSE
HG03397	4.16898	857.452	205.674	1	FALSE
NA19334	1.89186	389.508	205.887	1	FALSE
HG02884	2.51819	518.603	205.942	1	FALSE
HG04210	3.91842	807.143	205.987	1	FALSE
NA11829	5.73426	1183.53	206.397	2	TRUE
HG03779	3.19078	659.205	206.597	1	FALSE
HG00689	1.84867	382.229	206.759	1	FALSE
NA18967	2.30267	476.782	207.056	1	FALSE
HG00656	2.02874	420.688	207.364	1	FALSE
NA19676	2.3273	483.076	207.57	2	FALSE
HG00650	1.84657	383.52	207.693	1	FALSE
NA12272	1.54001	319.987	207.782	1	TRUE
HG00698	1.9508	405.391	207.807	1	FALSE
HG01864	4.0675	845.347	207.83	1	FALSE
NA20810	5.15276	1070.95	207.841	2	FALSE
HG03851	2.29579	477.925	208.174	1	FALSE
HG03991	2.43385	507.931	208.694	1	FALSE
HG02383	3.11926	650.978	208.696	1	FALSE
HG00559	1.8331	383.015	208.944	1	FALSE
NA18971	4.47922	936.564	209.091	1	FALSE
HG02040	2.37359	496.459	209.159	1	FALSE
HG01844	2.41421	505.02	209.187	1	FALSE
HG04033	2.38853	500.665	209.612	1	FALSE
HG00256	4.47546	938.544	209.709	2	FALSE
HG01610	1.82784	383.484	209.801	1	FALSE
HG03708	2.95838	621.116	209.951	1	FALSE
HG01161	2.59718	545.321	209.967	1	FALSE
NA18943	4.25445	894.072	210.15	2	FALSE
HG03960	2.57521	541.697	210.35	1	FALSE
HG02238	2.24781	473.103	210.473	1	FALSE
HG02391	3.23632	681.191	210.483	1	FALSE
HG02380	3.24727	683.578	210.509	1	FALSE
HG02332	8.52369	1799.62	211.131	1	FALSE
NA18868	3.39142	716.063	211.14	1	TRUE
HG01982	2.20673	466.985	211.618	1	FALSE
HG00251	4.19562	890.33	212.205	3	FALSE
HG02481	2.86293	607.594	212.228	1	FALSE
HG02678	4.07053	864.213	212.31	1	FALSE
HG00403	1.517	322.136	212.35	1	FALSE
HG01892	2.24022	475.823	212.4	1	FALSE
HG01852	2.2663	481.893	212.634	1	FALSE
HG01920	2.50821	533.721	212.789	1	FALSE
HG01362	4.58251	975.148	212.798	1	FALSE
NA18948	5.40458	1150.24	212.826	2	FALSE
HG03518	3.43656	731.496	212.857	1	FALSE
HG03160	2.06608	440.528	213.219	1	FALSE
NA19759	2.18078	465.686	213.542	1	FALSE
HG03744	2.66258	568.587	213.547	1	FALSE
HG03547	2.87035	613.626	213.781	1	FALSE
HG04198	3.46522	742.132	214.166	1	FALSE
NA18982	2.52523	540.891	214.195	1	FALSE
NA20801	5.04472	1080.61	214.206	2	TRUE
HG03436	1.98104	424.402	214.232	1	FALSE
HG00704	1.94194	417.088	214.779	1	FALSE
HG04098	3.29927	708.81	214.839	1	FALSE
HG02402	2.7071	581.912	214.958	1	FALSE
HG01775	2.42751	521.872	214.983	1	FALSE
HG03490	3.14438	678.19	215.683	1	FALSE
HG04161	3.70816	799.874	215.706	1	FALSE
HG00109	2.82531	609.651	215.782	1	TRUE
NA18940	4.07462	879.926	215.953	2	FALSE
HG03600	3.50733	758.793	216.345	1	FALSE
HG03790	2.61295	566.816	216.925	1	FALSE
HG02392	2.96512	644.806	217.463	1	FALSE
NA20318	3.05818	666.024	217.784	1	FALSE
NA18629	2.62045	571.443	218.071	1	FALSE
NA20863	3.21059	702.145	218.697	1	FALSE
HG00342	2.17871	476.638	218.77	2	TRUE
HG02053	1.85706	406.436	218.86	1	FALSE
HG03848	2.54499	557.287	218.974	1	FALSE
NA19780	3.60489	789.627	219.044	1	FALSE
HG03199	1.86681	409.321	219.262	1	FALSE
HG01781	3.71065	813.909	219.344	1	FALSE
HG02953	2.00992	440.899	219.361	1	FALSE
NA19184	3.21025	704.685	219.511	1	TRUE
HG02699	4.01802	882.196	219.56	1	FALSE
NA19311	1.68263	369.656	219.69	1	FALSE
HG01596	1.62821	358.279	220.045	1	FALSE
HG02816	2.25958	497.393	220.126	1	FALSE
HG03240	2.89436	637.646	220.307	1	FALSE
NA20544	3.06571	675.457	220.327	2	TRUE
HG04188	3.52869	777.573	220.358	1	FALSE
HG03856	2.52768	558.646	221.011	1	FALSE
HG00181	1.07861	238.396	221.022	3	TRUE
HG01085	2.92346	646.152	221.023	1	FALSE
HG04229	3.46567	766.192	221.08	1	FALSE
HG01694	2.15674	476.837	221.092	1	FALSE
HG03565	2.10663	467.66	221.994	1	FALSE
HG03484	2.71382	602.56	222.034	1	FALSE
HG02582	4.20138	933.657	222.226	1	FALSE
HG01395	3.28935	731.585	222.41	1	FALSE
HG02684	3.72836	829.678	222.532	1	FALSE
HG02881	3.91803	875.737	223.514	1	FALSE
HG00278	1.78528	399.142	223.574	1	TRUE
HG02792	3.08499	690.371	223.784	1	FALSE
HG03367	2.75445	616.828	223.939	1	FALSE
NA18865	2.9679	665.286	224.161	1	FALSE
HG02026	7.40906	1661.29	224.224	2	FALSE
NA18960	7.06001	1583.11	224.237	2	FALSE
HG04100	3.68518	827.272	224.486	1	FALSE
HG02554	3.51681	794.025	225.78	1	FALSE
NA18648	2.15401	487.801	226.461	1	FALSE
HG01767	3.60314	816.049	226.483	1	FALSE
NA19223	2.20591	499.689	226.523	1	TRUE
HG02395	2.79457	635.011	227.23	1	FALSE
HG00325	1.86088	422.956	227.288	1	TRUE
HG02104	3.99987	912.562	228.148	1	FALSE
HG00613	1.95103	445.529	228.356	1	FALSE
HG01917	2.37599	543.329	228.675	1	FALSE
HG03577	3.53266	809.193	229.061	1	FALSE
HG03742	2.7882	638.93	229.155	1	FALSE
NA19834	4.22555	969.38	229.409	1	FALSE
HG04194	3.84491	883.761	229.852	1	FALSE
HG02648	3.23643	745.156	230.24	1	FALSE
HG00577	1.47257	339.206	230.35	1	FALSE
HG02541	2.9985	692.636	230.994	1	FALSE
HG01437	1.89011	437.713	231.58	1	FALSE
HG01986	2.12471	492.131	231.622	1	FALSE
HG03009	2.48821	577.299	232.014	1	FALSE
NA21105	2.78365	646.944	232.409	1	FALSE
NA18557	3.19021	743.552	233.073	2	FALSE
HG03686	2.44852	571.216	233.29	1	FALSE
HG04017	2.55732	598.481	234.027	1	FALSE
NA19375	1.9103	447.553	234.284	1	FALSE
HG02690	3.31679	777.153	234.309	1	FALSE
HG01280	3.32605	779.837	234.464	1	FALSE
HG02681	2.72796	639.648	234.479	1	FALSE
NA20864	3.36315	788.851	234.557	1	FALSE
NA21111	2.37017	556.235	234.682	1	FALSE
HG03268	2.76585	649.327	234.766	1	FALSE
HG03837	2.90677	684.745	235.569	1	FALSE
HG03246	2.54451	600.326	235.93	1	FALSE
HG03460	3.60704	851.552	236.081	1	FALSE
NA12827	5.51001	1302.23	236.338	2	TRUE
NA20765	4.81126	1141.52	237.26	2	TRUE
HG03112	3.50502	832.335	237.47	1	FALSE
HG03875	3.05028	724.935	237.662	1	FALSE
HG01947	4.12912	981.367	237.67	1	FALSE
NA18622	5.0686	1205.54	237.844	2	FALSE
HG01625	2.67971	637.598	237.935	1	FALSE
HG00634	1.42203	338.505	238.043	1	FALSE
HG00542	1.53215	364.726	238.048	1	FALSE
HG02399	2.80281	668.008	238.335	1	FALSE
HG00321	1.75983	419.953	238.632	2	TRUE
HG00126	2.86701	684.226	238.655	2	TRUE
HG01867	3.2468	775.414	238.824	1	FALSE
HG03718	2.18436	527.367	241.429	1	FALSE
NA19795	2.66708	644.075	241.491	1	FALSE
HG03388	2.75023	664.832	241.737	1	FALSE
HG03556	2.12323	514.348	242.248	1	FALSE
NA19083	2.73993	664.472	242.514	1	FALSE
HG02323	3.40914	827.19	242.639	1	FALSE
HG02330	3.73592	907.25	242.845	1	FALSE
HG03695	2.53523	615.957	242.959	1	FALSE
NA20805	5.35983	1302.26	242.966	2	TRUE
HG00143	3.05788	743.171	243.035	2	TRUE
HG01816	2.66659	648.075	243.035	1	FALSE
HG04093	2.44695	594.791	243.075	1	FALSE
HG03066	3.32027	807.32	243.149	1	FALSE
HG03072	3.04869	743	243.712	1	FALSE
HG03298	3.76456	917.79	243.798	1	FALSE
NA19350	2.49995	609.639	243.861	1	FALSE
HG00284	1.82453	444.941	243.867	1	TRUE
NA19085	3.82713	938.521	245.228	1	FALSE
HG01556	4.11095	1008.22	245.253	1	FALSE
NA18624	3.77932	927.199	245.335	2	FALSE
HG03209	2.23552	548.786	245.485	1	FALSE
HG04164	3.50552	863.232	246.249	1	FALSE
HG02557	2.65209	653.08	246.251	1	FALSE
NA19113	2.0554	506.993	246.664	1	TRUE
HG03792	2.53352	625.517	246.896	1	FALSE
HG00463	2.02676	500.514	246.953	1	FALSE
HG02968	2.55806	631.853	247.005	1	FALSE
HG03172	2.85637	705.921	247.139	1	FALSE
HG02082	2.99851	741.64	247.336	1	FALSE
HG03914	2.53337	627.314	247.62	1	FALSE
HG02982	3.68151	916.468	248.938	1	FALSE
HG02259	3.07983	767.89	249.328	1	FALSE
HG03166	3.44864	859.929	249.353	1	FALSE
HG02020	2.6624	664.72	249.669	1	FALSE
HG04155	2.54805	636.389	249.755	1	FALSE
HG00140	4.25248	1065.95	250.667	2	FALSE
HG02262	3.57414	897	250.969	1	FALSE
HG03234	2.71992	683.348	251.238	1	FALSE
NA19347	2.42786	610.23	251.345	1	FALSE
HG01935	3.98374	1002.42	251.627	1	FALSE
NA12716	3.75179	944.317	251.698	2	TRUE
HG02860	2.51651	633.904	251.898	1	FALSE
HG00683	1.80047	453.667	251.971	1	FALSE
HG03445	3.31166	839.467	253.489	1	FALSE
NA19107	4.70325	1192.98	253.649	2	TRUE
HG00728	3.64693	926.418	254.027	1	FALSE
HG00382	2.37344	604.194	254.565	1	TRUE
HG00530	1.54566	393.765	254.756	1	FALSE
HG03196	3.07229	782.783	254.788	1	FALSE
NA20796	2.72745	695.343	254.942	1	TRUE
HG03077	3.29573	841.271	255.26	1	FALSE
HG04225	2.93509	750.042	255.543	1	FALSE
HG02236	2.50512	640.687	255.751	1	FALSE
NA18558	3.29026	841.495	255.754	2	FALSE
HG01873	9.47826	2425.12	255.861	1	FALSE
NA21113	2.17001	556.305	256.36	1	FALSE
NA19453	1.94753	501.167	257.335	1	FALSE
HG02373	3.17249	816.962	257.515	1	FALSE
HG00189	1.90811	491.595	257.635	2	TRUE
HG03974	3.49086	901.151	258.146	1	FALSE
HG03280	2.94439	760.231	258.197	1	FALSE
HG02363	2.87163	741.838	258.334	1	FALSE
HG03917	2.91787	754.445	258.56	1	FALSE
HG02736	3.36322	869.657	258.578	1	FALSE
NA21119	3.84751	997.071	259.147	1	FALSE
NA20812	4.90484	1272.94	259.528	2	TRUE
NA20787	5.54845	1441.51	259.804	2	TRUE
HG03157	2.60079	677.441	260.475	1	FALSE
HG02274	3.3361	869.081	260.508	1	FALSE
NA21118	2.76971	721.637	260.546	1	FALSE
HG02070	5.74236	1499.44	261.119	1	FALSE
HG03069	2.70828	709.98	262.152	1	FALSE
NA19025	3.27632	860.357	262.599	1	FALSE
HG00113	3.73496	981.415	262.765	1	FALSE
NA18549	3.33846	877.529	262.855	2	FALSE
NA19308	3.82354	1005.38	262.944	1	FALSE
HG03271	2.72322	717.822	263.594	1	FALSE
HG00451	2.90689	767.27	263.949	1	FALSE
NA18608	3.96753	1047.34	263.978	1	FALSE
HG03163	2.70911	715.503	264.11	1	FALSE
HG02029	3.75281	991.374	264.168	1	FALSE
NA18877	2.96303	783.421	264.398	1	FALSE
HG04152	3.40271	899.938	264.477	1	FALSE
HG03439	3.01421	797.767	264.669	1	FALSE
HG02067	1.81186	479.859	264.843	1	FALSE
HG02977	3.3061	875.981	264.959	1	FALSE
HG00260	4.04324	1071.93	265.115	2	TRUE
HG03382	3.30464	877.285	265.47	1	FALSE
HG01527	2.97495	790.297	265.651	1	FALSE
NA18561	2.6208	696.345	265.7	1	FALSE
NA20763	3.10757	825.81	265.741	1	FALSE
HG03965	3.64844	972.015	266.42	1	FALSE
HG00185	2.42209	645.51	266.509	2	TRUE
NA20351	2.75466	734.627	266.685	1	FALSE
HG03295	3.8899	1038.56	266.988	1	FALSE
NA18611	1.78661	477.631	267.339	2	FALSE
HG02137	1.84082	492.554	267.573	1	FALSE
NA12842	6.09964	1632.71	267.674	2	TRUE
HG03941	3.50835	939.627	267.826	1	FALSE
HG00341	2.86634	768.751	268.2	1	TRUE
HG03594	2.45369	658.304	268.291	1	FALSE
NA21104	2.22824	598.547	268.619	1	FALSE
NA20581	4.50007	1211.04	269.117	3	TRUE
HG00500	1.9277	519.726	269.609	1	FALSE
HG02050	4.02627	1085.79	269.675	1	FALSE
HG03054	4.16832	1126.33	270.213	1	FALSE
NA19091	3.1889	862.563	270.489	1	FALSE
NA18621	3.87521	1050.19	271.001	2	FALSE
HG00335	4.07858	1105.36	271.017	2	TRUE
HG03953	2.47282	672.348	271.895	1	FALSE
HG03130	2.02345	550.29	271.956	1	FALSE
HG03667	3.0615	832.913	272.06	1	FALSE
NA18959	6.29513	1713.46	272.188	2	FALSE
HG00114	1.50089	408.732	272.326	1	TRUE
NA20891	3.62895	988.559	272.41	1	FALSE
NA20511	3.13793	855.105	272.506	1	FALSE
HG01811	3.10734	850.243	273.624	1	FALSE
NA19359	2.01581	552.196	273.932	1	FALSE
NA12829	3.75909	1033.03	274.807	1	TRUE
HG01031	1.86395	513.299	275.382	1	FALSE
HG02455	2.58629	712.727	275.579	1	FALSE
NA20903	4.18147	1153.75	275.921	1	FALSE
HG03265	3.18967	880.68	276.103	1	FALSE
NA12814	2.89724	800.563	276.319	1	TRUE
HG03169	2.14336	593.991	277.131	1	FALSE
HG03920	2.84039	787.989	277.423	1	FALSE
NA21107	3.16294	877.948	277.573	1	FALSE
NA19818	4.09625	1137.56	277.707	1	FALSE
HG03103	3.24608	902.057	277.891	1	FALSE
HG02887	2.449	681.415	278.242	1	FALSE
HG03870	2.44782	681.474	278.401	1	FALSE
HG03202	3.82059	1064.92	278.732	1	FALSE
HG02377	2.69904	752.422	278.773	1	FALSE
NA19006	3.18431	888.035	278.878	1	FALSE
HG03830	2.64157	736.981	278.994	1	FALSE
HG02981	3.16646	883.842	279.126	1	FALSE
HG00583	1.99927	559.491	279.847	1	FALSE
HG03967	3.47175	971.756	279.904	1	FALSE
HG02131	1.86075	521.145	280.072	1	FALSE
HG03139	2.97555	836.915	281.264	1	FALSE
NA19922	2.71152	763.473	281.566	1	FALSE
HG04222	3.61691	1018.63	281.631	1	FALSE
NA18745	2.43089	684.952	281.771	1	FALSE
HG03559	2.54172	717.419	282.257	1	FALSE
NA20521	5.23004	1477.51	282.504	2	TRUE
HG02385	2.22654	629.061	282.529	1	FALSE
HG03081	2.88432	814.911	282.531	1	FALSE
HG02521	3.79107	1072.41	282.879	1	FALSE
HG02128	3.09867	878.477	283.501	1	FALSE
HG01990	3.36844	955.204	283.574	1	FALSE
HG01088	2.33456	662.726	283.876	1	FALSE
HG00580	2.01046	571.882	284.454	1	FALSE
HG00252	4.03853	1149.33	284.592	2	TRUE
HG03606	2.98712	850.539	284.736	1	FALSE
HG02947	3.33663	950.109	284.751	1	FALSE
HG03127	3.86994	1102.52	284.892	1	FALSE
HG03118	2.39465	683.551	285.449	1	FALSE
HG02134	2.10484	601.318	285.684	1	FALSE
HG00234	2.38736	684.118	286.558	1	TRUE
HG03515	3.20137	917.39	286.562	1	FALSE
NA18605	3.91965	1124.09	286.784	1	FALSE
HG02317	2.42462	696.882	287.419	1	FALSE
NA18635	2.84828	819.61	287.756	1	FALSE
HG03890	2.95623	850.726	287.774	1	FALSE
NA19700	2.29646	661.911	288.231	1	FALSE
HG03224	3.07264	886.094	288.382	1	FALSE
NA18748	2.54437	733.951	288.461	1	FALSE
NA19430	1.6516	476.957	288.785	1	FALSE
HG03190	3.04939	882.847	289.516	1	FALSE
HG01630	2.57916	746.862	289.576	1	FALSE
HG03237	3.25918	946.889	290.53	1	FALSE
NA20867	2.10064	610.611	290.678	1	FALSE
NA19086	3.08688	897.699	290.811	1	FALSE
NA19121	2.66435	776.385	291.398	1	TRUE
HG01686	2.00875	585.488	291.468	1	FALSE
NA20586	2.31811	676.767	291.948	1	TRUE
NA18990	2.17399	636.139	292.614	1	FALSE
HG03908	2.8407	832.037	292.899	1	FALSE
HG02002	2.60025	764.583	294.042	1	FALSE
HG00533	2.02057	594.913	294.429	1	FALSE
HG02367	3.00241	884.023	294.437	1	FALSE
NA20759	4.83227	1424.09	294.703	2	TRUE
HG02384	2.70709	798.107	294.821	1	FALSE
HG04096	3.39623	1001.83	294.982	1	FALSE
NA19028	2.80271	827.064	295.094	1	FALSE
NA21130	3.17492	937.676	295.339	1	FALSE
HG02013	2.0953	620.332	296.059	1	FALSE
HG03872	2.94011	870.843	296.194	1	FALSE
HG03854	3.15253	935.808	296.844	1	FALSE
HG03193	3.07782	915.153	297.338	1	FALSE
HG02651	3.16535	942.068	297.619	1	FALSE
NA11930	5.61549	1675.05	298.292	2	TRUE
HG00271	4.01223	1197.49	298.46	2	TRUE
NA21117	3.22363	963.877	299.004	1	FALSE
HG00707	2.03162	607.839	299.189	1	FALSE
HG00472	4.28434	1284.07	299.713	2	FALSE
HG02047	2.61419	785.328	300.41	1	FALSE
HG04238	3.32974	1004.15	301.569	1	FALSE
NA19079	1.91354	577.587	301.843	1	FALSE
HG00536	3.75248	1133.34	302.023	2	FALSE
NA20767	3.70952	1120.45	302.047	1	FALSE
NA18623	4.55407	1381.33	303.318	2	FALSE
NA19189	1.91771	583.162	304.093	1	TRUE
HG01849	2.50626	763.039	304.453	1	FALSE
HG00436	1.28643	393.145	305.61	1	FALSE
HG03963	3.41303	1043.19	305.65	1	FALSE
HG02439	2.72408	834.009	306.161	1	FALSE
NA19452	1.95472	599.96	306.929	1	FALSE
NA19035	2.6462	812.608	307.085	1	FALSE
NA18632	4.59275	1412.39	307.527	2	FALSE
NA19735	2.77706	854.379	307.656	1	FALSE
HG00151	2.11871	652.662	308.047	2	TRUE
HG02774	3.47379	1076.59	309.918	1	FALSE
HG00190	1.91942	595.137	310.061	2	FALSE
NA19096	2.68669	834.921	310.762	1	TRUE
HG03063	3.2378	1007.45	311.154	1	FALSE
HG03433	3.75046	1170.37	312.059	1	FALSE
HG02512	3.9663	1238.6	312.28	1	FALSE
HG01104	2.9543	923.889	312.727	1	FALSE
HG03478	2.83965	888.577	312.918	1	FALSE
HG02250	3.1967	1000.82	313.077	1	FALSE
NA19027	2.46977	773.485	313.181	1	FALSE
NA20762	2.91309	912.689	313.307	1	FALSE
NA19429	1.88545	591.353	313.64	1	FALSE
NA18563	2.8246	886.006	313.674	2	FALSE
HG01861	3.0184	947.348	313.858	1	FALSE
NA19455	2.6913	844.692	313.861	1	FALSE
HG03343	1.91494	601.623	314.173	1	FALSE
HG00366	1.69734	535.001	315.2	1	TRUE
HG02032	3.70103	1166.93	315.299	1	FALSE
NA18534	1.28943	406.727	315.432	1	FALSE
HG03697	2.64072	832.969	315.433	1	FALSE
NA18544	3.11707	984.767	315.927	1	FALSE
HG01680	2.53174	800.504	316.187	1	FALSE
HG02394	2.76646	875.52	316.477	1	FALSE
NA19020	3.30149	1044.86	316.481	1	FALSE
HG02484	4.10035	1303.26	317.842	1	FALSE
HG03469	5.14547	1642.47	319.208	1	FALSE
NA18546	3.80828	1216.53	319.445	2	FALSE
HG01624	2.77793	888.704	319.916	1	FALSE
HG02398	3.29208	1054.58	320.339	1	FALSE
HG00556	3.79188	1216.98	320.943	2	FALSE
NA19256	4.92971	1586.26	321.775	2	TRUE
HG02150	3.60737	1167.47	323.635	1	FALSE
NA19075	1.80768	588.334	325.463	2	FALSE
HG00607	1.85218	602.867	325.49	1	FALSE
HG03225	3.03742	989.692	325.833	1	FALSE
NA19984	3.34342	1093.23	326.981	1	FALSE
HG00475	4.04078	1322.47	327.281	2	FALSE
NA18749	3.12119	1021.63	327.322	1	FALSE
HG00149	3.17077	1042.49	328.781	2	TRUE
HG00982	2.62625	866.918	330.098	1	FALSE
NA12874	3.97336	1313.87	330.67	1	TRUE
HG00188	2.41474	799.725	331.185	3	TRUE
NA18559	2.76105	915.502	331.578	2	FALSE
NA18638	3.48104	1154.61	331.686	2	FALSE
HG02396	2.73404	908.655	332.349	1	FALSE
NA20815	4.64742	1545.25	332.497	2	TRUE
HG00406	2.23077	746.107	334.461	1	FALSE
HG00701	1.86519	625.437	335.321	1	FALSE
HG03385	2.23943	751.648	335.642	1	FALSE
NA18562	2.51269	843.99	335.891	2	FALSE
HG00478	3.72837	1253.69	336.258	2	FALSE
HG02382	2.73916	921.173	336.298	1	FALSE
HG00448	3.54716	1192.97	336.316	2	FALSE
NA19082	2.14732	724.301	337.304	2	FALSE
HG03370	3.24314	1095.42	337.764	1	FALSE
HG03976	2.44081	825.372	338.155	1	FALSE
HG03024	2.87319	975.013	339.348	1	FALSE
NA19031	3.68655	1253.25	339.952	1	FALSE
HG00129	2.28481	776.762	339.968	1	TRUE
NA18647	3.21194	1092.08	340.005	1	FALSE
NA19312	1.97021	670.296	340.215	1	FALSE
HG00187	1.54738	527.516	340.91	1	TRUE
HG02285	3.48139	1189.1	341.56	1	FALSE
HG03391	4.44679	1526.03	343.176	1	FALSE
NA18606	3.62532	1245.25	343.486	2	FALSE
NA18633	3.50549	1209.83	345.125	1	FALSE
HG02890	3.01876	1049.22	347.565	1	FALSE
HG01842	2.23887	779.426	348.133	1	FALSE
NA19444	1.76135	613.699	348.425	2	FALSE
HG03824	3.39899	1188.05	349.531	1	FALSE
HG00589	1.96761	688.939	350.14	1	FALSE
NA19448	1.70683	599.842	351.437	2	FALSE
NA19461	1.75717	618.893	352.211	1	FALSE
NA18757	2.67921	944.984	352.71	1	FALSE
HG00524	1.4029	496.581	353.968	1	FALSE
NA18636	3.65382	1294.72	354.346	2	FALSE
HG02364	2.91535	1033.31	354.439	1	FALSE
HG02277	2.98008	1059.35	355.479	1	FALSE
HG00142	1.74976	622.61	355.826	1	TRUE
NA12777	2.10212	749.337	356.467	3	TRUE
NA21112	3.01362	1080.06	358.393	1	FALSE
HG02390	3.1032	1112.64	358.546	1	FALSE
HG01617	2.56868	923.954	359.7	1	FALSE
HG03971	2.41538	870.226	360.286	1	FALSE
HG01277	3.41186	1233.56	361.549	1	FALSE
NA19741	3.41225	1235.42	362.055	1	FALSE
HG02759	3.67852	1333.29	362.454	1	FALSE
HG02397	2.23355	810.13	362.709	1	FALSE
NA18643	2.20875	801.605	362.922	1	FALSE
HG01130	3.53331	1284.86	363.641	1	FALSE
HG02386	2.92548	1085.24	370.962	1	FALSE
NA19076	1.69797	631.443	371.882	1	FALSE
HG02401	3.24493	1208.52	372.432	1	FALSE
HG02895	2.34823	877.715	373.777	1	FALSE
HG00265	2.15172	804.302	373.795	2	TRUE
HG03301	2.6463	992.68	375.12	1	FALSE
NA19307	3.87014	1455.7	376.136	1	FALSE
NA18536	3.42745	1293.17	377.297	1	FALSE
HG00457	2.76483	1045.12	378.007	1	FALSE
HG01431	3.76976	1436.04	380.936	1	FALSE
HG01344	2.85589	1089.45	381.475	1	FALSE
HG02090	2.75835	1058.27	383.66	1	FALSE
HG00242	2.13689	821.206	384.299	2	TRUE
NA18543	3.87985	1495.21	385.379	2	FALSE
HG00351	2.34335	904.195	385.856	1	TRUE
NA19041	3.4207	1326.75	387.859	1	FALSE
HG00273	3.76843	1464.91	388.732	2	TRUE
NA19072	5.02717	1959.91	389.863	1	FALSE
HG00115	4.59303	1790.78	389.89	2	TRUE
NA20298	3.56486	1391.57	390.358	1	FALSE
NA18995	2.59588	1013.72	390.509	1	FALSE
HG01402	3.40848	1334.2	391.437	1	FALSE
HG02496	3.44848	1360.59	394.547	1	FALSE
HG01860	3.06029	1210.98	395.707	1	FALSE
NA19466	1.95775	777.046	396.908	2	FALSE
NA19146	3.87325	1549.79	400.126	1	TRUE
HG01619	2.64503	1062.84	401.826	1	FALSE
HG00372	1.69199	684.808	404.736	1	TRUE
NA18747	3.28807	1341.12	407.873	1	FALSE
HG02088	2.47436	1013.91	409.764	1	FALSE
HG02141	3.4798	1430.15	410.985	1	FALSE
HG01028	2.74652	1129.66	411.304	1	FALSE
HG02064	1.89958	784.977	413.238	1	FALSE
NA18955	3.8765	1616.58	417.02	1	FALSE
HG03015	3.36095	1414.94	420.994	1	FALSE
HG04219	3.63995	1538.55	422.684	1	FALSE
NA18612	4.00508	1694.92	423.192	2	FALSE
NA19117	3.61679	1531.6	423.47	1	TRUE
NA19009	2.10216	892.413	424.522	1	FALSE
HG02138	3.20914	1376.04	428.788	1	FALSE
HG00595	1.95406	841.598	430.693	1	FALSE
HG00844	3.8373	1658.5	432.206	2	FALSE
NA19088	2.12596	923.967	434.612	1	FALSE
HG00445	3.21347	1401.42	436.107	1	FALSE
NA18637	3.82809	1688.43	441.063	2	FALSE
HG00358	3.45589	1525.74	441.489	1	TRUE
NA18603	3.25763	1441.14	442.387	3	FALSE
NA21128	3.59336	1598.92	444.965	1	FALSE
NA18548	2.81689	1262.33	448.13	1	FALSE
HG00345	3.99344	1796.82	449.942	2	TRUE
HG01347	4.01671	1819.34	452.943	1	FALSE
NA19443	5.03159	2280.27	453.19	1	FALSE
HG01840	2.3287	1060.86	455.558	1	FALSE
NA18977	2.52075	1151.77	456.918	1	FALSE
NA18620	4.61628	2130.5	461.519	2	FALSE
NA18645	2.60314	1231.32	473.012	1	FALSE
NA19451	1.97032	941.299	477.738	1	FALSE
HG02253	2.50834	1205.31	480.521	1	FALSE
HG01846	2.48471	1249.53	502.887	1	FALSE
NA21115	2.86539	1492.71	520.943	1	FALSE
HG02085	2.70836	1434.81	529.77	1	FALSE
HG00369	2.72056	1447.1	531.912	1	TRUE
NA18962	3.17089	1709.32	539.068	1	FALSE
HG01271	2.57321	1399.18	543.748	1	FALSE
HG00186	1.52419	862.17	565.657	1	TRUE
HG00421	3.65368	2078.75	568.946	2	FALSE
NA18639	2.53595	1524.87	601.303	1	FALSE
HG00311	2.60968	1749.98	670.571	1	TRUE
HG00182	1.93087	1300.43	673.494	1	TRUE
NA18994	2.7786	1937.18	697.18	1	FALSE
NA19309	2.87991	2013.9	699.293	1	FALSE

## Sheet: S6B
Table S6. Differential gene expression analysis as a function of DYZ1 depth of coverage, related to Figure 4
Table S6B: DYZ1 FISH Raw Data
HG04185
Cell #	Total Y	DYZ1	Total Y - DYZ1	Y het/ non-y het
1	32.549	18.484	10.47	1.76543
2	24.633	13.89	12.352	1.12451
3	29.685	15.685	9.042	1.73468
4	22.553	11.534	9.086	1.26943
5	24.289	12.9	10.925	1.18078
6	31.477	19.517	13.306	1.46678
7	26.331	13.861	11.747	1.17996
8	24.5	12.709	10.607	1.19817
9	28.861	14.717	11.334	1.29848
10	30.069	17.752	12.491	1.42118
11	36.987	15.096	19.16	0.787891
12	25.5	12.641	12.255	1.0315
13	26.2	11.905	10.771	1.10528
14	27.176	10.426	14.052	0.741958
15	22.021	10.018	9.384	1.06756
16	26.128	12.6	11.324	1.11268
17	26.295	11.909	12.831	0.928143
18	24.425	10.569	13.035	0.810817
19	24.275	12.763	11.314	1.12807
20	28.645	9.315	14.693	0.633975
21	24.415	11.234	11.315	0.992841
22	25.735	8.796	12.277	0.716462
23	33.832	12.491	17.014	0.73416
24	26.638	10.771	12.319	0.87434
AVERAGE	27.2175	12.9826	12.2127	1.09605
				1.10898
HG02384
Cell #	Total Y	Y het	Non-Y het	Y het/ non-y het
1	32.337	22.488	10.689	2.10385
2	44.246	28.648	14.975	1.91306
3	37.363	24.706	13.457	1.83592
4	39.641	24.996	15.319	1.6317
5	31.697	20.113	13.357	1.5058
6	37.024	21.89	14.817	1.47736
7	33.088	24.267	10.006	2.42524
8	44.035	29.31	13.433	2.18194
9	37.513	25.35	13.501	1.87764
10	35.923	24.625	11.975	2.05637
11	38.79	22.939	14.389	1.5942
12	37.685	22.201	15.104	1.46988
13	45.801	30.63	15.381	1.99142
14	38.091	26.818	13.343	2.00989
15	37.083	24.741	12	2.06175
16	39.968	28.018	14.318	1.95684
17	42.674	25.953	15.866	1.63576
18	44.255	27.985	15.284	1.831
19	39.45	22.15	17.749	1.24796
20	49.158	29.82	19.328	1.54284
AVERAGE	39.2911	25.3824	14.2145	1.81752
				1.85678
NA18784
Cell #	Total Y	Y het	Non-Y het	Y het/ non-y het
1	30.702	18.714	12.838	1.4577
2	34.22	21.274	11.691	1.81969
3	29.967	17.721	11.192	1.58336
4	28.316	18.785	9.9	1.89747
5	27.646	17.59	10.765	1.634
6	28.92	18.287	11.776	1.5529
7	30.225	19.103	12.345	1.54743
8	29.669	19.049	8.372	2.27532
9	30.678	16.469	14.991	1.09859
10	24.336	12.122	12.374	0.979635
11	25.198	16.191	9.334	1.73463
12	25.476	13.464	12.853	1.04754
13	23.144	12.67	11.458	1.10578
14	26.949	16.098	11.871	1.35608
15	28.071	17.205	11.705	1.46988
16	26.412	15.203	11.866	1.28122
17	30.72	16.315	14.835	1.09976
18	26.6	17.44	10.62	1.64218
19	27.044	15.756	11.438	1.37751
AVERAGE	28.1207	16.8135	11.696	1.47162
				1.46988
NA20520
Cell #	Total Y	Y het	Non-Y het	Y het/ non-y het
1	23.752	12.085	13.698	0.882246
2	24.244	11.78	10.167	1.15865
3	24.941	12.906	11.141	1.15842
4	27.245	13.962	13.442	1.15865
5	21.4	12.2	10.288	0.882246
6	28.386	13.046	13.277	0.982601
7	28.657	12.143	14.668	0.827857
8	28.904	10.532	17.087	0.616375
9	29.626	15.019	13.431	1.11823
10	26.352	9.94	12.522	0.793803
11	22.884	9.645	11.112	0.867981
12	25.456	12.735	13.424	0.948674
13	26.469	13.534	11.8	1.14695
14	29.966	12.026	15.081	0.797427
15	24.928	13.524	12.662	1.06808
16	20.512	12.056	8.472	1.42304
17	22.616	9.193	11.917	0.771419
18	26.128	12.329	13.423	0.918498
19	27.645	11.631	15.432	0.753694
20	26.875	9.947	13.833	0.719078
AVERAGE	25.8493	12.0117	12.8438	0.949696
HG02684
Cell #	Total Y	Y het	Non-Y het	Y het/ non-y het
1	26.506	16.946	10.343	1.6384
2	29.108	17.816	9.563	1.86301
3	27.461	17.382	11.193	1.55293
4	28.984	17.437	11.117	1.5685
5	32.592	20.863	12.127	1.72038
6	30.231	13.497	15.742	0.857388
7	26.272	19.675	7.213	2.72771
8	29.723	17.732	10.801	1.6417
9	29.74	20.765	10.383	1.9999
10	25.14	15.909	8.683	1.8322
11	31.765	17.719	14.15	1.25223
12	32.049	19.766	13.197	1.49776
13	32.684	19.274	12.751	1.51157
14	30.207	19.277	8.719	2.21092
15	34.13	19.963	12.157	1.6421
16	23.497	13.411	10.063	1.3327
17	28.047	15.332	12.126	1.26439
18	27.044	15.168	10.701	1.41744
19	27.709	17.033	11.459	1.48643
20	27.632	17.026	10.89	1.56345
21	28.619	15.26	12.21	1.2498
AVERAGE	29.0067	17.4881	11.2185	1.611
HG00142
Cell #	Total Y	Y het	Non-Y het	Y het/ non-y het
1	25.008	17.676	6.943	2.54587
2	27.996	16.947	10.473	1.61816
3	29.694	18.779	11.188	1.67849
4	24.012	12.415	11.745	1.05705
5	25.301	15.015	12.039	1.2472
6	24.653	12.062	12.73	0.947526
7	27.002	17.025	10.918	1.55935
8	28.263	13.599	12.971	1.04842
9	25.735	15.193	10.91	1.39258
10	23.923	13.372	11.465	1.16633
11	25.858	14.866	10.819	1.37406
12	24.666	13.746	11.518	1.19344
13	30.722	15.945	13.043	1.22249
14	26.45	16.326	10.1	1.61644
15	25.035	14.591	12.558	1.16189
16	21.972	12.535	10.838	1.15658
17	29.154	15.987	13.044	1.22562
18	28.264	13.733	13.971	0.982965
19	25.33	10.854	13.122	0.82716
20	22.912	14.257	7.372	1.93394
21	26.596	14.559	12.443	1.17006
AVERAGE	26.1212	14.7372	11.4386	1.33931
HG01890
Cell #	Total Y	Y het	Non-Y het	Y het/ non-y het
1	25.086	12.977	14.237	0.911498
2	26.758	14.334	12.305	1.16489
3	22.927	14.112	9.567	1.47507
4	31.194	15.652	14.498	1.0796
5	25.227	15.991	10.96	1.45903
6	26.295	15.615	12.607	1.2386
7	22.473	12.683	10.103	1.25537
8	28.627	14.688	16.667	0.881262
9	26.742	12.255	13.488	0.908585
10	26.929	16.246	11.067	1.46797
11	25.112	13.553	12.572	1.07803
12	28.942	14.738	14.864	0.991523
13	26.797	15.953	12.072	1.32149
14	36.219	15.955	19.185	0.831639
15	28.787	14.664	13.305	1.10214
16	25.338	11.777	16.573	0.710614
17	24.67	11.309	12.908	0.876123
18	22.424	13.433	10.543	1.27412
19	22.554	12.643	11.314	1.11747
20	25.184	13.707	13.417	1.02161
AVERAGE	26.4142	14.1142	13.1126	1.10833
NA12812
Photo #	Total Y	Y het	Non-Y het	Y het/ non-y het
1	25.378	15.156	10.562	1.43496
2	29.407	16.555	12.052	1.37363
3	28	16.917	10.258	1.64915
4	24.262	14.564	10.296	1.41453
5	25.814	15.982	11.925	1.34021
6	26.125	15.437	10.876	1.41936
7	25.22	13.46	12.847	1.04772
8	26.917	19.226	8.549	2.24892
9	21.662	14.232	8.044	1.76927
10	23.402	17.335	5.257	3.29751
11	22.193	11.829	10.884	1.08682
12	24.25	14.765	12.051	1.22521
13	24.336	15.038	9.298	1.61734
14	21.97	11.372	11.493	0.989472
15	24.342	13.756	8.837	1.55664
16	27.001	16.288	9.211	1.76832
17	24.511	14.292	9.045	1.5801
18	23.449	11.063	12.192	0.907398
19	26.401	14.082	12.794	1.10067
20	23.594	13.454	11.639	1.15594
21	27.715	15.046	12.501	1.20358
AVERAGE	25.0452	14.7547	10.5053	1.48508

## Sheet: S6C
Table S6. Differential gene expression analysis as a function of DYZ1 depth of coverage, related to Figure 4
Table S6C: Gene expression changes as a function of DYZ1 log2 depth of coverage
Gene	baseMean	log2FoldChange	lfcSE	stat	pvalue	padj	chr	start	stop	gene_id.84	gene_type.84	gene_name.107	gene_id.107	gene_type.107
MEST	166.435	-1.01012	0.213131	-4.73944	2.14308e-06	0.0237967	chr7	130486171	130506296	ENSG00000106484	protein_coding	MEST	ENSG00000106484	protein_coding
STPG1	57.3685	-0.291356	0.0655754	-4.44307	8.86838e-06	0.0393898	chr1	24356999	24416934	ENSG00000001460	protein_coding	STPG1	ENSG00000001460	protein_coding
HYKK	38.2406	-0.353957	0.082168	-4.30773	1.6494e-05	0.0457873	chr15	78507564	78537372	ENSG00000188266	protein_coding	HYKK	ENSG00000188266	protein_coding
DLGAP4-AS1	31.2475	0.218361	0.0527796	4.13722	3.51542e-05	0.0650586	chr20	36507702	36573391	ENSG00000232907	antisense	DLGAP4-AS1	ENSG00000232907	lncRNA
REXO2	153.425	-0.28749	0.0708708	-4.05654	4.98053e-05	0.0677594	chr11	114439386	114450279	ENSG00000076043	protein_coding	REXO2	ENSG00000076043	protein_coding
CEP41	365.621	-0.142567	0.0357557	-3.98724	6.68464e-05	0.0754652	chr7	130393771	130442433	ENSG00000106477	protein_coding	CEP41	ENSG00000106477	protein_coding
GPR15	2257.04	-0.23706	0.061016	-3.88521	0.000102243	0.0867836	chr3	98531899	98533150	ENSG00000154165	protein_coding	GPR15	ENSG00000154165	protein_coding
EXT1	235.005	-0.121492	0.0338131	-3.59303	0.000326852	0.172827	chr8	117794490	118111853	ENSG00000182197	protein_coding	EXT1	ENSG00000182197	protein_coding
CNIH1	1467.14	-0.0791096	0.0221528	-3.57109	0.000355502	0.175317	chr14	54423560	54441431	ENSG00000100528	protein_coding	CNIH1	ENSG00000100528	protein_coding
CREM	846.41	-0.179797	0.0511818	-3.5129	0.000443241	0.175317	chr10	35126791	35212958	ENSG00000095794	protein_coding	CREM	ENSG00000095794	protein_coding
GRAPL	150.459	0.300651	0.0857943	3.50433	0.000457766	0.175317	chr17	19127469	19159176	ENSG00000189152	protein_coding	GRAPL	ENSG00000189152	protein_coding
GTPBP2	1416.67	0.0798463	0.0225991	3.53316	0.000410627	0.175317	chr6	43605316	43629162	ENSG00000172432	protein_coding	GTPBP2	ENSG00000172432	protein_coding
IMMT	4555.48	-0.0967267	0.0277089	-3.49081	0.000481554	0.175317	chr2	86143932	86195770	ENSG00000132305	protein_coding	IMMT	ENSG00000132305	protein_coding
SENP8	80.9685	-0.145684	0.0414034	-3.51865	0.00043375	0.175317	chr15	72114258	72143688	ENSG00000166192	protein_coding	SENP8	ENSG00000166192	protein_coding
SEPN1	174.248	0.253096	0.0722299	3.50403	0.000458276	0.175317	chr1	25800176	25818224	ENSG00000162430	protein_coding	SELENON	ENSG00000162430	protein_coding
NUS1	3379.67	-0.100799	0.0292369	-3.44766	0.000565476	0.190391	chr6	117675502	117710640	ENSG00000153989	protein_coding	NUS1	ENSG00000153989	protein_coding
DANCR	1042.76	-0.20051	0.058964	-3.40055	0.000672494	0.207427	chr4	52712404	52720351	ENSG00000226950	processed_transcript	DANCR	ENSG00000226950	lncRNA
FAM65A	944.032	0.188556	0.0560697	3.36289	0.000771311	0.219606	chr16	67518418	67546788	ENSG00000039523	protein_coding	RIPOR1	ENSG00000039523	protein_coding
RP4-728D4.2	26.1877	0.339123	0.101415	3.34393	0.000826005	0.232201	chr1	35569813	35577729	ENSG00000239636	antisense	TFAP2E-AS1	ENSG00000239636	lncRNA
SLX1B	79.7822	-0.335083	0.100369	-3.33851	0.000842302	0.233823	chr16	29454501	29458219	ENSG00000181625	protein_coding	SLX1B	ENSG00000181625	protein_coding
RNFT1	135.472	-0.175063	0.0526615	-3.32431	0.000886365	0.237161	chr17	59952240	59964761	ENSG00000189050	protein_coding	RNFT1	ENSG00000189050	protein_coding
SYTL1	341.435	0.274243	0.0824483	3.32624	0.00088026	0.237161	chr1	27342020	27353937	ENSG00000142765	protein_coding	SYTL1	ENSG00000142765	protein_coding
TNFRSF11B	45.2321	0.662417	0.19902	3.3284	0.000873477	0.237161	chr8	118923557	118952200	ENSG00000164761	protein_coding	TNFRSF11B	ENSG00000164761	protein_coding
AFAP1L2	134.583	-0.524039	0.158808	-3.29982	0.000967468	0.244154	chr10	114294824	114404756	ENSG00000169129	protein_coding	AFAP1L2	ENSG00000169129	protein_coding
NCOA4	4386.07	-0.0720337	0.0219982	-3.27452	0.00105842	0.264105	chr10	46005088	46030714	ENSG00000266412	protein_coding	NCOA4	ENSG00000266412	protein_coding
CPOX	3578.54	-0.116148	0.0360182	-3.2247	0.00126105	0.275459	chr3	98521132	98593723	ENSG00000080819	protein_coding	CPOX	ENSG00000080819	protein_coding
TSPAN4	122.68	0.298722	0.0926969	3.22257	0.00127047	0.275459	chr11	842808	867116	ENSG00000214063	protein_coding	TSPAN4	ENSG00000214063	protein_coding
COA7	663.169	-0.128188	0.0400238	-3.20279	0.00136102	0.278914	chr1	52684451	52698366	ENSG00000162377	protein_coding	COA7	ENSG00000162377	protein_coding
FBXO33	915.178	-0.1001	0.031199	-3.20843	0.00133462	0.278914	chr14	39397669	39432500	ENSG00000165355	protein_coding	FBXO33	ENSG00000165355	protein_coding
JUP	363.791	-0.535441	0.167388	-3.19881	0.00137995	0.278914	chr17	41754604	41786931	ENSG00000173801	protein_coding	JUP	ENSG00000173801	protein_coding
MDK	68.1683	0.392675	0.122402	3.20807	0.00133631	0.278914	chr11	46380756	46383837	ENSG00000110492	protein_coding	MDK	ENSG00000110492	protein_coding
CHRNA5	214.236	-0.168605	0.0531213	-3.17396	0.00150375	0.287891	chr15	78565520	78595269	ENSG00000169684	protein_coding	CHRNA5	ENSG00000169684	protein_coding
AKIRIN1	2369.3	-0.091704	0.0290701	-3.15458	0.00160731	0.288466	chr1	38991223	39006059	ENSG00000174574	protein_coding	AKIRIN1	ENSG00000174574	protein_coding
PI4K2A	658.516	-0.13105	0.0413612	-3.16844	0.00153261	0.288466	chr10	97640686	97676434	ENSG00000155252	protein_coding	PI4K2A	ENSG00000155252	protein_coding
PITPNC1	762.981	-0.346218	0.109527	-3.16104	0.00157205	0.288466	chr17	67377281	67697261	ENSG00000154217	protein_coding	PITPNC1	ENSG00000154217	protein_coding
UXS1	694.554	-0.138163	0.0438823	-3.14849	0.00164118	0.288466	chr2	106093303	106194339	ENSG00000115652	protein_coding	UXS1	ENSG00000115652	protein_coding
TP63	249.429	-0.40865	0.130269	-3.13698	0.00170698	0.29169	chr3	189631416	189897279	ENSG00000073282	protein_coding	TP63	ENSG00000073282	protein_coding
DNMT3A	1643.3	0.118344	0.0379214	3.12077	0.00180377	0.292531	chr2	25227855	25342590	ENSG00000119772	protein_coding	DNMT3A	ENSG00000119772	protein_coding
INTS12	727.057	-0.0684711	0.022038	-3.10696	0.00189024	0.295977	chr4	105682627	105895986	ENSG00000138785	protein_coding	INTS12	ENSG00000138785	protein_coding
LAT	111.259	0.223577	0.0719859	3.10585	0.00189736	0.295977	chr16	28984826	28990783	ENSG00000213658	protein_coding	LAT	ENSG00000213658	protein_coding
TNFRSF4	82.9927	0.441416	0.142616	3.09514	0.00196721	0.29633	chr1	1211326	1214138	ENSG00000186827	protein_coding	TNFRSF4	ENSG00000186827	protein_coding
DIDO1	2128.73	0.0566411	0.0183668	3.08389	0.00204314	0.302328	chr20	62877738	62937952	ENSG00000101191	protein_coding	DIDO1	ENSG00000101191	protein_coding
LGALS14	105.116	-0.472998	0.153477	-3.08188	0.00205701	0.302328	chr19	39704306	39709444	ENSG00000006659	protein_coding	LGALS14	ENSG00000006659	protein_coding
TCTN1	262.408	-0.109252	0.0355596	-3.07236	0.0021237	0.302328	chr12	110614027	110649430	ENSG00000204852	protein_coding	TCTN1	ENSG00000204852	protein_coding
C2orf68	745.442	0.0628673	0.0206237	3.0483	0.00230138	0.308538	chr2	85606654	85612066	ENSG00000168887	protein_coding	C2orf68	ENSG00000168887	protein_coding
CD22	9484.28	0.139345	0.0455998	3.05583	0.0022444	0.308538	chr19	35319261	35347355	ENSG00000012124	protein_coding	CD22	ENSG00000012124	protein_coding
MCTS2P	64.1434	-0.125285	0.0410001	-3.05572	0.00224524	0.308538	chr20	31547504	31548049	ENSG00000101898	processed_pseudogene	MCTS2	ENSG00000101898	protein_coding
RGL1	651.317	-0.206333	0.067624	-3.05119	0.00227939	0.308538	chr1	183636085	183928531	ENSG00000143344	protein_coding	RGL1	ENSG00000143344	protein_coding
VEZT	1772.29	-0.0743909	0.024445	-3.04319	0.00234083	0.308538	chr12	95217746	95302790	ENSG00000028203	protein_coding	VEZT	ENSG00000028203	protein_coding
LINC01480	339.9	-0.264936	0.0872935	-3.035	0.00240538	0.310574	chr19	41535183	41536904	ENSG00000270164	lincRNA	LINC01480	ENSG00000270164	lncRNA
RWDD2B	484.849	-0.115384	0.0381364	-3.02555	0.00248178	0.318365	chr21	29004384	29019378	ENSG00000156253	protein_coding	RWDD2B	ENSG00000156253	protein_coding
ERRFI1	43.2237	-0.244723	0.0810556	-3.0192	0.00253442	0.319797	chr1	8004404	8026308	ENSG00000116285	protein_coding	ERRFI1	ENSG00000116285	protein_coding
ADI1	751.908	-0.122756	0.0407516	-3.0123	0.0025928	0.323488	chr2	3497361	3519736	ENSG00000182551	protein_coding	ADI1	ENSG00000182551	protein_coding
ODF3B	246.457	0.263114	0.0874029	3.01036	0.00260942	0.323743	chr22	50529710	50532580	ENSG00000177989	protein_coding	ODF3B	ENSG00000177989	protein_coding
MRPS27	3073.83	-0.0908974	0.0302621	-3.00368	0.0026674	0.32728	chr5	72219409	72320646	ENSG00000113048	protein_coding	MRPS27	ENSG00000113048	protein_coding
PIP5K1B	625.157	-0.199821	0.0666773	-2.99683	0.00272799	0.330096	chr9	68705414	69009176	ENSG00000107242	protein_coding	PIP5K1B	ENSG00000107242	protein_coding
LZTS2	443.7	0.190611	0.0636993	2.99235	0.00276838	0.332325	chr10	100996618	101007836	ENSG00000107816	protein_coding	LZTS2	ENSG00000107816	protein_coding
PHOSPHO2	51.1541	-0.112106	0.0375125	-2.9885	0.00280354	0.332946	chr2	169694454	169701708	ENSG00000144362	protein_coding	PHOSPHO2	ENSG00000144362	protein_coding
HEXDC	258.574	0.163178	0.0547173	2.98219	0.00286191	0.334512	chr17	82418318	82442645	ENSG00000169660	protein_coding	HEXD	ENSG00000169660	protein_coding
ARHGAP44	183.965	-0.398981	0.133921	-2.97923	0.00288978	0.336002	chr17	12789539	12991643	ENSG00000006740	protein_coding	ARHGAP44	ENSG00000006740	protein_coding
SLC25A29	370.721	0.276853	0.0932208	2.96986	0.00297934	0.342824	chr14	100291111	100306547	ENSG00000197119	protein_coding	SLC25A29	ENSG00000197119	protein_coding
ITGB2-AS1	653.549	0.222094	0.0749716	2.96237	0.00305277	0.347214	chr21	44921051	44929678	ENSG00000227039	antisense	ITGB2-AS1	ENSG00000227039	lncRNA
RP11-568N6.1	276.318	-0.160332	0.0544168	-2.94636	0.00321535	0.361608	chr2	64522187	64524093	ENSG00000260101	lincRNA	AFTPH-DT	ENSG00000260101	lncRNA
RSPRY1	1473.51	-0.0590118	0.0200683	-2.94055	0.00327633	0.361608	chr16	57186137	57240475	ENSG00000159579	protein_coding	RSPRY1	ENSG00000159579	protein_coding
SMIM14	2563.25	0.244968	0.083517	2.93316	0.00335534	0.36349	chr4	39546330	39639090	ENSG00000163683	protein_coding	SMIM14	ENSG00000163683	protein_coding
PIGK	536.264	-0.0927581	0.031647	-2.93102	0.0033785	0.364172	chr1	77088990	77219430	ENSG00000142892	protein_coding	PIGK	ENSG00000142892	protein_coding
SECISBP2	1030.38	0.0533443	0.018209	2.92956	0.00339443	0.364172	chr9	89318506	89359662	ENSG00000187742	protein_coding	SECISBP2	ENSG00000187742	protein_coding
P2RX4	483.434	0.118065	0.0405363	2.91259	0.0035845	0.378051	chr12	121209857	121234106	ENSG00000135124	protein_coding	P2RX4	ENSG00000135124	protein_coding
LINC01547	143.59	0.204805	0.0705488	2.90303	0.0036957	0.383523	chr21	44932814	44939913	ENSG00000183250	lincRNA	LINC01547	ENSG00000183250	lncRNA
CBWD5	1020.36	-0.145458	0.0501464	-2.90067	0.00372363	0.384625	chr9	65668805	65734041	ENSG00000147996	protein_coding	CBWD5	ENSG00000147996	protein_coding
MILR1	26.9583	0.328287	0.113265	2.89841	0.00375059	0.385616	chr17	64449037	64468643	ENSG00000271605	protein_coding	MILR1	ENSG00000271605	protein_coding
CLPTM1L	1947.28	-0.146581	0.0506858	-2.89195	0.00382854	0.389338	chr5	1317744	1345099	ENSG00000049656	protein_coding	CLPTM1L	ENSG00000049656	protein_coding
ERICH3	76.402	-0.48718	0.168776	-2.88655	0.00389496	0.389338	chr1	74568111	74673738	ENSG00000178965	protein_coding	ERICH3	ENSG00000178965	protein_coding
MED13L	633.363	-0.294639	0.102004	-2.88849	0.00387094	0.389338	chr12	115953872	116277338	ENSG00000123066	protein_coding	MED13L	ENSG00000123066	protein_coding
S100A9	13.7181	-0.658784	0.228199	-2.88688	0.00389082	0.389338	chr1	153357854	153361027	ENSG00000163220	protein_coding	S100A9	ENSG00000163220	protein_coding
TMEM206	393.367	-0.100827	0.0350416	-2.87735	0.00401029	0.394073	chr1	212363931	212414901	ENSG00000065600	protein_coding	PACC1	ENSG00000065600	protein_coding
ITGB2	4711.27	0.146455	0.0510362	2.86964	0.0041094	0.396354	chr21	44885953	44931989	ENSG00000160255	protein_coding	ITGB2	ENSG00000160255	protein_coding
RP11-297D21.4	63.1376	0.119544	0.0416683	2.86896	0.00411829	0.396354	chr16	67481314	67505063	ENSG00000270049	antisense	ATP6V0D1-DT	ENSG00000270049	lncRNA
TXNL4B	455.156	-0.0824977	0.0287724	-2.86725	0.00414058	0.396354	chr16	72044289	72094431	ENSG00000140830	protein_coding	TXNL4B	ENSG00000140830	protein_coding
GRAMD4	374.732	0.183294	0.0641646	2.85662	0.0042818	0.401655	chr22	46576012	46679790	ENSG00000075240	protein_coding	GRAMD4	ENSG00000075240	protein_coding
MTFR1	339.687	-0.0794703	0.027823	-2.85628	0.00428639	0.401655	chr8	65644734	65771261	ENSG00000066855	protein_coding	MTFR1	ENSG00000066855	protein_coding
MRPL33	548.61	-0.0736452	0.0258598	-2.84786	0.00440136	0.407273	chr2	27771717	27988087	ENSG00000243147	protein_coding	MRPL33	ENSG00000243147	protein_coding
FHL2	127.707	-0.308217	0.108395	-2.84346	0.00446267	0.407848	chr2	105357712	105438513	ENSG00000115641	protein_coding	FHL2	ENSG00000115641	protein_coding
HYOU1	7300.44	-0.167981	0.0590353	-2.84543	0.00443508	0.407848	chr11	119044189	119057202	ENSG00000149428	protein_coding	HYOU1	ENSG00000149428	protein_coding
ACAD8	499.211	-0.0921812	0.0328696	-2.80445	0.00504027	0.407866	chr11	134253495	134265855	ENSG00000151498	protein_coding	ACAD8	ENSG00000151498	protein_coding
C17orf58	94.1823	-0.175025	0.062399	-2.80494	0.00503266	0.407866	chr17	67991101	67993649	ENSG00000186665	protein_coding	C17orf58	ENSG00000186665	protein_coding
CASP10	573.746	0.155405	0.0553462	2.80787	0.00498704	0.407866	chr2	201182881	201229406	ENSG00000003400	protein_coding	CASP10	ENSG00000003400	protein_coding
CXCL10	175.86	-0.514949	0.181633	-2.83511	0.00458099	0.407866	chr4	76021117	76023497	ENSG00000169245	protein_coding	CXCL10	ENSG00000169245	protein_coding
GRAP	1314.24	0.122321	0.0437067	2.79867	0.0051313	0.407866	chr17	19020673	19047637	ENSG00000154016	protein_coding	GRAP	ENSG00000154016	protein_coding
PDIA6	9397.89	-0.111941	0.0399416	-2.80261	0.00506911	0.407866	chr2	10783391	10837977	ENSG00000143870	protein_coding	PDIA6	ENSG00000143870	protein_coding
PECAM1	201.357	0.317378	0.112213	2.82836	0.00467873	0.407866	chr17	64319415	64413776	ENSG00000261371	protein_coding	PECAM1	ENSG00000261371	protein_coding
RMND1	519.35	-0.0688914	0.0245203	-2.80957	0.00496077	0.407866	chr6	151404763	151452181	ENSG00000155906	protein_coding	RMND1	ENSG00000155906	protein_coding
TOB1	356.463	-0.0784498	0.0278089	-2.82103	0.0047869	0.407866	chr17	50862223	50867978	ENSG00000141232	protein_coding	TOB1	ENSG00000141232	protein_coding
TYMSOS	49.5186	0.15565	0.0555666	2.80114	0.00509226	0.407866	chr18	641320	658340	ENSG00000176912	processed_transcript	TYMSOS	ENSG00000176912	lncRNA
ZNF561	569.237	-0.0767996	0.0272351	-2.81988	0.00480422	0.407866	chr19	9604680	9621399	ENSG00000171469	protein_coding	ZNF561	ENSG00000171469	protein_coding
ZNF808	248.912	0.0882281	0.0312883	2.81984	0.00480473	0.407866	chr19	52527652	52564464	ENSG00000198482	protein_coding	ZNF808	ENSG00000198482	protein_coding
LILRA4	135.032	0.489295	0.175066	2.79493	0.00519115	0.408729	chr19	54333185	54339150	ENSG00000239961	protein_coding	LILRA4	ENSG00000239961	protein_coding
P3H2	631.414	-0.626895	0.224724	-2.78962	0.005277	0.409761	chr3	189956728	190122437	ENSG00000090530	protein_coding	P3H2	ENSG00000090530	protein_coding
SNHG8	1124.53	-0.109011	0.0390746	-2.78983	0.00527358	0.409761	chr4	118278709	118279823	ENSG00000269893	lincRNA	SNHG8	ENSG00000269893	lncRNA
TRIM34	745.888	0.0896033	0.0321065	2.79082	0.00525751	0.409761	chr11	5619764	5644398	ENSG00000258659	protein_coding	TRIM34	ENSG00000258659	protein_coding
ANKRD42	165.898	-0.0947659	0.034004	-2.7869	0.00532143	0.411484	chr11	83193739	83260694	ENSG00000137494	protein_coding	ANKRD42	ENSG00000137494	protein_coding
CISD2	1031.67	-0.0911324	0.0329	-2.76998	0.00560599	0.427976	chr4	102868978	102889242	ENSG00000145354	protein_coding	CISD2	ENSG00000145354	protein_coding
ASNSD1	1123.12	-0.0774175	0.0280443	-2.76054	0.0057705	0.430683	chr2	189661385	189670831	ENSG00000138381	protein_coding	ASNSD1	ENSG00000138381	protein_coding
CHAC2	319.533	-0.137265	0.0497363	-2.75985	0.00578277	0.430683	chr2	53767792	53775196	ENSG00000143942	protein_coding	CHAC2	ENSG00000143942	protein_coding
HIGD1A	2204.15	-0.101973	0.0368911	-2.76415	0.00570706	0.430683	chr3	42784298	42804531	ENSG00000181061	protein_coding	HIGD1A	ENSG00000181061	protein_coding
IVL	256.886	-0.417736	0.151084	-2.76492	0.00569368	0.430683	chr1	152908545	152911886	ENSG00000163207	protein_coding	IVL	ENSG00000163207	protein_coding
NLRC3	735.463	0.0839666	0.0304174	2.76048	0.00577167	0.430683	chr16	3539033	3577400	ENSG00000167984	protein_coding	NLRC3	ENSG00000167984	protein_coding
AKR1B1	2094.07	-0.0976655	0.0356944	-2.73615	0.00621618	0.434251	chr7	134442350	134459284	ENSG00000085662	protein_coding	AKR1B1	ENSG00000085662	protein_coding
FMO4	88.6713	-0.1241	0.0453403	-2.73707	0.00619883	0.434251	chr1	171314208	171342084	ENSG00000076258	protein_coding	FMO4	ENSG00000076258	protein_coding
GFM2	1080.32	-0.0580676	0.0212476	-2.7329	0.00627799	0.434251	chr5	74721204	74767371	ENSG00000164347	protein_coding	GFM2	ENSG00000164347	protein_coding
IL1R2	119.026	-0.426062	0.155845	-2.73388	0.00625925	0.434251	chr2	101991844	102028544	ENSG00000115590	protein_coding	IL1R2	ENSG00000115590	protein_coding
INAFM1	66.4516	0.154763	0.0564169	2.74321	0.0060842	0.434251	chr19	47274453	47275707	ENSG00000257704	protein_coding	INAFM1	ENSG00000257704	protein_coding
LIAS	411.826	-0.0613229	0.0224467	-2.73194	0.00629633	0.434251	chr4	39459000	39477653	ENSG00000121897	protein_coding	LIAS	ENSG00000121897	protein_coding
LTBP4	347.764	0.163716	0.0597009	2.74227	0.00610161	0.434251	chr19	40592883	40629818	ENSG00000090006	protein_coding	LTBP4	ENSG00000090006	protein_coding
MAN2C1	1269.36	0.116786	0.0426781	2.73645	0.00621058	0.434251	chr15	75355207	75368630	ENSG00000140400	protein_coding	MAN2C1	ENSG00000140400	protein_coding
PRELID3B	2472.83	-0.0633226	0.0231237	-2.73843	0.00617328	0.434251	chr20	59033145	59042909	ENSG00000101166	protein_coding	PRELID3B	ENSG00000101166	protein_coding
SFSWAP	1089.61	0.0466616	0.017038	2.73867	0.00616875	0.434251	chr12	131711081	131799737	ENSG00000061936	protein_coding	SFSWAP	ENSG00000061936	protein_coding
SNAPC5	330.482	-0.0934654	0.0341339	-2.7382	0.00617762	0.434251	chr15	66490135	66497813	ENSG00000174446	protein_coding	SNAPC5	ENSG00000174446	protein_coding
TEX2	503.252	-0.100066	0.0365003	-2.74151	0.00611568	0.434251	chr17	64147227	64263301	ENSG00000136478	protein_coding	TEX2	ENSG00000136478	protein_coding
TMEM91	139.779	0.274784	0.100145	2.74385	0.00607238	0.434251	chr19	41350911	41384083	ENSG00000142046	protein_coding	TMEM91	ENSG00000142046	protein_coding
DHRS7	1470.78	-0.11792	0.0431883	-2.73038	0.00632609	0.434953	chr14	60144120	60169856	ENSG00000100612	protein_coding	DHRS7	ENSG00000100612	protein_coding
SERINC5	199.886	0.224141	0.0821296	2.72911	0.00635055	0.435287	chr5	80111651	80256079	ENSG00000164300	protein_coding	SERINC5	ENSG00000164300	protein_coding
AC002467.7	27.4521	-0.141274	0.0519963	-2.717	0.00658776	0.438361	chr7	107742817	107744581	ENSG00000241764	antisense	CBLL1-AS1	ENSG00000241764	lncRNA
HMHB1	15.2122	-0.285564	0.105155	-2.71565	0.00661458	0.438361	chr5	143812161	143820719	ENSG00000158497	protein_coding	HMHB1	ENSG00000158497	protein_coding
PSTK	49.0735	-0.129881	0.0478943	-2.71182	0.00669148	0.438361	chr10	122954381	122997513	ENSG00000179988	protein_coding	PSTK	ENSG00000179988	protein_coding
SEC11A	2285.96	-0.0744305	0.0274467	-2.71182	0.00669143	0.438361	chr15	84669538	84716716	ENSG00000140612	protein_coding	SEC11A	ENSG00000140612	protein_coding
SLC25A37	377.689	0.158809	0.0583927	2.71967	0.00653479	0.438361	chr8	23528805	23575463	ENSG00000147454	protein_coding	SLC25A37	ENSG00000147454	protein_coding
MINA	862.838	-0.0868099	0.0320625	-2.70752	0.00677886	0.44019	chr3	97941818	97972457	ENSG00000170854	protein_coding	RIOX2	ENSG00000170854	protein_coding
SDHD	2451.47	-0.0520963	0.019238	-2.70799	0.0067692	0.44019	chr11	112086773	112120013	ENSG00000204370	protein_coding	SDHD	ENSG00000204370	protein_coding
CMIP	1193.07	0.0931252	0.0347245	2.68183	0.00732216	0.440679	chr16	81445170	81711762	ENSG00000153815	protein_coding	CMIP	ENSG00000153815	protein_coding
CTDSP1	1719.09	0.0812148	0.0302217	2.6873	0.00720323	0.440679	chr2	218398256	218405941	ENSG00000144579	protein_coding	CTDSP1	ENSG00000144579	protein_coding
DPH3	607.669	-0.0890895	0.0331669	-2.68609	0.00722927	0.440679	chr3	16257978	16264972	ENSG00000154813	protein_coding	DPH3	ENSG00000154813	protein_coding
FAM131A	94.2173	0.14328	0.0532903	2.68866	0.00717393	0.440679	chr3	184335926	184346275	ENSG00000175182	protein_coding	FAM131A	ENSG00000175182	protein_coding
GIMAP5	363.138	-0.445547	0.165281	-2.69569	0.00702438	0.440679	chr7	150722253	150750033	ENSG00000196329	protein_coding	GIMAP5	ENSG00000196329	protein_coding
HOXB3	294.35	0.272253	0.100923	2.69765	0.00698317	0.440679	chr17	48548870	48604912	ENSG00000120093	protein_coding	HOXB3	ENSG00000120093	protein_coding
LRRC59	2805.94	-0.0975731	0.0362614	-2.69083	0.00712752	0.440679	chr17	50375059	50397553	ENSG00000108829	protein_coding	LRRC59	ENSG00000108829	protein_coding
MORN2	108.695	-0.118111	0.0439783	-2.68567	0.00723855	0.440679	chr2	38875962	38929072	ENSG00000188010	protein_coding	MORN2	ENSG00000188010	protein_coding
NOP14	3090.33	-0.0741714	0.0276405	-2.68343	0.00728715	0.440679	chr4	2937933	2963385	ENSG00000087269	protein_coding	NOP14	ENSG00000087269	protein_coding
NRBF2	880.609	-0.0659584	0.0245899	-2.68233	0.00731104	0.440679	chr10	63133247	63155031	ENSG00000148572	protein_coding	NRBF2	ENSG00000148572	protein_coding
PTAFR	1618.23	0.279761	0.104076	2.68804	0.00718722	0.440679	chr1	28147166	28193936	ENSG00000169403	protein_coding	PTAFR	ENSG00000169403	protein_coding
RCAN1	240.82	-0.151354	0.0562749	-2.68954	0.00715506	0.440679	chr21	34513142	34615142	ENSG00000159200	protein_coding	RCAN1	ENSG00000159200	protein_coding
RTN4	3184.74	-0.0681646	0.0253738	-2.68642	0.00722223	0.440679	chr2	54972187	55112621	ENSG00000115310	protein_coding	RTN4	ENSG00000115310	protein_coding
ZSCAN5A	115.243	-0.107645	0.0398221	-2.70315	0.00686861	0.440679	chr19	56219670	56368383	ENSG00000131848	protein_coding	ZSCAN5A	ENSG00000131848	protein_coding
UQCRQ	1724.92	-0.0857213	0.0320008	-2.67873	0.00739027	0.44238	chr5	132866560	132868031	ENSG00000164405	protein_coding	UQCRQ	ENSG00000164405	protein_coding
ALG2	1053.25	-0.0840863	0.0315488	-2.66528	0.00769253	0.442462	chr9	99216426	99221956	ENSG00000119523	protein_coding	ALG2	ENSG00000119523	protein_coding
CALR	21700.4	-0.13763	0.0515346	-2.67063	0.0075708	0.442462	chr19	12938578	12944489	ENSG00000179218	protein_coding	CALR	ENSG00000179218	protein_coding
CERS2	1445.64	-0.0872781	0.0327645	-2.6638	0.00772628	0.442462	chr1	150960583	150975004	ENSG00000143418	protein_coding	CERS2	ENSG00000143418	protein_coding
CRTC3-AS1	8.72989	-0.213868	0.0803276	-2.66245	0.00775738	0.442462	chr15	90620007	90717141	ENSG00000259736	antisense	CRTC3-AS1	ENSG00000259736	lncRNA
DPH5	973.736	-0.0759713	0.0284971	-2.66594	0.00767744	0.442462	chr1	100989623	101026088	ENSG00000117543	protein_coding	DPH5	ENSG00000117543	protein_coding
FAM26F	152.071	0.265744	0.0996353	2.66717	0.0076494	0.442462	chr6	116461370	116463779	ENSG00000188820	protein_coding	CALHM6	ENSG00000188820	protein_coding
PFDN1	1440.75	-0.0749925	0.0280077	-2.67757	0.00741593	0.442462	chr5	140245039	140303121	ENSG00000113068	protein_coding	PFDN1	ENSG00000113068	protein_coding
SWSAP1	78.5209	0.109837	0.0412327	2.66382	0.00772582	0.442462	chr19	11374685	11376951	ENSG00000173928	protein_coding	SWSAP1	ENSG00000173928	protein_coding
SYCE2	40.3333	0.124946	0.0469609	2.66064	0.00779929	0.442462	chr19	12898786	12919276	ENSG00000161860	protein_coding	SYCE2	ENSG00000161860	protein_coding
TTPAL	933.461	-0.103353	0.0386842	-2.6717	0.00754674	0.442462	chr20	44475886	44494603	ENSG00000124120	protein_coding	TTPAL	ENSG00000124120	protein_coding
XRCC6BP1	277.525	0.0853296	0.0319853	2.66778	0.00763542	0.442462	chr12	57941541	57957269	ENSG00000166896	protein_coding	ATP23	ENSG00000166896	protein_coding
YIPF5	1110.46	-0.0678703	0.0253898	-2.67313	0.00751471	0.442462	chr5	144158159	144170714	ENSG00000145817	protein_coding	YIPF5	ENSG00000145817	protein_coding
CD72	304.351	0.17918	0.0674761	2.65545	0.00792023	0.443564	chr9	35609533	35646810	ENSG00000137101	protein_coding	CD72	ENSG00000137101	protein_coding
ETF1	4570.17	-0.075714	0.0285351	-2.65336	0.00796948	0.443828	chr5	138506095	138543300	ENSG00000120705	protein_coding	ETF1	ENSG00000120705	protein_coding
PPIL1	1233.72	-0.0986667	0.0371883	-2.65317	0.00797404	0.443828	chr6	36854827	36875024	ENSG00000137168	protein_coding	PPIL1	ENSG00000137168	protein_coding
SSR1	5257.37	-0.105249	0.0398242	-2.64283	0.0082217	0.450833	chr6	7268306	7347446	ENSG00000124783	protein_coding	SSR1	ENSG00000124783	protein_coding
HECW2	849.544	-0.373738	0.141469	-2.64183	0.00824588	0.451046	chr2	196194370	196593692	ENSG00000138411	protein_coding	HECW2	ENSG00000138411	protein_coding
ALDH3A2	862.541	-0.123049	0.0466136	-2.63976	0.00829643	0.451586	chr17	19648136	19677598	ENSG00000072210	protein_coding	ALDH3A2	ENSG00000072210	protein_coding
ALDH4A1	410.506	-0.159476	0.0605913	-2.63199	0.00848869	0.452927	chr1	18871430	18902781	ENSG00000159423	protein_coding	ALDH4A1	ENSG00000159423	protein_coding
AP2M1	4945.21	-0.0673054	0.0255949	-2.62964	0.00854749	0.452927	chr3	184174689	184184091	ENSG00000161203	protein_coding	AP2M1	ENSG00000161203	protein_coding
CRTC3	1184.06	0.0716672	0.0272649	2.62856	0.00857485	0.452927	chr15	90529925	90645345	ENSG00000140577	protein_coding	CRTC3	ENSG00000140577	protein_coding
GPR146	187.022	0.400543	0.15241	2.62807	0.00858706	0.452927	chr7	1044576	1059261	ENSG00000164849	protein_coding	GPR146	ENSG00000164849	protein_coding
HSPA5	20075.4	-0.187577	0.0713951	-2.62731	0.00860627	0.452927	chr9	125234853	125241330	ENSG00000044574	protein_coding	HSPA5	ENSG00000044574	protein_coding
NPHP1	33.957	-0.179712	0.0681911	-2.63542	0.00840332	0.452927	chr2	110122311	110205066	ENSG00000144061	protein_coding	NPHP1	ENSG00000144061	protein_coding
PTP4A3	1356.12	0.181651	0.0691157	2.62822	0.00858329	0.452927	chr8	141391993	141432454	ENSG00000184489	protein_coding	PTP4A3	ENSG00000184489	protein_coding
GIMAP7	73.7485	-0.450408	0.171567	-2.62526	0.00865823	0.454568	chr7	150514830	150521073	ENSG00000179144	protein_coding	GIMAP7	ENSG00000179144	protein_coding
KCTD21-AS1	53.321	-0.204524	0.0781724	-2.61632	0.00888844	0.457969	chr11	78139771	78175323	ENSG00000246174	antisense	KCTD21-AS1	ENSG00000246174	lncRNA
LSM11	238.485	-0.0989991	0.0378423	-2.6161	0.00889416	0.457969	chr5	157743695	157760709	ENSG00000155858	protein_coding	LSM11	ENSG00000155858	protein_coding
OCLN	249.769	-0.236854	0.0908139	-2.60812	0.00910397	0.465855	chr5	69492292	69558104	ENSG00000197822	protein_coding	OCLN	ENSG00000197822	protein_coding
ABRACL	2049.01	-0.109562	0.0420497	-2.60552	0.00917341	0.466186	chr6	139028682	139043302	ENSG00000146386	protein_coding	ABRACL	ENSG00000146386	protein_coding
FASTKD1	1376.18	-0.0798058	0.0306241	-2.60598	0.00916126	0.466186	chr2	169529749	169573875	ENSG00000138399	protein_coding	FASTKD1	ENSG00000138399	protein_coding
KDELC1	163.06	-0.0859349	0.0330145	-2.60295	0.00924267	0.466231	chr13	102784281	102799007	ENSG00000134901	protein_coding	POGLUT2	ENSG00000134901	protein_coding
KDM2B	2428.46	0.068319	0.0262526	2.60237	0.00925828	0.466231	chr12	121429097	121581015	ENSG00000089094	protein_coding	KDM2B	ENSG00000089094	protein_coding
NOMO1	1770.87	-0.109292	0.0419884	-2.60292	0.00924334	0.466231	chr16	14833681	14896160	ENSG00000103512	protein_coding	NOMO1	ENSG00000103512	protein_coding
BPNT1	1052.35	-0.0752931	0.0289733	-2.5987	0.00935768	0.466672	chr1	220057482	220090462	ENSG00000162813	protein_coding	BPNT1	ENSG00000162813	protein_coding
EPAS1	96.4957	0.40692	0.156895	2.59358	0.00949819	0.466672	chr2	46293667	46386703	ENSG00000116016	protein_coding	EPAS1	ENSG00000116016	protein_coding
NR2F2	217.623	0.611869	0.235719	2.59576	0.00943829	0.466672	chr15	96325938	96340263	ENSG00000185551	protein_coding	NR2F2	ENSG00000185551	protein_coding
RP11-126K1.6	24.9505	-0.184198	0.0709843	-2.59492	0.00946141	0.466672	chr1	151346967	151348027	ENSG00000237976	antisense	RFX5-AS1	ENSG00000237976	lncRNA
ACAP3	468.554	0.128799	0.0497685	2.58795	0.00965485	0.467667	chr1	1292376	1309609	ENSG00000131584	protein_coding	ACAP3	ENSG00000131584	protein_coding
DAZAP2	2693.76	0.0641768	0.0247935	2.58845	0.00964097	0.467667	chr12	51238292	51271362	ENSG00000183283	protein_coding	DAZAP2	ENSG00000183283	protein_coding
METTL2B	881.848	-0.0758773	0.0293239	-2.58756	0.00966584	0.467667	chr7	128476729	128506602	ENSG00000165055	protein_coding	METTL2B	ENSG00000165055	protein_coding
RTKN	491.531	0.194942	0.0752982	2.58893	0.00962742	0.467667	chr2	74425836	74442422	ENSG00000114993	protein_coding	RTKN	ENSG00000114993	protein_coding
SLC30A5	1237.36	-0.0629499	0.0243276	-2.58759	0.00966501	0.467667	chr5	69093646	69131069	ENSG00000145740	protein_coding	SLC30A5	ENSG00000145740	protein_coding
MYCBP	956.726	-0.0916284	0.0354483	-2.58485	0.00974212	0.468297	chr1	38862964	38874105	ENSG00000214114	protein_coding	MYCBP	ENSG00000214114	protein_coding
CCNC	2254.03	-0.0587794	0.0227751	-2.58086	0.00985544	0.471702	chr6	99542380	99568973	ENSG00000112237	protein_coding	CCNC	ENSG00000112237	protein_coding
POLR2J4	223.628	-0.167678	0.0650342	-2.5783	0.00992885	0.473263	chr7	43940895	44019175	ENSG00000214783	processed_transcript	POLR2J4	ENSG00000214783	lncRNA
SCPEP1	1087.36	-0.103277	0.0400778	-2.57692	0.00996848	0.473433	chr17	56978105	57006768	ENSG00000121064	protein_coding	SCPEP1	ENSG00000121064	protein_coding
SIPA1	2922.53	0.113492	0.0440591	2.57589	0.00999819	0.473433	chr11	65585395	65650930	ENSG00000213445	protein_coding	SIPA1	ENSG00000213445	protein_coding
DNAJB11	1901.81	-0.151128	0.0587559	-2.57214	0.0101072	0.475628	chr3	186567403	186597203	ENSG00000090520	protein_coding	DNAJB11	ENSG00000090520	protein_coding
RPL17-C18orf32	601.866	-0.13743	0.0534777	-2.56985	0.0101742	0.475965	chr18	49481681	49492479	ENSG00000215472	protein_coding	RPL17-C18orf32	ENSG00000215472	protein_coding
UBE3D	116.619	-0.0989983	0.0385444	-2.56843	0.0102161	0.476638	chr6	82892398	83065841	ENSG00000118420	protein_coding	UBE3D	ENSG00000118420	protein_coding
FAM118B	297.716	-0.106257	0.0414749	-2.56195	0.0104086	0.476817	chr11	126211414	126262986	ENSG00000197798	protein_coding	FAM118B	ENSG00000197798	protein_coding
JAK1	2523.69	-0.169316	0.0661127	-2.56102	0.0104365	0.476817	chr1	64833229	64966504	ENSG00000162434	protein_coding	JAK1	ENSG00000162434	protein_coding
RBM38	2548.14	0.145146	0.056674	2.56107	0.010435	0.476817	chr20	57391407	57409333	ENSG00000132819	protein_coding	RBM38	ENSG00000132819	protein_coding
SPR	177.865	-0.19912	0.0776051	-2.56581	0.0102936	0.476817	chr2	72887360	72892158	ENSG00000116096	protein_coding	SPR	ENSG00000116096	protein_coding
TMEM41A	596.952	-0.0618314	0.0241629	-2.55894	0.0104991	0.476817	chr3	185476496	185499057	ENSG00000163900	protein_coding	TMEM41A	ENSG00000163900	protein_coding
BHLHE41	217.679	0.321852	0.125918	2.55604	0.010587	0.476881	chr12	26120026	26125127	ENSG00000123095	protein_coding	BHLHE41	ENSG00000123095	protein_coding
C16orf87	826.599	-0.0864296	0.0338109	-2.55627	0.0105802	0.476881	chr16	46796607	46831411	ENSG00000155330	protein_coding	C16orf87	ENSG00000155330	protein_coding
RARS2	792.549	-0.0469086	0.0183658	-2.55413	0.0106453	0.476881	chr6	87514378	87590003	ENSG00000146282	protein_coding	RARS2	ENSG00000146282	protein_coding
ACP1	2155.81	-0.0461418	0.0181046	-2.54862	0.0108151	0.478928	chr2	264140	278283	ENSG00000143727	protein_coding	ACP1	ENSG00000143727	protein_coding
ADCY7	1593.46	0.104481	0.0409726	2.55003	0.0107714	0.478928	chr16	50246137	50318135	ENSG00000121281	protein_coding	ADCY7	ENSG00000121281	protein_coding
ADD3	1814.51	0.129845	0.0511866	2.5367	0.0111901	0.478928	chr10	109996368	110135565	ENSG00000148700	protein_coding	ADD3	ENSG00000148700	protein_coding
ARMC9	347.389	-0.131325	0.0521606	-2.51771	0.011812	0.478928	chr2	231198546	231374837	ENSG00000135931	protein_coding	ARMC9	ENSG00000135931	protein_coding
CAMKMT	195.085	-0.0651367	0.0258748	-2.51738	0.0118232	0.478928	chr2	44361950	44772592	ENSG00000143919	protein_coding	CAMKMT	ENSG00000143919	protein_coding
CDH1	307.387	-0.448974	0.176825	-2.53908	0.0111144	0.478928	chr16	68737225	68835548	ENSG00000039068	protein_coding	CDH1	ENSG00000039068	protein_coding
DGKD	2461.87	0.162622	0.0643416	2.52747	0.0114886	0.478928	chr2	233354507	233472104	ENSG00000077044	protein_coding	DGKD	ENSG00000077044	protein_coding
FBXO16	95.1048	-0.220984	0.0866755	-2.54956	0.010786	0.478928	chr8	28348287	28490318	ENSG00000214050	protein_coding	FBXO16	ENSG00000214050	protein_coding
GOT2	4533.27	-0.0874302	0.034563	-2.52959	0.0114196	0.478928	chr16	58707131	58734357	ENSG00000125166	protein_coding	GOT2	ENSG00000125166	protein_coding
IQSEC1	2399.75	0.116698	0.0461605	2.52809	0.0114686	0.478928	chr3	12897220	13073117	ENSG00000144711	protein_coding	IQSEC1	ENSG00000144711	protein_coding
KLHDC7B	104.957	0.212164	0.083324	2.54625	0.0108887	0.478928	chr22	50548033	50551023	ENSG00000130487	protein_coding	KLHDC7B	ENSG00000130487	protein_coding
LARS2	1214.03	-0.0878902	0.0348796	-2.51982	0.0117416	0.478928	chr3	45388506	45549421	ENSG00000011376	protein_coding	LARS2	ENSG00000011376	protein_coding
LNP1	74.3804	-0.119555	0.0472672	-2.52934	0.0114279	0.478928	chr3	100401193	100456319	ENSG00000206535	protein_coding	LNP1	ENSG00000206535	protein_coding
MLLT6	4463.64	0.0578917	0.023	2.51703	0.0118349	0.478928	chr17	38705542	38729803	ENSG00000275023	protein_coding	MLLT6	ENSG00000275023	protein_coding
MNDA	826.415	0.215391	0.0854955	2.51932	0.0117581	0.478928	chr1	158831317	158849506	ENSG00000163563	protein_coding	MNDA	ENSG00000163563	protein_coding
PABPC4	8042.76	-0.0723958	0.0286378	-2.52798	0.0114721	0.478928	chr1	39560816	39576790	ENSG00000090621	protein_coding	PABPC4	ENSG00000090621	protein_coding
RPL7L1	4362.5	-0.0519775	0.0206411	-2.51816	0.011797	0.478928	chr6	42879618	42889925	ENSG00000146223	protein_coding	RPL7L1	ENSG00000146223	protein_coding
SFN	35.5074	-0.338983	0.134466	-2.52096	0.0117035	0.478928	chr1	26863138	26864457	ENSG00000175793	protein_coding	SFN	ENSG00000175793	protein_coding
SLC25A4	1189.58	-0.0955961	0.0375308	-2.54713	0.0108612	0.478928	chr4	185143241	185150382	ENSG00000151729	protein_coding	SLC25A4	ENSG00000151729	protein_coding
STT3B	5725.34	-0.0845423	0.0333068	-2.53829	0.0111395	0.478928	chr3	31532638	31637622	ENSG00000163527	protein_coding	STT3B	ENSG00000163527	protein_coding
TGFBR1	807.196	0.1113	0.0440986	2.52388	0.0116068	0.478928	chr9	99104038	99154192	ENSG00000106799	protein_coding	TGFBR1	ENSG00000106799	protein_coding
TGM2	246.002	0.291469	0.115468	2.52424	0.0115949	0.478928	chr20	38127387	38166578	ENSG00000198959	protein_coding	TGM2	ENSG00000198959	protein_coding
TNFRSF13C	3498.68	0.130183	0.0512696	2.53918	0.0111111	0.478928	chr22	41922023	41926818	ENSG00000159958	protein_coding	TNFRSF13C	ENSG00000159958	protein_coding
TOMM34	1298.95	-0.0805234	0.0315644	-2.55108	0.010739	0.478928	chr20	44942130	44960486	ENSG00000025772	protein_coding	TOMM34	ENSG00000025772	protein_coding
XKR6	49.9377	0.142737	0.0566132	2.52127	0.0116931	0.478928	chr8	10896045	11201366	ENSG00000171044	protein_coding	XKR6	ENSG00000171044	protein_coding
ZNF404	72.9858	0.202573	0.0800697	2.52995	0.0114077	0.478928	chr19	43872363	43901385	ENSG00000176222	protein_coding	ZNF404	ENSG00000176222	protein_coding
CHCHD4	351.403	-0.0781184	0.0310573	-2.5153	0.0118931	0.479095	chr3	14112077	14124870	ENSG00000163528	protein_coding	CHCHD4	ENSG00000163528	protein_coding
MPHOSPH6	286.502	-0.116576	0.0463551	-2.51485	0.0119083	0.479095	chr16	82147798	82170226	ENSG00000135698	protein_coding	MPHOSPH6	ENSG00000135698	protein_coding
ACADS	493.287	0.146548	0.0584776	2.50606	0.0122086	0.48002	chr12	120725735	120740008	ENSG00000122971	protein_coding	ACADS	ENSG00000122971	protein_coding
CYB561A3	1503.06	-0.180374	0.0717978	-2.51225	0.0119964	0.48002	chr11	61348745	61362299	ENSG00000162144	protein_coding	CYB561A3	ENSG00000162144	protein_coding
DYRK1A	2015.4	0.0556758	0.0222104	2.50674	0.0121849	0.48002	chr21	37365790	37517450	ENSG00000157540	protein_coding	DYRK1A	ENSG00000157540	protein_coding
GNGT2	524.53	0.0981059	0.0391333	2.50697	0.0121773	0.48002	chr17	49202791	49210574	ENSG00000167083	protein_coding	GNGT2	ENSG00000167083	protein_coding
GPD1L	106.752	-0.154934	0.0617796	-2.50785	0.0121469	0.48002	chr3	32105689	32168713	ENSG00000152642	protein_coding	GPD1L	ENSG00000152642	protein_coding
KCTD11	341.947	0.104426	0.0415637	2.51243	0.0119904	0.48002	chr17	7351889	7354944	ENSG00000213859	protein_coding	KCTD11	ENSG00000213859	protein_coding
CRELD2	1173.28	-0.168712	0.0673629	-2.50453	0.0122614	0.480431	chr22	49918167	49927540	ENSG00000184164	protein_coding	CRELD2	ENSG00000184164	protein_coding
H1FX	862.738	0.203834	0.0815506	2.49948	0.0124376	0.482051	chr3	129314771	129316277	ENSG00000184897	protein_coding	H1-10	ENSG00000184897	protein_coding
TTC8	46.4773	-0.19652	0.078602	-2.5002	0.0124124	0.482051	chr14	88824153	88881078	ENSG00000165533	protein_coding	TTC8	ENSG00000165533	protein_coding
CEP128	255.972	-0.11112	0.0444695	-2.49879	0.012462	0.482153	chr14	80476983	80959517	ENSG00000100629	protein_coding	CEP128	ENSG00000100629	protein_coding
MANF	2342.91	-0.165627	0.0663303	-2.49701	0.0125246	0.482893	chr3	51385047	51389397	ENSG00000145050	protein_coding	MANF	ENSG00000145050	protein_coding
FGGY	197.565	-0.112371	0.0451165	-2.49069	0.0127494	0.484525	chr1	59296638	59810647	ENSG00000172456	protein_coding	FGGY	ENSG00000172456	protein_coding
SULF2	277.332	-0.291483	0.116893	-2.4936	0.0126455	0.484525	chr20	47656348	47786616	ENSG00000196562	protein_coding	SULF2	ENSG00000196562	protein_coding
TNFSF12	236.167	0.212736	0.0853917	2.4913	0.0127276	0.484525	chr17	7548891	7557890	ENSG00000239697	protein_coding	TNFSF12	ENSG00000239697	protein_coding
GSE1	1651.7	0.0637198	0.025624	2.48672	0.0128926	0.484629	chr16	85611409	85676204	ENSG00000131149	protein_coding	GSE1	ENSG00000131149	protein_coding
HPCAL1	729.801	0.221262	0.0889332	2.48796	0.0128477	0.484629	chr2	10302889	10427617	ENSG00000115756	protein_coding	HPCAL1	ENSG00000115756	protein_coding
TBC1D1	2319.76	-0.0904781	0.0363862	-2.4866	0.012897	0.484629	chr4	37891087	38139175	ENSG00000065882	protein_coding	TBC1D1	ENSG00000065882	protein_coding
CMKLR1	311.244	-0.371346	0.149625	-2.48185	0.0130704	0.485666	chr12	108288044	108339341	ENSG00000174600	protein_coding	CMKLR1	ENSG00000174600	protein_coding
FAM118A	591.757	0.191227	0.0770839	2.48076	0.0131103	0.485666	chr22	45308968	45341955	ENSG00000100376	protein_coding	FAM118A	ENSG00000100376	protein_coding
RHBDF2	1161.3	0.112152	0.0452143	2.48046	0.0131214	0.485666	chr17	76470891	76501790	ENSG00000129667	protein_coding	RHBDF2	ENSG00000129667	protein_coding
AGAP3	932.253	0.103311	0.0417532	2.47432	0.0133491	0.488192	chr7	151085831	151144436	ENSG00000133612	protein_coding	AGAP3	ENSG00000133612	protein_coding
FAM98A	2063.44	-0.0821157	0.0331751	-2.47522	0.0133153	0.488192	chr2	33583658	33599382	ENSG00000119812	protein_coding	FAM98A	ENSG00000119812	protein_coding
RNF44	1198.13	0.0789209	0.0318647	2.47675	0.0132584	0.488192	chr5	176526697	176538025	ENSG00000146083	protein_coding	RNF44	ENSG00000146083	protein_coding
RPUSD4	1006.4	-0.0518652	0.0209777	-2.4724	0.013421	0.489416	chr11	126202094	126211692	ENSG00000165526	protein_coding	RPUSD4	ENSG00000165526	protein_coding
CNPY2	800.92	-0.104245	0.0422291	-2.46857	0.0135654	0.489571	chr12	56309842	56316336	ENSG00000257727	protein_coding	CNPY2	ENSG00000257727	protein_coding
FCGRT	38.054	0.336035	0.13599	2.47102	0.0134728	0.489571	chr19	49506816	49526333	ENSG00000104870	protein_coding	FCGRT	ENSG00000104870	protein_coding
FXR2	880.948	-0.0497369	0.0201553	-2.46769	0.013599	0.489571	chr17	7591230	7614871	ENSG00000129245	protein_coding	FXR2	ENSG00000129245	protein_coding
RP11-6N17.4	58.9657	-0.119199	0.0483038	-2.46769	0.013599	0.489571	chr17	47891255	47895812	ENSG00000264920	processed_transcript	SP2-DT	ENSG00000264920	lncRNA
SPOP	1475.18	-0.0405683	0.0164441	-2.46704	0.0136237	0.489571	chr17	49598884	49678234	ENSG00000121067	protein_coding	SPOP	ENSG00000121067	protein_coding
GTPBP8	284.11	-0.0668384	0.0272469	-2.45306	0.0141645	0.490459	chr3	112990918	113015060	ENSG00000163607	protein_coding	GTPBP8	ENSG00000163607	protein_coding
MIR210HG	750.519	0.183578	0.0747999	2.45426	0.0141176	0.490459	chr11	565660	568457	ENSG00000247095	lincRNA	MIR210HG	ENSG00000247095	lncRNA
P2RX7	394.851	0.234778	0.0953359	2.46264	0.013792	0.490459	chr12	121132819	121188032	ENSG00000089041	protein_coding	P2RX7	ENSG00000089041	protein_coding
PGAP3	244.702	0.0986097	0.0401375	2.4568	0.0140182	0.490459	chr17	39671122	39696797	ENSG00000161395	protein_coding	PGAP3	ENSG00000161395	protein_coding
RPN1	4985.64	-0.0871498	0.0355107	-2.45418	0.0141205	0.490459	chr3	128619970	128681075	ENSG00000163902	protein_coding	RPN1	ENSG00000163902	protein_coding
SLC45A3	184.229	0.193698	0.0789399	2.45373	0.0141382	0.490459	chr1	205657851	205680459	ENSG00000158715	protein_coding	SLC45A3	ENSG00000158715	protein_coding
TMEM8B	291.738	0.116777	0.047522	2.45733	0.0139974	0.490459	chr9	35814451	35854847	ENSG00000137103	protein_coding	TMEM8B	ENSG00000137103	protein_coding
ZNF174	262.794	-0.0602623	0.0244593	-2.46377	0.0137483	0.490459	chr16	3401235	3409370	ENSG00000103343	protein_coding	ZNF174	ENSG00000103343	protein_coding
TCEB3-AS1	101.501	-0.0805734	0.0328684	-2.4514	0.0142302	0.490721	chr1	23760382	23778287	ENSG00000236810	antisense	ELOA-AS1	ENSG00000236810	lncRNA
CANX	18384.4	-0.0778086	0.0319339	-2.43655	0.014828	0.49663	chr5	179678628	179730925	ENSG00000127022	protein_coding	CANX	ENSG00000127022	protein_coding
LINC00152	141.27	-0.190621	0.078086	-2.44117	0.0146398	0.49663	chr2	87455368	87606805	ENSG00000222041	lincRNA	CYTOR	ENSG00000222041	lncRNA
LINC00910	107.949	0.123247	0.0505113	2.43998	0.0146882	0.49663	chr17	43369845	43389199	ENSG00000188825	lincRNA	LINC00910	ENSG00000188825	lncRNA
N4BP3	815.129	0.175738	0.0720963	2.43754	0.0147874	0.49663	chr5	178113443	178126087	ENSG00000145911	protein_coding	N4BP3	ENSG00000145911	protein_coding
RABEPK	731.042	-0.0779852	0.0320481	-2.43338	0.0149587	0.49663	chr9	125200542	125234158	ENSG00000136933	protein_coding	RABEPK	ENSG00000136933	protein_coding
RPP40	116.411	-0.126928	0.0519989	-2.44097	0.0146478	0.49663	chr6	4994732	5004063	ENSG00000124787	protein_coding	RPP40	ENSG00000124787	protein_coding
SAR1B	1085.24	-0.0794996	0.0326711	-2.43333	0.0149606	0.49663	chr5	134601144	134649271	ENSG00000152700	protein_coding	SAR1B	ENSG00000152700	protein_coding
TIGD2	282.645	0.127213	0.052127	2.44044	0.0146695	0.49663	chr4	89111500	89114899	ENSG00000180346	protein_coding	TIGD2	ENSG00000180346	protein_coding
ZMPSTE24	979.232	-0.110462	0.0453896	-2.43364	0.0149477	0.49663	chr1	40258107	40294184	ENSG00000084073	protein_coding	ZMPSTE24	ENSG00000084073	protein_coding
FBXL8	122.317	0.131859	0.0543526	2.42599	0.0152668	0.498595	chr16	67159931	67164570	ENSG00000135722	protein_coding	FBXL8	ENSG00000135722	protein_coding
SLC25A20	447.142	-0.105079	0.043281	-2.42782	0.0151899	0.498595	chr3	48856931	48898993	ENSG00000178537	protein_coding	SLC25A20	ENSG00000178537	protein_coding
TYW1	649.228	-0.0498467	0.0205277	-2.42827	0.0151711	0.498595	chr7	66995173	67239519	ENSG00000198874	protein_coding	TYW1	ENSG00000198874	protein_coding
BZW2	148.494	-0.271737	0.11214	-2.42319	0.015385	0.500738	chr7	16646131	16706523	ENSG00000136261	protein_coding	BZW2	ENSG00000136261	protein_coding
ELAC2	2618.73	-0.0810525	0.0334514	-2.42299	0.0153932	0.500738	chr17	12992391	13018187	ENSG00000006744	protein_coding	ELAC2	ENSG00000006744	protein_coding
FAM206A	281.075	-0.0697367	0.0287958	-2.42177	0.0154452	0.500738	chr9	108934181	108950744	ENSG00000119328	protein_coding	ABITRAM	ENSG00000119328	protein_coding
TMED10	5039.67	-0.076313	0.0315368	-2.41981	0.0155287	0.500738	chr14	75131470	75176631	ENSG00000170348	protein_coding	TMED10	ENSG00000170348	protein_coding
UNC13B	204.154	-0.399685	0.165067	-2.42135	0.015463	0.500738	chr9	35161992	35405338	ENSG00000198722	protein_coding	UNC13B	ENSG00000198722	protein_coding
BRD8	990.399	-0.0642464	0.0269178	-2.38676	0.0169975	0.502515	chr5	138139766	138178986	ENSG00000112983	protein_coding	BRD8	ENSG00000112983	protein_coding
CTNS	225.995	-0.0954322	0.0399191	-2.39064	0.0168189	0.502515	chr17	3636468	3661542	ENSG00000040531	protein_coding	CTNS	ENSG00000040531	protein_coding
EEF1A2	240.888	-0.537141	0.22532	-2.3839	0.0171302	0.502515	chr20	63488013	63499315	ENSG00000101210	protein_coding	EEF1A2	ENSG00000101210	protein_coding
EEF1B2	16981.5	-0.0762555	0.0319396	-2.38749	0.0169637	0.502515	chr2	206159585	206162928	ENSG00000114942	protein_coding	EEF1B2	ENSG00000114942	protein_coding
FLAD1	854.619	-0.0830489	0.034509	-2.40659	0.0161023	0.502515	chr1	154983338	154993111	ENSG00000160688	protein_coding	FLAD1	ENSG00000160688	protein_coding
GAPLINC	20.2932	0.124188	0.0517888	2.39798	0.0164858	0.502515	chr18	3466250	3478978	ENSG00000266835	lincRNA	GAPLINC	ENSG00000266835	lncRNA
HIF1A-AS2	38.5861	0.2421	0.100329	2.41307	0.0158187	0.502515	chr14	61715558	61751097	ENSG00000258667	lincRNA	HIF1A-AS3	ENSG00000258667	lncRNA
KIAA1147	3237.6	0.136412	0.056973	2.39433	0.0166508	0.502515	chr7	141656728	141702153	ENSG00000257093	protein_coding	DENND11	ENSG00000257093	protein_coding
LINC00926	807.918	0.194476	0.0808864	2.40431	0.0162029	0.502515	chr15	57300365	57307769	ENSG00000247982	lincRNA	LINC00926	ENSG00000247982	lncRNA
LINC01058	8.69168	0.28475	0.118584	2.40125	0.016339	0.502515	chr13	30419519	30422237	ENSG00000225039	lincRNA	LINC01058	ENSG00000225039	lncRNA
METTL8	1177.78	-0.0885062	0.0367135	-2.41072	0.0159209	0.502515	chr2	171317405	171434802	ENSG00000123600	protein_coding	METTL8	ENSG00000123600	protein_coding
MRRF	1211.72	-0.0583986	0.0243808	-2.39527	0.0166082	0.502515	chr9	122264603	122331343	ENSG00000148187	protein_coding	MRRF	ENSG00000148187	protein_coding
MTRR	891.158	-0.0702489	0.0293525	-2.39329	0.0166981	0.502515	chr5	7851186	7906025	ENSG00000124275	protein_coding	MTRR	ENSG00000124275	protein_coding
NCK1-AS1	154.053	-0.076269	0.0319921	-2.384	0.0171257	0.502515	chr3	136841726	136862054	ENSG00000239213	antisense	NCK1-DT	ENSG00000239213	lncRNA
NOD2	746.728	0.114613	0.0479857	2.38849	0.0169179	0.502515	chr16	50693603	50733077	ENSG00000167207	protein_coding	NOD2	ENSG00000167207	protein_coding
PHYKPL	668.666	0.0987805	0.0409868	2.41006	0.01595	0.502515	chr5	178208497	178232791	ENSG00000175309	protein_coding	PHYKPL	ENSG00000175309	protein_coding
PLA2G12A	326.116	-0.0826272	0.0343707	-2.404	0.0162166	0.502515	chr4	109709989	109730077	ENSG00000123739	protein_coding	PLA2G12A	ENSG00000123739	protein_coding
PLAC8	4117.12	0.207848	0.086951	2.3904	0.01683	0.502515	chr4	83090048	83137075	ENSG00000145287	protein_coding	PLAC8	ENSG00000145287	protein_coding
POLR1E	1238.54	-0.0715037	0.0300002	-2.38344	0.0171518	0.502515	chr9	37485935	37503697	ENSG00000137054	protein_coding	POLR1E	ENSG00000137054	protein_coding
RAP1A	5223.7	-0.0671634	0.0279638	-2.4018	0.0163146	0.502515	chr1	111542218	111716691	ENSG00000116473	protein_coding	RAP1A	ENSG00000116473	protein_coding
RBM18	768.269	-0.0487075	0.020382	-2.38974	0.0168605	0.502515	chr9	122237624	122264839	ENSG00000119446	protein_coding	RBM18	ENSG00000119446	protein_coding
RP11-240M16.1	13.6948	-0.230322	0.0953071	-2.41663	0.0156651	0.502515	chr6	137945366	137972522	ENSG00000229922	lincRNA	LINC02865	ENSG00000229922	lncRNA
RP11-667K14.3	15.7031	-0.150224	0.0625128	-2.4031	0.0162568	0.502515	chr17	2043475	2044968	ENSG00000263050	lincRNA	DPH1-AS1	ENSG00000263050	lncRNA
SEC22B	2789.18	-0.0545672	0.0228047	-2.3928	0.0167203	0.502515	chr1	120150898	120176515	ENSG00000265808	protein_coding	SEC22B	ENSG00000265808	protein_coding
SLC35G1	64.3293	-0.10353	0.043058	-2.40443	0.0161978	0.502515	chr10	93893973	93956062	ENSG00000176273	protein_coding	SLC35G1	ENSG00000176273	protein_coding
SNAI3	68.9043	0.165365	0.0691604	2.39103	0.0168011	0.502515	chr16	88677682	88686493	ENSG00000185669	protein_coding	SNAI3	ENSG00000185669	protein_coding
SRPRB	1371.28	-0.112294	0.0470832	-2.38501	0.0170788	0.502515	chr3	133784033	133825772	ENSG00000144867	protein_coding	SRPRB	ENSG00000144867	protein_coding
TYW3	1592.43	-0.12472	0.0522915	-2.3851	0.0170745	0.502515	chr1	74733152	74766678	ENSG00000162623	protein_coding	TYW3	ENSG00000162623	protein_coding
WNT10A	1994.57	0.205026	0.085067	2.41017	0.0159453	0.502515	chr2	218880363	218899581	ENSG00000135925	protein_coding	WNT10A	ENSG00000135925	protein_coding
ZMIZ2	2792.89	0.0823392	0.0341008	2.41458	0.0157532	0.502515	chr7	44748581	44769881	ENSG00000122515	protein_coding	ZMIZ2	ENSG00000122515	protein_coding
NDUFB5	2013.01	-0.0612057	0.0256998	-2.38156	0.0172394	0.503753	chr3	179604690	179627647	ENSG00000136521	protein_coding	NDUFB5	ENSG00000136521	protein_coding
CNOT6L	573.683	-0.154351	0.0648516	-2.38006	0.0173098	0.504483	chr4	77713387	77819615	ENSG00000138767	protein_coding	CNOT6L	ENSG00000138767	protein_coding
CREG1	343.806	-0.105751	0.0444866	-2.37714	0.0174477	0.50717	chr1	167529677	167553767	ENSG00000143162	protein_coding	CREG1	ENSG00000143162	protein_coding
MRPL45	1382.31	-0.0631245	0.0265848	-2.37446	0.0175746	0.508248	chr17	38297023	38323218	ENSG00000278845	protein_coding	MRPL45	ENSG00000278845	protein_coding
PAOX	285.214	0.0980623	0.0413033	2.3742	0.0175869	0.508248	chr10	133379234	133391694	ENSG00000148832	protein_coding	PAOX	ENSG00000148832	protein_coding
TNFRSF19	285.743	-0.490634	0.206602	-2.37478	0.0175596	0.508248	chr13	23570370	23676104	ENSG00000127863	protein_coding	TNFRSF19	ENSG00000127863	protein_coding
ABI3	1628.05	0.109529	0.04627	2.36718	0.0179242	0.50935	chr17	49210227	49223225	ENSG00000108798	protein_coding	ABI3	ENSG00000108798	protein_coding
GIMAP6	966.833	-0.239356	0.10107	-2.36821	0.0178744	0.50935	chr7	150625375	150632648	ENSG00000133561	protein_coding	GIMAP6	ENSG00000133561	protein_coding
JAK3	2005.65	0.0692419	0.0292191	2.36975	0.0178003	0.50935	chr19	17824780	17848071	ENSG00000105639	protein_coding	JAK3	ENSG00000105639	protein_coding
MXD3	248.168	0.18278	0.0770926	2.37092	0.0177441	0.50935	chr5	177301461	177312757	ENSG00000213347	protein_coding	MXD3	ENSG00000213347	protein_coding
SERPINE1	36.3188	-0.265862	0.112256	-2.36835	0.0178678	0.50935	chr7	101127089	101139266	ENSG00000106366	protein_coding	SERPINE1	ENSG00000106366	protein_coding
TBPL1	606.735	-0.0519922	0.0219534	-2.36829	0.0178704	0.50935	chr6	133952170	133990432	ENSG00000028839	protein_coding	TBPL1	ENSG00000028839	protein_coding
ZNF548	468.535	0.0884304	0.0373056	2.37043	0.0177673	0.50935	chr19	57389850	57402992	ENSG00000188785	protein_coding	ZNF548	ENSG00000188785	protein_coding
ARMT1	910.962	-0.0743947	0.0317271	-2.34483	0.0190359	0.511524	chr6	151452258	151470101	ENSG00000146476	protein_coding	ARMT1	ENSG00000146476	protein_coding
CEP104	794.053	-0.0476702	0.0202566	-2.35332	0.0186066	0.511524	chr1	3812081	3857214	ENSG00000116198	protein_coding	CEP104	ENSG00000116198	protein_coding
DENND3	2282.48	0.134288	0.0571261	2.35073	0.0187367	0.511524	chr8	141117278	141195808	ENSG00000105339	protein_coding	DENND3	ENSG00000105339	protein_coding
DGAT2	371.412	0.135437	0.0574516	2.35741	0.0184031	0.511524	chr11	75759512	75801535	ENSG00000062282	protein_coding	DGAT2	ENSG00000062282	protein_coding
EHHADH	127.449	-0.228265	0.0970056	-2.35312	0.0186168	0.511524	chr3	185190624	185281990	ENSG00000113790	protein_coding	EHHADH	ENSG00000113790	protein_coding
GDE1	941.833	-0.0725555	0.0309126	-2.34712	0.0189192	0.511524	chr16	19501689	19522145	ENSG00000006007	protein_coding	GDE1	ENSG00000006007	protein_coding
HAGHL	229.244	0.176755	0.0754468	2.34278	0.0191407	0.511524	chr16	726936	735525	ENSG00000103253	protein_coding	HAGHL	ENSG00000103253	protein_coding
HES4	64.4418	0.351745	0.149236	2.35698	0.0184244	0.511524	chr1	998962	1000172	ENSG00000188290	protein_coding	HES4	ENSG00000188290	protein_coding
KDELR3	30.0473	-0.228642	0.0969754	-2.35773	0.0183869	0.511524	chr22	38468062	38483447	ENSG00000100196	protein_coding	KDELR3	ENSG00000100196	protein_coding
METTL25	135.43	-0.079784	0.0339817	-2.34785	0.018882	0.511524	chr12	82358497	82479236	ENSG00000127720	protein_coding	METTL25	ENSG00000127720	protein_coding
PKD1P6	259.364	0.137547	0.0585669	2.34854	0.018847	0.511524	chr16	15104723	15131601	ENSG00000270580	processed_transcript	PKD1P6-NPIPP1	ENSG00000270580	lncRNA
PPARG	20.6189	-0.462286	0.19732	-2.34282	0.0191386	0.511524	chr3	12287368	12434356	ENSG00000132170	protein_coding	PPARG	ENSG00000132170	protein_coding
PTRH2	613.657	-0.0768736	0.0326535	-2.35422	0.0185615	0.511524	chr17	59674636	59707626	ENSG00000141378	protein_coding	PTRH2	ENSG00000141378	protein_coding
RALB	2108.62	-0.0904806	0.038584	-2.34503	0.0190257	0.511524	chr2	120240064	120294713	ENSG00000144118	protein_coding	RALB	ENSG00000144118	protein_coding
RCL1	740.563	-0.0791362	0.03363	-2.35315	0.0186153	0.511524	chr9	4792869	4885917	ENSG00000120158	protein_coding	RCL1	ENSG00000120158	protein_coding
SLC16A3	3251.7	0.165715	0.0703682	2.35497	0.0185242	0.511524	chr17	82228397	82261129	ENSG00000141526	protein_coding	SLC16A3	ENSG00000141526	protein_coding
SLC2A3	2934.66	0.16704	0.071242	2.34469	0.019043	0.511524	chr12	7919230	7936275	ENSG00000059804	protein_coding	SLC2A3	ENSG00000059804	protein_coding
SLC39A8	2054.91	-0.087945	0.0372553	-2.3606	0.0182452	0.511524	chr4	102251041	102431258	ENSG00000138821	protein_coding	SLC39A8	ENSG00000138821	protein_coding
SPRED1	171.448	0.223798	0.0951136	2.35295	0.0186251	0.511524	chr15	38252326	38357249	ENSG00000166068	protein_coding	SPRED1	ENSG00000166068	protein_coding
ST3GAL5	192.788	0.197373	0.0841358	2.34589	0.0189817	0.511524	chr2	85839144	85889014	ENSG00000115525	protein_coding	ST3GAL5	ENSG00000115525	protein_coding
STARD9	793.908	0.138435	0.058921	2.3495	0.0187987	0.511524	chr15	42575659	42720981	ENSG00000159433	protein_coding	STARD9	ENSG00000159433	protein_coding
TMA7	3205.58	-0.0760914	0.0322315	-2.36077	0.0182368	0.511524	chr3	48440257	48444208	ENSG00000232112	protein_coding	TMA7	ENSG00000232112	protein_coding
TMEM33	1113.76	-0.0944415	0.0401868	-2.35007	0.0187701	0.511524	chr4	41935120	41960572	ENSG00000109133	protein_coding	TMEM33	ENSG00000109133	protein_coding
HDLBP	13495.9	-0.0567772	0.0242499	-2.34133	0.0192151	0.512279	chr2	241227264	241317061	ENSG00000115677	protein_coding	HDLBP	ENSG00000115677	protein_coding
ATG2A	496.079	0.108171	0.0462992	2.33634	0.0194735	0.514512	chr11	64894546	64917248	ENSG00000110046	protein_coding	ATG2A	ENSG00000110046	protein_coding
PREB	1739.09	-0.0790359	0.0338512	-2.3348	0.0195537	0.514512	chr2	27130756	27134675	ENSG00000138073	protein_coding	PREB	ENSG00000138073	protein_coding
STX2	356.377	0.0910043	0.0389445	2.33677	0.0194511	0.514512	chr12	130789600	130839266	ENSG00000111450	protein_coding	STX2	ENSG00000111450	protein_coding
PDIA4	6224.5	-0.131399	0.0563111	-2.33345	0.0196244	0.514544	chr7	149003062	149028641	ENSG00000155660	protein_coding	PDIA4	ENSG00000155660	protein_coding
HEATR3	710.988	-0.0763567	0.0327605	-2.33076	0.0197661	0.515348	chr16	50065941	50106387	ENSG00000155393	protein_coding	HEATR3	ENSG00000155393	protein_coding
PEX1	455.593	-0.0580604	0.0249146	-2.33037	0.0197864	0.515348	chr7	92487020	92528531	ENSG00000127980	protein_coding	PEX1	ENSG00000127980	protein_coding
G0S2	97.0879	0.399178	0.171384	2.32914	0.0198516	0.51584	chr1	209675420	209676388	ENSG00000123689	protein_coding	G0S2	ENSG00000123689	protein_coding
KCTD7	394.578	0.115271	0.0495232	2.32761	0.0199328	0.51584	chr7	66628881	66811187	ENSG00000243335	protein_coding	KCTD7	ENSG00000243335	protein_coding
MAL	387.619	-0.30178	0.129633	-2.32796	0.0199142	0.51584	chr2	95025677	95053996	ENSG00000172005	protein_coding	MAL	ENSG00000172005	protein_coding
ABHD16A	546.648	-0.092381	0.0397287	-2.32529	0.0200562	0.51638	chr6	31686949	31703444	ENSG00000204427	protein_coding	ABHD16A	ENSG00000204427	protein_coding
COG2	853.77	-0.0606779	0.0261296	-2.32219	0.0202225	0.51638	chr1	230642489	230693982	ENSG00000135775	protein_coding	COG2	ENSG00000135775	protein_coding
PLCB2	798.551	0.165233	0.0711806	2.32132	0.0202698	0.51638	chr15	40278176	40307935	ENSG00000137841	protein_coding	PLCB2	ENSG00000137841	protein_coding
PRKACA	1539.69	-0.0752954	0.0324292	-2.32184	0.0202414	0.51638	chr19	14091688	14118084	ENSG00000072062	protein_coding	PRKACA	ENSG00000072062	protein_coding
RARA	1768.93	0.107932	0.0464198	2.32513	0.0200649	0.51638	chr17	40309192	40357643	ENSG00000131759	protein_coding	RARA	ENSG00000131759	protein_coding
THAP2	240.413	-0.0823312	0.0354216	-2.32432	0.0201083	0.51638	chr12	71663009	71680639	ENSG00000173451	protein_coding	THAP2	ENSG00000173451	protein_coding
TIMMDC1	1447.74	-0.0497348	0.0213988	-2.32419	0.0201153	0.51638	chr3	119498532	119525090	ENSG00000113845	protein_coding	TIMMDC1	ENSG00000113845	protein_coding
TPRG1	214.781	-0.423776	0.182522	-2.32178	0.0202449	0.51638	chr3	188947214	189325304	ENSG00000188001	protein_coding	TPRG1	ENSG00000188001	protein_coding
ULK1	393.191	0.121863	0.0524252	2.32451	0.0200981	0.51638	chr12	131894651	131923167	ENSG00000177169	protein_coding	ULK1	ENSG00000177169	protein_coding
PNP	2133.33	-0.110986	0.0478663	-2.31868	0.0204126	0.518518	chr14	20468954	20477094	ENSG00000198805	protein_coding	PNP	ENSG00000198805	protein_coding
RNASET2	4449.7	0.144121	0.0621866	2.31755	0.0204737	0.518518	chr6	166929504	166957191	ENSG00000026297	protein_coding	RNASET2	ENSG00000026297	protein_coding
GATB	767.314	-0.0672364	0.0290381	-2.31545	0.0205881	0.519806	chr4	151670504	151761023	ENSG00000059691	protein_coding	GATB	ENSG00000059691	protein_coding
GMPR2	1409.55	-0.0529874	0.0229002	-2.31385	0.0206762	0.520609	chr14	24232422	24239242	ENSG00000100938	protein_coding	GMPR2	ENSG00000100938	protein_coding
XCL1	91.4877	-0.474871	0.205324	-2.31279	0.0207341	0.521475	chr1	168576473	168582077	ENSG00000143184	protein_coding	XCL1	ENSG00000143184	protein_coding
ARHGAP33	173.917	0.150514	0.0656161	2.29386	0.0217984	0.522546	chr19	35774532	35788822	ENSG00000004777	protein_coding	ARHGAP33	ENSG00000004777	protein_coding
BRD3	597.054	0.0875371	0.0379134	2.30887	0.0209508	0.522546	chr9	134030305	134068535	ENSG00000169925	protein_coding	BRD3	ENSG00000169925	protein_coding
CD19	2847.33	0.0765979	0.0332448	2.30405	0.0212197	0.522546	chr16	28931939	28939346	ENSG00000177455	protein_coding	CD19	ENSG00000177455	protein_coding
CETP	224.258	0.239647	0.104481	2.29368	0.0218089	0.522546	chr16	56961850	56983845	ENSG00000087237	protein_coding	CETP	ENSG00000087237	protein_coding
CTD-2538C1.2	38.3247	-0.11147	0.0486455	-2.29148	0.0219358	0.522546	chr19	32687089	32691750	ENSG00000267475	lincRNA	NUDT19-DT	ENSG00000267475	lncRNA
DHRS7B	286.981	-0.0698792	0.0304109	-2.29784	0.021571	0.522546	chr17	21123364	21193265	ENSG00000109016	protein_coding	DHRS7B	ENSG00000109016	protein_coding
DNAJC3	2290.73	-0.116054	0.0504432	-2.30069	0.0214093	0.522546	chr13	95677139	95794989	ENSG00000102580	protein_coding	DNAJC3	ENSG00000102580	protein_coding
EMC7	863.356	-0.0623739	0.0271376	-2.29843	0.0215374	0.522546	chr15	34084017	34101948	ENSG00000134153	protein_coding	EMC7	ENSG00000134153	protein_coding
FAH	1062.58	-0.10768	0.0469542	-2.2933	0.021831	0.522546	chr15	80152490	80186946	ENSG00000103876	protein_coding	FAH	ENSG00000103876	protein_coding
FAM229B	28.2173	-0.168958	0.0732719	-2.30591	0.0211159	0.522546	chr6	112087599	112102790	ENSG00000203778	protein_coding	FAM229B	ENSG00000203778	protein_coding
FGD3	726.244	0.09254	0.0403613	2.29279	0.0218601	0.522546	chr9	92947451	93036236	ENSG00000127084	protein_coding	FGD3	ENSG00000127084	protein_coding
GBA	675.535	-0.0900614	0.0391976	-2.29763	0.0215829	0.522546	chr1	155234452	155244699	ENSG00000177628	protein_coding	GBA	ENSG00000177628	protein_coding
GDPD5	241.289	0.249484	0.108841	2.29219	0.0218946	0.522546	chr11	75434640	75525903	ENSG00000158555	protein_coding	GDPD5	ENSG00000158555	protein_coding
GTPBP10	669.131	-0.0608235	0.0263955	-2.30432	0.021205	0.522546	chr7	90335223	90391455	ENSG00000105793	protein_coding	GTPBP10	ENSG00000105793	protein_coding
HDAC4	195.137	0.10209	0.0445388	2.29216	0.0218965	0.522546	chr2	239048168	239401654	ENSG00000068024	protein_coding	HDAC4	ENSG00000068024	protein_coding
MAP3K10	228.451	0.124938	0.0541631	2.30669	0.0210719	0.522546	chr19	40191744	40215575	ENSG00000130758	protein_coding	MAP3K10	ENSG00000130758	protein_coding
NREP	1785.52	0.133692	0.0583071	2.29289	0.0218542	0.522546	chr5	111662621	111997464	ENSG00000134986	protein_coding	NREP	ENSG00000134986	protein_coding
NUDT14	53.7789	0.189641	0.0822706	2.30509	0.0211614	0.522546	chr14	105172938	105181323	ENSG00000183828	protein_coding	NUDT14	ENSG00000183828	protein_coding
PAPSS2	88.1163	-0.230793	0.100319	-2.30058	0.0214154	0.522546	chr10	87659613	87747705	ENSG00000198682	protein_coding	PAPSS2	ENSG00000198682	protein_coding
PPT2	110.537	-0.128168	0.0557884	-2.29739	0.0215963	0.522546	chr6	32153441	32163680	ENSG00000221988	protein_coding	PPT2	ENSG00000221988	protein_coding
TFRC	15423.7	-0.0952919	0.0415414	-2.2939	0.0217963	0.522546	chr3	196027183	196082189	ENSG00000072274	protein_coding	TFRC	ENSG00000072274	protein_coding
TMEM50A	1960.39	-0.0486651	0.0211805	-2.29764	0.0215822	0.522546	chr1	25337917	25362361	ENSG00000183726	protein_coding	TMEM50A	ENSG00000183726	protein_coding
TNFAIP2	1883.48	0.206555	0.090007	2.29487	0.0217404	0.522546	chr14	103123442	103137439	ENSG00000185215	protein_coding	TNFAIP2	ENSG00000185215	protein_coding
TPD52L2	1703.15	-0.0559621	0.0243429	-2.29891	0.0215102	0.522546	chr20	63865228	63891545	ENSG00000101150	protein_coding	TPD52L2	ENSG00000101150	protein_coding
ULK4	94.0105	-0.168324	0.0734585	-2.29142	0.0219392	0.522546	chr3	41246599	41962430	ENSG00000168038	protein_coding	ULK4	ENSG00000168038	protein_coding
MAPK8IP3	1015.37	0.152064	0.0664	2.29012	0.0220143	0.52258	chr16	1706183	1770317	ENSG00000138834	protein_coding	MAPK8IP3	ENSG00000138834	protein_coding
NUMA1	5689.74	0.0515585	0.0225098	2.29049	0.0219927	0.52258	chr11	72002864	72080693	ENSG00000137497	protein_coding	NUMA1	ENSG00000137497	protein_coding
CALU	1869.46	-0.065723	0.0288048	-2.28167	0.0225089	0.526055	chr7	128739292	128771807	ENSG00000128595	protein_coding	CALU	ENSG00000128595	protein_coding
FBXO9	706.876	-0.0541539	0.0237124	-2.28378	0.0223846	0.526055	chr6	53051991	53100873	ENSG00000112146	protein_coding	FBXO9	ENSG00000112146	protein_coding
LRRC25	52.7949	0.243619	0.106683	2.28359	0.0223959	0.526055	chr19	18391144	18397617	ENSG00000175489	protein_coding	LRRC25	ENSG00000175489	protein_coding
PFKFB3	2009.12	0.151569	0.0664091	2.28235	0.0224685	0.526055	chr10	6144934	6235545	ENSG00000170525	protein_coding	PFKFB3	ENSG00000170525	protein_coding
SDF2	558.548	-0.0667874	0.0292641	-2.28223	0.0224756	0.526055	chr17	28648356	28662189	ENSG00000132581	protein_coding	SDF2	ENSG00000132581	protein_coding
SDF2L1	753.347	-0.190666	0.083565	-2.28166	0.0225097	0.526055	chr22	21642261	21644298	ENSG00000128228	protein_coding	SDF2L1	ENSG00000128228	protein_coding
SMCO2	24.323	0.14931	0.0653841	2.28358	0.0223962	0.526055	chr12	27466810	27502185	ENSG00000165935	protein_coding	SMCO2	ENSG00000165935	protein_coding
PPDPF	1750	0.129582	0.0568296	2.28019	0.0225965	0.526406	chr20	63520724	63522206	ENSG00000125534	protein_coding	PPDPF	ENSG00000125534	protein_coding
NOL3	225.76	0.154131	0.0676456	2.27851	0.0226964	0.527115	chr16	67170154	67175735	ENSG00000140939	protein_coding	NOL3	ENSG00000140939	protein_coding
C8orf82	212.619	0.105825	0.0464703	2.27726	0.0227709	0.527317	chr8	144525733	144529132	ENSG00000213563	protein_coding	C8orf82	ENSG00000213563	protein_coding
DPAGT1	881.43	-0.0729381	0.0320396	-2.2765	0.0228162	0.527815	chr11	119096503	119108331	ENSG00000172269	protein_coding	DPAGT1	ENSG00000172269	protein_coding
SEMA4C	610.059	0.110873	0.0487484	2.27439	0.0229426	0.529085	chr2	96859716	96870757	ENSG00000168758	protein_coding	SEMA4C	ENSG00000168758	protein_coding
IL4R	1167.49	0.10122	0.0445233	2.27343	0.0230006	0.529872	chr16	27313668	27364778	ENSG00000077238	protein_coding	IL4R	ENSG00000077238	protein_coding
PDLIM2	167.921	0.215767	0.0950479	2.27009	0.0232021	0.529987	chr8	22578279	22598025	ENSG00000120913	protein_coding	PDLIM2	ENSG00000120913	protein_coding
PPP1R13L	181.86	0.20122	0.0885581	2.27218	0.0230757	0.529987	chr19	45379634	45406349	ENSG00000104881	protein_coding	PPP1R13L	ENSG00000104881	protein_coding
RAI1	927.434	0.140253	0.061769	2.2706	0.023171	0.529987	chr17	17681473	17811453	ENSG00000108557	protein_coding	RAI1	ENSG00000108557	protein_coding
RECQL5	851.185	0.050844	0.0224037	2.26945	0.0232409	0.529987	chr17	75626845	75667189	ENSG00000108469	protein_coding	RECQL5	ENSG00000108469	protein_coding
THAP1	351.016	-0.0575593	0.0253659	-2.26916	0.0232586	0.529987	chr8	42836674	42843325	ENSG00000131931	protein_coding	THAP1	ENSG00000131931	protein_coding
UBE2E1-AS1	5.73974	0.246315	0.108484	2.27053	0.0231754	0.529987	chr3	23804024	23806905	ENSG00000223791	antisense	UBE2E1-AS1	ENSG00000223791	lncRNA
PIGF	486.962	-0.0623605	0.0275063	-2.26713	0.023382	0.530407	chr2	46580937	46617119	ENSG00000151665	protein_coding	PIGF	ENSG00000151665	protein_coding
DERL1	2009.9	-0.080203	0.0354662	-2.26139	0.0237351	0.530652	chr8	123013164	123042423	ENSG00000136986	protein_coding	DERL1	ENSG00000136986	protein_coding
EIF2B2	824.601	-0.0653762	0.0289338	-2.25951	0.0238515	0.530652	chr14	75002911	75012366	ENSG00000119718	protein_coding	EIF2B2	ENSG00000119718	protein_coding
MYLIP	682.673	0.153712	0.0680546	2.25865	0.023905	0.530652	chr6	16129125	16148248	ENSG00000007944	protein_coding	MYLIP	ENSG00000007944	protein_coding
PRADC1	219.901	-0.0984972	0.0436121	-2.25848	0.0239156	0.530652	chr2	73228006	73233238	ENSG00000135617	protein_coding	PRADC1	ENSG00000135617	protein_coding
SEC61A1	7447.72	-0.0984245	0.043559	-2.25957	0.023848	0.530652	chr3	128051641	128071683	ENSG00000058262	protein_coding	SEC61A1	ENSG00000058262	protein_coding
SETD9	63.0844	-0.126668	0.0559902	-2.26233	0.0236772	0.530652	chr5	56909260	56925532	ENSG00000155542	protein_coding	SETD9	ENSG00000155542	protein_coding
SIRT3	501.559	0.0762635	0.0337248	2.26135	0.0237376	0.530652	chr11	215458	236931	ENSG00000142082	protein_coding	SIRT3	ENSG00000142082	protein_coding
TEFM	263.996	-0.0636162	0.0281479	-2.26007	0.0238167	0.530652	chr17	30897336	30906820	ENSG00000172171	protein_coding	TEFM	ENSG00000172171	protein_coding
VPS35	3467.67	-0.0535265	0.0236817	-2.26025	0.023806	0.530652	chr16	46656132	46689518	ENSG00000069329	protein_coding	VPS35	ENSG00000069329	protein_coding
DDIT4	9828.74	0.139844	0.0619534	2.25725	0.0239923	0.530698	chr10	72273920	72276036	ENSG00000168209	protein_coding	DDIT4	ENSG00000168209	protein_coding
NUPL2	772.812	-0.063164	0.0279808	-2.2574	0.023983	0.530698	chr7	23181827	23201011	ENSG00000136243	protein_coding	NUP42	ENSG00000136243	protein_coding
ALDH18A1	3741.87	-0.048457	0.021577	-2.24577	0.0247186	0.533266	chr10	95605929	95656706	ENSG00000059573	protein_coding	ALDH18A1	ENSG00000059573	protein_coding
ATG16L2	587.394	0.128405	0.0569917	2.25305	0.0242559	0.533266	chr11	72814308	72843674	ENSG00000168010	protein_coding	ATG16L2	ENSG00000168010	protein_coding
ATHL1	628.846	0.181574	0.0810996	2.2389	0.0251624	0.533266	chr11	289135	296107	ENSG00000142102	protein_coding	PGGHG	ENSG00000142102	protein_coding
CDKL1	96.9215	0.0947161	0.0420489	2.25252	0.0242894	0.533266	chr14	50329404	50416461	ENSG00000100490	protein_coding	CDKL1	ENSG00000100490	protein_coding
COPZ1	3707.96	-0.0603657	0.0269012	-2.24398	0.0248337	0.533266	chr12	54301202	54351849	ENSG00000111481	protein_coding	COPZ1	ENSG00000111481	protein_coding
CSNK1E	1864.07	0.0619463	0.0275352	2.24972	0.0244668	0.533266	chr22	38290691	38398522	ENSG00000213923	protein_coding	CSNK1E	ENSG00000213923	protein_coding
DNAJA2	2275.85	-0.0405191	0.0179725	-2.2545	0.0241645	0.533266	chr16	46955362	46973788	ENSG00000069345	protein_coding	DNAJA2	ENSG00000069345	protein_coding
GLI4	130.887	0.125319	0.0558573	2.24356	0.0248607	0.533266	chr8	143267433	143276931	ENSG00000250571	protein_coding	GLI4	ENSG00000250571	protein_coding
GLRX5	1113.29	-0.0902441	0.0402094	-2.24436	0.0248095	0.533266	chr14	95533503	95544724	ENSG00000182512	protein_coding	GLRX5	ENSG00000182512	protein_coding
IFT57	444.621	-0.153414	0.0684105	-2.24254	0.0249263	0.533266	chr3	108160812	108222570	ENSG00000114446	protein_coding	IFT57	ENSG00000114446	protein_coding
MFSD1	697.964	-0.07657	0.0342364	-2.23651	0.0253185	0.533266	chr3	158732198	158829719	ENSG00000118855	protein_coding	MFSD1	ENSG00000118855	protein_coding
MMACHC	369.663	-0.0843538	0.0377198	-2.23633	0.0253302	0.533266	chr1	45500053	45513382	ENSG00000132763	protein_coding	MMACHC	ENSG00000132763	protein_coding
NAA35	841.91	-0.0468242	0.0209368	-2.23645	0.0253221	0.533266	chr9	85941146	86022298	ENSG00000135040	protein_coding	NAA35	ENSG00000135040	protein_coding
NAALADL1	102.315	0.226465	0.100608	2.25096	0.0243883	0.533266	chr11	65044818	65058549	ENSG00000168060	protein_coding	NAALADL1	ENSG00000168060	protein_coding
NOTCH2	292.62	-0.257972	0.115244	-2.23849	0.0251894	0.533266	chr1	119911553	120069626	ENSG00000134250	protein_coding	NOTCH2	ENSG00000134250	protein_coding
PCYT1A	1890.65	-0.0677539	0.030203	-2.24329	0.0248783	0.533266	chr3	196214222	196287957	ENSG00000161217	protein_coding	PCYT1A	ENSG00000161217	protein_coding
PKD1	883.441	0.142034	0.0630588	2.2524	0.0242969	0.533266	chr16	2088710	2135898	ENSG00000008710	protein_coding	PKD1	ENSG00000008710	protein_coding
PLEKHA2	4006.33	0.0698978	0.0311269	2.24558	0.0247311	0.533266	chr8	38901235	38973909	ENSG00000169499	protein_coding	PLEKHA2	ENSG00000169499	protein_coding
PSMC3IP	271.053	-0.0999816	0.0446109	-2.24119	0.0250135	0.533266	chr17	42572315	42577831	ENSG00000131470	protein_coding	PSMC3IP	ENSG00000131470	protein_coding
RNF166	303.187	0.108211	0.0483774	2.23682	0.0252984	0.533266	chr16	88696495	88706421	ENSG00000158717	protein_coding	RNF166	ENSG00000158717	protein_coding
SLC25A46	1535.13	-0.061849	0.0276049	-2.24051	0.0250579	0.533266	chr5	110738136	110765161	ENSG00000164209	protein_coding	SLC25A46	ENSG00000164209	protein_coding
TAF13	328.802	-0.102068	0.0453197	-2.25218	0.024311	0.533266	chr1	109062486	109076002	ENSG00000197780	protein_coding	TAF13	ENSG00000197780	protein_coding
TCIRG1	2617.49	0.117813	0.0523991	2.24839	0.0245515	0.533266	chr11	68039016	68050895	ENSG00000110719	protein_coding	TCIRG1	ENSG00000110719	protein_coding
TMEM167A	1646.69	-0.0487178	0.0216873	-2.24638	0.0246799	0.533266	chr5	83052846	83077863	ENSG00000174695	protein_coding	TMEM167A	ENSG00000174695	protein_coding
UBE2G1	2644.75	-0.0948707	0.0422459	-2.24568	0.0247244	0.533266	chr17	4269259	4366628	ENSG00000132388	protein_coding	UBE2G1	ENSG00000132388	protein_coding
UBE4B	1732.49	-0.0424619	0.0188929	-2.24751	0.0246078	0.533266	chr1	10032832	10181239	ENSG00000130939	protein_coding	UBE4B	ENSG00000130939	protein_coding
MRPL35	1338.26	-0.075059	0.0335859	-2.23483	0.0254282	0.533752	chr2	86199355	86213794	ENSG00000132313	protein_coding	MRPL35	ENSG00000132313	protein_coding
AC009506.1	19.8797	-0.182944	0.0819567	-2.2322	0.0256019	0.534367	chr2	159615296	159617082	ENSG00000224152	antisense	BAZ2B-AS1	ENSG00000224152	lncRNA
APLP2	447.888	-0.142267	0.0637166	-2.2328	0.025562	0.534367	chr11	130069837	130144811	ENSG00000084234	protein_coding	APLP2	ENSG00000084234	protein_coding
DDX19A	1399.74	-0.0560248	0.0250866	-2.23325	0.0255323	0.534367	chr16	70346829	70373383	ENSG00000168872	protein_coding	DDX19A	ENSG00000168872	protein_coding
FAM120AOS	820.654	-0.0476276	0.0213346	-2.23242	0.0255875	0.534367	chr9	93446494	93453592	ENSG00000188938	protein_coding	FAM120AOS	ENSG00000188938	protein_coding
FAM213B	570.194	0.119339	0.053504	2.23047	0.0257164	0.536253	chr1	2586491	2591469	ENSG00000157870	protein_coding	PRXL2B	ENSG00000157870	protein_coding
ACAT1	2054.3	-0.0779612	0.0349652	-2.22968	0.0257689	0.53634	chr11	108121516	108147776	ENSG00000075239	protein_coding	ACAT1	ENSG00000075239	protein_coding
MTHFD2L	57.8531	-0.0865213	0.0388006	-2.22989	0.0257544	0.53634	chr4	74114174	74303099	ENSG00000163738	protein_coding	MTHFD2L	ENSG00000163738	protein_coding
AGK	1554.56	-0.0538364	0.0242205	-2.22277	0.0262316	0.5404	chr7	141551189	141655244	ENSG00000006530	protein_coding	AGK	ENSG00000006530	protein_coding
C19orf68	336.921	0.0720144	0.0323765	2.22428	0.0261294	0.5404	chr19	48170692	48197620	ENSG00000185453	protein_coding	ZSWIM9	ENSG00000185453	protein_coding
CENPP	429.353	-0.0892033	0.0401144	-2.22372	0.0261671	0.5404	chr9	92325484	92620533	ENSG00000188312	protein_coding	CENPP	ENSG00000188312	protein_coding
HDHD2	659.406	0.0651506	0.0293062	2.2231	0.0262092	0.5404	chr18	47107403	47150520	ENSG00000167220	protein_coding	HDHD2	ENSG00000167220	protein_coding
NANS	1227.63	-0.0893788	0.0401622	-2.22544	0.0260514	0.5404	chr9	98056739	98083075	ENSG00000095380	protein_coding	NANS	ENSG00000095380	protein_coding
SLC37A2	646.72	0.206295	0.0927824	2.22343	0.0261865	0.5404	chr11	125063067	125090312	ENSG00000134955	protein_coding	SLC37A2	ENSG00000134955	protein_coding
R3HDM2	1022.09	0.072667	0.0327369	2.21973	0.0264372	0.543627	chr12	57253762	57431005	ENSG00000179912	protein_coding	R3HDM2	ENSG00000179912	protein_coding
CDPF1	208.175	0.0780589	0.0352154	2.21661	0.0266497	0.544708	chr22	46244011	46250679	ENSG00000205643	protein_coding	CDPF1	ENSG00000205643	protein_coding
RCN2	536.368	-0.0800059	0.0361061	-2.21585	0.0267016	0.544708	chr15	76931619	76954392	ENSG00000117906	protein_coding	RCN2	ENSG00000117906	protein_coding
UGDH	1255.94	-0.075427	0.0340315	-2.21639	0.0266651	0.544708	chr4	39498755	39528311	ENSG00000109814	protein_coding	UGDH	ENSG00000109814	protein_coding
C2orf15	29.344	-0.123775	0.0558987	-2.21428	0.0268096	0.545922	chr2	99141485	99151487	ENSG00000273045	protein_coding	C2orf15	ENSG00000273045	protein_coding
MROH1	572.37	0.0905663	0.0409209	2.2132	0.0268835	0.545922	chr8	144148016	144261940	ENSG00000179832	protein_coding	MROH1	ENSG00000179832	protein_coding
NTNG1	31.1751	-0.35876	0.162049	-2.2139	0.0268357	0.545922	chr1	107140007	107483458	ENSG00000162631	protein_coding	NTNG1	ENSG00000162631	protein_coding
OGFOD1	1688.51	-0.0636455	0.0287699	-2.21223	0.026951	0.545922	chr16	56451490	56479100	ENSG00000087263	protein_coding	OGFOD1	ENSG00000087263	protein_coding
PGM2	1237.85	-0.0610168	0.0275845	-2.212	0.0269667	0.545922	chr4	37826633	37862937	ENSG00000169299	protein_coding	PGM2	ENSG00000169299	protein_coding
TSPYL1	1321.33	-0.0580807	0.0262521	-2.21242	0.0269377	0.545922	chr6	116276578	116279903	ENSG00000189241	protein_coding	TSPYL1	ENSG00000189241	protein_coding
PLAGL2	1386.89	-0.076571	0.0346273	-2.21129	0.0270158	0.546418	chr20	32192503	32207791	ENSG00000126003	protein_coding	PLAGL2	ENSG00000126003	protein_coding
NBPF14	479.784	-0.205456	0.0930264	-2.20857	0.0272043	0.548234	chr1	148531385	148679751	ENSG00000270629	protein_coding	NBPF14	ENSG00000270629	protein_coding
PPIB	8287.32	-0.117439	0.0531874	-2.20802	0.0272427	0.54851	chr15	64155812	64163205	ENSG00000166794	protein_coding	PPIB	ENSG00000166794	protein_coding
KLHDC8B	48.057	0.252504	0.114464	2.20597	0.0273862	0.549807	chr3	49171611	49176486	ENSG00000185909	protein_coding	KLHDC8B	ENSG00000185909	protein_coding
ZNF287	142.301	-0.0818954	0.0371293	-2.20568	0.0274062	0.549807	chr17	16551387	16569206	ENSG00000141040	protein_coding	ZNF287	ENSG00000141040	protein_coding
CHST14	358.924	0.0647507	0.0295034	2.19469	0.0281859	0.551564	chr15	40470998	40474571	ENSG00000169105	protein_coding	CHST14	ENSG00000169105	protein_coding
COX20	844.63	-0.0849527	0.0386361	-2.19879	0.0278929	0.551564	chr1	244835322	244845057	ENSG00000203667	protein_coding	COX20	ENSG00000203667	protein_coding
EMID1	937.748	0.183199	0.0834111	2.19634	0.0280675	0.551564	chr22	29205851	29259597	ENSG00000186998	protein_coding	EMID1	ENSG00000186998	protein_coding
FAM160B2	657.253	0.0646622	0.0294596	2.19494	0.0281677	0.551564	chr8	22089159	22104898	ENSG00000158863	protein_coding	FHIP2B	ENSG00000158863	protein_coding
GLRX	1992.42	-0.0916513	0.0417204	-2.1968	0.0280349	0.551564	chr5	95751319	95823005	ENSG00000173221	protein_coding	GLRX	ENSG00000173221	protein_coding
HOMER2	45.4314	-0.242243	0.110431	-2.19361	0.0282637	0.551564	chr15	82836946	82986153	ENSG00000103942	protein_coding	HOMER2	ENSG00000103942	protein_coding
IFNG-AS1	46.0448	0.250083	0.114005	2.19361	0.0282635	0.551564	chr12	67989445	68234686	ENSG00000255733	antisense	IFNG-AS1	ENSG00000255733	lncRNA
LRRC75A-AS1	14819.4	-0.086971	0.0396262	-2.19479	0.0281789	0.551564	chr17	16438822	16478678	ENSG00000175061	processed_transcript	SNHG29	ENSG00000175061	lncRNA
MFSD9	213.07	-0.0653271	0.0297	-2.19956	0.0278379	0.551564	chr2	102715840	102736888	ENSG00000135953	protein_coding	MFSD9	ENSG00000135953	protein_coding
SREBF1	926.542	0.120103	0.0547275	2.19456	0.0281948	0.551564	chr17	17810399	17837002	ENSG00000072310	protein_coding	SREBF1	ENSG00000072310	protein_coding
ST20-MTHFS	25.4393	-0.370703	0.168914	-2.19462	0.028191	0.551564	chr15	79845150	79923754	ENSG00000259332	protein_coding	ST20-MTHFS	ENSG00000259332	protein_coding
ZNF316	724.223	0.0627731	0.0285442	2.19916	0.0278668	0.551564	chr7	6637322	6656432	ENSG00000205903	protein_coding	ZNF316	ENSG00000205903	protein_coding
ATP2A2	4743.58	-0.0729307	0.0332792	-2.19148	0.0284169	0.552128	chr12	110280756	110351093	ENSG00000174437	protein_coding	ATP2A2	ENSG00000174437	protein_coding
GADD45B	2387.42	0.11657	0.0531883	2.19165	0.0284049	0.552128	chr19	2476122	2478259	ENSG00000099860	protein_coding	GADD45B	ENSG00000099860	protein_coding
NACC2	305.094	0.291436	0.132984	2.1915	0.0284153	0.552128	chr9	136006537	136095285	ENSG00000148411	protein_coding	NACC2	ENSG00000148411	protein_coding
OXER1	138.611	0.156383	0.0713336	2.19228	0.0283592	0.552128	chr2	42762481	42764261	ENSG00000162881	protein_coding	OXER1	ENSG00000162881	protein_coding
MAFF	243.072	0.163601	0.0747384	2.18898	0.0285981	0.553329	chr22	38200767	38216511	ENSG00000185022	protein_coding	MAFF	ENSG00000185022	protein_coding
RP11-37B2.1	219.366	0.133986	0.0612773	2.18656	0.028775	0.553329	chr8	89609409	89757727	ENSG00000251136	lincRNA	RIPK2-DT	ENSG00000251136	lncRNA
TMEM97	1881.43	-0.101534	0.0464351	-2.18658	0.0287729	0.553329	chr17	28319095	28328685	ENSG00000109084	protein_coding	TMEM97	ENSG00000109084	protein_coding
FAM117B	328.638	0.0896194	0.0410075	2.18544	0.0288566	0.55341	chr2	202635188	202769757	ENSG00000138439	protein_coding	FAM117B	ENSG00000138439	protein_coding
RAB42	208.931	0.270123	0.123678	2.18409	0.0289554	0.553998	chr1	28592200	28595443	ENSG00000188060	protein_coding	RAB42	ENSG00000188060	protein_coding
FGD6	273.949	-0.200212	0.0916943	-2.18347	0.0290011	0.554265	chr12	95076749	95217482	ENSG00000180263	protein_coding	FGD6	ENSG00000180263	protein_coding
CCL17	126.705	-0.359165	0.164801	-2.17939	0.0293029	0.555989	chr16	57404767	57416062	ENSG00000102970	protein_coding	CCL17	ENSG00000102970	protein_coding
DAPK2	151.518	-0.314943	0.144576	-2.17839	0.0293771	0.555989	chr15	63907036	64072033	ENSG00000035664	protein_coding	DAPK2	ENSG00000035664	protein_coding
SCARF1	375.069	0.273531	0.125591	2.17794	0.0294102	0.555989	chr17	1633858	1645747	ENSG00000074660	protein_coding	SCARF1	ENSG00000074660	protein_coding
TSPAN3	1352.81	-0.0930383	0.0427201	-2.17786	0.0294167	0.555989	chr15	77041404	77083984	ENSG00000140391	protein_coding	TSPAN3	ENSG00000140391	protein_coding
ITPR3	2710.49	0.0923788	0.042451	2.17612	0.0295459	0.556065	chr6	33620365	33696574	ENSG00000096433	protein_coding	ITPR3	ENSG00000096433	protein_coding
NOMO2	2893.03	-0.10124	0.0465116	-2.17665	0.0295066	0.556065	chr16	18417325	18562211	ENSG00000185164	protein_coding	NOMO2	ENSG00000185164	protein_coding
PRF1	71.8096	-0.288028	0.13235	-2.17626	0.0295362	0.556065	chr10	70597348	70602775	ENSG00000180644	protein_coding	PRF1	ENSG00000180644	protein_coding
AASDHPPT	1389.54	-0.0567651	0.0261049	-2.1745	0.0296676	0.556163	chr11	106075501	106098710	ENSG00000149313	protein_coding	AASDHPPT	ENSG00000149313	protein_coding
ACAA1	1437.9	-0.0766075	0.035293	-2.17061	0.0299605	0.556163	chr3	38103129	38137242	ENSG00000060971	protein_coding	ACAA1	ENSG00000060971	protein_coding
CDK5	423.221	-0.0828411	0.0381498	-2.17147	0.029896	0.556163	chr7	151053812	151058530	ENSG00000164885	protein_coding	CDK5	ENSG00000164885	protein_coding
EOGT	219.98	-0.108468	0.0499301	-2.1724	0.0298254	0.556163	chr3	68975214	69013961	ENSG00000163378	protein_coding	EOGT	ENSG00000163378	protein_coding
MLX	1317.76	-0.042428	0.0195515	-2.17006	0.0300019	0.556163	chr17	42567068	42573239	ENSG00000108788	protein_coding	MLX	ENSG00000108788	protein_coding
MPPE1	349.581	0.0659635	0.0303587	2.1728	0.0297953	0.556163	chr18	11882622	11909223	ENSG00000154889	protein_coding	MPPE1	ENSG00000154889	protein_coding
RNASE4	37.414	-0.28505	0.131255	-2.17172	0.0298767	0.556163	chr14	20684100	20701215	ENSG00000258818	protein_coding	RNASE4	ENSG00000258818	protein_coding
RNF2	423.934	-0.0648191	0.0298287	-2.17304	0.0297771	0.556163	chr1	185045364	185102608	ENSG00000121481	protein_coding	RNF2	ENSG00000121481	protein_coding
RRP36	895.063	-0.088618	0.0407645	-2.1739	0.0297126	0.556163	chr6	43021645	43034156	ENSG00000124541	protein_coding	RRP36	ENSG00000124541	protein_coding
SAMM50	1783.68	-0.0670854	0.0309386	-2.16834	0.0301332	0.556235	chr22	43955421	44010531	ENSG00000100347	protein_coding	SAMM50	ENSG00000100347	protein_coding
ZNF517	79.6281	0.0790804	0.0364679	2.16849	0.0301211	0.556235	chr8	144798876	144811169	ENSG00000197363	protein_coding	ZNF517	ENSG00000197363	protein_coding
ARL8B	1999.46	-0.051907	0.0239843	-2.16421	0.0304484	0.558675	chr3	5122220	5180912	ENSG00000134108	protein_coding	ARL8B	ENSG00000134108	protein_coding
CLEC17A	2299.86	-0.0984709	0.0455403	-2.16228	0.0305967	0.558675	chr19	14583084	14611157	ENSG00000187912	protein_coding	CLEC17A	ENSG00000187912	protein_coding
PCGF3	1228.45	0.0563339	0.0260235	2.16473	0.030408	0.558675	chr4	705748	770640	ENSG00000185619	protein_coding	PCGF3	ENSG00000185619	protein_coding
SMG6	1149.93	-0.0637961	0.0294806	-2.164	0.0304645	0.558675	chr17	2059839	2303771	ENSG00000070366	protein_coding	SMG6	ENSG00000070366	protein_coding
TSPO	856.278	0.191773	0.0886694	2.16279	0.0305576	0.558675	chr22	43151514	43163242	ENSG00000100300	protein_coding	TSPO	ENSG00000100300	protein_coding
ELAC1	182.787	-0.0899461	0.0416313	-2.16054	0.0307308	0.559247	chr18	50967991	50988121	ENSG00000141642	protein_coding	ELAC1	ENSG00000141642	protein_coding
MCCC1	1457.46	-0.0584958	0.0270773	-2.16032	0.0307475	0.559247	chr3	183015218	183116075	ENSG00000078070	protein_coding	MCCC1	ENSG00000078070	protein_coding
CYCS	5932.67	-0.0744189	0.0344598	-2.15959	0.0308046	0.559752	chr7	25120091	25125361	ENSG00000172115	protein_coding	CYCS	ENSG00000172115	protein_coding
RP11-160H22.5	19.9854	-0.206861	0.0958247	-2.15875	0.0308698	0.559752	chr1	174115300	174160004	ENSG00000227373	lincRNA	RABGAP1L-DT	ENSG00000227373	lncRNA
PTRF	123.913	-0.283811	0.131547	-2.15749	0.0309672	0.560032	chr17	42402452	42423517	ENSG00000177469	protein_coding	CAVIN1	ENSG00000177469	protein_coding
SERPINI1	102.366	-0.131555	0.0609672	-2.1578	0.0309437	0.560032	chr3	167735243	167825568	ENSG00000163536	protein_coding	SERPINI1	ENSG00000163536	protein_coding
TGFBR3	209.979	-0.329739	0.152832	-2.15752	0.0309649	0.560032	chr1	91680343	91906335	ENSG00000069702	protein_coding	TGFBR3	ENSG00000069702	protein_coding
SLCO2B1	113.371	0.277486	0.128795	2.15448	0.0312029	0.561399	chr11	75100563	75206549	ENSG00000137491	protein_coding	SLCO2B1	ENSG00000137491	protein_coding
STT3A	3856.84	-0.072001	0.0333993	-2.15577	0.031102	0.561399	chr11	125591712	125625215	ENSG00000134910	protein_coding	STT3A	ENSG00000134910	protein_coding
TMEM165	1251.82	-0.060428	0.0280546	-2.15394	0.031245	0.561399	chr4	55395957	55453397	ENSG00000134851	protein_coding	TMEM165	ENSG00000134851	protein_coding
VWA1	123.039	0.274705	0.127458	2.15527	0.031141	0.561399	chr1	1434861	1442882	ENSG00000179403	protein_coding	VWA1	ENSG00000179403	protein_coding
ATP5S	601.696	0.0621364	0.0288598	2.15304	0.0313153	0.561753	chr14	50312326	50335558	ENSG00000125375	protein_coding	DMAC2L	ENSG00000125375	protein_coding
PSMD12	1560.51	-0.0699069	0.0324787	-2.15239	0.0313665	0.562217	chr17	67337916	67366627	ENSG00000197170	protein_coding	PSMD12	ENSG00000197170	protein_coding
METTL10	376.085	0.0646014	0.0300211	2.15187	0.031408	0.562507	chr10	124748149	124791870	ENSG00000203791	protein_coding	EEF1AKMT2	ENSG00000203791	protein_coding
AP006621.5	41.936	0.129045	0.0600607	2.14857	0.0316683	0.563136	chr11	777578	784297	ENSG00000255284	lincRNA	GATD1-DT	ENSG00000255284	lncRNA
ASB3	471.187	-0.0513674	0.023898	-2.14945	0.0315991	0.563136	chr2	53532672	53787610	ENSG00000115239	protein_coding	ASB3	ENSG00000115239	protein_coding
CALCOCO2	2624.64	0.0605612	0.0282448	2.14415	0.0320207	0.563136	chr17	48830988	48866522	ENSG00000136436	protein_coding	CALCOCO2	ENSG00000136436	protein_coding
CISH	111.534	0.173026	0.0808254	2.14074	0.0322953	0.563136	chr3	50606490	50611831	ENSG00000114737	protein_coding	CISH	ENSG00000114737	protein_coding
CYP20A1	405.823	-0.078107	0.0364587	-2.14234	0.0321661	0.563136	chr2	203238449	203305840	ENSG00000119004	protein_coding	CYP20A1	ENSG00000119004	protein_coding
DDOST	5729.86	-0.0656533	0.0306313	-2.14334	0.0320858	0.563136	chr1	20651767	20661544	ENSG00000244038	protein_coding	DDOST	ENSG00000244038	protein_coding
FASTKD5	841.858	-0.0665962	0.0310022	-2.14811	0.0317049	0.563136	chr20	3146519	3159897	ENSG00000215251	protein_coding	FASTKD5	ENSG00000215251	protein_coding
JAG1	360.391	-0.198008	0.0923919	-2.14313	0.0321024	0.563136	chr20	10637684	10674107	ENSG00000101384	protein_coding	JAG1	ENSG00000101384	protein_coding
MEF2A	2592.82	0.0886107	0.0412135	2.15004	0.031552	0.563136	chr15	99565417	99716466	ENSG00000068305	protein_coding	MEF2A	ENSG00000068305	protein_coding
RALY-AS1	32.5948	-0.107974	0.0503065	-2.14632	0.0318479	0.563136	chr20	33983052	33994357	ENSG00000228265	lincRNA	RALY-AS1	ENSG00000285230	lncRNA
RGS1	7208.53	0.150436	0.0700513	2.14752	0.031752	0.563136	chr1	192575727	192580031	ENSG00000090104	protein_coding	RGS1	ENSG00000090104	protein_coding
SIDT1	1457.97	-0.105454	0.0491355	-2.14618	0.0318588	0.563136	chr3	113532296	113629578	ENSG00000072858	protein_coding	SIDT1	ENSG00000072858	protein_coding
SLC39A14	1405.86	-0.093772	0.0437946	-2.14118	0.0322596	0.563136	chr8	22367249	22434129	ENSG00000104635	protein_coding	SLC39A14	ENSG00000104635	protein_coding
TRADD	688.065	0.0863202	0.0402827	2.14286	0.0321245	0.563136	chr16	67154180	67160298	ENSG00000102871	protein_coding	TRADD	ENSG00000102871	protein_coding
RPN2	6385.19	-0.070989	0.033174	-2.1399	0.0323628	0.563254	chr20	37178410	37241623	ENSG00000118705	protein_coding	RPN2	ENSG00000118705	protein_coding
ALDH2	690.52	0.218609	0.102277	2.13742	0.0325641	0.565023	chr12	111766887	111817529	ENSG00000111275	protein_coding	ALDH2	ENSG00000111275	protein_coding
C18orf8	1176.77	0.0672524	0.0315581	2.13107	0.0330835	0.565023	chr18	23503470	23531807	ENSG00000141452	protein_coding	RMC1	ENSG00000141452	protein_coding
CIAO1	977.353	-0.0433737	0.0203436	-2.13206	0.0330021	0.565023	chr2	96266132	96273349	ENSG00000144021	protein_coding	CIAO1	ENSG00000144021	protein_coding
CMTM7	59.324	0.372966	0.175094	2.13009	0.0331643	0.565023	chr3	32391671	32483067	ENSG00000153551	protein_coding	CMTM7	ENSG00000153551	protein_coding
COQ9	1048.8	-0.0526497	0.02465	-2.1359	0.0326879	0.565023	chr16	57447425	57461275	ENSG00000088682	protein_coding	COQ9	ENSG00000088682	protein_coding
ELMO1	3293.49	0.0793655	0.0372278	2.13189	0.033016	0.565023	chr7	36854361	37449249	ENSG00000155849	protein_coding	ELMO1	ENSG00000155849	protein_coding
FKBP15	2111.49	0.0568516	0.0267	2.12927	0.0332317	0.565023	chr9	113161006	113221361	ENSG00000119321	protein_coding	FKBP15	ENSG00000119321	protein_coding
MED31	214.855	-0.0572375	0.0268776	-2.12956	0.0332082	0.565023	chr17	6643315	6651634	ENSG00000108590	protein_coding	MED31	ENSG00000108590	protein_coding
NUCKS1	7569.35	0.0503291	0.0236024	2.13238	0.0329758	0.565023	chr1	205712819	205750276	ENSG00000069275	protein_coding	NUCKS1	ENSG00000069275	protein_coding
ORC6	877.992	-0.0778445	0.0364732	-2.13429	0.0328188	0.565023	chr16	46689643	46698394	ENSG00000091651	protein_coding	ORC6	ENSG00000091651	protein_coding
PAXIP1-AS1	179.7	0.114273	0.0536367	2.1305	0.0331303	0.565023	chr7	155003448	155005703	ENSG00000273344	lincRNA	PAXIP1-DT	ENSG00000273344	lncRNA
RGL2	348.084	0.0915115	0.0428879	2.13374	0.0328644	0.565023	chr6	33291654	33299324	ENSG00000237441	protein_coding	RGL2	ENSG00000237441	protein_coding
SELL	3246.22	0.201471	0.0943923	2.1344	0.0328103	0.565023	chr1	169690667	169711698	ENSG00000188404	protein_coding	SELL	ENSG00000188404	protein_coding
SLCO4C1	162.802	0.25363	0.11913	2.12901	0.0332531	0.565023	chr5	102233986	102296549	ENSG00000173930	protein_coding	SLCO4C1	ENSG00000173930	protein_coding
TCEANC2	772.239	-0.068941	0.0323375	-2.13192	0.0330132	0.565023	chr1	54053587	54112519	ENSG00000116205	protein_coding	TCEANC2	ENSG00000116205	protein_coding
TOR1AIP2	1264.7	-0.0390701	0.0183318	-2.13128	0.0330662	0.565023	chr1	179839967	179877803	ENSG00000169905	protein_coding	TOR1AIP2	ENSG00000169905	protein_coding
ZNF561-AS1	114.131	-0.120073	0.0562833	-2.13337	0.0328946	0.565023	chr19	9621291	9645896	ENSG00000267106	processed_transcript	ZNF561-AS1	ENSG00000267106	lncRNA
ETV7	112.129	-0.247217	0.11619	-2.1277	0.0333623	0.565514	chr6	36354091	36387800	ENSG00000010030	protein_coding	ETV7	ENSG00000010030	protein_coding
MARS2	574.932	-0.0898211	0.0422308	-2.12691	0.0334275	0.565514	chr2	197705369	197708387	ENSG00000247626	protein_coding	MARS2	ENSG00000247626	protein_coding
PDCD2	1796.73	-0.0467313	0.0219806	-2.12603	0.033501	0.565773	chr6	170575295	170584692	ENSG00000071994	protein_coding	PDCD2	ENSG00000071994	protein_coding
DAD1	3033.43	-0.071349	0.0335857	-2.12439	0.0336379	0.565932	chr14	22564905	22589269	ENSG00000129562	protein_coding	DAD1	ENSG00000129562	protein_coding
MPV17L2	327.448	-0.106666	0.0501989	-2.12486	0.0335983	0.565932	chr19	18193182	18196948	ENSG00000254858	protein_coding	MPV17L2	ENSG00000254858	protein_coding
SHQ1	652.745	-0.0818489	0.0385242	-2.12461	0.033619	0.565932	chr3	72749277	72861914	ENSG00000144736	protein_coding	SHQ1	ENSG00000144736	protein_coding
INPP5E	374.07	0.0728336	0.0342922	2.12391	0.0336777	0.566174	chr9	136428619	136439822	ENSG00000148384	protein_coding	INPP5E	ENSG00000148384	protein_coding
IFT27	225.816	-0.080987	0.0381456	-2.1231	0.0337452	0.566482	chr22	36758202	36776256	ENSG00000100360	protein_coding	IFT27	ENSG00000100360	protein_coding
DNAJC7	2588.57	-0.0650164	0.0306369	-2.12216	0.0338245	0.5666	chr17	41976433	42021376	ENSG00000168259	protein_coding	DNAJC7	ENSG00000168259	protein_coding
C1D	752.522	-0.0552524	0.0260666	-2.11967	0.0340342	0.568294	chr2	68041130	68110948	ENSG00000197223	protein_coding	C1D	ENSG00000197223	protein_coding
SLC23A2	616.406	-0.25055	0.118176	-2.12013	0.0339949	0.568294	chr20	4852356	5010293	ENSG00000089057	protein_coding	SLC23A2	ENSG00000089057	protein_coding
ACP5	783.965	0.182827	0.0862857	2.11886	0.0341022	0.56834	chr19	11574660	11579008	ENSG00000102575	protein_coding	ACP5	ENSG00000102575	protein_coding
CEP164	807.761	-0.0574591	0.0271236	-2.11842	0.0341393	0.56834	chr11	117314557	117413268	ENSG00000110274	protein_coding	CEP164	ENSG00000110274	protein_coding
IRAK1BP1	175.039	-0.0810647	0.0382588	-2.11885	0.0341032	0.56834	chr6	78867472	78946440	ENSG00000146243	protein_coding	IRAK1BP1	ENSG00000146243	protein_coding
RP5-821D11.7	159.217	-0.0879162	0.0414983	-2.11855	0.0341287	0.56834	chr22	41831215	41834665	ENSG00000184068	antisense	SREBF2-AS1	ENSG00000184068	lncRNA
BIN1	1095.03	0.17131	0.0809055	2.11741	0.0342255	0.569023	chr2	127048027	127107355	ENSG00000136717	protein_coding	BIN1	ENSG00000136717	protein_coding
TFPI2	74.5105	-0.298925	0.14118	-2.11733	0.0342316	0.569023	chr7	93885397	93890991	ENSG00000105825	protein_coding	TFPI2	ENSG00000105825	protein_coding
LYRM2	829.279	-0.0537867	0.0254076	-2.11695	0.0342642	0.569139	chr6	89568144	89638753	ENSG00000083099	protein_coding	LYRM2	ENSG00000083099	protein_coding
UBE2F	520.31	-0.096182	0.0454583	-2.11583	0.0343593	0.570293	chr2	237966827	238042782	ENSG00000184182	protein_coding	UBE2F	ENSG00000184182	protein_coding
CRAT	228.36	0.136742	0.0646984	2.11353	0.0345557	0.571882	chr9	129094810	129111189	ENSG00000095321	protein_coding	CRAT	ENSG00000095321	protein_coding
SPATA3-AS1	133.894	-0.190288	0.0900344	-2.1135	0.0345581	0.571882	chr2	230984368	230996032	ENSG00000238062	lincRNA	SPATA3-AS1	ENSG00000238062	lncRNA
APTX	961.647	-0.0503175	0.0238156	-2.11279	0.0346185	0.572029	chr9	32972606	33025168	ENSG00000137074	protein_coding	APTX	ENSG00000137074	protein_coding
ZNF555	94.6533	-0.110514	0.0523045	-2.1129	0.0346094	0.572029	chr19	2841435	2860484	ENSG00000186300	protein_coding	ZNF555	ENSG00000186300	protein_coding
AGRN	2548.03	0.163375	0.0778763	2.09788	0.0359156	0.573822	chr1	1020123	1056118	ENSG00000188157	protein_coding	AGRN	ENSG00000188157	protein_coding
ALG1	544.962	-0.0956404	0.0455224	-2.10095	0.0356452	0.573822	chr16	5033960	5087379	ENSG00000033011	protein_coding	ALG1	ENSG00000033011	protein_coding
ANKS3	168.467	0.078226	0.0371133	2.10776	0.0350518	0.573822	chr16	4696510	4734378	ENSG00000168096	protein_coding	ANKS3	ENSG00000168096	protein_coding
CAPG	1862.59	0.184513	0.0878654	2.09995	0.0357337	0.573822	chr2	85394748	85418432	ENSG00000042493	protein_coding	CAPG	ENSG00000042493	protein_coding
CLIC6	892.635	-0.265161	0.125814	-2.10757	0.0350686	0.573822	chr21	34669389	34718227	ENSG00000159212	protein_coding	CLIC6	ENSG00000159212	protein_coding
CYTH4	691.645	0.123085	0.058551	2.10218	0.0355377	0.573822	chr22	37282027	37315345	ENSG00000100055	protein_coding	CYTH4	ENSG00000100055	protein_coding
DYRK3	176.18	-0.105965	0.0505056	-2.09809	0.0358969	0.573822	chr1	206635536	206684419	ENSG00000143479	protein_coding	DYRK3	ENSG00000143479	protein_coding
GLRX2	225.306	-0.0903172	0.0429523	-2.10273	0.0354893	0.573822	chr1	193096468	193106114	ENSG00000023572	protein_coding	GLRX2	ENSG00000023572	protein_coding
IER2	1754.97	0.101703	0.0483354	2.1041	0.0353696	0.573822	chr19	13150415	13154908	ENSG00000160888	protein_coding	IER2	ENSG00000160888	protein_coding
IP6K2	1314.9	-0.0512842	0.0244027	-2.10158	0.0355903	0.573822	chr3	48688003	48740353	ENSG00000068745	protein_coding	IP6K2	ENSG00000068745	protein_coding
KLHL17	212.276	0.132379	0.0627904	2.10827	0.0350078	0.573822	chr1	960587	965715	ENSG00000187961	protein_coding	KLHL17	ENSG00000187961	protein_coding
KLHL36	413.091	0.0972409	0.046351	2.09792	0.035912	0.573822	chr16	84648525	84667686	ENSG00000135686	protein_coding	KLHL36	ENSG00000135686	protein_coding
LETM2	74.5662	-0.077888	0.0370165	-2.10414	0.0353659	0.573822	chr8	38386207	38409527	ENSG00000165046	protein_coding	LETM2	ENSG00000165046	protein_coding
MIDN	859.195	0.0886867	0.0422572	2.09874	0.0358403	0.573822	chr19	1248553	1259140	ENSG00000167470	protein_coding	MIDN	ENSG00000167470	protein_coding
MTERF4	1144.5	-0.0643876	0.0306238	-2.10253	0.0355066	0.573822	chr2	241072169	241102332	ENSG00000122085	protein_coding	MTERF4	ENSG00000122085	protein_coding
NIPAL3	549.867	-0.0772811	0.0367017	-2.10565	0.0352345	0.573822	chr1	24415794	24472976	ENSG00000001461	protein_coding	NIPAL3	ENSG00000001461	protein_coding
POLR3F	348.571	-0.0587158	0.0278588	-2.10762	0.035064	0.573822	chr20	18467127	18484643	ENSG00000132664	protein_coding	POLR3F	ENSG00000132664	protein_coding
SCMH1	881.774	0.0439507	0.0209462	2.09826	0.0358819	0.573822	chr1	41027200	41242154	ENSG00000010803	protein_coding	SCMH1	ENSG00000010803	protein_coding
SH3GLB1	2697.74	-0.0495783	0.0235492	-2.10531	0.0352646	0.573822	chr1	86704570	86748184	ENSG00000097033	protein_coding	SH3GLB1	ENSG00000097033	protein_coding
SNX24	104.176	0.196835	0.0936424	2.10199	0.0355541	0.573822	chr5	122843439	123029354	ENSG00000064652	protein_coding	SNX24	ENSG00000064652	protein_coding
TMEM218	377.16	-0.0636034	0.0302732	-2.10098	0.0356429	0.573822	chr11	125096545	125111763	ENSG00000150433	protein_coding	TMEM218	ENSG00000150433	protein_coding
ZBTB18	539.242	0.0657102	0.031197	2.1063	0.0351785	0.573822	chr1	244048939	244057476	ENSG00000179456	protein_coding	ZBTB18	ENSG00000179456	protein_coding
TMEM126B	652.565	-0.057128	0.0272425	-2.09702	0.035992	0.57463	chr11	85628573	85636539	ENSG00000171204	protein_coding	TMEM126B	ENSG00000171204	protein_coding
POLR1C	777.13	-0.0636455	0.0303847	-2.09465	0.0362017	0.576819	chr6	43509702	43529585	ENSG00000171453	protein_coding	POLR1C	ENSG00000171453	protein_coding
ZNF398	481.323	-0.053798	0.0256842	-2.0946	0.036207	0.576819	chr7	149126416	149182802	ENSG00000197024	protein_coding	ZNF398	ENSG00000197024	protein_coding
C14orf119	1023.83	-0.0460436	0.0219964	-2.09323	0.0363287	0.577036	chr14	23094765	23100462	ENSG00000179933	protein_coding	C14orf119	ENSG00000179933	protein_coding
KMT2E-AS1	68.9749	0.0979701	0.046798	2.09347	0.0363076	0.577036	chr7	105013425	105014321	ENSG00000239569	antisense	KMT2E-AS1	ENSG00000239569	lncRNA
TMEM231	182.183	-0.0892242	0.0426282	-2.09308	0.0363421	0.577036	chr16	75536744	75556286	ENSG00000205084	protein_coding	TMEM231	ENSG00000205084	protein_coding
TMEM62	423.3	0.0510237	0.0243784	2.09298	0.0363506	0.577036	chr15	43123279	43185146	ENSG00000137842	protein_coding	TMEM62	ENSG00000137842	protein_coding
DBNDD1	735.169	0.274813	0.131391	2.09157	0.0364774	0.577399	chr16	90004865	90020128	ENSG00000003249	protein_coding	DBNDD1	ENSG00000003249	protein_coding
PLPP3	37.7239	0.337838	0.161491	2.09199	0.0364398	0.577399	chr1	56494747	56645301	ENSG00000162407	protein_coding	PLPP3	ENSG00000162407	protein_coding
ABHD17C	170.109	0.178759	0.0855223	2.0902	0.0365997	0.577921	chr15	80679684	80755621	ENSG00000136379	protein_coding	ABHD17C	ENSG00000136379	protein_coding
AP001046.5	86.9395	0.232622	0.111332	2.08944	0.0366679	0.578208	chr21	43358147	43362349	ENSG00000237989	lincRNA	LINC01679	ENSG00000237989	lncRNA
CXXC5	1965.55	0.0883248	0.0423818	2.08403	0.0371577	0.578208	chr5	139647299	139683882	ENSG00000171604	protein_coding	CXXC5	ENSG00000171604	protein_coding
FAM27E3	94.6563	-0.140928	0.0675206	-2.08718	0.0368715	0.578208	chr9	67717411	67719178	ENSG00000274026	transcribed_processed_pseudogene	FAM27E3	ENSG00000274026	lncRNA
LRRC32	87.9614	0.330789	0.158633	2.08524	0.0370471	0.578208	chr11	76657524	76670747	ENSG00000137507	protein_coding	LRRC32	ENSG00000137507	protein_coding
PGAM5	1689.53	-0.0805618	0.0386238	-2.08581	0.036996	0.578208	chr12	132710819	132722734	ENSG00000247077	protein_coding	PGAM5	ENSG00000247077	protein_coding
PTPRO	144.879	0.206769	0.099194	2.08449	0.0371157	0.578208	chr12	15322397	15597399	ENSG00000151490	protein_coding	PTPRO	ENSG00000151490	protein_coding
RP11-111M22.3	130.079	-0.0984439	0.0472157	-2.08498	0.0370708	0.578208	chr11	76441338	76444656	ENSG00000255135	lincRNA	EMSY-DT	ENSG00000255135	lncRNA
RP11-277P12.20	75.269	0.290037	0.139157	2.08425	0.0371379	0.578208	chr12	10363769	10398506	ENSG00000245648	antisense	KLRK1-AS1	ENSG00000245648	lncRNA
RP11-458F8.4	169.361	0.112158	0.0537929	2.085	0.0370689	0.578208	chr7	66902857	66906297	ENSG00000273142	lincRNA	LINC02604	ENSG00000273142	lncRNA
SLC29A2	280.158	0.142516	0.0683969	2.08366	0.0371912	0.578208	chr11	66362521	66372214	ENSG00000174669	protein_coding	SLC29A2	ENSG00000174669	protein_coding
TATDN3	360.535	-0.0627	0.0300935	-2.0835	0.0372055	0.578208	chr1	212791828	212816626	ENSG00000203705	protein_coding	TATDN3	ENSG00000203705	protein_coding
TNRC18	1084.14	0.105414	0.0505493	2.08537	0.0370359	0.578208	chr7	5306790	5425414	ENSG00000182095	protein_coding	TNRC18	ENSG00000182095	protein_coding
VCP	10672.8	-0.0684494	0.0328243	-2.08533	0.0370397	0.578208	chr9	35056064	35073249	ENSG00000165280	protein_coding	VCP	ENSG00000165280	protein_coding
WDR92	393.778	-0.050098	0.024044	-2.0836	0.0371964	0.578208	chr2	68122936	68157560	ENSG00000243667	protein_coding	DNAAF10	ENSG00000243667	protein_coding
DHX57	706.815	-0.0553706	0.0266021	-2.08144	0.037394	0.580002	chr2	38797729	38875934	ENSG00000163214	protein_coding	DHX57	ENSG00000163214	protein_coding
IL10RA	841.329	0.110134	0.0529295	2.08077	0.0374549	0.580174	chr11	117986348	118001483	ENSG00000110324	protein_coding	IL10RA	ENSG00000110324	protein_coding
TCEB3	1670.65	-0.0670172	0.0322118	-2.08052	0.0374783	0.580174	chr1	23743155	23762059	ENSG00000011007	protein_coding	ELOA	ENSG00000011007	protein_coding
IRAK2	331.453	0.136801	0.0657937	2.07924	0.0375956	0.581017	chr3	10164865	10243743	ENSG00000134070	protein_coding	IRAK2	ENSG00000134070	protein_coding
ALDH6A1	644.767	-0.0781583	0.037603	-2.07851	0.0376621	0.581155	chr14	74056850	74084493	ENSG00000119711	protein_coding	ALDH6A1	ENSG00000119711	protein_coding
MOB3B	165.993	0.223058	0.107439	2.07613	0.0378819	0.581155	chr9	27325209	27529781	ENSG00000120162	protein_coding	MOB3B	ENSG00000120162	protein_coding
ZNF395	4311.52	0.139663	0.0672169	2.07779	0.0377286	0.581155	chr8	28345585	28402701	ENSG00000186918	protein_coding	ZNF395	ENSG00000186918	protein_coding
CCT3	10900.4	-0.0736446	0.0354856	-2.07534	0.0379552	0.581316	chr1	156308968	156367873	ENSG00000163468	protein_coding	CCT3	ENSG00000163468	protein_coding
FAM173B	252.93	-0.0879906	0.0424268	-2.07394	0.0380848	0.582098	chr5	10226330	10249897	ENSG00000150756	protein_coding	ATPSCKMT	ENSG00000150756	protein_coding
ADCK2	559.987	0.0816793	0.0393967	2.07325	0.0381486	0.582127	chr7	140673153	140696261	ENSG00000133597	protein_coding	ADCK2	ENSG00000133597	protein_coding
B4GALT5	1728.69	0.0664716	0.0320643	2.07307	0.0381654	0.582127	chr20	49632945	49713878	ENSG00000158470	protein_coding	B4GALT5	ENSG00000158470	protein_coding
R3HCC1L	479.903	-0.075109	0.0362416	-2.07245	0.0382231	0.582551	chr10	98134624	98244897	ENSG00000166024	protein_coding	R3HCC1L	ENSG00000166024	protein_coding
TM9SF2	2938.37	-0.0616419	0.0297469	-2.07221	0.0382456	0.582551	chr13	99501417	99564006	ENSG00000125304	protein_coding	TM9SF2	ENSG00000125304	protein_coding
RP11-284M14.1	18.3145	0.134555	0.0649455	2.07181	0.0382828	0.582718	chr4	142933195	143184861	ENSG00000250326	antisense	USP38-DT	ENSG00000250326	lncRNA
UFC1	1980.07	-0.0626822	0.0302703	-2.07075	0.0383818	0.583025	chr1	161152776	161158856	ENSG00000143222	protein_coding	UFC1	ENSG00000143222	protein_coding
GMDS	856.017	-0.0653561	0.031586	-2.06914	0.0385325	0.584116	chr6	1623806	2245692	ENSG00000112699	protein_coding	GMDS	ENSG00000112699	protein_coding
AURKA	1508.64	-0.0768227	0.0371589	-2.06741	0.0386958	0.584186	chr20	56369389	56392337	ENSG00000087586	protein_coding	AURKA	ENSG00000087586	protein_coding
CABP1	244.651	0.289002	0.139874	2.06616	0.0388132	0.584186	chr12	120640552	120667324	ENSG00000157782	protein_coding	CABP1	ENSG00000157782	protein_coding
OXCT1	3163.2	-0.0589265	0.028508	-2.06702	0.0387324	0.584186	chr5	41730065	41870519	ENSG00000083720	protein_coding	OXCT1	ENSG00000083720	protein_coding
TNFSF13	471.356	0.137386	0.066451	2.06747	0.0386899	0.584186	chr17	7558292	7561608	ENSG00000161955	protein_coding	TNFSF13	ENSG00000161955	protein_coding
CC2D1B	898.648	-0.0561749	0.0272436	-2.06195	0.0392126	0.584444	chr1	52345723	52366193	ENSG00000154222	protein_coding	CC2D1B	ENSG00000154222	protein_coding
HNRNPC	24017	-0.0637311	0.0309288	-2.06057	0.0393436	0.584444	chr14	21209136	21269494	ENSG00000092199	protein_coding	HNRNPC	ENSG00000092199	protein_coding
LCE1F	3.18342	-0.409728	0.198828	-2.06071	0.0393305	0.584444	chr1	152776372	152776728	ENSG00000240386	protein_coding	LCE1F	ENSG00000240386	protein_coding
LINC01023	18.2645	0.234037	0.113528	2.0615	0.0392553	0.584444	chr5	108727825	108728260	ENSG00000272523	lincRNA	LINC01023	ENSG00000272523	lncRNA
NPEPL1	350.291	0.116362	0.0564458	2.06149	0.0392565	0.584444	chr20	58689131	58719238	ENSG00000215440	protein_coding	NPEPL1	ENSG00000215440	protein_coding
PIGW	303.797	-0.0927166	0.0449659	-2.06193	0.0392145	0.584444	chr17	36535020	36539310	ENSG00000277161	protein_coding	PIGW	ENSG00000277161	protein_coding
SSR3	5659.74	-0.087863	0.0425774	-2.06361	0.039055	0.584444	chr3	156540140	156555184	ENSG00000114850	protein_coding	SSR3	ENSG00000114850	protein_coding
LOXL3	620.084	-0.246213	0.119594	-2.05874	0.0395189	0.585859	chr2	74532414	74555690	ENSG00000115318	protein_coding	LOXL3	ENSG00000115318	protein_coding
CCDC74A	352.11	-0.316456	0.153832	-2.05716	0.0396707	0.586249	chr2	131527675	131533666	ENSG00000163040	protein_coding	CCDC74A	ENSG00000163040	protein_coding
DOT1L	2665.51	0.0931934	0.0452929	2.05757	0.0396311	0.586249	chr19	2164149	2232578	ENSG00000104885	protein_coding	DOT1L	ENSG00000104885	protein_coding
RHOH	2017.7	0.0768438	0.0373458	2.05763	0.0396259	0.586249	chr4	40191053	40246967	ENSG00000168421	protein_coding	RHOH	ENSG00000168421	protein_coding
RABL2A	157.576	0.102699	0.0499636	2.05548	0.0398326	0.587392	chr2	113627229	113643396	ENSG00000144134	protein_coding	RABL2A	ENSG00000144134	protein_coding
COPS5	1364.53	-0.0495307	0.0241122	-2.05418	0.0399587	0.588063	chr8	67043079	67083783	ENSG00000121022	protein_coding	COPS5	ENSG00000121022	protein_coding
LYRM4	809.071	-0.0868554	0.0422991	-2.05336	0.0400374	0.588063	chr6	5102593	5260939	ENSG00000214113	protein_coding	LYRM4	ENSG00000214113	protein_coding
LIPA	1967.42	-0.0680323	0.0331522	-2.05212	0.0401581	0.589158	chr10	89213569	89414557	ENSG00000107798	protein_coding	LIPA	ENSG00000107798	protein_coding
CD59	3105.96	-0.0681311	0.033222	-2.05078	0.0402884	0.590197	chr11	33698261	33736445	ENSG00000085063	protein_coding	CD59	ENSG00000085063	protein_coding
LENG8	2437.51	0.129896	0.0634525	2.04713	0.0406453	0.593354	chr19	54448887	54462037	ENSG00000167615	protein_coding	LENG8	ENSG00000167615	protein_coding
RER1	1876.41	-0.0463727	0.0226517	-2.04721	0.0406375	0.593354	chr1	2391775	2405444	ENSG00000157916	protein_coding	RER1	ENSG00000157916	protein_coding
SERPINB10	472.255	-0.289423	0.141445	-2.04619	0.040738	0.593354	chr18	63897174	63936111	ENSG00000242550	protein_coding	SERPINB10	ENSG00000242550	protein_coding
TTC7A	2107.94	0.0634309	0.0310139	2.04524	0.040831	0.593438	chr2	46916157	47076137	ENSG00000068724	protein_coding	TTC7A	ENSG00000068724	protein_coding
DUSP11	772.007	-0.0600062	0.0293608	-2.04375	0.040978	0.594356	chr2	73762184	73780157	ENSG00000144048	protein_coding	DUSP11	ENSG00000144048	protein_coding
HNRNPLL	454.055	-0.192092	0.0940175	-2.04315	0.0410374	0.594356	chr2	38561978	38603586	ENSG00000143889	protein_coding	HNRNPLL	ENSG00000143889	protein_coding
PIGV	374.46	-0.0605029	0.0296183	-2.04276	0.0410765	0.594356	chr1	26787472	26798398	ENSG00000060642	protein_coding	PIGV	ENSG00000060642	protein_coding
SEPT9	16864.6	0.06903	0.0338077	2.04184	0.0411673	0.594824	chr17	77280569	77500596	ENSG00000184640	protein_coding	SEPTIN9	ENSG00000184640	protein_coding
ERVK3-1	823.523	-0.0643024	0.0315031	-2.04115	0.0412363	0.595433	chr19	58305319	58315663	ENSG00000142396	protein_coding	ERVK3-1	ENSG00000142396	protein_coding
ADGRG5	1060.99	-0.185968	0.0920663	-2.01994	0.0433896	0.595548	chr16	57542421	57591681	ENSG00000159618	protein_coding	ADGRG5	ENSG00000159618	protein_coding
ALKBH1	374.321	-0.0492893	0.0242806	-2.02999	0.0423579	0.595548	chr14	77672404	77708020	ENSG00000100601	protein_coding	ALKBH1	ENSG00000100601	protein_coding
ANKRD46	407.01	-0.0550456	0.0272446	-2.02042	0.0433394	0.595548	chr8	100509752	100559784	ENSG00000186106	protein_coding	ANKRD46	ENSG00000186106	protein_coding
ARV1	416.769	-0.0792818	0.0390054	-2.03259	0.0420943	0.595548	chr1	230978981	231000595	ENSG00000173409	protein_coding	ARV1	ENSG00000173409	protein_coding
C14orf1	1505.28	-0.0546227	0.0269794	-2.02461	0.0429075	0.595548	chr14	75649791	75661189	ENSG00000133935	protein_coding	ERG28	ENSG00000133935	protein_coding
CAAP1	785.519	-0.0456666	0.0225238	-2.02748	0.0426133	0.595548	chr9	26840685	26892804	ENSG00000120159	protein_coding	CAAP1	ENSG00000120159	protein_coding
CACNB1	171.372	0.0738611	0.0362534	2.03736	0.0416144	0.595548	chr17	39173456	39197703	ENSG00000067191	protein_coding	CACNB1	ENSG00000067191	protein_coding
CBWD1	696.574	-0.120635	0.0594077	-2.03062	0.0422931	0.595548	chr9	121038	179147	ENSG00000172785	protein_coding	CBWD1	ENSG00000172785	protein_coding
CNIH4	538.394	-0.0587676	0.0290169	-2.02528	0.0428382	0.595548	chr1	224356850	224379459	ENSG00000143771	protein_coding	CNIH4	ENSG00000143771	protein_coding
COPB2	4677.59	-0.0467939	0.0231497	-2.02136	0.0432424	0.595548	chr3	139355600	139389732	ENSG00000184432	protein_coding	COPB2	ENSG00000184432	protein_coding
COPS3	1970.38	-0.0543315	0.0268467	-2.02377	0.042994	0.595548	chr17	17246820	17281293	ENSG00000141030	protein_coding	COPS3	ENSG00000141030	protein_coding
COQ6	333.706	-0.058607	0.0289802	-2.02231	0.0431443	0.595548	chr14	73949926	73963670	ENSG00000119723	protein_coding	COQ6	ENSG00000119723	protein_coding
CTC1	1027.97	0.0623895	0.0308436	2.02277	0.0430965	0.595548	chr17	8224821	8248044	ENSG00000178971	protein_coding	CTC1	ENSG00000178971	protein_coding
DDX59	689.759	0.0575005	0.0284062	2.02422	0.0429474	0.595548	chr1	200623896	200669969	ENSG00000118197	protein_coding	DDX59	ENSG00000118197	protein_coding
EMC3	934.431	-0.0461708	0.0227478	-2.02968	0.0423892	0.595548	chr3	9962537	10011116	ENSG00000125037	protein_coding	EMC3	ENSG00000125037	protein_coding
ERGIC2	1126.22	-0.0585901	0.0288781	-2.02887	0.0424713	0.595548	chr12	29337352	29381189	ENSG00000087502	protein_coding	ERGIC2	ENSG00000087502	protein_coding
FAM96A	1716.31	-0.0507928	0.0250507	-2.0276	0.0426009	0.595548	chr15	64072559	64094018	ENSG00000166797	protein_coding	CIAO2A	ENSG00000166797	protein_coding
FJX1	139.327	0.152921	0.0750992	2.03625	0.0417254	0.595548	chr11	35618419	35620868	ENSG00000179431	protein_coding	FJX1	ENSG00000179431	protein_coding
GLS2	111.003	-0.132159	0.0653019	-2.02381	0.0429896	0.595548	chr12	56470944	56488414	ENSG00000135423	protein_coding	GLS2	ENSG00000135423	protein_coding
HDAC10	597.158	0.102109	0.0503885	2.02644	0.0427197	0.595548	chr22	50245183	50251405	ENSG00000100429	protein_coding	HDAC10	ENSG00000100429	protein_coding
HOMEZ	651.558	-0.0511064	0.0252274	-2.02583	0.0427824	0.595548	chr14	23272422	23299447	ENSG00000215271	protein_coding	HOMEZ	ENSG00000215271	protein_coding
KDM4B	2678.9	0.0813659	0.0402296	2.02254	0.0431209	0.595548	chr19	4969113	5153595	ENSG00000127663	protein_coding	KDM4B	ENSG00000127663	protein_coding
KRT7	94.2805	-0.194107	0.09562	-2.02998	0.0423581	0.595548	chr12	52232520	52252186	ENSG00000135480	protein_coding	KRT7	ENSG00000135480	protein_coding
LINC01160	74.5448	-0.125579	0.061987	-2.02589	0.0427758	0.595548	chr1	111599655	111608723	ENSG00000231346	lincRNA	LINC01160	ENSG00000231346	lncRNA
LRRK1	2099.85	0.100048	0.0490477	2.03981	0.0413692	0.595548	chr15	100919215	101078254	ENSG00000154237	protein_coding	LRRK1	ENSG00000154237	protein_coding
MTPN	6849.93	0.0602453	0.0296295	2.03329	0.0420232	0.595548	chr7	135926761	135977353	ENSG00000105887	protein_coding	MTPN	ENSG00000105887	protein_coding
NISCH	1375.55	0.0430388	0.0212164	2.02857	0.0425025	0.595548	chr3	52455118	52493071	ENSG00000010322	protein_coding	NISCH	ENSG00000010322	protein_coding
OTUD7B	658.224	-0.0639419	0.0315514	-2.02659	0.0427039	0.595548	chr1	149937812	150010676	ENSG00000264522	protein_coding	OTUD7B	ENSG00000264522	protein_coding
PCIF1	941.838	0.0637669	0.0313756	2.03237	0.0421159	0.595548	chr20	45934628	45948023	ENSG00000100982	protein_coding	PCIF1	ENSG00000100982	protein_coding
PEX2	1600.67	-0.0599327	0.0294228	-2.03695	0.0416551	0.595548	chr8	76980258	77001044	ENSG00000164751	protein_coding	PEX2	ENSG00000164751	protein_coding
PIH1D2	15.0624	-0.108412	0.0534763	-2.02728	0.0426336	0.595548	chr11	112064010	112074274	ENSG00000150773	protein_coding	PIH1D2	ENSG00000150773	protein_coding
PINK1-AS	231.181	-0.0891069	0.0439889	-2.02567	0.0427987	0.595548	chr1	20642657	20652193	ENSG00000117242	antisense	PINK1-AS	ENSG00000117242	lncRNA
PRIMPOL	311.415	-0.0620445	0.0306011	-2.02752	0.0426091	0.595548	chr4	184649613	184694963	ENSG00000164306	protein_coding	PRIMPOL	ENSG00000164306	protein_coding
PSRC1	192.97	0.121083	0.0599208	2.02072	0.0433089	0.595548	chr1	109279556	109283186	ENSG00000134222	protein_coding	PSRC1	ENSG00000134222	protein_coding
SLC44A2	3475.63	0.101411	0.0500114	2.02775	0.0425859	0.595548	chr19	10602457	10644559	ENSG00000129353	protein_coding	SLC44A2	ENSG00000129353	protein_coding
SNHG14	839.891	-0.0993289	0.0490286	-2.02594	0.0427714	0.595548	chr15	24978583	25419462	ENSG00000224078	processed_transcript	SNHG14	ENSG00000224078	lncRNA
TARS	4469.93	-0.0522125	0.025727	-2.02949	0.0424087	0.595548	chr5	33440696	33469539	ENSG00000113407	protein_coding	TARS1	ENSG00000113407	protein_coding
TNFRSF17	1642.97	-0.141756	0.0695165	-2.03917	0.041433	0.595548	chr16	11965107	11968068	ENSG00000048462	protein_coding	TNFRSF17	ENSG00000048462	protein_coding
TSTA3	890.317	-0.0837034	0.0410255	-2.04028	0.0413228	0.595548	chr8	143612618	143618048	ENSG00000104522	protein_coding	GFUS	ENSG00000104522	protein_coding
VAMP2	1041.42	0.0693439	0.0341834	2.02858	0.0425007	0.595548	chr17	8159149	8163546	ENSG00000220205	protein_coding	VAMP2	ENSG00000220205	protein_coding
VEGFA	2088.78	0.146118	0.0721776	2.02442	0.042927	0.595548	chr6	43770184	43786487	ENSG00000112715	protein_coding	VEGFA	ENSG00000112715	protein_coding
ZNF700	527.206	0.0882665	0.0434119	2.03323	0.0420288	0.595548	chr19	11925068	11950773	ENSG00000196757	protein_coding	ZNF700	ENSG00000196757	protein_coding
C4orf33	463.701	-0.0762741	0.0378066	-2.01748	0.0436451	0.596052	chr4	129093317	129116640	ENSG00000151470	protein_coding	C4orf33	ENSG00000151470	protein_coding
QTRTD1	775.174	-0.0522633	0.0258995	-2.01792	0.0435992	0.596052	chr3	114005833	114088422	ENSG00000151576	protein_coding	QTRT2	ENSG00000151576	protein_coding
SNHG5	3345.89	-0.22798	0.11301	-2.01734	0.0436599	0.596052	chr6	85660950	85678736	ENSG00000203875	processed_transcript	SNHG5	ENSG00000203875	lncRNA
SYPL1	1702.55	0.0888589	0.0440113	2.019	0.0434872	0.596052	chr7	106090503	106112576	ENSG00000008282	protein_coding	SYPL1	ENSG00000008282	protein_coding
ANAPC7	1289.78	-0.0543585	0.0269572	-2.01648	0.0437499	0.5962	chr12	110372900	110403730	ENSG00000196510	protein_coding	ANAPC7	ENSG00000196510	protein_coding
TRAM2	1069.03	-0.153479	0.0761003	-2.0168	0.0437166	0.5962	chr6	52497402	52576915	ENSG00000065308	protein_coding	TRAM2	ENSG00000065308	protein_coding
GTF2H2C	848.05	-0.0829049	0.0411294	-2.01571	0.0438308	0.596226	chr5	69560208	69594723	ENSG00000183474	protein_coding	GTF2H2C	ENSG00000183474	protein_coding
OLA1	4170.6	-0.0538794	0.0267382	-2.01507	0.043897	0.596226	chr2	174072447	174248698	ENSG00000138430	protein_coding	OLA1	ENSG00000138430	protein_coding
TAF9	1226.42	-0.0630992	0.0313073	-2.01548	0.0438545	0.596226	chr5	69364743	69370013	ENSG00000273841	protein_coding	TAF9	ENSG00000273841	protein_coding
TNIK	2832.68	-0.127298	0.0632127	-2.0138	0.0440309	0.596226	chr3	171061339	171460408	ENSG00000154310	protein_coding	TNIK	ENSG00000154310	protein_coding
C2orf49	600.706	-0.0557879	0.0277765	-2.00846	0.0445949	0.596249	chr2	105337359	105349211	ENSG00000135974	protein_coding	C2orf49	ENSG00000135974	protein_coding
CARD19	198.914	0.108298	0.0538273	2.01196	0.0442247	0.596249	chr9	93096218	93113283	ENSG00000165233	protein_coding	CARD19	ENSG00000165233	protein_coding
DPP4	294.355	0.256763	0.127555	2.01295	0.04412	0.596249	chr2	161992241	162074542	ENSG00000197635	protein_coding	DPP4	ENSG00000197635	protein_coding
GPR18	78.9528	0.254299	0.126577	2.00904	0.0445333	0.596249	chr13	99254714	99261744	ENSG00000125245	protein_coding	GPR18	ENSG00000125245	protein_coding
SBDS	903.913	-0.0506983	0.0252456	-2.0082	0.044622	0.596249	chr7	66987677	66995601	ENSG00000126524	protein_coding	SBDS	ENSG00000126524	protein_coding
USP53	100.309	-0.200552	0.0997078	-2.0114	0.0442832	0.596249	chr4	119212587	119295517	ENSG00000145390	protein_coding	USP53	ENSG00000145390	protein_coding
NCOA7	1413	0.0730219	0.0363683	2.00785	0.0446597	0.596394	chr6	125781161	125932030	ENSG00000111912	protein_coding	NCOA7	ENSG00000111912	protein_coding
CCDC88B	2077.63	0.113396	0.0565051	2.00684	0.0447672	0.59747	chr11	64340223	64357534	ENSG00000168071	protein_coding	CCDC88B	ENSG00000168071	protein_coding
ATP6V1C1	691.154	-0.0596081	0.0297425	-2.00414	0.0450548	0.598239	chr8	103021063	103073051	ENSG00000155097	protein_coding	ATP6V1C1	ENSG00000155097	protein_coding
ATP8A1	3750.79	0.104507	0.0521931	2.0023	0.045252	0.598239	chr4	42408373	42657105	ENSG00000124406	protein_coding	ATP8A1	ENSG00000124406	protein_coding
CTSH	8225.93	-0.111105	0.0554482	-2.00376	0.0450953	0.598239	chr15	78921058	78949574	ENSG00000103811	protein_coding	CTSH	ENSG00000103811	protein_coding
GPCPD1	2493.38	0.103647	0.0516843	2.0054	0.0449208	0.598239	chr20	5544404	5611026	ENSG00000125772	protein_coding	GPCPD1	ENSG00000125772	protein_coding
MSTO1	965.954	-0.0756807	0.0377627	-2.00411	0.0450579	0.598239	chr1	155610205	155614967	ENSG00000125459	protein_coding	MSTO1	ENSG00000125459	protein_coding
RCHY1	604.85	-0.0508128	0.0253615	-2.00354	0.0451191	0.598239	chr4	75479037	75514764	ENSG00000163743	protein_coding	RCHY1	ENSG00000163743	protein_coding
ARSK	173.523	-0.0588121	0.0294114	-1.99963	0.0455398	0.599815	chr5	95555074	95605064	ENSG00000164291	protein_coding	ARSK	ENSG00000164291	protein_coding
LGALSL	88.2086	-0.184301	0.0921727	-1.99952	0.045552	0.599815	chr2	64453969	64461381	ENSG00000119862	protein_coding	LGALSL	ENSG00000119862	protein_coding
SCO1	1203.9	-0.0422638	0.021139	-1.99932	0.0455733	0.599815	chr17	10672474	10698375	ENSG00000133028	protein_coding	SCO1	ENSG00000133028	protein_coding
NAT1	232.126	-0.0619338	0.03099	-1.99851	0.0456616	0.600386	chr8	18170477	18223689	ENSG00000171428	protein_coding	NAT1	ENSG00000171428	protein_coding
TMEM138	558.714	-0.0872436	0.0436792	-1.99737	0.0457847	0.601326	chr11	61362001	61369509	ENSG00000149483	protein_coding	TMEM138	ENSG00000149483	protein_coding
AC010226.4	33.439	0.124049	0.0621322	1.99653	0.0458763	0.601543	chr5	115602057	115620659	ENSG00000249249	antisense	TICAM2-AS1	ENSG00000249249	lncRNA
C12orf76	408.856	0.084076	0.0421165	1.99627	0.0459042	0.601543	chr12	110027028	110073686	ENSG00000174456	protein_coding	C12orf76	ENSG00000174456	protein_coding
LINC01237	19.9172	0.178565	0.0894745	1.9957	0.0459662	0.601543	chr2	241881363	242078722	ENSG00000233806	processed_transcript	LINC01237	ENSG00000233806	lncRNA
PNO1	808.743	-0.0687921	0.0344685	-1.9958	0.0459559	0.601543	chr2	68157844	68176238	ENSG00000115946	protein_coding	PNO1	ENSG00000115946	protein_coding
SNAI3-AS1	113.635	0.110776	0.0554791	1.99671	0.0458565	0.601543	chr16	88663298	88687186	ENSG00000260630	antisense	SNAI3-AS1	ENSG00000260630	lncRNA
TBC1D10C	847.202	0.10163	0.0509179	1.99597	0.0459376	0.601543	chr11	67403915	67410089	ENSG00000175463	protein_coding	TBC1D10C	ENSG00000175463	protein_coding
IGF2BP3	1063.12	-0.165564	0.0829891	-1.995	0.0460424	0.601614	chr7	23310209	23470467	ENSG00000136231	protein_coding	IGF2BP3	ENSG00000136231	protein_coding
LSG1	1141.96	-0.0576016	0.0288795	-1.99455	0.0460924	0.601614	chr3	194640788	194672477	ENSG00000041802	protein_coding	LSG1	ENSG00000041802	protein_coding
MYO1C	3473.32	0.0703698	0.0352897	1.99406	0.0461456	0.601614	chr17	1464098	1492812	ENSG00000197879	protein_coding	MYO1C	ENSG00000197879	protein_coding
NDUFA4	3499.67	-0.0615602	0.0308857	-1.99316	0.0462437	0.601614	chr7	10931951	10940256	ENSG00000189043	protein_coding	NDUFA4	ENSG00000189043	protein_coding
PTGIR	201.259	0.164373	0.0824912	1.99261	0.0463038	0.601614	chr19	46620468	46625118	ENSG00000160013	protein_coding	PTGIR	ENSG00000160013	protein_coding
UAP1	944.182	-0.0673623	0.0338022	-1.99284	0.0462791	0.601614	chr1	162561506	162599842	ENSG00000117143	protein_coding	UAP1	ENSG00000117143	protein_coding
VGLL4	1654.74	0.0760694	0.0381733	1.99274	0.0462902	0.601614	chr3	11556070	11771350	ENSG00000144560	protein_coding	VGLL4	ENSG00000144560	protein_coding
AC009133.12	114.232	0.0715911	0.0360108	1.98805	0.0468067	0.602795	chr16	29808636	29821252	ENSG00000238045	antisense	MVP-DT	ENSG00000238045	lncRNA
ARRDC1	408.825	0.0844082	0.0423997	1.99077	0.0465057	0.602795	chr9	137605654	137615360	ENSG00000197070	protein_coding	ARRDC1	ENSG00000197070	protein_coding
CYB5D1	260.88	-0.0778745	0.0391813	-1.98754	0.046862	0.602795	chr17	7857746	7862282	ENSG00000182224	protein_coding	CYB5D1	ENSG00000182224	protein_coding
ENTPD1	7304.6	-0.0774718	0.0389907	-1.98693	0.0469305	0.602795	chr10	95711779	95869695	ENSG00000138185	protein_coding	ENTPD1	ENSG00000138185	protein_coding
IFI30	11421.3	0.0979145	0.0492687	1.98736	0.0468827	0.602795	chr19	18173162	18178117	ENSG00000216490	protein_coding	IFI30	ENSG00000216490	protein_coding
IRF7	2781.67	0.143394	0.0721376	1.98779	0.0468348	0.602795	chr11	612553	615999	ENSG00000185507	protein_coding	IRF7	ENSG00000185507	protein_coding
MFI2	740.538	0.11794	0.0593427	1.98744	0.0468735	0.602795	chr3	196988621	197029816	ENSG00000163975	protein_coding	MELTF	ENSG00000163975	protein_coding
NPM3	1064.02	-0.0838604	0.042137	-1.99018	0.0465708	0.602795	chr10	101781325	101783413	ENSG00000107833	protein_coding	NPM3	ENSG00000107833	protein_coding
OSTC	2360.17	-0.0815251	0.0410228	-1.98731	0.0468882	0.602795	chr4	108650584	108667820	ENSG00000198856	protein_coding	OSTC	ENSG00000198856	protein_coding
PRDX6	2819.09	-0.0687214	0.0345724	-1.98775	0.0468391	0.602795	chr1	173477266	173488807	ENSG00000117592	protein_coding	PRDX6	ENSG00000117592	protein_coding
PTCD2	452.352	-0.0560676	0.0281898	-1.98893	0.0467089	0.602795	chr5	72320367	72368395	ENSG00000049883	protein_coding	PTCD2	ENSG00000049883	protein_coding
VNN2	529.278	0.0804255	0.040426	1.98945	0.0466515	0.602795	chr6	132743870	132763459	ENSG00000112303	protein_coding	VNN2	ENSG00000112303	protein_coding
AP000432.1	5.09032	-0.202509	0.10209	-1.98363	0.0472966	0.60365	chr21	17611744	17633199	ENSG00000280594	processed_transcript	BTG3-AS1	ENSG00000280594	lncRNA
ATP5A1	16587.8	-0.0582835	0.0293669	-1.98466	0.0471818	0.60365	chr18	46080248	46104334	ENSG00000152234	protein_coding	ATP5F1A	ENSG00000152234	protein_coding
GOLM1	450.216	-0.173243	0.0873591	-1.98311	0.0473546	0.60365	chr9	86026146	86100173	ENSG00000135052	protein_coding	GOLM1	ENSG00000135052	protein_coding
HSBP1L1	89.1972	0.251221	0.126614	1.98415	0.0472391	0.60365	chr18	79964561	79970822	ENSG00000226742	protein_coding	HSBP1L1	ENSG00000226742	protein_coding
MPDU1	1227.09	-0.0612294	0.0308713	-1.98338	0.0473253	0.60365	chr17	7583529	7592789	ENSG00000129255	protein_coding	MPDU1	ENSG00000129255	protein_coding
ADCY1	203.466	-0.304587	0.153735	-1.98125	0.047563	0.604278	chr7	45574140	45723116	ENSG00000164742	protein_coding	ADCY1	ENSG00000164742	protein_coding
CD300A	2960.55	0.107955	0.0544829	1.98145	0.0475404	0.604278	chr17	74466416	74484796	ENSG00000167851	protein_coding	CD300A	ENSG00000167851	protein_coding
TMCO1	1765.33	-0.0608101	0.0307241	-1.97923	0.0477897	0.606812	chr1	165724293	165827755	ENSG00000143183	protein_coding	TMCO1	ENSG00000143183	protein_coding
AP000640.2	18.6638	0.154317	0.0780073	1.97824	0.0479011	0.607879	chr11	59669312	59676041	ENSG00000255355	processed_transcript	PATL1-DT	ENSG00000255355	lncRNA
CCNK	2276.33	-0.047124	0.0238319	-1.97735	0.0480024	0.607987	chr14	99481169	99535044	ENSG00000090061	protein_coding	CCNK	ENSG00000090061	protein_coding
TOE1	553.093	-0.0836127	0.0422884	-1.9772	0.0480191	0.607987	chr1	45339670	45343975	ENSG00000132773	protein_coding	TOE1	ENSG00000132773	protein_coding
ATXN7L1	113.189	0.176297	0.089273	1.97481	0.0482896	0.608324	chr7	105605067	105876604	ENSG00000146776	protein_coding	ATXN7L1	ENSG00000146776	protein_coding
HSP90B1	25208.1	-0.132976	0.067357	-1.9742	0.0483593	0.608324	chr12	103930107	103953645	ENSG00000166598	protein_coding	HSP90B1	ENSG00000166598	protein_coding
MRPS25	1495.75	-0.0536592	0.0271869	-1.97371	0.0484144	0.608324	chr3	15042460	15065335	ENSG00000131368	protein_coding	MRPS25	ENSG00000131368	protein_coding
NFIL3	240.156	-0.189518	0.0959249	-1.9757	0.0481893	0.608324	chr9	91409045	91423862	ENSG00000165030	protein_coding	NFIL3	ENSG00000165030	protein_coding
PDDC1	813.818	0.0836342	0.0423102	1.97669	0.0480763	0.608324	chr11	767220	777488	ENSG00000177225	protein_coding	GATD1	ENSG00000177225	protein_coding
POLM	576.248	0.058361	0.0295308	1.97628	0.0481231	0.608324	chr7	44072247	44082540	ENSG00000122678	protein_coding	POLM	ENSG00000122678	protein_coding
TMC8	3332.99	0.0745427	0.0377324	1.97556	0.0482044	0.608324	chr17	78130770	78142968	ENSG00000167895	protein_coding	TMC8	ENSG00000167895	protein_coding
INTS10	823.64	-0.0460062	0.023328	-1.97215	0.048593	0.609227	chr8	19817140	19852083	ENSG00000104613	protein_coding	INTS10	ENSG00000104613	protein_coding
LGALS3	1762.38	0.134396	0.0681533	1.97197	0.0486131	0.609227	chr14	55124110	55145413	ENSG00000131981	protein_coding	LGALS3	ENSG00000131981	protein_coding
SOCS1	579.689	0.160914	0.0815754	1.97258	0.0485432	0.609227	chr16	11254405	11256179	ENSG00000185338	protein_coding	SOCS1	ENSG00000185338	protein_coding
CCR6	862.753	0.193423	0.0982698	1.96829	0.0490347	0.609244	chr6	167111807	167139696	ENSG00000112486	protein_coding	CCR6	ENSG00000112486	protein_coding
DCTN3	811.488	-0.0677197	0.0344045	-1.96834	0.0490292	0.609244	chr9	34613545	34620523	ENSG00000137100	protein_coding	DCTN3	ENSG00000137100	protein_coding
H6PD	1547.19	0.0777249	0.0394734	1.96905	0.0489479	0.609244	chr1	9234775	9271337	ENSG00000049239	protein_coding	H6PD	ENSG00000049239	protein_coding
NSF	1118.17	-0.0867411	0.044012	-1.97085	0.048741	0.609244	chr17	46590669	46757464	ENSG00000073969	protein_coding	NSF	ENSG00000073969	protein_coding
RNF170	329.795	-0.100525	0.0510762	-1.96815	0.0490512	0.609244	chr8	42849637	42897290	ENSG00000120925	protein_coding	RNF170	ENSG00000120925	protein_coding
SRRD	722.402	-0.0480227	0.0244152	-1.96692	0.049193	0.610322	chr22	26483877	26494658	ENSG00000100104	protein_coding	SRRD	ENSG00000100104	protein_coding
MEMO1	1568.15	-0.0406736	0.0206933	-1.96554	0.0493513	0.610815	chr2	31865060	32011230	ENSG00000162959	protein_coding	MEMO1	ENSG00000162959	protein_coding
SEC11C	2585.65	-0.0944869	0.0480873	-1.96491	0.0494252	0.610815	chr18	59139477	59158836	ENSG00000166562	protein_coding	SEC11C	ENSG00000166562	protein_coding
DERL2	996.106	-0.0837356	0.0426299	-1.96425	0.0495017	0.611298	chr17	5471251	5486811	ENSG00000072849	protein_coding	DERL2	ENSG00000072849	protein_coding
SLC36A1	197.881	-0.0954145	0.0485853	-1.96386	0.0495468	0.611298	chr5	151437046	151492381	ENSG00000123643	protein_coding	SLC36A1	ENSG00000123643	protein_coding
RPS18	63237.5	-0.06787	0.0345892	-1.96217	0.0497422	0.612755	chr6	33272010	33276510	ENSG00000231500	protein_coding	RPS18	ENSG00000231500	protein_coding
ATF6	1854.51	-0.0445041	0.0226916	-1.96126	0.049849	0.613359	chr1	161766294	161964070	ENSG00000118217	protein_coding	ATF6	ENSG00000118217	protein_coding
CFAP57	252.39	-0.201155	0.102626	-1.96008	0.0499868	0.614116	chr1	43172149	43254358	ENSG00000243710	protein_coding	CFAP57	ENSG00000243710	protein_coding
HSPA6	56.8326	0.248621	0.126853	1.95992	0.0500054	0.614116	chr1	161524540	161526910	ENSG00000173110	protein_coding	HSPA6	ENSG00000173110	protein_coding
AAGAB	1258.8	-0.0699376	0.0357082	-1.95859	0.0501611	0.614585	chr15	67201033	67255195	ENSG00000103591	protein_coding	AAGAB	ENSG00000103591	protein_coding
ARRDC2	237.046	0.073701	0.037639	1.9581	0.0502181	0.614585	chr19	18001132	18014102	ENSG00000105643	protein_coding	ARRDC2	ENSG00000105643	protein_coding
C1orf115	131.739	-0.363956	0.185925	-1.95754	0.0502837	0.614585	chr1	220689845	220699157	ENSG00000162817	protein_coding	C1orf115	ENSG00000162817	protein_coding
PPP1R26	271.99	0.184844	0.0944035	1.95802	0.0502272	0.614585	chr9	135479079	135488893	ENSG00000196422	protein_coding	PPP1R26	ENSG00000196422	protein_coding
TOR1A	936.852	-0.0639441	0.0326817	-1.95657	0.050398	0.615019	chr9	129812944	129824134	ENSG00000136827	protein_coding	TOR1A	ENSG00000136827	protein_coding
BFAR	1545.77	-0.0384487	0.0196759	-1.9541	0.0506892	0.615477	chr16	14632815	14669236	ENSG00000103429	protein_coding	BFAR	ENSG00000103429	protein_coding
SLC37A1	824.456	0.0824906	0.0422134	1.95413	0.0506855	0.615477	chr21	42496008	42581440	ENSG00000160190	protein_coding	SLC37A1	ENSG00000160190	protein_coding
SPRYD4	494.002	-0.0821898	0.0420599	-1.95411	0.0506878	0.615477	chr12	56468567	56479707	ENSG00000176422	protein_coding	SPRYD4	ENSG00000176422	protein_coding
TBCK	558.686	-0.063087	0.032272	-1.95485	0.0506007	0.615477	chr4	106041599	106321495	ENSG00000145348	protein_coding	TBCK	ENSG00000145348	protein_coding
UBR4	6736.29	0.0420293	0.0215122	1.95374	0.0507317	0.615477	chr1	19074506	19210276	ENSG00000127481	protein_coding	UBR4	ENSG00000127481	protein_coding
AHCY	5316.67	-0.0623681	0.0319497	-1.95207	0.0509295	0.615515	chr20	34280268	34311802	ENSG00000101444	protein_coding	AHCY	ENSG00000101444	protein_coding
FGD2	1410.56	0.0918721	0.0470832	1.95127	0.051025	0.615515	chr6	37005646	37029070	ENSG00000146192	protein_coding	FGD2	ENSG00000146192	protein_coding
HENMT1	113.595	-0.152775	0.0782692	-1.95191	0.0509484	0.615515	chr1	108648290	108661526	ENSG00000162639	protein_coding	HENMT1	ENSG00000162639	protein_coding
WDR43	2096.57	-0.0571224	0.0292613	-1.95215	0.050921	0.615515	chr2	28894643	28948222	ENSG00000163811	protein_coding	WDR43	ENSG00000163811	protein_coding
GSTK1	1667.02	-0.0517982	0.026587	-1.94825	0.0513849	0.616648	chr7	143244093	143270854	ENSG00000197448	protein_coding	GSTK1	ENSG00000197448	protein_coding
NAPEPLD	251.867	0.0673299	0.0345602	1.94819	0.0513923	0.616648	chr7	103099776	103149560	ENSG00000161048	protein_coding	NAPEPLD	ENSG00000161048	protein_coding
PNPLA2	424.346	0.0964676	0.049481	1.94959	0.0512253	0.616648	chr11	818902	825573	ENSG00000177666	protein_coding	PNPLA2	ENSG00000177666	protein_coding
ARMC10	1024.33	-0.0392017	0.0201662	-1.94393	0.051904	0.617929	chr7	103074881	103099764	ENSG00000170632	protein_coding	ARMC10	ENSG00000170632	protein_coding
DTNB	143.833	0.0697895	0.035873	1.94546	0.0517194	0.617929	chr2	25377198	25673647	ENSG00000138101	protein_coding	DTNB	ENSG00000138101	protein_coding
PRDX3	4809.7	-0.0478215	0.0245972	-1.94418	0.0518732	0.617929	chr10	119167703	119178833	ENSG00000165672	protein_coding	PRDX3	ENSG00000165672	protein_coding
SESTD1	301.543	0.114436	0.0588514	1.94449	0.051836	0.617929	chr2	179101692	179264790	ENSG00000187231	protein_coding	SESTD1	ENSG00000187231	protein_coding
SUSD3	794.074	0.111125	0.0571373	1.94488	0.0517891	0.617929	chr9	93058688	93085138	ENSG00000157303	protein_coding	SUSD3	ENSG00000157303	protein_coding
TMEM104	292.633	-0.0805587	0.0414295	-1.94448	0.0518381	0.617929	chr17	74776483	74839779	ENSG00000109066	protein_coding	TMEM104	ENSG00000109066	protein_coding
TUFM	6005.59	-0.0708218	0.0363756	-1.94696	0.0515399	0.617929	chr16	28842411	28846408	ENSG00000178952	protein_coding	TUFM	ENSG00000178952	protein_coding
QPCT	14.2225	-0.388574	0.199944	-1.94342	0.0519654	0.618129	chr2	37344574	37373322	ENSG00000115828	protein_coding	QPCT	ENSG00000115828	protein_coding
HMOX1	486.324	-0.205038	0.105522	-1.94308	0.0520069	0.618186	chr22	35380361	35394214	ENSG00000100292	protein_coding	HMOX1	ENSG00000100292	protein_coding
PDHB	1514.67	-0.0521931	0.0268823	-1.94154	0.0521927	0.618186	chr3	58427630	58433857	ENSG00000168291	protein_coding	PDHB	ENSG00000168291	protein_coding
RSPH3	121.814	-0.104232	0.0536926	-1.94127	0.0522251	0.618186	chr6	158972871	159000187	ENSG00000130363	protein_coding	RSPH3	ENSG00000130363	protein_coding
SLC8A3	514.885	0.172276	0.0887064	1.94209	0.0521259	0.618186	chr14	70044217	70189070	ENSG00000100678	protein_coding	SLC8A3	ENSG00000100678	protein_coding
DIMT1	1257.5	-0.0402622	0.0207461	-1.94071	0.0522932	0.618385	chr5	62387254	62403939	ENSG00000086189	protein_coding	DIMT1	ENSG00000086189	protein_coding
ESAM	764.886	0.16299	0.0840045	1.94025	0.0523491	0.618716	chr11	124752583	124762290	ENSG00000149564	protein_coding	ESAM	ENSG00000149564	protein_coding
HMGB1P1	12.9229	0.302218	0.155945	1.93797	0.0526264	0.618799	chr20	57488392	57489027	ENSG00000124097	processed_pseudogene	HMGB1P1	ENSG00000124097	protein_coding
NQO1	641.161	-0.106833	0.0550885	-1.93931	0.0524642	0.618799	chr16	69706996	69726951	ENSG00000181019	protein_coding	NQO1	ENSG00000181019	protein_coding
PANK1	251.46	-0.0804925	0.0415352	-1.93793	0.0526314	0.618799	chr10	89579497	89645572	ENSG00000152782	protein_coding	PANK1	ENSG00000152782	protein_coding
TMEM19	969.708	-0.0759547	0.0391822	-1.9385	0.0525623	0.618799	chr12	71686087	71705046	ENSG00000139291	protein_coding	TMEM19	ENSG00000139291	protein_coding
CSNK1G2	1266.52	0.0920744	0.0476069	1.93405	0.0531066	0.619445	chr19	1941149	1981338	ENSG00000133275	protein_coding	CSNK1G2	ENSG00000133275	protein_coding
ILF2	6140.88	-0.0632745	0.0326893	-1.93563	0.0529128	0.619445	chr1	153661788	153671048	ENSG00000143621	protein_coding	ILF2	ENSG00000143621	protein_coding
NME6	415.85	-0.0550577	0.0284806	-1.93316	0.0532159	0.619445	chr3	48293264	48301685	ENSG00000172113	protein_coding	NME6	ENSG00000172113	protein_coding
OSER1-AS1	64.4446	0.100629	0.0519958	1.93532	0.0529505	0.619445	chr20	44210960	44226027	ENSG00000223891	lincRNA	OSER1-DT	ENSG00000223891	lncRNA
SLC16A5	85.4148	0.168003	0.0867617	1.93637	0.0528226	0.619445	chr17	75087727	75106162	ENSG00000170190	protein_coding	SLC16A5	ENSG00000170190	protein_coding
C2orf42	326.692	-0.0483616	0.0250372	-1.93159	0.0534105	0.61978	chr2	70149880	70248615	ENSG00000115998	protein_coding	C2orf42	ENSG00000115998	protein_coding
DFFA	1872.54	-0.0524453	0.027152	-1.93154	0.0534158	0.61978	chr1	10456522	10472526	ENSG00000160049	protein_coding	DFFA	ENSG00000160049	protein_coding
CFAP36	649.288	-0.0691494	0.0358131	-1.93084	0.0535027	0.619792	chr2	55519604	55545879	ENSG00000163001	protein_coding	CFAP36	ENSG00000163001	protein_coding
METTL2A	585.512	-0.0456247	0.0236282	-1.93094	0.0534904	0.619792	chr17	62423867	62450822	ENSG00000087995	protein_coding	METTL2A	ENSG00000087995	protein_coding
USO1	3640.06	-0.0652059	0.0337783	-1.93041	0.0535564	0.619792	chr4	75724593	75814286	ENSG00000138768	protein_coding	USO1	ENSG00000138768	protein_coding
BEST1	134.515	0.108007	0.0559799	1.92939	0.053682	0.62027	chr11	61949821	61965515	ENSG00000167995	protein_coding	BEST1	ENSG00000167995	protein_coding
S1PR2	897.958	0.0873312	0.045274	1.92895	0.0537374	0.62027	chr19	10221435	10231272	ENSG00000267534	protein_coding	S1PR2	ENSG00000267534	protein_coding
TFEB	2499.18	0.0890176	0.0461459	1.92905	0.0537249	0.62027	chr6	41683978	41736259	ENSG00000112561	protein_coding	TFEB	ENSG00000112561	protein_coding
ZBTB22	364.806	0.0599284	0.0310638	1.92921	0.0537054	0.62027	chr6	33314406	33317942	ENSG00000236104	protein_coding	ZBTB22	ENSG00000236104	protein_coding
APOBEC3D	879.543	0.0569884	0.029689	1.91951	0.0549193	0.620686	chr22	39014363	39033276	ENSG00000243811	protein_coding	APOBEC3D	ENSG00000243811	protein_coding
ARL3	721.724	-0.0571	0.029629	-1.92717	0.0539591	0.620686	chr10	102673731	102714407	ENSG00000138175	protein_coding	ARL3	ENSG00000138175	protein_coding
C1orf27	472.997	-0.063586	0.0329796	-1.92804	0.0538506	0.620686	chr1	186375838	186421378	ENSG00000157181	protein_coding	ODR4	ENSG00000157181	protein_coding
CIAPIN1	1058.62	-0.0669269	0.0348218	-1.92198	0.054608	0.620686	chr16	57428169	57447528	ENSG00000005194	protein_coding	CIAPIN1	ENSG00000005194	protein_coding
CYBRD1	1309.72	-0.134189	0.0698795	-1.92029	0.0548208	0.620686	chr2	171522247	171558133	ENSG00000071967	protein_coding	CYBRD1	ENSG00000071967	protein_coding
EIF2S1	3141.6	-0.0513547	0.0267533	-1.91957	0.0549128	0.620686	chr14	67359997	67386516	ENSG00000134001	protein_coding	EIF2S1	ENSG00000134001	protein_coding
FGFR4	145.13	0.309453	0.161081	1.9211	0.0547186	0.620686	chr5	177086886	177098144	ENSG00000160867	protein_coding	FGFR4	ENSG00000160867	protein_coding
FKBP1A	7184.8	-0.0474322	0.0246182	-1.92672	0.054015	0.620686	chr20	1368978	1393172	ENSG00000088832	protein_coding	FKBP1A	ENSG00000088832	protein_coding
FLNB	2049.49	0.14273	0.0742324	1.92274	0.0545124	0.620686	chr3	58008400	58172251	ENSG00000136068	protein_coding	FLNB	ENSG00000136068	protein_coding
FUT4	331.413	0.175705	0.0915183	1.91989	0.0548722	0.620686	chr11	94543840	94549898	ENSG00000196371	protein_coding	FUT4	ENSG00000196371	protein_coding
HMGA1P4	15.6662	0.150785	0.0782447	1.9271	0.0539671	0.620686	chr9	128663134	128663578	ENSG00000234705	antisense	HMGA1P4	ENSG00000234705	lncRNA
ING4	426.457	0.0743502	0.0386387	1.92424	0.0543242	0.620686	chr12	6650280	6663148	ENSG00000111653	protein_coding	ING4	ENSG00000111653	protein_coding
LINC-PINT	228.471	0.116407	0.0604276	1.92639	0.054056	0.620686	chr7	130941760	131110176	ENSG00000231721	antisense	LINC-PINT	ENSG00000231721	lncRNA
METTL1	332.971	-0.075839	0.0394201	-1.92387	0.0543712	0.620686	chr12	57768471	57772793	ENSG00000037897	protein_coding	METTL1	ENSG00000037897	protein_coding
RAB11FIP1	1444.53	0.148659	0.0774428	1.9196	0.054909	0.620686	chr8	37858618	37899467	ENSG00000156675	protein_coding	RAB11FIP1	ENSG00000156675	protein_coding
RP11-67L3.4	7.80843	-0.170541	0.0886138	-1.92454	0.0542869	0.620686	chr1	54887563	54888850	ENSG00000233203	antisense	DHCR24-DT	ENSG00000233203	lncRNA
SRP19	930.091	-0.074267	0.038676	-1.92023	0.0548283	0.620686	chr5	112861222	112869788	ENSG00000153037	protein_coding	SRP19	ENSG00000153037	protein_coding
TIMM17A	1879.91	-0.0625955	0.0325802	-1.92127	0.0546974	0.620686	chr1	201955491	201970661	ENSG00000134375	protein_coding	TIMM17A	ENSG00000134375	protein_coding
UNK	698.123	0.0586515	0.0305496	1.91988	0.0548733	0.620686	chr17	75784771	75825799	ENSG00000132478	protein_coding	UNK	ENSG00000132478	protein_coding
XYLT2	487.739	0.073769	0.0384126	1.92044	0.0548029	0.620686	chr17	50346092	50363138	ENSG00000015532	protein_coding	XYLT2	ENSG00000015532	protein_coding
ZNF230	148.353	0.0657653	0.0342342	1.92104	0.0547269	0.620686	chr19	44002948	44013926	ENSG00000159882	protein_coding	ZNF230	ENSG00000159882	protein_coding
AACS	1318.79	-0.0582708	0.0303619	-1.91921	0.0549578	0.620806	chr12	125065379	125143333	ENSG00000081760	protein_coding	AACS	ENSG00000081760	protein_coding
EEF1G	67932	-0.0691167	0.0360227	-1.9187	0.0550227	0.621	chr11	62559601	62574086	ENSG00000254772	protein_coding	EEF1G	ENSG00000254772	protein_coding
MOB3A	10451.5	0.0574823	0.0299608	1.91858	0.0550371	0.621	chr19	2071038	2096673	ENSG00000172081	protein_coding	MOB3A	ENSG00000172081	protein_coding
DDAH2	146.625	0.140918	0.073508	1.91704	0.0552333	0.621036	chr6	31727038	31730617	ENSG00000213722	protein_coding	DDAH2	ENSG00000213722	protein_coding
FXN	393.838	-0.0846305	0.044145	-1.9171	0.0552246	0.621036	chr9	69035259	69100178	ENSG00000165060	protein_coding	FXN	ENSG00000165060	protein_coding
ARHGAP27	928.447	0.0632077	0.0330118	1.9147	0.055531	0.621589	chr17	45393902	45434421	ENSG00000159314	protein_coding	ARHGAP27	ENSG00000159314	protein_coding
RARS	2597.95	-0.0556013	0.0290196	-1.91599	0.0553661	0.621589	chr5	168486445	168519299	ENSG00000113643	protein_coding	RARS1	ENSG00000113643	protein_coding
SLC35D1	816.026	-0.0879638	0.0459048	-1.91622	0.0553366	0.621589	chr1	66999332	67054099	ENSG00000116704	protein_coding	SLC35D1	ENSG00000116704	protein_coding
EXOSC1	807.289	-0.0592476	0.0309647	-1.91339	0.0556978	0.621888	chr10	97436142	97446017	ENSG00000171311	protein_coding	EXOSC1	ENSG00000171311	protein_coding
KRBA1	343.293	0.120276	0.0628556	1.91353	0.0556801	0.621888	chr7	149714781	149734575	ENSG00000133619	protein_coding	KRBA1	ENSG00000133619	protein_coding
SUCLG1	2156.35	-0.0468352	0.0244835	-1.91293	0.0557568	0.621922	chr2	84423523	84460045	ENSG00000163541	protein_coding	SUCLG1	ENSG00000163541	protein_coding
RNF34	1387.54	-0.0706415	0.0369493	-1.91185	0.0558955	0.622164	chr12	121400041	121430623	ENSG00000170633	protein_coding	RNF34	ENSG00000170633	protein_coding
RPL10A	25089.2	-0.0576755	0.0301798	-1.91106	0.0559965	0.622164	chr6	35468408	35470785	ENSG00000198755	protein_coding	RPL10A	ENSG00000198755	protein_coding
SLC35B1	819.226	-0.0862317	0.0451273	-1.91085	0.0560233	0.622164	chr17	49700943	49709014	ENSG00000121073	protein_coding	SLC35B1	ENSG00000121073	protein_coding
STRN3	555.977	0.0485491	0.0253947	1.91178	0.0559038	0.622164	chr14	30893799	31026401	ENSG00000196792	protein_coding	STRN3	ENSG00000196792	protein_coding
ABCB10	984.991	-0.0637386	0.0338207	-1.8846	0.0594832	0.622586	chr1	229516582	229558695	ENSG00000135776	protein_coding	ABCB10	ENSG00000135776	protein_coding
ABI2	1220.58	-0.0426965	0.0226496	-1.88509	0.059418	0.622586	chr2	203328219	203447723	ENSG00000138443	protein_coding	ABI2	ENSG00000138443	protein_coding
ADGRE2	206.848	-0.17636	0.0937797	-1.88058	0.0600289	0.622586	chr19	14732393	14778541	ENSG00000127507	protein_coding	ADGRE2	ENSG00000127507	protein_coding
ANKRD10	1867.08	0.0843187	0.0445667	1.89196	0.0584959	0.622586	chr13	110878540	110915069	ENSG00000088448	protein_coding	ANKRD10	ENSG00000088448	protein_coding
ANKRD13C	789.278	-0.0459755	0.0241518	-1.90361	0.0569614	0.622586	chr1	70260588	70354734	ENSG00000118454	protein_coding	ANKRD13C	ENSG00000118454	protein_coding
ANKZF1	2208.8	0.080419	0.0424293	1.89536	0.0580442	0.622586	chr2	219229757	219236669	ENSG00000163516	protein_coding	ANKZF1	ENSG00000163516	protein_coding
APMAP	1182.72	-0.050001	0.0267291	-1.87066	0.0613924	0.622586	chr20	24962925	24992979	ENSG00000101474	protein_coding	APMAP	ENSG00000101474	protein_coding
ARF4	3072.59	-0.0598546	0.0317309	-1.88632	0.0592522	0.622586	chr3	57571363	57598220	ENSG00000168374	protein_coding	ARF4	ENSG00000168374	protein_coding
ATP6V0D1	1565.82	-0.0927013	0.0489011	-1.89569	0.0580013	0.622586	chr16	67438014	67481237	ENSG00000159720	protein_coding	ATP6V0D1	ENSG00000159720	protein_coding
AVEN	368.506	-0.0790382	0.0416066	-1.89965	0.0574785	0.622586	chr15	33866227	34039176	ENSG00000169857	protein_coding	AVEN	ENSG00000169857	protein_coding
BBC3	295.443	0.132242	0.0706633	1.87144	0.0612836	0.622586	chr19	47220822	47232766	ENSG00000105327	protein_coding	BBC3	ENSG00000105327	protein_coding
BLK	2415.42	0.147271	0.0778609	1.89147	0.0585622	0.622586	chr8	11494001	11564604	ENSG00000136573	protein_coding	BLK	ENSG00000136573	protein_coding
BLNK	4482.03	0.0610056	0.0324413	1.88049	0.0600408	0.622586	chr10	96191702	96271587	ENSG00000095585	protein_coding	BLNK	ENSG00000095585	protein_coding
C2CD2L	340.047	-0.0606457	0.0322476	-1.88063	0.0600223	0.622586	chr11	119102198	119118544	ENSG00000172375	protein_coding	C2CD2L	ENSG00000172375	protein_coding
C9orf72	251.772	0.098506	0.0518143	1.90113	0.0572845	0.622586	chr9	27546545	27573866	ENSG00000147894	protein_coding	C9orf72	ENSG00000147894	protein_coding
CAT	1504.56	-0.0600551	0.0318471	-1.88573	0.0593308	0.622586	chr11	34438925	34472062	ENSG00000121691	protein_coding	CAT	ENSG00000121691	protein_coding
CCL3	4892.78	-0.166377	0.0886852	-1.87604	0.06065	0.622586	chr17	36088256	36090169	ENSG00000277632	protein_coding	CCL3	ENSG00000277632	protein_coding
CCL4	1951.5	-0.189623	0.100715	-1.88277	0.0597317	0.622586	chr17	36103590	36105621	ENSG00000275302	protein_coding	CCL4	ENSG00000275302	protein_coding
CD3EAP	349.689	-0.10716	0.0566338	-1.89216	0.05847	0.622586	chr19	45406209	45410766	ENSG00000117877	protein_coding	POLR1G	ENSG00000117877	protein_coding
CNEP1R1	385.046	-0.0484668	0.0253926	-1.9087	0.0563013	0.622586	chr16	50024410	50037088	ENSG00000205423	protein_coding	CNEP1R1	ENSG00000205423	protein_coding
CTBP1-AS2	317.398	0.0805136	0.0425049	1.89422	0.0581959	0.622586	chr4	1249300	1288291	ENSG00000196810	antisense	CTBP1-DT	ENSG00000196810	lncRNA
DHRS13	266.386	0.149709	0.0794814	1.88358	0.0596223	0.622586	chr17	28897781	28903071	ENSG00000167536	protein_coding	DHRS13	ENSG00000167536	protein_coding
DUSP15	28.5162	0.331433	0.174758	1.89652	0.0578913	0.622586	chr20	31847637	31870747	ENSG00000149599	protein_coding	DUSP15	ENSG00000149599	protein_coding
EBNA1BP2	2374.92	-0.0754816	0.0400274	-1.88575	0.0593286	0.622586	chr1	43164175	43270936	ENSG00000117395	protein_coding	EBNA1BP2	ENSG00000117395	protein_coding
EDC3	1386.8	-0.0392875	0.020761	-1.89237	0.0584413	0.622586	chr15	74630558	74696292	ENSG00000179151	protein_coding	EDC3	ENSG00000179151	protein_coding
EID2B	91.074	0.0659986	0.0350187	1.88467	0.0594745	0.622586	chr19	39530990	39532854	ENSG00000176401	protein_coding	EID2B	ENSG00000176401	protein_coding
ERI1	746.358	-0.054255	0.0284833	-1.9048	0.056806	0.622586	chr8	9002147	9116746	ENSG00000104626	protein_coding	ERI1	ENSG00000104626	protein_coding
FAM227B	73.697	-0.0700928	0.0374479	-1.87174	0.0612419	0.622586	chr15	49326962	49620931	ENSG00000166262	protein_coding	FAM227B	ENSG00000166262	protein_coding
FBXO11	1079.42	0.049245	0.0258216	1.90713	0.0565043	0.622586	chr2	47789316	47905793	ENSG00000138081	protein_coding	FBXO11	ENSG00000138081	protein_coding
FDX1	486.102	-0.078952	0.0422116	-1.87038	0.0614305	0.622586	chr11	110429883	110464881	ENSG00000137714	protein_coding	FDX1	ENSG00000137714	protein_coding
G3BP1	7596.4	-0.0539476	0.0287386	-1.87718	0.0604928	0.622586	chr5	151771045	151812785	ENSG00000145907	protein_coding	G3BP1	ENSG00000145907	protein_coding
GPER1	577.209	0.20696	0.109312	1.89329	0.0583189	0.622586	chr7	1082208	1093815	ENSG00000164850	protein_coding	GPER1	ENSG00000164850	protein_coding
GPN2	828.431	-0.0532748	0.0280983	-1.89601	0.0579581	0.622586	chr1	26876133	26890297	ENSG00000142751	protein_coding	GPN2	ENSG00000142751	protein_coding
GYG1	662.01	-0.0830089	0.0435593	-1.90565	0.0566951	0.622586	chr3	148991341	149027668	ENSG00000163754	protein_coding	GYG1	ENSG00000163754	protein_coding
HARS	2447.84	-0.0495563	0.0263027	-1.88408	0.0595545	0.622586	chr5	140673173	140692024	ENSG00000170445	protein_coding	HARS1	ENSG00000170445	protein_coding
HEATR5A	266.087	-0.1019	0.0541982	-1.88014	0.0600887	0.622586	chr14	31291791	31420582	ENSG00000129493	protein_coding	HEATR5A	ENSG00000129493	protein_coding
HM13	2080.35	-0.0892961	0.0474787	-1.88076	0.0600045	0.622586	chr20	31514428	31577923	ENSG00000101294	protein_coding	HM13	ENSG00000101294	protein_coding
HSDL2	1804	-0.0585383	0.0307996	-1.90062	0.0573522	0.622586	chr9	112379937	112472410	ENSG00000119471	protein_coding	HSDL2	ENSG00000119471	protein_coding
IKBKAP	1612.16	-0.0356869	0.0189518	-1.88304	0.0596946	0.622586	chr9	108867517	108934116	ENSG00000070061	protein_coding	ELP1	ENSG00000070061	protein_coding
IMPA1	1004.83	-0.0441515	0.0232065	-1.90255	0.0570998	0.622586	chr8	81657961	81686693	ENSG00000133731	protein_coding	IMPA1	ENSG00000133731	protein_coding
INF2	1029.52	0.10692	0.0571347	1.87137	0.0612943	0.622586	chr14	104689606	104722535	ENSG00000203485	protein_coding	INF2	ENSG00000203485	protein_coding
JRK	833.973	0.0535986	0.0282857	1.8949	0.0581054	0.622586	chr8	142657460	142681968	ENSG00000234616	protein_coding	JRK	ENSG00000234616	protein_coding
KDM4A	1272.83	-0.0535424	0.0283106	-1.89125	0.0585911	0.622586	chr1	43650158	43705515	ENSG00000066135	protein_coding	KDM4A	ENSG00000066135	protein_coding
KIF3B	1676.69	-0.0828382	0.0436976	-1.89572	0.0579976	0.622586	chr20	32277664	32335011	ENSG00000101350	protein_coding	KIF3B	ENSG00000101350	protein_coding
LILRA2	54.3101	0.258767	0.137917	1.87625	0.0606212	0.622586	chr19	54572920	54590287	ENSG00000239998	protein_coding	LILRA2	ENSG00000239998	protein_coding
LINC00957	207.248	0.104503	0.0549045	1.90337	0.0569923	0.622586	chr7	44039171	44042306	ENSG00000235314	lincRNA	LINC00957	ENSG00000235314	lncRNA
MALAT1	10390.3	0.160634	0.0843108	1.90526	0.0567458	0.622586	chr11	65497762	65506516	ENSG00000251562	lincRNA	MALAT1	ENSG00000251562	lncRNA
MDM4	1723.5	0.0937233	0.0495323	1.89217	0.0584689	0.622586	chr1	204516379	204558120	ENSG00000198625	protein_coding	MDM4	ENSG00000198625	protein_coding
MTDH	8299.19	-0.0828421	0.0440272	-1.88161	0.0598888	0.622586	chr8	97644179	97728770	ENSG00000147649	protein_coding	MTDH	ENSG00000147649	protein_coding
NBEAL2	4273.46	0.0971312	0.0519253	1.8706	0.061401	0.622586	chr3	46979683	47009703	ENSG00000160796	protein_coding	NBEAL2	ENSG00000160796	protein_coding
NBR2	101.593	0.0815274	0.0430901	1.89202	0.0584881	0.622586	chr17	43125610	43153671	ENSG00000198496	transcribed_unprocessed_pseudogene	NBR2	ENSG00000198496	lncRNA
NOP2	2208.38	-0.0665718	0.0355106	-1.8747	0.060834	0.622586	chr12	6556863	6568691	ENSG00000111641	protein_coding	NOP2	ENSG00000111641	protein_coding
NUDT9	492.788	-0.0489076	0.0256461	-1.90702	0.0565181	0.622586	chr4	87422582	87459454	ENSG00000170502	protein_coding	NUDT9	ENSG00000170502	protein_coding
PAN3	1268.48	0.0530503	0.0279424	1.89856	0.057622	0.622586	chr13	28138506	28295335	ENSG00000152520	protein_coding	PAN3	ENSG00000152520	protein_coding
PAPD7	1306.44	0.0724792	0.0380737	1.90366	0.0569548	0.622586	chr5	6713007	6757048	ENSG00000112941	protein_coding	TENT4A	ENSG00000112941	protein_coding
PDCL	658.609	-0.0344992	0.0184219	-1.87273	0.0611058	0.622586	chr9	122798389	122828631	ENSG00000136940	protein_coding	PDCL	ENSG00000136940	protein_coding
PFKP	7108.92	0.0671758	0.0354719	1.89377	0.058255	0.622586	chr10	3066333	3137712	ENSG00000067057	protein_coding	PFKP	ENSG00000067057	protein_coding
PGGT1B	778.23	-0.0618621	0.0325268	-1.90188	0.0571868	0.622586	chr5	115204012	115262872	ENSG00000164219	protein_coding	PGGT1B	ENSG00000164219	protein_coding
PNPO	880.168	-0.0693941	0.0370867	-1.87113	0.0613272	0.622586	chr17	47941506	47948288	ENSG00000108439	protein_coding	PNPO	ENSG00000108439	protein_coding
PRDM1	1229.2	-0.210482	0.110542	-1.90409	0.0568979	0.622586	chr6	106086320	106109939	ENSG00000057657	protein_coding	PRDM1	ENSG00000057657	protein_coding
PRKAG1	1336.39	-0.0651042	0.0341288	-1.9076	0.0564427	0.622586	chr12	49002274	49019197	ENSG00000181929	protein_coding	PRKAG1	ENSG00000181929	protein_coding
PTGS1	235.968	0.214257	0.112323	1.90751	0.056454	0.622586	chr9	122370530	122395703	ENSG00000095303	protein_coding	PTGS1	ENSG00000095303	protein_coding
RIOK2	734.414	-0.0606641	0.0320635	-1.892	0.058491	0.622586	chr5	97160867	97183260	ENSG00000058729	protein_coding	RIOK2	ENSG00000058729	protein_coding
RNASEH1	632.193	-0.0608751	0.0321564	-1.89309	0.0583459	0.622586	chr2	3544793	3558616	ENSG00000171865	protein_coding	RNASEH1	ENSG00000171865	protein_coding
RNF10	3217.24	-0.0377678	0.0200716	-1.88165	0.0598834	0.622586	chr12	120533480	120577594	ENSG00000022840	protein_coding	RNF10	ENSG00000022840	protein_coding
RP1-151F17.1	29.8118	0.154171	0.0816481	1.88823	0.0589949	0.622586	chr6	16761138	16762652	ENSG00000229931	antisense	ATXN1-AS1	ENSG00000229931	lncRNA
RRP1B	2147.99	-0.0657326	0.0350305	-1.87644	0.0605952	0.622586	chr21	43659548	43696079	ENSG00000160208	protein_coding	RRP1B	ENSG00000160208	protein_coding
SLC30A1	465.486	-0.0730016	0.0386442	-1.88907	0.0588824	0.622586	chr1	211571568	211578742	ENSG00000170385	protein_coding	SLC30A1	ENSG00000170385	protein_coding
SNX25	3573.12	-0.0569926	0.0303098	-1.88034	0.0600621	0.622586	chr4	185204237	185370185	ENSG00000109762	protein_coding	SNX25	ENSG00000109762	protein_coding
STX12	995.208	-0.0381201	0.0201905	-1.88802	0.0590226	0.622586	chr1	27773183	27824452	ENSG00000117758	protein_coding	STX12	ENSG00000117758	protein_coding
TBC1D22A	1958.63	0.0701088	0.0370537	1.89209	0.0584792	0.622586	chr22	46762617	47175699	ENSG00000054611	protein_coding	TBC1D22A	ENSG00000054611	protein_coding
TBCD	2212.25	0.0746602	0.0397868	1.87651	0.0605855	0.622586	chr17	82752064	82945922	ENSG00000141556	protein_coding	TBCD	ENSG00000141556	protein_coding
TIGIT	135.171	-0.24585	0.131448	-1.87032	0.0614387	0.622586	chr3	114276913	114310288	ENSG00000181847	protein_coding	TIGIT	ENSG00000181847	protein_coding
TIMM22	513.737	-0.0613254	0.0324749	-1.88839	0.0589732	0.622586	chr17	997117	1003671	ENSG00000177370	protein_coding	TIMM22	ENSG00000177370	protein_coding
TIMM23	1699.04	-0.0653327	0.0348525	-1.87455	0.0608547	0.622586	chr10	45972449	46003734	ENSG00000265354	protein_coding	TIMM23	ENSG00000265354	protein_coding
TMEM183A	1936.96	-0.0464641	0.0245462	-1.89293	0.0583677	0.622586	chr1	203007386	203024848	ENSG00000163444	protein_coding	TMEM183A	ENSG00000163444	protein_coding
TMEM243	1592.96	-0.0513476	0.0270104	-1.90103	0.0572976	0.622586	chr7	87196160	87220587	ENSG00000135185	protein_coding	TMEM243	ENSG00000135185	protein_coding
TOMM5	1722.94	-0.0662148	0.0350845	-1.8873	0.0591206	0.622586	chr9	37582646	37592642	ENSG00000175768	protein_coding	TOMM5	ENSG00000175768	protein_coding
TRIAP1	1209.88	-0.0746462	0.0394834	-1.89057	0.0586813	0.622586	chr12	120443961	120446412	ENSG00000170855	protein_coding	TRIAP1	ENSG00000170855	protein_coding
TRIB1	980.028	-0.172485	0.0904957	-1.906	0.0566502	0.622586	chr8	125430321	125438405	ENSG00000173334	protein_coding	TRIB1	ENSG00000173334	protein_coding
UGGT1	2758.81	-0.0668562	0.0352796	-1.89504	0.0580871	0.622586	chr2	128091200	128195677	ENSG00000136731	protein_coding	UGGT1	ENSG00000136731	protein_coding
YARS2	586.289	-0.0529036	0.0277608	-1.90569	0.05669	0.622586	chr12	32727490	32755902	ENSG00000139131	protein_coding	YARS2	ENSG00000139131	protein_coding
ZBTB14	476.414	0.0397933	0.0210099	1.89402	0.058222	0.622586	chr18	5289019	5297053	ENSG00000198081	protein_coding	ZBTB14	ENSG00000198081	protein_coding
ZC3H15	2520.26	-0.0509871	0.026975	-1.89016	0.058736	0.622586	chr2	186486156	186509363	ENSG00000065548	protein_coding	ZC3H15	ENSG00000065548	protein_coding
ZDHHC16	779.916	-0.0573062	0.0304239	-1.88359	0.0596204	0.622586	chr10	97446131	97457370	ENSG00000171307	protein_coding	ZDHHC16	ENSG00000171307	protein_coding
ZNF274	576.485	-0.0563455	0.0298738	-1.88612	0.0592789	0.622586	chr19	58183029	58213562	ENSG00000171606	protein_coding	ZNF274	ENSG00000171606	protein_coding
ZNF283	151.723	0.0917365	0.0480503	1.90918	0.0562395	0.622586	chr19	43827292	43852017	ENSG00000167637	protein_coding	ZNF283	ENSG00000167637	protein_coding
ZNF415	22.8975	0.177177	0.0940053	1.88475	0.0594632	0.622586	chr19	53107879	53133077	ENSG00000170954	protein_coding	ZNF415	ENSG00000170954	protein_coding
ZNF500	277.861	0.057467	0.0304788	1.88548	0.0593656	0.622586	chr16	4748239	4767624	ENSG00000103199	protein_coding	ZNF500	ENSG00000103199	protein_coding
ZNF528-AS1	31.3844	0.153656	0.0815627	1.8839	0.0595779	0.622586	chr19	52388842	52397766	ENSG00000269834	processed_transcript	ZNF528-AS1	ENSG00000269834	lncRNA
KPNA2	6308.09	-0.0813043	0.0435256	-1.86796	0.061767	0.62351	chr17	68035519	68046842	ENSG00000182481	protein_coding	KPNA2	ENSG00000182481	protein_coding
SLC39A7	2016.28	-0.0817336	0.0437367	-1.86876	0.0616556	0.62351	chr6	33200445	33204439	ENSG00000112473	protein_coding	SLC39A7	ENSG00000112473	protein_coding
STARD7-AS1	64.9486	0.0561987	0.030082	1.86819	0.0617361	0.62351	chr2	96208416	96242621	ENSG00000204685	processed_transcript	STARD7-AS1	ENSG00000204685	lncRNA
ZNF547	57.8121	-0.0893789	0.0478172	-1.86918	0.0615976	0.62351	chr19	57363477	57379565	ENSG00000152433	protein_coding	ZNF547	ENSG00000152433	protein_coding
TIGAR	682.917	-0.0956952	0.0512357	-1.86774	0.0617978	0.623537	chr12	4307763	4354593	ENSG00000078237	protein_coding	TIGAR	ENSG00000078237	protein_coding
ARHGAP25	217.528	-0.244239	0.131008	-1.8643	0.0622795	0.623863	chr2	68679601	68826833	ENSG00000163219	protein_coding	ARHGAP25	ENSG00000163219	protein_coding
FLT3LG	118.582	0.0869913	0.0466171	1.86608	0.0620301	0.623863	chr19	49474207	49486231	ENSG00000090554	protein_coding	FLT3LG	ENSG00000090554	protein_coding
MYCBP2	6178.9	0.0607476	0.0325805	1.86454	0.062246	0.623863	chr13	77044655	77327050	ENSG00000005810	protein_coding	MYCBP2	ENSG00000005810	protein_coding
NDUFS1	2934.7	-0.0498766	0.0267389	-1.86532	0.062137	0.623863	chr2	206114817	206159603	ENSG00000023228	protein_coding	NDUFS1	ENSG00000023228	protein_coding
RALGDS	1379.45	0.0608041	0.0326012	1.86509	0.0621687	0.623863	chr9	133097720	133149334	ENSG00000160271	protein_coding	RALGDS	ENSG00000160271	protein_coding
SPCS1	2666.31	-0.0650858	0.0349056	-1.86462	0.0622347	0.623863	chr3	52704955	52711146	ENSG00000114902	protein_coding	SPCS1	ENSG00000114902	protein_coding
TTLL3	425.549	0.147386	0.0790218	1.86513	0.0621638	0.623863	chr3	9808086	9855138	ENSG00000214021	protein_coding	TTLL3	ENSG00000214021	protein_coding
EI24	1895.62	-0.0501285	0.0268922	-1.86405	0.0623146	0.623933	chr11	125569216	125584687	ENSG00000149547	protein_coding	EI24	ENSG00000149547	protein_coding
CNOT6	1487.52	-0.0542988	0.0291497	-1.86276	0.0624962	0.624676	chr5	180494412	180578405	ENSG00000113300	protein_coding	CNOT6	ENSG00000113300	protein_coding
HIST1H2BN	50.7926	0.132488	0.0711339	1.86252	0.0625295	0.624676	chr6	27837760	27865798	ENSG00000233822	protein_coding	H2BC15	ENSG00000233822	protein_coding
TBC1D2B	1749.22	0.0607709	0.0326219	1.86289	0.0624778	0.624676	chr15	77984036	78077724	ENSG00000167202	protein_coding	TBC1D2B	ENSG00000167202	protein_coding
ATG5	721.753	-0.060114	0.0323031	-1.86093	0.0627538	0.624692	chr6	106184476	106325820	ENSG00000057663	protein_coding	ATG5	ENSG00000057663	protein_coding
INPP5A	384.37	0.106097	0.0570051	1.86118	0.062719	0.624692	chr10	132537820	132783480	ENSG00000068383	protein_coding	INPP5A	ENSG00000068383	protein_coding
ITGAX	252.284	0.220368	0.118364	1.86178	0.0626337	0.624692	chr16	31355134	31382997	ENSG00000140678	protein_coding	ITGAX	ENSG00000140678	protein_coding
TPT1-AS1	238.782	0.0902946	0.0485057	1.86153	0.0626697	0.624692	chr13	45341345	45393413	ENSG00000170919	antisense	TPT1-AS1	ENSG00000170919	lncRNA
DOCK2	9078.13	0.0441139	0.0237145	1.86021	0.0628561	0.625132	chr5	169637247	170083382	ENSG00000134516	protein_coding	DOCK2	ENSG00000134516	protein_coding
FAM13A	337.284	0.218147	0.117297	1.85979	0.0629149	0.625132	chr4	88725955	89111398	ENSG00000138640	protein_coding	FAM13A	ENSG00000138640	protein_coding
SLC2A4RG	598.897	0.114583	0.0616619	1.85824	0.0631348	0.625657	chr20	63739861	63743505	ENSG00000125520	protein_coding	SLC2A4RG	ENSG00000125520	protein_coding
BOLA1	200.849	0.0770931	0.0415	1.85766	0.0632168	0.625962	chr1	149887890	149900798	ENSG00000178096	protein_coding	BOLA1	ENSG00000178096	protein_coding
PPA2	1725.69	-0.0685442	0.0369045	-1.85734	0.0632628	0.625962	chr4	105369077	105474081	ENSG00000138777	protein_coding	PPA2	ENSG00000138777	protein_coding
GEMIN6	551.74	-0.0660081	0.0355554	-1.85649	0.0633842	0.62673	chr2	38751534	38785000	ENSG00000152147	protein_coding	GEMIN6	ENSG00000152147	protein_coding
RORA-AS1	36.8826	-0.0998376	0.0537869	-1.85617	0.0634296	0.6269	chr15	60479178	60630637	ENSG00000245534	antisense	RORA-AS1	ENSG00000245534	lncRNA
RP11-798M19.6	228.925	0.152704	0.0822786	1.85594	0.0634617	0.626938	chr4	173363780	173370446	ENSG00000272870	antisense	SAP30-DT	ENSG00000272870	lncRNA
DDX31	702.897	-0.0355672	0.0191888	-1.85355	0.0638043	0.628087	chr9	132592997	132670401	ENSG00000125485	protein_coding	DDX31	ENSG00000125485	protein_coding
DPP7	1827.21	0.10676	0.0576204	1.85281	0.0639097	0.628105	chr9	137110542	137115177	ENSG00000176978	protein_coding	DPP7	ENSG00000176978	protein_coding
NLRC5	3240.78	0.0776764	0.0419251	1.85274	0.0639197	0.628105	chr16	56989485	57083531	ENSG00000140853	protein_coding	NLRC5	ENSG00000140853	protein_coding
NOL6	1459.04	-0.069968	0.037753	-1.85331	0.063838	0.628105	chr9	33461441	33473930	ENSG00000165271	protein_coding	NOL6	ENSG00000165271	protein_coding
S100PBP	1320.07	0.0459526	0.0248119	1.85204	0.0640197	0.628105	chr1	32816767	32858879	ENSG00000116497	protein_coding	S100PBP	ENSG00000116497	protein_coding
ZNF768	597.357	0.0764312	0.0412687	1.85204	0.0640205	0.628105	chr16	30524001	30526821	ENSG00000169957	protein_coding	ZNF768	ENSG00000169957	protein_coding
KIF1BP	564.169	-0.0615277	0.0332368	-1.85119	0.064142	0.628349	chr10	68988721	69016982	ENSG00000198954	protein_coding	KIFBP	ENSG00000198954	protein_coding
GSPT1	4341.88	-0.0539395	0.0291632	-1.84957	0.0643755	0.629537	chr16	11868128	11916082	ENSG00000103342	protein_coding	GSPT1	ENSG00000103342	protein_coding
SEC23B	3571.93	-0.0512383	0.0277196	-1.84845	0.0645372	0.630292	chr20	18507493	18561415	ENSG00000101310	protein_coding	SEC23B	ENSG00000101310	protein_coding
TMED2	4757.06	-0.065305	0.0353329	-1.84828	0.0645618	0.630292	chr12	123584531	123598577	ENSG00000086598	protein_coding	TMED2	ENSG00000086598	protein_coding
ABCC5	241.174	-0.0803352	0.0434993	-1.84682	0.0647737	0.630736	chr3	183919934	184018015	ENSG00000114770	protein_coding	ABCC5	ENSG00000114770	protein_coding
ZNF790-AS1	20.8762	0.144264	0.0781261	1.84655	0.0648118	0.630736	chr19	36797518	36828115	ENSG00000267254	antisense	ZNF790-AS1	ENSG00000267254	lncRNA
CCT6A	8606.94	-0.0682161	0.0369554	-1.8459	0.0649064	0.63138	chr7	56051630	56063989	ENSG00000146731	protein_coding	CCT6A	ENSG00000146731	protein_coding
CASP3	2025.32	-0.0693065	0.0375659	-1.84493	0.0650474	0.631694	chr4	184627696	184649509	ENSG00000164305	protein_coding	CASP3	ENSG00000164305	protein_coding
DTWD1	321.302	-0.05596	0.0303709	-1.84256	0.0653938	0.631694	chr15	49620980	49656232	ENSG00000104047	protein_coding	DTWD1	ENSG00000104047	protein_coding
GOLPH3	2106.59	-0.0494281	0.0268216	-1.84285	0.0653511	0.631694	chr5	32124704	32174350	ENSG00000113384	protein_coding	GOLPH3	ENSG00000113384	protein_coding
PCNXL4	1366.01	-0.0472515	0.025626	-1.84389	0.0651987	0.631694	chr14	60091911	60169133	ENSG00000126773	protein_coding	PCNX4	ENSG00000126773	protein_coding
PDIA3	10076.7	-0.0659599	0.0357863	-1.84316	0.0653054	0.631694	chr15	43746392	43773279	ENSG00000167004	protein_coding	PDIA3	ENSG00000167004	protein_coding
RNF24	639.764	0.100131	0.0543187	1.8434	0.0652707	0.631694	chr20	3927309	4015582	ENSG00000101236	protein_coding	RNF24	ENSG00000101236	protein_coding
SFXN4	785.087	-0.0614967	0.0333465	-1.84417	0.0651583	0.631694	chr10	119140767	119165667	ENSG00000183605	protein_coding	SFXN4	ENSG00000183605	protein_coding
TTYH3	1542.48	0.117376	0.0636364	1.84449	0.0651124	0.631694	chr7	2631951	2664802	ENSG00000136295	protein_coding	TTYH3	ENSG00000136295	protein_coding
CREB3L2	2832.07	-0.0773057	0.0420047	-1.8404	0.0657089	0.632402	chr7	137874979	138002067	ENSG00000182158	protein_coding	CREB3L2	ENSG00000182158	protein_coding
FASTKD3	332.95	-0.0504808	0.0274329	-1.84016	0.0657454	0.632402	chr5	7859159	7869037	ENSG00000124279	protein_coding	FASTKD3	ENSG00000124279	protein_coding
MMADHC	2977.71	-0.0395988	0.0215176	-1.8403	0.0657241	0.632402	chr2	149569634	149587816	ENSG00000168288	protein_coding	MMADHC	ENSG00000168288	protein_coding
PHAX	1019.22	-0.048803	0.0265323	-1.83938	0.0658592	0.632402	chr5	126600268	126627252	ENSG00000164902	protein_coding	PHAX	ENSG00000164902	protein_coding
BTBD6	591.995	-0.0679013	0.0369411	-1.8381	0.0660482	0.632786	chr14	105248490	105251093	ENSG00000184887	protein_coding	BTBD6	ENSG00000184887	protein_coding
ZNF223	67.8105	0.136381	0.0742783	1.83607	0.0663466	0.633731	chr19	44051367	44067991	ENSG00000178386	protein_coding	ZNF223	ENSG00000178386	protein_coding
EXD3	104.94	0.128414	0.0699611	1.8355	0.0664311	0.634196	chr9	137306896	137423262	ENSG00000187609	protein_coding	EXD3	ENSG00000187609	protein_coding
CBFA2T3	911.613	0.0939024	0.0512441	1.83245	0.0668841	0.63435	chr16	88874858	88977204	ENSG00000129993	protein_coding	CBFA2T3	ENSG00000129993	protein_coding
CLPB	790.46	-0.0588143	0.0321091	-1.8317	0.0669959	0.63435	chr11	72292425	72434680	ENSG00000162129	protein_coding	CLPB	ENSG00000162129	protein_coding
CYB5D2	227.773	-0.0880894	0.0480579	-1.83299	0.0668046	0.63435	chr17	4143168	4187310	ENSG00000167740	protein_coding	CYB5D2	ENSG00000167740	protein_coding
GUF1	1318.27	-0.0513095	0.0280223	-1.83102	0.0670969	0.63435	chr4	44678427	44700926	ENSG00000151806	protein_coding	GUF1	ENSG00000151806	protein_coding
IL7	280.504	0.129011	0.0704465	1.83133	0.0670509	0.63435	chr8	78675743	78805523	ENSG00000104432	protein_coding	IL7	ENSG00000104432	protein_coding
KRT17	62.4356	-0.287375	0.156699	-1.83393	0.0666642	0.63435	chr17	41619437	41624842	ENSG00000128422	protein_coding	KRT17	ENSG00000128422	protein_coding
RP11-545I5.3	60.5577	0.153635	0.0837398	1.83467	0.0665549	0.63435	chr6	145799409	145886585	ENSG00000235652	antisense	EPM2A-DT	ENSG00000235652	lncRNA
ZNF664	1838.65	-0.0429842	0.0234652	-1.83183	0.0669769	0.63435	chr12	123971845	124015439	ENSG00000179195	protein_coding	ZNF664	ENSG00000179195	protein_coding
SPRY1	149.777	0.191121	0.104423	1.83026	0.0672106	0.634884	chr4	123396795	123403760	ENSG00000164056	protein_coding	SPRY1	ENSG00000164056	protein_coding
DNLZ	114.42	0.167922	0.0917901	1.82941	0.0673375	0.635002	chr9	136359480	136363789	ENSG00000213221	protein_coding	DNLZ	ENSG00000213221	protein_coding
ITFG1	851.806	-0.0525374	0.0287133	-1.82972	0.0672913	0.635002	chr16	47154387	47464149	ENSG00000129636	protein_coding	ITFG1	ENSG00000129636	protein_coding
ZNF611	258.723	0.0831885	0.0454792	1.82915	0.0673766	0.635075	chr19	52702813	52735073	ENSG00000213020	protein_coding	ZNF611	ENSG00000213020	protein_coding
ZSCAN26	276.222	0.0472296	0.0258229	1.82898	0.0674024	0.635075	chr6	28267010	28278224	ENSG00000197062	protein_coding	ZSCAN26	ENSG00000197062	protein_coding
CYLD	3992.29	-0.0565803	0.0309699	-1.82695	0.0677078	0.635304	chr16	50742050	50801935	ENSG00000083799	protein_coding	CYLD	ENSG00000083799	protein_coding
DNAJB5	524.308	-0.100901	0.0552433	-1.82648	0.067778	0.635304	chr9	34989641	34998900	ENSG00000137094	protein_coding	DNAJB5	ENSG00000137094	protein_coding
MRPL1	672.529	-0.0745333	0.0408048	-1.82658	0.0677628	0.635304	chr4	77862520	77952790	ENSG00000169288	protein_coding	MRPL1	ENSG00000169288	protein_coding
TMEM45A	536.668	0.12481	0.0682657	1.8283	0.067505	0.635304	chr3	100492619	100577444	ENSG00000181458	protein_coding	TMEM45A	ENSG00000181458	protein_coding
TMEM80	173.901	0.0818134	0.0447452	1.82843	0.0674854	0.635304	chr11	695428	705028	ENSG00000177042	protein_coding	TMEM80	ENSG00000177042	protein_coding
AKAP1	1078.1	-0.0503591	0.0275933	-1.82505	0.0679936	0.635523	chr17	57085092	57121349	ENSG00000121057	protein_coding	AKAP1	ENSG00000121057	protein_coding
CDKN2D	168.251	0.113283	0.0620591	1.82541	0.0679395	0.635523	chr19	10566462	10569059	ENSG00000129355	protein_coding	CDKN2D	ENSG00000129355	protein_coding
DDX6	4947.28	-0.0549165	0.0300885	-1.82517	0.0679759	0.635523	chr11	118747766	118791149	ENSG00000110367	protein_coding	DDX6	ENSG00000110367	protein_coding
ASB2	671.557	-0.245886	0.134811	-1.82394	0.0681613	0.636349	chr14	93934153	93976791	ENSG00000100628	protein_coding	ASB2	ENSG00000100628	protein_coding
BAG2	815.351	-0.0583554	0.0320276	-1.82203	0.0684502	0.636349	chr6	57172326	57189833	ENSG00000112208	protein_coding	BAG2	ENSG00000112208	protein_coding
C17orf62	2680.77	0.0551382	0.0302642	1.82189	0.0684713	0.636349	chr17	82442589	82450829	ENSG00000178927	protein_coding	CYBC1	ENSG00000178927	protein_coding
C3orf38	874.181	-0.0415039	0.0227575	-1.82374	0.0681908	0.636349	chr3	88149743	88168729	ENSG00000179021	protein_coding	C3orf38	ENSG00000179021	protein_coding
FAM57A	765.881	0.0693206	0.0380333	1.82263	0.0683599	0.636349	chr17	732412	742972	ENSG00000167695	protein_coding	TLCD3A	ENSG00000167695	protein_coding
NIP7	1082.07	-0.0529705	0.0290546	-1.82314	0.0682829	0.636349	chr16	69339430	69343111	ENSG00000132603	protein_coding	NIP7	ENSG00000132603	protein_coding
SLC25A17	1241.08	-0.0842591	0.0462443	-1.82204	0.0684483	0.636349	chr22	40769630	40819399	ENSG00000100372	protein_coding	SLC25A17	ENSG00000100372	protein_coding
TCF20	1716.04	0.0499762	0.0274251	1.82228	0.0684127	0.636349	chr22	42160013	42343616	ENSG00000100207	protein_coding	TCF20	ENSG00000100207	protein_coding
ZNF579	147.343	0.109346	0.0599832	1.82294	0.0683129	0.636349	chr19	55576770	55580845	ENSG00000218891	protein_coding	ZNF579	ENSG00000218891	protein_coding
BTN2A2	879.807	0.0639786	0.0351239	1.82152	0.0685286	0.636505	chr6	26383096	26394874	ENSG00000124508	protein_coding	BTN2A2	ENSG00000124508	protein_coding
CCDC151	58.3153	0.246678	0.135482	1.82075	0.0686454	0.636525	chr19	11420604	11435782	ENSG00000198003	protein_coding	ODAD3	ENSG00000198003	protein_coding
PLEKHG1	219.252	0.169154	0.0928901	1.82102	0.0686044	0.636525	chr6	150599863	150843665	ENSG00000120278	protein_coding	PLEKHG1	ENSG00000120278	protein_coding
RNPEP	2003.3	-0.0542208	0.0297782	-1.82082	0.068634	0.636525	chr1	201982372	202006147	ENSG00000176393	protein_coding	RNPEP	ENSG00000176393	protein_coding
SETMAR	244.907	-0.0820704	0.0450819	-1.82047	0.0686868	0.636643	chr3	4303304	4317567	ENSG00000170364	protein_coding	SETMAR	ENSG00000170364	protein_coding
STARD5	337.126	0.0857263	0.0471073	1.81981	0.0687882	0.637057	chr15	81309053	81324183	ENSG00000172345	protein_coding	STARD5	ENSG00000172345	protein_coding
DCAF17	921.87	-0.0530798	0.0291898	-1.81844	0.0689972	0.638189	chr2	171434217	171485052	ENSG00000115827	protein_coding	DCAF17	ENSG00000115827	protein_coding
MRPS10	1104.72	-0.0458772	0.0252371	-1.81785	0.0690878	0.638496	chr6	42206801	42217865	ENSG00000048544	protein_coding	MRPS10	ENSG00000048544	protein_coding
RNGTT	1810.37	0.0696789	0.0383315	1.8178	0.0690953	0.638496	chr6	88610272	88963721	ENSG00000111880	protein_coding	RNGTT	ENSG00000111880	protein_coding
FZR1	880.955	0.0692964	0.0381448	1.81667	0.0692678	0.638616	chr19	3506273	3538330	ENSG00000105325	protein_coding	FZR1	ENSG00000105325	protein_coding
ANKRD36	262.237	0.129141	0.0712942	1.81139	0.0700811	0.638827	chr2	97113496	97264521	ENSG00000135976	protein_coding	ANKRD36	ENSG00000135976	protein_coding
APOBEC3B	756.96	-0.125584	0.0692886	-1.81248	0.0699119	0.638827	chr22	38982347	38992804	ENSG00000179750	protein_coding	APOBEC3B	ENSG00000179750	protein_coding
COQ10B	485.074	-0.0538301	0.0296786	-1.81377	0.0697132	0.638827	chr2	197453423	197475308	ENSG00000115520	protein_coding	COQ10B	ENSG00000115520	protein_coding
GORASP2	3067.18	-0.0412955	0.0227947	-1.81163	0.0700436	0.638827	chr2	170928464	170967129	ENSG00000115806	protein_coding	GORASP2	ENSG00000115806	protein_coding
LMF2	849.889	0.0953228	0.0525496	1.81396	0.0696843	0.638827	chr22	50502949	50507691	ENSG00000100258	protein_coding	LMF2	ENSG00000100258	protein_coding
MCUR1	879.893	-0.0461072	0.0254051	-1.81488	0.069543	0.638827	chr6	13786557	13814568	ENSG00000050393	protein_coding	MCUR1	ENSG00000050393	protein_coding
RARRES3	200.138	0.125165	0.0690301	1.8132	0.0698009	0.638827	chr11	63536809	63546462	ENSG00000133321	protein_coding	PLAAT4	ENSG00000133321	protein_coding
RYBP	1608.13	-0.0783611	0.0432103	-1.81348	0.0697575	0.638827	chr3	72371825	72446918	ENSG00000163602	protein_coding	RYBP	ENSG00000163602	protein_coding
SPCS2	2752.14	-0.0736614	0.040579	-1.81526	0.0694843	0.638827	chr11	74949247	74979031	ENSG00000118363	protein_coding	SPCS2	ENSG00000118363	protein_coding
ZBTB12	87.0039	0.0897136	0.0494138	1.81556	0.0694383	0.638827	chr6	31899607	31901992	ENSG00000204366	protein_coding	ZBTB12	ENSG00000204366	protein_coding
ZEB1-AS1	252.703	0.0690403	0.0380731	1.81336	0.0697759	0.638827	chr10	31206278	31320447	ENSG00000237036	antisense	ZEB1-AS1	ENSG00000237036	lncRNA
C10orf11	51.8286	-0.325814	0.179989	-1.81019	0.070267	0.639347	chr10	75431453	76560167	ENSG00000148655	protein_coding	LRMDA	ENSG00000148655	protein_coding
PCED1A	684.681	0.0833029	0.0460201	1.81014	0.070274	0.639347	chr20	2835314	2841190	ENSG00000132635	protein_coding	PCED1A	ENSG00000132635	protein_coding
TMX2	1597.2	-0.0513662	0.0283947	-1.809	0.0704505	0.639897	chr11	57712600	57740973	ENSG00000213593	protein_coding	TMX2	ENSG00000213593	protein_coding
LEPROTL1	748.884	-0.0545641	0.0301692	-1.8086	0.0705129	0.639947	chr8	30095398	30177208	ENSG00000104660	protein_coding	LEPROTL1	ENSG00000104660	protein_coding
EXD2	389.054	-0.0537621	0.0297422	-1.80761	0.0706676	0.640226	chr14	69191511	69244020	ENSG00000081177	protein_coding	EXD2	ENSG00000081177	protein_coding
PP7080	359.472	0.0574045	0.0317578	1.80757	0.070673	0.640226	chr5	466124	473098	ENSG00000188242	antisense	PP7080	ENSG00000188242	lncRNA
ZNF613	143.959	-0.0529446	0.029298	-1.80711	0.0707454	0.640226	chr19	51879872	51948759	ENSG00000176024	protein_coding	ZNF613	ENSG00000176024	protein_coding
APLF	66.5767	-0.0976671	0.0540713	-1.80626	0.070877	0.641156	chr2	68467561	68655862	ENSG00000169621	protein_coding	APLF	ENSG00000169621	protein_coding
HGSNAT	636.069	0.100291	0.0555407	1.80572	0.0709625	0.641667	chr8	43140455	43202855	ENSG00000165102	protein_coding	HGSNAT	ENSG00000165102	protein_coding
TERF2IP	2715.61	-0.0431712	0.0239115	-1.80545	0.0710036	0.641777	chr16	75647786	75761872	ENSG00000166848	protein_coding	TERF2IP	ENSG00000166848	protein_coding
ADIPOR1	2258.99	-0.0367341	0.0203537	-1.80479	0.0711079	0.642082	chr1	202940823	202958572	ENSG00000159346	protein_coding	ADIPOR1	ENSG00000159346	protein_coding
RGS19	834.798	0.0998882	0.0553691	1.80404	0.0712248	0.642241	chr20	64073181	64079988	ENSG00000171700	protein_coding	RGS19	ENSG00000171700	protein_coding
MINPP1	427.248	-0.0579426	0.0321265	-1.80358	0.0712976	0.642539	chr10	87504875	87553460	ENSG00000107789	protein_coding	MINPP1	ENSG00000107789	protein_coding
ERLEC1	1182.14	-0.0867947	0.0481443	-1.8028	0.0714193	0.64305	chr2	53787044	53818819	ENSG00000068912	protein_coding	ERLEC1	ENSG00000068912	protein_coding
TYROBP	11.1038	0.386679	0.214521	1.80252	0.0714629	0.64305	chr19	35904401	35908295	ENSG00000011600	protein_coding	TYROBP	ENSG00000011600	protein_coding
RNF157	2056.43	0.153215	0.0850351	1.80178	0.0715793	0.643295	chr17	76142453	76240373	ENSG00000141576	protein_coding	RNF157	ENSG00000141576	protein_coding
TFB2M	547.673	-0.0586153	0.0325415	-1.80125	0.0716639	0.643295	chr1	246540560	246566324	ENSG00000162851	protein_coding	TFB2M	ENSG00000162851	protein_coding
LINC00528	171.592	0.0916488	0.0508994	1.80059	0.0717678	0.64369	chr22	17777322	17779481	ENSG00000269220	lincRNA	LINC00528	ENSG00000269220	lncRNA
SMIM3	606.087	-0.133036	0.0738988	-1.80025	0.0718218	0.64369	chr5	150777946	150796734	ENSG00000256235	protein_coding	SMIM3	ENSG00000256235	protein_coding
ACBD4	249.942	0.062361	0.0346858	1.79788	0.0721953	0.64399	chr17	45132600	45144181	ENSG00000181513	protein_coding	ACBD4	ENSG00000181513	protein_coding
ADAM19	1220.48	-0.224653	0.125027	-1.79684	0.072361	0.64399	chr5	157395534	157575775	ENSG00000135074	protein_coding	ADAM19	ENSG00000135074	protein_coding
ARCN1	5210.95	-0.0398747	0.0222094	-1.79539	0.0725909	0.64399	chr11	118572390	118603033	ENSG00000095139	protein_coding	ARCN1	ENSG00000095139	protein_coding
COA1	1300.1	0.0572916	0.0318943	1.7963	0.0724474	0.64399	chr7	43608456	43729717	ENSG00000106603	protein_coding	COA1	ENSG00000106603	protein_coding
DHX29	904.564	-0.0641636	0.0357057	-1.79701	0.0723336	0.64399	chr5	55256245	55307722	ENSG00000067248	protein_coding	DHX29	ENSG00000067248	protein_coding
EIF3I	7175.71	-0.0471952	0.0262816	-1.79575	0.0725343	0.64399	chr1	32221928	32231604	ENSG00000084623	protein_coding	EIF3I	ENSG00000084623	protein_coding
INPP5B	1900.02	0.0445486	0.0248067	1.79583	0.0725217	0.64399	chr1	37860697	37947057	ENSG00000204084	protein_coding	INPP5B	ENSG00000204084	protein_coding
NOD1	331.365	0.0652806	0.0363626	1.79527	0.0726113	0.64399	chr7	30424527	30478784	ENSG00000106100	protein_coding	NOD1	ENSG00000106100	protein_coding
OSBP	2138.62	-0.0510012	0.0284039	-1.79557	0.0725631	0.64399	chr11	59574398	59616144	ENSG00000110048	protein_coding	OSBP	ENSG00000110048	protein_coding
PON2	231.951	0.194136	0.10807	1.79639	0.0724331	0.64399	chr7	95404863	95435329	ENSG00000105854	protein_coding	PON2	ENSG00000105854	protein_coding
ZNF84	698.067	0.0691747	0.0384732	1.798	0.0721776	0.64399	chr12	133037292	133063304	ENSG00000198040	protein_coding	ZNF84	ENSG00000198040	protein_coding
ABCF2	2488.58	-0.0620319	0.0345967	-1.793	0.0729727	0.644747	chr7	151207837	151227230	ENSG00000033050	protein_coding	ABCF2	ENSG00000033050	protein_coding
ABHD5	189.483	-0.0760182	0.042562	-1.78606	0.0740901	0.644747	chr3	43690113	43734371	ENSG00000011198	protein_coding	ABHD5	ENSG00000011198	protein_coding
CLK2	1249.11	0.0413481	0.0230931	1.7905	0.0733738	0.644747	chr1	155262868	155278491	ENSG00000176444	protein_coding	CLK2	ENSG00000176444	protein_coding
CLPTM1	1339.27	-0.0494144	0.0275418	-1.79416	0.0727872	0.644747	chr19	44954585	44993341	ENSG00000104853	protein_coding	CLPTM1	ENSG00000104853	protein_coding
CPT1B	657.343	0.101897	0.0568594	1.79209	0.0731187	0.644747	chr22	50568861	50578465	ENSG00000205560	protein_coding	CPT1B	ENSG00000205560	protein_coding
FBXO41	1567.72	0.0533791	0.0298803	1.78643	0.0740291	0.644747	chr2	73254682	73284431	ENSG00000163013	protein_coding	FBXO41	ENSG00000163013	protein_coding
FEZ2	297.993	0.0564325	0.0315043	1.79127	0.0732507	0.644747	chr2	36531805	36646087	ENSG00000171055	protein_coding	FEZ2	ENSG00000171055	protein_coding
KIAA0100	5787.7	-0.0614995	0.0344062	-1.78745	0.0738642	0.644747	chr17	28614440	28645454	ENSG00000007202	protein_coding	KIAA0100	ENSG00000007202	protein_coding
LSM14B	1242.11	0.0354759	0.0197872	1.79287	0.0729938	0.644747	chr20	62122461	62135378	ENSG00000149657	protein_coding	LSM14B	ENSG00000149657	protein_coding
NIFK	1498.62	-0.0639814	0.035705	-1.79194	0.073142	0.644747	chr2	121726945	121736923	ENSG00000155438	protein_coding	NIFK	ENSG00000155438	protein_coding
PIGZ	86.1743	0.139846	0.0781788	1.7888	0.0736474	0.644747	chr3	196946343	196969060	ENSG00000119227	protein_coding	PIGZ	ENSG00000119227	protein_coding
RP11-567J20.3	67.461	-0.207156	0.115842	-1.78826	0.0737333	0.644747	chr8	48515852	48517089	ENSG00000253140	lincRNA	LINC02947	ENSG00000253140	lncRNA
SNX6	2119.47	-0.0373167	0.0208542	-1.78941	0.0735488	0.644747	chr14	34561094	34630183	ENSG00000129515	protein_coding	SNX6	ENSG00000129515	protein_coding
STRN4	1288.4	0.0572668	0.031942	1.79283	0.0729993	0.644747	chr19	46719507	46746994	ENSG00000090372	protein_coding	STRN4	ENSG00000090372	protein_coding
TPCN2	225.812	0.076467	0.0427838	1.78729	0.0738907	0.644747	chr11	69048897	69090604	ENSG00000162341	protein_coding	TPCN2	ENSG00000162341	protein_coding
ZNF695	91.299	-0.225544	0.126157	-1.7878	0.0738079	0.644747	chr1	246945547	247008093	ENSG00000197472	protein_coding	ZNF695	ENSG00000197472	protein_coding
SEC24C	5455.05	-0.0426922	0.02391	-1.78554	0.0741738	0.644969	chr10	73744384	73772161	ENSG00000176986	protein_coding	SEC24C	ENSG00000176986	protein_coding
SRD5A3	200.188	-0.113921	0.0638202	-1.78503	0.0742559	0.64543	chr4	55346109	55373096	ENSG00000128039	protein_coding	SRD5A3	ENSG00000128039	protein_coding
LYL1	163.124	0.162734	0.0912061	1.78424	0.074384	0.64621	chr19	13099033	13103161	ENSG00000104903	protein_coding	LYL1	ENSG00000104903	protein_coding
CCNB1	3096.23	-0.0739214	0.0415412	-1.77947	0.0751622	0.646575	chr5	69167010	69178245	ENSG00000134057	protein_coding	CCNB1	ENSG00000134057	protein_coding
DSG2	1207.06	-0.167254	0.0940167	-1.77898	0.0752424	0.646575	chr18	31498043	31549008	ENSG00000046604	protein_coding	DSG2	ENSG00000046604	protein_coding
EIF2B3	807.621	-0.0548332	0.0307805	-1.78142	0.0748435	0.646575	chr1	44850522	44986722	ENSG00000070785	protein_coding	EIF2B3	ENSG00000070785	protein_coding
GNPAT	2003.55	-0.0307709	0.0173085	-1.77779	0.0754383	0.646575	chr1	231241207	231277973	ENSG00000116906	protein_coding	GNPAT	ENSG00000116906	protein_coding
NCBP2	3105.48	-0.0262638	0.014776	-1.77746	0.0754922	0.646575	chr3	196935402	196942597	ENSG00000114503	protein_coding	NCBP2	ENSG00000114503	protein_coding
NOL11	2026.07	-0.0585477	0.032893	-1.77995	0.0750847	0.646575	chr17	67717833	67744531	ENSG00000130935	protein_coding	NOL11	ENSG00000130935	protein_coding
PKN3	516.532	0.114982	0.0647	1.77716	0.0755427	0.646575	chr9	128702523	128720918	ENSG00000160447	protein_coding	PKN3	ENSG00000160447	protein_coding
RC3H1	1127.85	-0.0592459	0.0333074	-1.77876	0.0752787	0.646575	chr1	173931214	174022297	ENSG00000135870	protein_coding	RC3H1	ENSG00000135870	protein_coding
RILP	74.4331	0.0905245	0.0508284	1.78098	0.0749153	0.646575	chr17	1646145	1650077	ENSG00000167705	protein_coding	RILP	ENSG00000167705	protein_coding
RPL22L1	4718.67	-0.074105	0.0416013	-1.78131	0.0748613	0.646575	chr3	170864875	170870483	ENSG00000163584	protein_coding	RPL22L1	ENSG00000163584	protein_coding
TAF5	345.1	-0.0569617	0.0319668	-1.7819	0.0747651	0.646575	chr10	103367967	103389065	ENSG00000148835	protein_coding	TAF5	ENSG00000148835	protein_coding
TBC1D9B	2866.41	0.0519633	0.0291633	1.78181	0.0747807	0.646575	chr5	179862066	179907859	ENSG00000197226	protein_coding	TBC1D9B	ENSG00000197226	protein_coding
TGFB1	3816.04	0.0722652	0.0405496	1.78214	0.0747261	0.646575	chr19	41301587	41353911	ENSG00000105329	protein_coding	TGFB1	ENSG00000105329	protein_coding
UCHL5	1988.51	-0.0549631	0.0309286	-1.7771	0.0755522	0.646575	chr1	193012250	193060080	ENSG00000116750	protein_coding	UCHL5	ENSG00000116750	protein_coding
KDM6B	1109.27	0.0927188	0.0521861	1.77669	0.0756186	0.646645	chr17	7839904	7854796	ENSG00000132510	protein_coding	KDM6B	ENSG00000132510	protein_coding
RFT1	876.344	-0.0562359	0.0316496	-1.77683	0.0755963	0.646645	chr3	53088483	53130462	ENSG00000163933	protein_coding	RFT1	ENSG00000163933	protein_coding
ACADM	4687.74	-0.0549855	0.0309965	-1.77393	0.0760754	0.647065	chr1	75724347	75787575	ENSG00000117054	protein_coding	ACADM	ENSG00000117054	protein_coding
ACHE	83.7916	0.160157	0.0904224	1.77121	0.0765264	0.647065	chr7	100889994	100896974	ENSG00000087085	protein_coding	ACHE	ENSG00000087085	protein_coding
ARHGAP12	480.392	0.0731376	0.0412644	1.77241	0.0763264	0.647065	chr10	31805404	31928876	ENSG00000165322	protein_coding	ARHGAP12	ENSG00000165322	protein_coding
COMMD9	512.48	-0.0615158	0.0347328	-1.77111	0.0765418	0.647065	chr11	36269284	36289449	ENSG00000110442	protein_coding	COMMD9	ENSG00000110442	protein_coding
GRSF1	3145.42	-0.0361888	0.0204093	-1.77315	0.0762041	0.647065	chr4	70815782	70839945	ENSG00000132463	protein_coding	GRSF1	ENSG00000132463	protein_coding
HMHA1	3402.47	0.0873005	0.049167	1.77559	0.0758005	0.647065	chr19	1065923	1086628	ENSG00000180448	protein_coding	ARHGAP45	ENSG00000180448	protein_coding
IGLL5	2419.72	-0.460569	0.259456	-1.77514	0.0758755	0.647065	chr22	22887780	22896107	ENSG00000254709	protein_coding	IGLL5	ENSG00000254709	protein_coding
MRPS33	1198.31	-0.0548858	0.0309854	-1.77134	0.0765034	0.647065	chr7	141002610	141015228	ENSG00000090263	protein_coding	MRPS33	ENSG00000090263	protein_coding
RAB24	723.714	0.0690348	0.0389461	1.77257	0.0762994	0.647065	chr5	177301198	177303744	ENSG00000169228	protein_coding	RAB24	ENSG00000169228	protein_coding
SULT1A3	171.871	-0.130057	0.073297	-1.77438	0.0760007	0.647065	chr16	30199228	30204310	ENSG00000261052	protein_coding	SULT1A3	ENSG00000261052	protein_coding
TMED7	1440.28	-0.0582319	0.0328391	-1.77325	0.0761869	0.647065	chr5	115613508	115632992	ENSG00000134970	protein_coding	TMED7	ENSG00000134970	protein_coding
TNKS2	1220.35	0.0644176	0.0362993	1.77462	0.0759601	0.647065	chr10	91798312	91865276	ENSG00000107854	protein_coding	TNKS2	ENSG00000107854	protein_coding
ZBTB39	255.438	0.053529	0.0301669	1.77443	0.0759919	0.647065	chr12	56998834	57006446	ENSG00000166860	protein_coding	ZBTB39	ENSG00000166860	protein_coding
RP11-48F14.2	73.9579	-0.193584	0.109342	-1.77045	0.0766519	0.647317	chr3	186476727	186478370	ENSG00000226859	lincRNA	LINC02051	ENSG00000226859	lncRNA
DENND4B	2131.16	0.0457596	0.02586	1.76951	0.0768089	0.647636	chr1	153929501	153946696	ENSG00000198837	protein_coding	DENND4B	ENSG00000198837	protein_coding
LINC00641	84.8371	0.100877	0.0570218	1.7691	0.076877	0.647636	chr14	21200079	21206900	ENSG00000258441	processed_transcript	LINC00641	ENSG00000258441	lncRNA
RHOT2	1340.09	0.0812313	0.0459171	1.76909	0.0768793	0.647636	chr16	668086	674174	ENSG00000140983	protein_coding	RHOT2	ENSG00000140983	protein_coding
SELT	2803.64	-0.0493523	0.027895	-1.76922	0.0768576	0.647636	chr3	150602875	150630445	ENSG00000198843	protein_coding	SELENOT	ENSG00000198843	protein_coding
SPPL2B	495.154	0.0897621	0.0507479	1.76878	0.0769301	0.647636	chr19	2328615	2354806	ENSG00000005206	protein_coding	SPPL2B	ENSG00000005206	protein_coding
ANKMY1	233.479	0.0642216	0.0363221	1.76812	0.0770414	0.647879	chr2	240479422	240569209	ENSG00000144504	protein_coding	ANKMY1	ENSG00000144504	protein_coding
EML3	1362.49	0.0474423	0.0268294	1.76829	0.0770118	0.647879	chr11	62602218	62612765	ENSG00000149499	protein_coding	EML3	ENSG00000149499	protein_coding
SLC25A32	1211.78	-0.0429365	0.0242914	-1.76756	0.0771343	0.647961	chr8	103398635	103415189	ENSG00000164933	protein_coding	SLC25A32	ENSG00000164933	protein_coding
ZNF773	189.199	0.0498828	0.0282305	1.76698	0.0772313	0.647961	chr19	57499915	57518404	ENSG00000152439	protein_coding	ZNF773	ENSG00000152439	protein_coding
ZEB2	69.9974	-0.196163	0.111036	-1.76665	0.0772862	0.648177	chr2	144384081	144524583	ENSG00000169554	protein_coding	ZEB2	ENSG00000169554	protein_coding
EDEM3	917.127	-0.103664	0.0588034	-1.76289	0.0779197	0.64906	chr1	184690231	184754913	ENSG00000116406	protein_coding	EDEM3	ENSG00000116406	protein_coding
GPRC5C	263.174	0.207765	0.117827	1.76331	0.0778486	0.64906	chr17	74424851	74451653	ENSG00000170412	protein_coding	GPRC5C	ENSG00000170412	protein_coding
HK2	4666.51	0.0667172	0.0377901	1.76547	0.0774855	0.64906	chr2	74833981	74893359	ENSG00000159399	protein_coding	HK2	ENSG00000159399	protein_coding
HNRNPUL2-BSCL2	2310.29	-0.0508006	0.0288103	-1.76328	0.0778533	0.64906	chr11	62690275	62727384	ENSG00000234857	protein_coding	HNRNPUL2-BSCL2	ENSG00000234857	protein_coding
NDUFA4L2	50.9441	0.349587	0.198247	1.76339	0.0778347	0.64906	chr12	57234903	57240715	ENSG00000185633	protein_coding	NDUFA4L2	ENSG00000185633	protein_coding
OCIAD1	2494.88	-0.036584	0.0207628	-1.762	0.0780693	0.64906	chr4	48805212	48861817	ENSG00000109180	protein_coding	OCIAD1	ENSG00000109180	protein_coding
POLR2K	1267.66	-0.0530881	0.0300839	-1.76467	0.0776192	0.64906	chr8	100150584	100154002	ENSG00000147669	protein_coding	POLR2K	ENSG00000147669	protein_coding
PTCD3	2352.16	-0.0556468	0.0315758	-1.76232	0.0780147	0.64906	chr2	86106182	86142157	ENSG00000132300	protein_coding	PTCD3	ENSG00000132300	protein_coding
RABGAP1L	3105.7	-0.108317	0.0613627	-1.7652	0.0775301	0.64906	chr1	174159410	174995308	ENSG00000152061	protein_coding	RABGAP1L	ENSG00000152061	protein_coding
RP11-554J4.1	34.3533	0.0860286	0.0487509	1.76466	0.0776216	0.64906	chr2	55617909	55618373	ENSG00000272606	antisense	PPP4R3B-DT	ENSG00000272606	lncRNA
TRIM38	1860.4	0.0522596	0.0296616	1.76186	0.0780929	0.64906	chr6	25962802	25991226	ENSG00000112343	protein_coding	TRIM38	ENSG00000112343	protein_coding
AEN	1626.49	-0.0723797	0.0411191	-1.76025	0.0783661	0.649353	chr15	88621296	88632282	ENSG00000181026	protein_coding	AEN	ENSG00000181026	protein_coding
APPL2	285.723	0.0634202	0.0361069	1.75645	0.0790108	0.649353	chr12	105173296	105236238	ENSG00000136044	protein_coding	APPL2	ENSG00000136044	protein_coding
ATPAF1	1923.49	-0.0371873	0.0211794	-1.75582	0.0791186	0.649353	chr1	46632737	46673867	ENSG00000123472	protein_coding	ATPAF1	ENSG00000123472	protein_coding
BUB3	4705.77	-0.0587029	0.0333795	-1.75865	0.0786363	0.649353	chr10	123154277	123170467	ENSG00000154473	protein_coding	BUB3	ENSG00000154473	protein_coding
DCAF15	826.063	0.0620422	0.0353235	1.7564	0.0790197	0.649353	chr19	13952492	13961449	ENSG00000132017	protein_coding	DCAF15	ENSG00000132017	protein_coding
ETFA	4118	-0.0367526	0.0208819	-1.76002	0.078404	0.649353	chr15	76215355	76311472	ENSG00000140374	protein_coding	ETFA	ENSG00000140374	protein_coding
MNX1-AS1	43.7809	0.15465	0.0880212	1.75697	0.0789232	0.649353	chr7	157010805	157016426	ENSG00000243479	lincRNA	MNX1-AS1	ENSG00000243479	lncRNA
NDUFB1	1007.74	-0.0643043	0.0365074	-1.76141	0.0781697	0.649353	chr14	92116122	92121917	ENSG00000183648	protein_coding	NDUFB1	ENSG00000183648	protein_coding
PTDSS1	3660.81	-0.0444218	0.0252955	-1.75611	0.0790689	0.649353	chr8	96261715	96336995	ENSG00000156471	protein_coding	PTDSS1	ENSG00000156471	protein_coding
RP11-73E17.2	117.043	0.0760829	0.0432163	1.76052	0.0783205	0.649353	chr14	34874343	34876459	ENSG00000258738	antisense	BAZ1A-AS1	ENSG00000258738	lncRNA
RRS1	534.435	-0.0951057	0.0541328	-1.7569	0.0789354	0.649353	chr8	66429028	66430733	ENSG00000179041	protein_coding	RRS1	ENSG00000179041	protein_coding
SHROOM1	163.102	0.120064	0.0682762	1.75851	0.0786606	0.649353	chr5	132822141	132830898	ENSG00000164403	protein_coding	SHROOM1	ENSG00000164403	protein_coding
TBX21	632.951	0.289619	0.164769	1.75773	0.078794	0.649353	chr17	47733244	47746119	ENSG00000073861	protein_coding	TBX21	ENSG00000073861	protein_coding
TIMD4	166.648	-0.229124	0.130218	-1.75955	0.0784843	0.649353	chr5	156919282	156963255	ENSG00000145850	protein_coding	TIMD4	ENSG00000145850	protein_coding
UBB	16367.6	-0.0546767	0.0310683	-1.75989	0.0784272	0.649353	chr17	16380798	16382745	ENSG00000170315	protein_coding	UBB	ENSG00000170315	protein_coding
VCAN	214.525	-0.223039	0.126949	-1.75692	0.0789309	0.649353	chr5	83471465	83582303	ENSG00000038427	protein_coding	VCAN	ENSG00000038427	protein_coding
YKT6	2148.22	-0.0580514	0.0330407	-1.75697	0.0789231	0.649353	chr7	44200968	44214294	ENSG00000106636	protein_coding	YKT6	ENSG00000106636	protein_coding
CTSA	1117.24	-0.0669823	0.0382019	-1.75338	0.0795371	0.649446	chr20	45890144	45898820	ENSG00000064601	protein_coding	CTSA	ENSG00000064601	protein_coding
ERBB2	216.123	0.0689231	0.0392864	1.75437	0.0793664	0.649446	chr17	39687914	39730426	ENSG00000141736	protein_coding	ERBB2	ENSG00000141736	protein_coding
FAM83D	566.767	-0.072451	0.0413094	-1.75386	0.0794538	0.649446	chr20	38926312	38953106	ENSG00000101447	protein_coding	FAM83D	ENSG00000101447	protein_coding
HSF4	143.516	0.184898	0.105461	1.75324	0.0795608	0.649446	chr16	67164681	67169945	ENSG00000102878	protein_coding	HSF4	ENSG00000102878	protein_coding
NAGLU	484.202	0.0670819	0.0382213	1.75509	0.0792435	0.649446	chr17	42536172	42544449	ENSG00000108784	protein_coding	NAGLU	ENSG00000108784	protein_coding
PDCD5	1969.82	-0.0557973	0.0318188	-1.7536	0.0794994	0.649446	chr19	32581068	32587452	ENSG00000105185	protein_coding	PDCD5	ENSG00000105185	protein_coding
PLCL2	972.357	-0.099317	0.0565953	-1.75486	0.0792829	0.649446	chr3	16802651	17090594	ENSG00000154822	protein_coding	PLCL2	ENSG00000154822	protein_coding
SAMD4A	193.126	0.145462	0.0829706	1.75317	0.0795723	0.649446	chr14	54567097	54793315	ENSG00000020577	protein_coding	SAMD4A	ENSG00000020577	protein_coding
ADCK5	170.436	0.0892297	0.0509138	1.75256	0.0796768	0.6495	chr8	144373101	144393242	ENSG00000173137	protein_coding	ADCK5	ENSG00000173137	protein_coding
AGPAT2	288.603	0.119958	0.0686705	1.74686	0.0806611	0.6495	chr9	136673143	136687423	ENSG00000169692	protein_coding	AGPAT2	ENSG00000169692	protein_coding
BAG1	1464.88	-0.0706379	0.0404305	-1.74714	0.0806129	0.6495	chr9	33247820	33264761	ENSG00000107262	protein_coding	BAG1	ENSG00000107262	protein_coding
BHLHE22	1294.57	0.234928	0.134392	1.74807	0.0804511	0.6495	chr8	64580367	64583628	ENSG00000180828	protein_coding	BHLHE22	ENSG00000180828	protein_coding
C1orf50	242.896	-0.0505902	0.0289593	-1.74694	0.0806471	0.6495	chr1	42767269	42794493	ENSG00000164008	protein_coding	C1orf50	ENSG00000164008	protein_coding
C5orf30	555.911	-0.0860312	0.049217	-1.748	0.0804643	0.6495	chr5	103258702	103278660	ENSG00000181751	protein_coding	MACIR	ENSG00000181751	protein_coding
C7orf50	1853.81	0.10874	0.0622416	1.74706	0.0806272	0.6495	chr7	996986	1138260	ENSG00000146540	protein_coding	C7orf50	ENSG00000146540	protein_coding
CAB39	3660.9	-0.0618957	0.0353453	-1.75117	0.0799159	0.6495	chr2	230712845	230821075	ENSG00000135932	protein_coding	CAB39	ENSG00000135932	protein_coding
CCNI2	688.455	0.217724	0.124471	1.7492	0.0802571	0.6495	chr5	132747445	132754403	ENSG00000205089	protein_coding	CCNI2	ENSG00000205089	protein_coding
CHTF18	592.825	0.138842	0.0793014	1.75082	0.0799776	0.6495	chr16	788046	800737	ENSG00000127586	protein_coding	CHTF18	ENSG00000127586	protein_coding
DNAJC14	1414.35	-0.0409956	0.0234483	-1.74834	0.0804048	0.6495	chr12	55820960	55830824	ENSG00000135392	protein_coding	DNAJC14	ENSG00000135392	protein_coding
EIF4G2	21849.3	-0.0497288	0.0284139	-1.75015	0.0800917	0.6495	chr11	10797050	10809110	ENSG00000110321	protein_coding	EIF4G2	ENSG00000110321	protein_coding
ERCC3	1405.44	-0.0241501	0.01382	-1.74747	0.0805558	0.6495	chr2	127257290	127294176	ENSG00000163161	protein_coding	ERCC3	ENSG00000163161	protein_coding
EXOC3-AS1	76.4591	0.0892609	0.0509494	1.75195	0.0797823	0.6495	chr5	441498	443160	ENSG00000221990	antisense	EXOC3-AS1	ENSG00000221990	lncRNA
FH	3226.14	-0.0564567	0.0323021	-1.74777	0.0805038	0.6495	chr1	241497603	241519761	ENSG00000091483	protein_coding	FH	ENSG00000091483	protein_coding
FOXJ2	602.339	0.0528201	0.030161	1.75128	0.0798985	0.6495	chr12	8032703	8055503	ENSG00000065970	protein_coding	FOXJ2	ENSG00000065970	protein_coding
L3MBTL2	1283.27	-0.0620578	0.0354774	-1.74922	0.0802529	0.6495	chr22	41205205	41231271	ENSG00000100395	protein_coding	L3MBTL2	ENSG00000100395	protein_coding
MYB	794.304	-0.112261	0.0641298	-1.75053	0.0800274	0.6495	chr6	135181315	135219173	ENSG00000118513	protein_coding	MYB	ENSG00000118513	protein_coding
NIPAL2	693.882	0.0871565	0.0497681	1.75125	0.0799022	0.6495	chr8	98189833	98294393	ENSG00000104361	protein_coding	NIPAL2	ENSG00000104361	protein_coding
PLCG2	9345.52	-0.0713454	0.0407786	-1.74958	0.080191	0.6495	chr16	81739097	81962693	ENSG00000197943	protein_coding	PLCG2	ENSG00000197943	protein_coding
TSC22D2	538.494	0.0508392	0.02906	1.74945	0.0802125	0.6495	chr3	150408335	150466431	ENSG00000196428	protein_coding	TSC22D2	ENSG00000196428	protein_coding
TTI2	461.784	-0.0575846	0.0328992	-1.75033	0.080061	0.6495	chr8	33473386	33513601	ENSG00000129696	protein_coding	TTI2	ENSG00000129696	protein_coding
ZDHHC14	466.133	0.199204	0.113667	1.75252	0.0796841	0.6495	chr6	157381133	157678146	ENSG00000175048	protein_coding	ZDHHC14	ENSG00000175048	protein_coding
ZNF793-AS1	11.5681	-0.209904	0.120091	-1.74787	0.0804858	0.6495	chr19	37497159	37507046	ENSG00000266916	antisense	ZNF793-AS1	ENSG00000266916	lncRNA
CCDC9	406.984	0.0728815	0.0417382	1.74616	0.0807837	0.649781	chr19	47255980	47271953	ENSG00000105321	protein_coding	CCDC9	ENSG00000105321	protein_coding
URB1-AS1	48.4921	0.12204	0.0699099	1.74568	0.0808672	0.649981	chr21	32393130	32393960	ENSG00000256073	lincRNA	URB1-AS1	ENSG00000256073	lncRNA
CRNKL1	895.329	-0.0421947	0.0241842	-1.74472	0.0810332	0.650139	chr20	20034368	20056046	ENSG00000101343	protein_coding	CRNKL1	ENSG00000101343	protein_coding
KTN1-AS1	104.718	0.0647527	0.0371048	1.74513	0.0809617	0.650139	chr14	55499278	55580110	ENSG00000186615	antisense	KTN1-AS1	ENSG00000186615	lncRNA
NAA30	799.112	-0.0689368	0.0395097	-1.74481	0.0810188	0.650139	chr14	57390544	57415917	ENSG00000139977	protein_coding	NAA30	ENSG00000139977	protein_coding
SORT1	192.688	-0.265783	0.152306	-1.74505	0.0809754	0.650139	chr1	109309568	109397951	ENSG00000134243	protein_coding	SORT1	ENSG00000134243	protein_coding
AGTRAP	150.495	0.0938096	0.0538002	1.74367	0.0812171	0.650264	chr1	11736084	11754802	ENSG00000177674	protein_coding	AGTRAP	ENSG00000177674	protein_coding
ANKLE1	378.442	-0.0921353	0.0528889	-1.74205	0.081499	0.650264	chr19	17281645	17287646	ENSG00000160117	protein_coding	ANKLE1	ENSG00000160117	protein_coding
CLIP2	2902.65	0.0699367	0.0401195	1.74321	0.0812967	0.650264	chr7	74289475	74405943	ENSG00000106665	protein_coding	CLIP2	ENSG00000106665	protein_coding
DDX20	729.098	-0.0484134	0.0277949	-1.74181	0.0815421	0.650264	chr1	111755245	111768016	ENSG00000064703	protein_coding	DDX20	ENSG00000064703	protein_coding
RAB18	1043.45	-0.047531	0.0272884	-1.74181	0.0815424	0.650264	chr10	27504174	27542237	ENSG00000099246	protein_coding	RAB18	ENSG00000099246	protein_coding
TIGD6	121.277	-0.0467849	0.0268518	-1.74234	0.0814492	0.650264	chr5	149993118	150001167	ENSG00000164296	protein_coding	TIGD6	ENSG00000164296	protein_coding
USMG5	2035.71	-0.0638128	0.0366287	-1.74215	0.0814819	0.650264	chr10	103389041	103396466	ENSG00000173915	protein_coding	ATP5MK	ENSG00000173915	protein_coding
UVSSA	377.789	0.0741713	0.0425434	1.74342	0.0812595	0.650264	chr4	1347266	1388049	ENSG00000163945	protein_coding	UVSSA	ENSG00000163945	protein_coding
ZNF7	417.104	0.0366219	0.0210187	1.74235	0.0814471	0.650264	chr8	144827464	144847509	ENSG00000147789	protein_coding	ZNF7	ENSG00000147789	protein_coding
UROD	1176.76	-0.0569116	0.0326926	-1.74081	0.0817171	0.650923	chr1	45012147	45015575	ENSG00000126088	protein_coding	UROD	ENSG00000126088	protein_coding
WIPI1	657.27	-0.0850319	0.0488411	-1.74099	0.0816855	0.650923	chr17	68420948	68457513	ENSG00000070540	protein_coding	WIPI1	ENSG00000070540	protein_coding
ATP5G3	7387.07	-0.0615112	0.0353576	-1.73969	0.0819136	0.651341	chr2	175176258	175184607	ENSG00000154518	protein_coding	ATP5MC3	ENSG00000154518	protein_coding
ELK3	167.258	0.154816	0.0889818	1.73986	0.0818833	0.651341	chr12	96194382	96269835	ENSG00000111145	protein_coding	ELK3	ENSG00000111145	protein_coding
GOLIM4	1001.26	-0.0805348	0.0463601	-1.73716	0.0823592	0.651345	chr3	168008677	168095975	ENSG00000173905	protein_coding	GOLIM4	ENSG00000173905	protein_coding
IDE	1384.64	-0.0550043	0.0316247	-1.73928	0.0819854	0.651345	chr10	92451684	92574076	ENSG00000119912	protein_coding	IDE	ENSG00000119912	protein_coding
NRDE2	529.924	-0.0474604	0.0273216	-1.7371	0.0823691	0.651345	chr14	90267856	90332137	ENSG00000119720	protein_coding	NRDE2	ENSG00000119720	protein_coding
PPFIA4	618.777	0.183254	0.105459	1.73768	0.0822665	0.651345	chr1	203026498	203078740	ENSG00000143847	protein_coding	PPFIA4	ENSG00000143847	protein_coding
RALGAPA2	591.065	0.101803	0.0585598	1.73844	0.0821335	0.651345	chr20	20389552	20712488	ENSG00000188559	protein_coding	RALGAPA2	ENSG00000188559	protein_coding
RP11-80H18.3	128.32	-0.0735212	0.0422841	-1.73874	0.0820798	0.651345	chr3	58306262	58318574	ENSG00000255154	protein_coding	HTD2	ENSG00000255154	protein_coding
MGAT3	2619.07	0.0930787	0.0536263	1.73569	0.0826181	0.652383	chr22	39457344	39492194	ENSG00000128268	protein_coding	MGAT3	ENSG00000128268	protein_coding
TTC5	329.757	-0.054545	0.0314272	-1.7356	0.0826348	0.652383	chr14	20256558	20305994	ENSG00000136319	protein_coding	TTC5	ENSG00000136319	protein_coding
BOLA3	574.169	-0.0526217	0.0303328	-1.73481	0.0827739	0.652554	chr2	74135398	74147994	ENSG00000163170	protein_coding	BOLA3	ENSG00000163170	protein_coding
RWDD1	1345.36	-0.0522512	0.0301152	-1.73504	0.0827334	0.652554	chr6	116571367	116597675	ENSG00000111832	protein_coding	RWDD1	ENSG00000111832	protein_coding
ZSWIM3	169.27	-0.0517528	0.0298319	-1.73482	0.0827733	0.652554	chr20	45857617	45879122	ENSG00000132801	protein_coding	ZSWIM3	ENSG00000132801	protein_coding
ARL4A	105.312	-0.0968737	0.0558573	-1.73431	0.0828638	0.652567	chr7	12686856	12690934	ENSG00000122644	protein_coding	ARL4A	ENSG00000122644	protein_coding
ARL5A	1927.74	-0.0615422	0.0354822	-1.73445	0.0828377	0.652567	chr2	151788984	151828492	ENSG00000162980	protein_coding	ARL5A	ENSG00000162980	protein_coding
SPIB	2078.79	0.116127	0.066952	1.73448	0.0828325	0.652567	chr19	50418938	50431313	ENSG00000269404	protein_coding	SPIB	ENSG00000269404	protein_coding
RP11-283G6.4	12.3514	0.158253	0.0912679	1.73394	0.0829289	0.652827	chr12	26211164	26335856	ENSG00000256234	antisense	ITPR2-AS1	ENSG00000256234	lncRNA
MAP4K1	4216.16	0.0608013	0.0350776	1.73334	0.0830359	0.653016	chr19	38587641	38618882	ENSG00000104814	protein_coding	MAP4K1	ENSG00000104814	protein_coding
TOPORS	679.245	-0.0539288	0.031113	-1.73332	0.0830384	0.653016	chr9	32540544	32552553	ENSG00000197579	protein_coding	TOPORS	ENSG00000197579	protein_coding
RASSF7	397.519	0.100448	0.057975	1.73261	0.0831655	0.653321	chr11	560404	564021	ENSG00000099849	protein_coding	RASSF7	ENSG00000099849	protein_coding
ACSS1	1489.52	0.0796273	0.0463499	1.71796	0.0858037	0.653389	chr20	25006230	25058980	ENSG00000154930	protein_coding	ACSS1	ENSG00000154930	protein_coding
ADAM15	455.75	0.102575	0.0594608	1.72509	0.0845106	0.653389	chr1	155050566	155062775	ENSG00000143537	protein_coding	ADAM15	ENSG00000143537	protein_coding
BCKDHA	1473.13	0.118585	0.0688583	1.72216	0.0850408	0.653389	chr19	41397460	41431345	ENSG00000248098	protein_coding	BCKDHA	ENSG00000248098	protein_coding
C4orf48	29.5317	0.246702	0.143445	1.71983	0.0854626	0.653389	chr4	2041993	2043970	ENSG00000243449	protein_coding	C4orf48	ENSG00000243449	protein_coding
CAMLG	1036.25	-0.0582953	0.0337531	-1.72711	0.0841485	0.653389	chr5	134738501	134752160	ENSG00000164615	protein_coding	CAMLG	ENSG00000164615	protein_coding
CAPRIN2	287.099	0.0708611	0.0410497	1.72623	0.0843064	0.653389	chr12	30709552	30754951	ENSG00000110888	protein_coding	CAPRIN2	ENSG00000110888	protein_coding
DDX60L	307.17	0.196434	0.113553	1.72988	0.083651	0.653389	chr4	168356735	168537786	ENSG00000181381	protein_coding	DDX60L	ENSG00000181381	protein_coding
ELL2	3596.47	-0.122057	0.0705193	-1.73083	0.0834829	0.653389	chr5	95885098	95962071	ENSG00000118985	protein_coding	ELL2	ENSG00000118985	protein_coding
FARS2	396.572	-0.0627465	0.0365151	-1.71837	0.0857293	0.653389	chr6	5261044	5771580	ENSG00000145982	protein_coding	FARS2	ENSG00000145982	protein_coding
FBRSL1	449.554	0.0969577	0.0561209	1.72766	0.0840494	0.653389	chr12	132489551	132585188	ENSG00000112787	protein_coding	FBRSL1	ENSG00000112787	protein_coding
ICAM4	30.0019	0.124088	0.0720037	1.72336	0.0848241	0.653389	chr19	10286967	10288522	ENSG00000105371	protein_coding	ICAM4	ENSG00000105371	protein_coding
ISYNA1	337.282	0.144244	0.0834654	1.72819	0.0839546	0.653389	chr19	18434388	18438301	ENSG00000105655	protein_coding	ISYNA1	ENSG00000105655	protein_coding
ITGAM	291.068	0.200169	0.116427	1.71927	0.0855653	0.653389	chr16	31259990	31332892	ENSG00000169896	protein_coding	ITGAM	ENSG00000169896	protein_coding
LENG8-AS1	53.1401	0.124324	0.0721641	1.7228	0.0849244	0.653389	chr19	54444813	54449045	ENSG00000226696	antisense	LENG8-AS1	ENSG00000226696	lncRNA
MKKS	696.38	-0.0558991	0.0323682	-1.72698	0.0841721	0.653389	chr20	10401009	10434222	ENSG00000125863	protein_coding	MKKS	ENSG00000125863	protein_coding
MKLN1-AS	55.4958	-0.0717755	0.0414414	-1.73197	0.0832782	0.653389	chr7	131309744	131328222	ENSG00000236753	processed_transcript	MKLN1-AS	ENSG00000236753	lncRNA
NDUFA12	1326.41	-0.0614862	0.0355097	-1.73153	0.0833564	0.653389	chr12	94897055	95003770	ENSG00000184752	protein_coding	NDUFA12	ENSG00000184752	protein_coding
NDUFAF2	536.571	-0.0635513	0.037019	-1.71672	0.0860306	0.653389	chr5	60945129	61153037	ENSG00000164182	protein_coding	NDUFAF2	ENSG00000164182	protein_coding
POLD4	1822.52	0.127349	0.0739392	1.72235	0.0850061	0.653389	chr11	67350777	67356972	ENSG00000175482	protein_coding	POLD4	ENSG00000175482	protein_coding
PRR12	656.367	0.0684893	0.0395538	1.73155	0.0833539	0.653389	chr19	49591643	49626439	ENSG00000126464	protein_coding	PRR12	ENSG00000126464	protein_coding
RABEP2	565.716	0.0929416	0.0538226	1.72681	0.0842013	0.653389	chr16	28904421	28936526	ENSG00000177548	protein_coding	RABEP2	ENSG00000177548	protein_coding
RDH14	417.072	-0.0402312	0.0233651	-1.72185	0.085096	0.653389	chr2	18554723	18560680	ENSG00000240857	protein_coding	RDH14	ENSG00000240857	protein_coding
RELA	1535.64	0.0465612	0.0270656	1.72031	0.0853764	0.653389	chr11	65653596	65663094	ENSG00000173039	protein_coding	RELA	ENSG00000173039	protein_coding
RIPK2	864.832	0.0733027	0.0423778	1.72974	0.0836763	0.653389	chr8	89757747	89791063	ENSG00000104312	protein_coding	RIPK2	ENSG00000104312	protein_coding
RP11-231C14.4	513.426	0.146739	0.0854323	1.71761	0.0858681	0.653389	chr16	29483642	29505999	ENSG00000169203	protein_coding	NPIPB12	ENSG00000169203	protein_coding
RP11-540K16.1	13.9223	0.151958	0.0880171	1.72646	0.0842653	0.653389	chr1	181174484	181182208	ENSG00000237292	lincRNA	LINC01732	ENSG00000237292	lncRNA
RP5-1171I10.5	1074.13	0.147811	0.0856562	1.72563	0.084414	0.653389	chr17	58330884	58332508	ENSG00000265206	antisense	MIR142HG	ENSG00000265206	lncRNA
RPP25L	233.213	-0.0956162	0.0556832	-1.71715	0.0859521	0.653389	chr9	34610486	34612104	ENSG00000164967	protein_coding	RPP25L	ENSG00000164967	protein_coding
SEC24D	2680.09	-0.0847749	0.0490338	-1.72891	0.0838256	0.653389	chr4	118722823	118838683	ENSG00000150961	protein_coding	SEC24D	ENSG00000150961	protein_coding
SEC63	2335.87	-0.0533181	0.0309257	-1.72407	0.0846944	0.653389	chr6	107867756	107958189	ENSG00000025796	protein_coding	SEC63	ENSG00000025796	protein_coding
SEL1L3	2497.53	0.180656	0.10443	1.72994	0.0836419	0.653389	chr4	25747427	25863760	ENSG00000091490	protein_coding	SEL1L3	ENSG00000091490	protein_coding
SENP3	1452.37	-0.05392	0.0312954	-1.72294	0.0848997	0.653389	chr17	7561875	7571969	ENSG00000161956	protein_coding	SENP3	ENSG00000161956	protein_coding
SIGMAR1	755.928	-0.103233	0.0600643	-1.71871	0.0856665	0.653389	chr9	34634722	34637809	ENSG00000147955	protein_coding	SIGMAR1	ENSG00000147955	protein_coding
SLC17A9	1406.67	0.0756946	0.0439771	1.72123	0.0852091	0.653389	chr20	62952647	62969585	ENSG00000101194	protein_coding	SLC17A9	ENSG00000101194	protein_coding
SLC2A11	151.726	-0.106002	0.0612904	-1.72951	0.083718	0.653389	chr22	23856703	23886309	ENSG00000133460	protein_coding	SLC2A11	ENSG00000133460	protein_coding
SLC7A6	1436.57	-0.077878	0.0451747	-1.72393	0.0847207	0.653389	chr16	68264516	68301823	ENSG00000103064	protein_coding	SLC7A6	ENSG00000103064	protein_coding
SOGA1	1060.03	0.102501	0.0597232	1.71627	0.0861129	0.653389	chr20	36777442	36863686	ENSG00000149639	protein_coding	SOGA1	ENSG00000149639	protein_coding
SOX9	1018.92	0.165183	0.0958704	1.72298	0.0848914	0.653389	chr17	72121020	72126420	ENSG00000125398	protein_coding	SOX9	ENSG00000125398	protein_coding
SP4	616.948	-0.0931839	0.0541628	-1.72044	0.085352	0.653389	chr7	21428034	21514822	ENSG00000105866	protein_coding	SP4	ENSG00000105866	protein_coding
STAT6	6021.31	0.0354157	0.0205205	1.72587	0.0843712	0.653389	chr12	57095408	57132139	ENSG00000166888	protein_coding	STAT6	ENSG00000166888	protein_coding
STRAP	3204.39	-0.0450592	0.0261133	-1.72553	0.0844323	0.653389	chr12	15882391	15903478	ENSG00000023734	protein_coding	STRAP	ENSG00000023734	protein_coding
SUV39H2	666.462	-0.0603828	0.0349223	-1.72906	0.0837979	0.653389	chr10	14878820	14904315	ENSG00000152455	protein_coding	SUV39H2	ENSG00000152455	protein_coding
TCEB1	1494.4	-0.0469641	0.0273314	-1.71832	0.085738	0.653389	chr8	73939169	73972287	ENSG00000154582	protein_coding	ELOC	ENSG00000154582	protein_coding
TCTN3	1150.83	-0.0399685	0.0231528	-1.72629	0.084295	0.653389	chr10	95663396	95694143	ENSG00000119977	protein_coding	TCTN3	ENSG00000119977	protein_coding
THAP8	142.925	0.0733864	0.0427048	1.71846	0.0857129	0.653389	chr19	36034985	36054762	ENSG00000161277	protein_coding	THAP8	ENSG00000161277	protein_coding
TPGS2	1782.8	-0.0628896	0.0363519	-1.73002	0.0836266	0.653389	chr18	36777647	36829216	ENSG00000134779	protein_coding	TPGS2	ENSG00000134779	protein_coding
ZC3H8	390.693	-0.0582582	0.0337024	-1.72861	0.0838793	0.653389	chr2	112211525	112255136	ENSG00000144161	protein_coding	ZC3H8	ENSG00000144161	protein_coding
ZMYM2	2102.34	0.0665576	0.0386135	1.72369	0.0847644	0.653389	chr13	19958670	20091829	ENSG00000121741	protein_coding	ZMYM2	ENSG00000121741	protein_coding
ZNF71	218.235	0.0687783	0.0400745	1.71626	0.0861147	0.653389	chr19	56595264	56626481	ENSG00000197951	protein_coding	ZNF71	ENSG00000197951	protein_coding
APTR	78.9945	-0.0630301	0.036738	-1.71567	0.086223	0.653813	chr7	77657660	77696265	ENSG00000214293	lincRNA	APTR	ENSG00000214293	lncRNA
CLCN6	738.775	0.0643812	0.0375298	1.71547	0.0862591	0.653813	chr1	11806096	11843144	ENSG00000011021	protein_coding	CLCN6	ENSG00000011021	protein_coding
MRPS15	1943.59	-0.0482525	0.0281434	-1.71452	0.086433	0.653813	chr1	36455718	36464437	ENSG00000116898	protein_coding	MRPS15	ENSG00000116898	protein_coding
SND1	10863.8	-0.0458239	0.026724	-1.71471	0.0863981	0.653813	chr7	127652180	128092609	ENSG00000197157	protein_coding	SND1	ENSG00000197157	protein_coding
TIAM2	378.283	-0.213955	0.124815	-1.71417	0.0864976	0.653854	chr6	154832697	155257723	ENSG00000146426	protein_coding	TIAM2	ENSG00000146426	protein_coding
TMEM9B	729.015	-0.0500196	0.029183	-1.714	0.0865284	0.653854	chr11	8947294	8965011	ENSG00000175348	protein_coding	TMEM9B	ENSG00000175348	protein_coding
SH3PXD2A	1296.44	0.0680528	0.0397222	1.71322	0.0866725	0.654701	chr10	103594027	103855543	ENSG00000107957	protein_coding	SH3PXD2A	ENSG00000107957	protein_coding
FRMD6	63.1558	-0.237967	0.139035	-1.71156	0.0869772	0.655073	chr14	51489100	51730727	ENSG00000139926	protein_coding	FRMD6	ENSG00000139926	protein_coding
NCEH1	261.908	-0.0788899	0.0461325	-1.71007	0.0872527	0.655073	chr3	172630249	172711218	ENSG00000144959	protein_coding	NCEH1	ENSG00000144959	protein_coding
NNT	3297.04	-0.0588249	0.0343776	-1.71114	0.0870552	0.655073	chr5	43602692	43707405	ENSG00000112992	protein_coding	NNT	ENSG00000112992	protein_coding
RPS12	28589	-0.0617349	0.0360843	-1.71085	0.0871082	0.655073	chr6	132814441	132817564	ENSG00000112306	protein_coding	RPS12	ENSG00000112306	protein_coding
SRP9	5649.83	-0.0423531	0.0247436	-1.71168	0.0869559	0.655073	chr1	225777813	225790466	ENSG00000143742	protein_coding	SRP9	ENSG00000143742	protein_coding
NDUFV2	2944.65	-0.0525998	0.0307733	-1.70927	0.0874011	0.655302	chr18	9102630	9134345	ENSG00000178127	protein_coding	NDUFV2	ENSG00000178127	protein_coding
PLD6	266.87	-0.102081	0.0597179	-1.70939	0.0873785	0.655302	chr17	17200995	17206315	ENSG00000179598	protein_coding	PLD6	ENSG00000179598	protein_coding
ABLIM1	1492.02	0.150773	0.088237	1.70873	0.0875011	0.655334	chr10	114431113	114685003	ENSG00000099204	protein_coding	ABLIM1	ENSG00000099204	protein_coding
ACOX1	1050.55	-0.058339	0.0341644	-1.70759	0.0877118	0.655334	chr17	75941507	75979363	ENSG00000161533	protein_coding	ACOX1	ENSG00000161533	protein_coding
B9D1	101.202	-0.107634	0.0630423	-1.70734	0.0877595	0.655334	chr17	19337554	19378182	ENSG00000108641	protein_coding	B9D1	ENSG00000108641	protein_coding
GNB5	617.141	0.0744923	0.0436073	1.70825	0.0875892	0.655334	chr15	52115105	52191369	ENSG00000069966	protein_coding	GNB5	ENSG00000069966	protein_coding
MARCH9	590.497	0.0650893	0.0381123	1.70783	0.0876677	0.655334	chr12	57755098	57760407	ENSG00000139266	protein_coding	MARCHF9	ENSG00000139266	protein_coding
PALD1	604.507	0.187759	0.109952	1.70764	0.0877029	0.655334	chr10	70478821	70568449	ENSG00000107719	protein_coding	PALD1	ENSG00000107719	protein_coding
C12orf29	406.577	-0.0438316	0.0256751	-1.70716	0.0877919	0.655355	chr12	88033846	88050160	ENSG00000133641	protein_coding	C12orf29	ENSG00000133641	protein_coding
AUTS2	730.603	0.17626	0.103275	1.70671	0.0878768	0.655485	chr7	69598919	70793068	ENSG00000158321	protein_coding	AUTS2	ENSG00000158321	protein_coding
BSCL2	181.679	-0.103528	0.0606639	-1.70659	0.087898	0.655485	chr11	62690275	62709845	ENSG00000168000	protein_coding	BSCL2	ENSG00000168000	protein_coding
REPS1	1360.86	-0.0531241	0.0311299	-1.70653	0.0879096	0.655485	chr6	138903493	138988261	ENSG00000135597	protein_coding	REPS1	ENSG00000135597	protein_coding
PABPC1	48426.3	-0.0371417	0.0217713	-1.70599	0.0880093	0.655596	chr8	100685816	100722809	ENSG00000070756	protein_coding	PABPC1	ENSG00000070756	protein_coding
ZNF131	663.813	-0.0511636	0.0299925	-1.70588	0.0880308	0.655596	chr5	43065176	43192021	ENSG00000172262	protein_coding	ZNF131	ENSG00000172262	protein_coding
GSDMD	1034.18	0.0898265	0.0526714	1.70541	0.0881176	0.655611	chr8	143553207	143563062	ENSG00000104518	protein_coding	GSDMD	ENSG00000104518	protein_coding
SH3TC1	953.133	0.0971473	0.0569648	1.70539	0.0881213	0.655611	chr4	8182072	8241803	ENSG00000125089	protein_coding	SH3TC1	ENSG00000125089	protein_coding
DCP2	2427.41	0.049357	0.0289498	1.70491	0.0882107	0.655617	chr5	112976702	113020970	ENSG00000172795	protein_coding	DCP2	ENSG00000172795	protein_coding
THTPA	295.081	-0.061932	0.0363207	-1.70514	0.0881675	0.655617	chr14	23555988	23560271	ENSG00000259431	protein_coding	THTPA	ENSG00000259431	protein_coding
C9orf147	21.3808	0.132895	0.0779783	1.70426	0.0883327	0.655646	chr9	112433816	112487204	ENSG00000230185	antisense	HSDL2-AS1	ENSG00000230185	lncRNA
USP6NL	1134.47	0.0696081	0.04085	1.70399	0.0883826	0.655797	chr10	11453946	11611754	ENSG00000148429	protein_coding	USP6NL	ENSG00000148429	protein_coding
DDA1	644.925	-0.0564809	0.0331496	-1.70382	0.0884152	0.65582	chr19	17309518	17323301	ENSG00000130311	protein_coding	DDA1	ENSG00000130311	protein_coding
BTBD2	1471.26	0.100355	0.0589289	1.70299	0.0885695	0.656088	chr19	1985438	2034881	ENSG00000133243	protein_coding	BTBD2	ENSG00000133243	protein_coding
TUBB6	1959.03	0.138235	0.0812038	1.70232	0.0886958	0.656394	chr18	12307669	12344320	ENSG00000176014	protein_coding	TUBB6	ENSG00000176014	protein_coding
PATL1	2671.05	0.0439617	0.0258283	1.70207	0.0887418	0.656421	chr11	59636716	59668980	ENSG00000166889	protein_coding	PATL1	ENSG00000166889	protein_coding
ZNF678	201.031	-0.0797415	0.0468526	-1.70196	0.0887623	0.656421	chr1	227563543	227677443	ENSG00000181450	protein_coding	ZNF678	ENSG00000181450	protein_coding
SSBP2	1082.27	-0.0693514	0.040753	-1.70175	0.0888025	0.6565	chr5	81413021	81751797	ENSG00000145687	protein_coding	SSBP2	ENSG00000145687	protein_coding
ZNF607	201.479	0.0731897	0.043015	1.70149	0.0888505	0.656636	chr19	37696363	37719790	ENSG00000198182	protein_coding	ZNF607	ENSG00000198182	protein_coding
RGS16	1540.82	-0.0959984	0.0564438	-1.70078	0.0889846	0.657409	chr1	182598623	182604408	ENSG00000143333	protein_coding	RGS16	ENSG00000143333	protein_coding
CRYL1	474.696	0.127414	0.0749249	1.70056	0.0890265	0.657499	chr13	20403667	20525857	ENSG00000165475	protein_coding	CRYL1	ENSG00000165475	protein_coding
CECR5	1327.5	0.0805642	0.0475108	1.6957	0.0899422	0.658134	chr22	17137511	17165287	ENSG00000069998	protein_coding	HDHD5	ENSG00000069998	protein_coding
CISD1	640.246	-0.0618023	0.0364305	-1.69644	0.089802	0.658134	chr10	58269058	58289586	ENSG00000122873	protein_coding	CISD1	ENSG00000122873	protein_coding
DBP	192.678	0.101306	0.0597237	1.69624	0.0898408	0.658134	chr19	48630030	48637438	ENSG00000105516	protein_coding	DBP	ENSG00000105516	protein_coding
DDX56	1730.83	-0.0478534	0.0281798	-1.69814	0.0894808	0.658134	chr7	44565417	44575051	ENSG00000136271	protein_coding	DDX56	ENSG00000136271	protein_coding
FBXL12	444.625	0.0413809	0.024401	1.69587	0.0899111	0.658134	chr19	9810267	9827816	ENSG00000127452	protein_coding	FBXL12	ENSG00000127452	protein_coding
IMPA2	202.668	0.133529	0.0785952	1.69894	0.0893297	0.658134	chr18	11981025	12030883	ENSG00000141401	protein_coding	IMPA2	ENSG00000141401	protein_coding
LINC00426	369.71	0.127566	0.0751029	1.69854	0.089405	0.658134	chr13	30340270	30377145	ENSG00000238121	lincRNA	LINC00426	ENSG00000238121	lncRNA
TMEM259	1905.62	0.0653046	0.0384535	1.69827	0.0894559	0.658134	chr19	1009648	1021179	ENSG00000182087	protein_coding	TMEM259	ENSG00000182087	protein_coding
TULP3	330.022	0.05338	0.031467	1.69638	0.0898144	0.658134	chr12	2877223	2941140	ENSG00000078246	protein_coding	TULP3	ENSG00000078246	protein_coding
YTHDF2	2499.98	-0.0392088	0.0230959	-1.69765	0.0895732	0.658134	chr1	28736621	28769775	ENSG00000198492	protein_coding	YTHDF2	ENSG00000198492	protein_coding
RPL4	84855	-0.0504446	0.0297678	-1.6946	0.0901514	0.659036	chr15	66498015	66524532	ENSG00000174444	protein_coding	RPL4	ENSG00000174444	protein_coding
PIK3CD	5800.68	0.0556129	0.032827	1.69412	0.0902422	0.659243	chr1	9651732	9729114	ENSG00000171608	protein_coding	PIK3CD	ENSG00000171608	protein_coding
PSMD5	971.758	-0.0380615	0.0224651	-1.69425	0.090217	0.659243	chr9	120815496	120842984	ENSG00000095261	protein_coding	PSMD5	ENSG00000095261	protein_coding
ACTR1A	2537.6	-0.0578675	0.0341616	-1.69393	0.0902777	0.659285	chr10	102479229	102502711	ENSG00000138107	protein_coding	ACTR1A	ENSG00000138107	protein_coding
PINX1	527.549	-0.0630134	0.0372047	-1.6937	0.0903228	0.659398	chr8	10764963	10839884	ENSG00000254093	protein_coding	PINX1	ENSG00000254093	protein_coding
CHST11	1703.42	0.0779852	0.0460753	1.69256	0.0905395	0.659589	chr12	104455295	104762014	ENSG00000171310	protein_coding	CHST11	ENSG00000171310	protein_coding
ELOVL1	1423.09	-0.0398392	0.0235358	-1.69271	0.090511	0.659589	chr1	43363397	43368074	ENSG00000066322	protein_coding	ELOVL1	ENSG00000066322	protein_coding
GNG10	443.66	-0.0551627	0.0325875	-1.69276	0.0905016	0.659589	chr9	111661335	111670246	ENSG00000242616	protein_coding	GNG10	ENSG00000242616	protein_coding
NIPA2	2480.37	-0.0488752	0.0288781	-1.69247	0.0905569	0.659589	chr15	22838641	22868384	ENSG00000140157	protein_coding	NIPA2	ENSG00000140157	protein_coding
PPP1R7	2413.37	-0.038455	0.0227108	-1.69324	0.0904091	0.659589	chr2	241149576	241183652	ENSG00000115685	protein_coding	PPP1R7	ENSG00000115685	protein_coding
MAP3K1	637.436	0.0783428	0.0463236	1.69121	0.0907968	0.660254	chr5	56815574	56896152	ENSG00000095015	protein_coding	MAP3K1	ENSG00000095015	protein_coding
TMEM50B	563.33	-0.0752889	0.0445154	-1.6913	0.0907794	0.660254	chr21	33432485	33480011	ENSG00000142188	protein_coding	TMEM50B	ENSG00000142188	protein_coding
ACAP1	3716.48	0.0631536	0.0374231	1.68756	0.0914962	0.660331	chr17	7336529	7351478	ENSG00000072818	protein_coding	ACAP1	ENSG00000072818	protein_coding
ADPGK	1693.87	0.0350739	0.0207573	1.68972	0.0910819	0.660331	chr15	72751369	72785846	ENSG00000159322	protein_coding	ADPGK	ENSG00000159322	protein_coding
ANO9	469.17	0.139633	0.0828432	1.68551	0.0918906	0.660331	chr11	417933	442011	ENSG00000185101	protein_coding	ANO9	ENSG00000185101	protein_coding
APITD1	177.235	-0.0696745	0.0413604	-1.68457	0.0920718	0.660331	chr1	10430443	10442809	ENSG00000175279	protein_coding	CENPS	ENSG00000175279	protein_coding
ASAH2B	199.506	-0.0880906	0.0523155	-1.68383	0.0922139	0.660331	chr10	50739318	50816495	ENSG00000204147	protein_coding	ASAH2B	ENSG00000204147	protein_coding
ATP5F1	6402.13	-0.0506615	0.0301736	-1.679	0.0931518	0.660331	chr1	111448864	111462773	ENSG00000116459	protein_coding	ATP5PB	ENSG00000116459	protein_coding
C1QBP	6050.24	-0.0603897	0.0358281	-1.68554	0.0918845	0.660331	chr17	5432777	5448830	ENSG00000108561	protein_coding	C1QBP	ENSG00000108561	protein_coding
CELF2	4532.11	-0.0551239	0.0326869	-1.68642	0.091715	0.660331	chr10	11005321	11336675	ENSG00000048740	protein_coding	CELF2	ENSG00000048740	protein_coding
CNTRL	2136.02	0.0618886	0.0368262	1.68056	0.0928482	0.660331	chr9	121074863	121177610	ENSG00000119397	protein_coding	CNTRL	ENSG00000119397	protein_coding
CROT	375.951	-0.0779731	0.0461755	-1.68863	0.0912913	0.660331	chr7	87345681	87399795	ENSG00000005469	protein_coding	CROT	ENSG00000005469	protein_coding
CTC-378H22.1	24.3729	0.124681	0.0740426	1.68392	0.0921981	0.660331	chr19	42132555	42137099	ENSG00000254887	processed_transcript	POU2F2-AS1	ENSG00000254887	lncRNA
CYP4V2	80.3012	-0.149813	0.0889158	-1.68489	0.0920096	0.660331	chr4	186191520	186213456	ENSG00000145476	protein_coding	CYP4V2	ENSG00000145476	protein_coding
EEF1A1	504396	-0.0528912	0.0315111	-1.67849	0.0932506	0.660331	chr6	73515750	73523797	ENSG00000156508	protein_coding	EEF1A1	ENSG00000156508	protein_coding
EGLN3	774.406	0.216632	0.128528	1.68549	0.0918937	0.660331	chr14	33924231	34462774	ENSG00000129521	protein_coding	EGLN3	ENSG00000129521	protein_coding
ETFDH	551.988	-0.0511723	0.030292	-1.6893	0.0911622	0.660331	chr4	158672125	158709623	ENSG00000171503	protein_coding	ETFDH	ENSG00000171503	protein_coding
FAM98C	179.881	0.0789289	0.0470153	1.67879	0.0931926	0.660331	chr19	38403135	38409088	ENSG00000130244	protein_coding	FAM98C	ENSG00000130244	protein_coding
FBXO30	514.034	-0.0590294	0.0351349	-1.68008	0.0929424	0.660331	chr6	145793502	145814753	ENSG00000118496	protein_coding	FBXO30	ENSG00000118496	protein_coding
FFAR2	134.766	0.264197	0.156513	1.68802	0.091407	0.660331	chr19	35443907	35451767	ENSG00000126262	protein_coding	FFAR2	ENSG00000126262	protein_coding
HARBI1	98.6664	-0.0569038	0.0338171	-1.6827	0.0924341	0.660331	chr11	46602861	46617909	ENSG00000180423	protein_coding	HARBI1	ENSG00000180423	protein_coding
IFI44L	9447.16	0.114959	0.0681142	1.68775	0.0914599	0.660331	chr1	78619922	78646145	ENSG00000137959	protein_coding	IFI44L	ENSG00000137959	protein_coding
LINC01006	123.53	0.101487	0.0603683	1.68114	0.0927365	0.660331	chr7	156472196	156640654	ENSG00000182648	lincRNA	RNF32-DT	ENSG00000182648	lncRNA
MCU	578.041	-0.0495218	0.0293523	-1.68715	0.0915743	0.660331	chr10	72692131	72887694	ENSG00000156026	protein_coding	MCU	ENSG00000156026	protein_coding
MRFAP1L1	1252.14	-0.0453687	0.0269752	-1.68187	0.0925942	0.660331	chr4	6707701	6709880	ENSG00000178988	protein_coding	MRFAP1L1	ENSG00000178988	protein_coding
MTOR	2031.99	-0.0524307	0.0310576	-1.68818	0.0913771	0.660331	chr1	11106535	11262507	ENSG00000198793	protein_coding	MTOR	ENSG00000198793	protein_coding
NBPF8	942.96	0.0957681	0.0570513	1.67863	0.0932239	0.660331	chr1	120436353	120467739	ENSG00000270231	unprocessed_pseudogene	NBPF8	ENSG00000270231	protein_coding
NME1-NME2	1013.99	-0.0909399	0.0539491	-1.68566	0.0918608	0.660331	chr17	51153590	51171744	ENSG00000011052	protein_coding	NME1-NME2	ENSG00000011052	protein_coding
OMA1	648.623	-0.0521409	0.0309545	-1.68444	0.0920972	0.660331	chr1	58415384	58546802	ENSG00000162600	protein_coding	OMA1	ENSG00000162600	protein_coding
PRR7	199.069	0.187293	0.111465	1.68029	0.0929003	0.660331	chr5	177446445	177456286	ENSG00000131188	protein_coding	PRR7	ENSG00000131188	protein_coding
RAB1A	3196.44	-0.0386988	0.0229996	-1.68258	0.092456	0.660331	chr2	65070701	65130106	ENSG00000138069	protein_coding	RAB1A	ENSG00000138069	protein_coding
ROBO1	671.43	-0.330073	0.195476	-1.68856	0.0913032	0.660331	chr3	78597240	79767815	ENSG00000169855	protein_coding	ROBO1	ENSG00000169855	protein_coding
RP11-115C21.2	76.9087	0.0889302	0.0529063	1.6809	0.0927825	0.660331	chr8	6403551	6407142	ENSG00000246089	antisense	MCPH1-DT	ENSG00000246089	lncRNA
SIX5	121.127	0.127847	0.0758459	1.68562	0.0918698	0.660331	chr19	45764785	45769226	ENSG00000177045	protein_coding	SIX5	ENSG00000177045	protein_coding
SLC15A4	2751.94	0.0796532	0.0474616	1.67827	0.0932952	0.660331	chr12	128793191	128823983	ENSG00000139370	protein_coding	SLC15A4	ENSG00000139370	protein_coding
SLC33A1	962.569	-0.0669405	0.039652	-1.6882	0.0913732	0.660331	chr3	155821024	155854429	ENSG00000169359	protein_coding	SLC33A1	ENSG00000169359	protein_coding
SPAG4	177.197	0.135764	0.0803838	1.68895	0.0912299	0.660331	chr20	35615892	35621049	ENSG00000061656	protein_coding	SPAG4	ENSG00000061656	protein_coding
SPECC1	859.792	-0.0786653	0.0466599	-1.68593	0.0918094	0.660331	chr17	20009344	20319026	ENSG00000128487	protein_coding	SPECC1	ENSG00000128487	protein_coding
STK38L	2697.92	-0.0757772	0.0449341	-1.68641	0.0917173	0.660331	chr12	27243968	27325959	ENSG00000211455	protein_coding	STK38L	ENSG00000211455	protein_coding
TGIF2-C20orf24	150.48	-0.118048	0.0700775	-1.68453	0.0920792	0.660331	chr20	36574553	36612384	ENSG00000259399	protein_coding	TGIF2-RAB5IF	ENSG00000259399	protein_coding
TIMM21	778.691	-0.0516864	0.0307496	-1.68088	0.0927868	0.660331	chr18	74148511	74160530	ENSG00000075336	protein_coding	TIMM21	ENSG00000075336	protein_coding
TNFRSF1A	386.039	0.123496	0.0732652	1.68561	0.0918717	0.660331	chr12	6328757	6342114	ENSG00000067182	protein_coding	TNFRSF1A	ENSG00000067182	protein_coding
TOMM40L	559.154	-0.0640893	0.038189	-1.67822	0.093305	0.660331	chr1	161225939	161230744	ENSG00000158882	protein_coding	TOMM40L	ENSG00000158882	protein_coding
TSNARE1	217.434	0.118228	0.0704365	1.67851	0.093248	0.660331	chr8	142212080	142403240	ENSG00000171045	protein_coding	TSNARE1	ENSG00000171045	protein_coding
ZNF778	187.254	-0.0618623	0.0368582	-1.67839	0.0932718	0.660331	chr16	89217703	89237071	ENSG00000170100	protein_coding	ZNF778	ENSG00000170100	protein_coding
GUCY1B3	1087.06	0.229547	0.136803	1.67793	0.0933602	0.660511	chr4	155758992	155807591	ENSG00000061918	protein_coding	GUCY1B1	ENSG00000061918	protein_coding
VIM-AS1	72.7317	0.108395	0.0646262	1.67726	0.093491	0.660902	chr10	17214239	17229985	ENSG00000229124	antisense	VIM-AS1	ENSG00000229124	lncRNA
CTD-2228K2.7	224.288	0.189067	0.112872	1.67505	0.0939236	0.661062	chr5	473236	480884	ENSG00000225138	processed_transcript	SLC9A3-AS1	ENSG00000225138	lncRNA
DENND1B	164.191	-0.232338	0.13865	-1.67572	0.0937932	0.661062	chr1	197504748	197775696	ENSG00000213047	protein_coding	DENND1B	ENSG00000213047	protein_coding
IL6ST	1730.45	0.128413	0.0765876	1.67669	0.0936037	0.661062	chr5	55935095	55994993	ENSG00000134352	protein_coding	IL6ST	ENSG00000134352	protein_coding
NUDT5	2087.32	-0.0548494	0.0327431	-1.67514	0.093906	0.661062	chr10	12165325	12196144	ENSG00000165609	protein_coding	NUDT5	ENSG00000165609	protein_coding
SDHB	2292.63	-0.0431885	0.0257677	-1.67607	0.0937242	0.661062	chr1	17018722	17054170	ENSG00000117118	protein_coding	SDHB	ENSG00000117118	protein_coding
TRIM16	269.811	-0.0576999	0.0344659	-1.67411	0.0941084	0.661436	chr17	15627960	15684311	ENSG00000221926	protein_coding	TRIM16	ENSG00000221926	protein_coding
C10orf2	624.275	-0.0484017	0.0289298	-1.67308	0.0943122	0.661936	chr10	100987367	100994401	ENSG00000107815	protein_coding	TWNK	ENSG00000107815	protein_coding
FAM134B	78.959	0.252931	0.151198	1.67284	0.0943585	0.661936	chr5	16473038	16617058	ENSG00000154153	protein_coding	RETREG1	ENSG00000154153	protein_coding
UBTF	3510.08	-0.0531457	0.0317625	-1.67322	0.0942834	0.661936	chr17	44205033	44221626	ENSG00000108312	protein_coding	UBTF	ENSG00000108312	protein_coding
DYNC1I2	2304.6	-0.0384519	0.0230115	-1.67099	0.0947238	0.662768	chr2	171687409	171748420	ENSG00000077380	protein_coding	DYNC1I2	ENSG00000077380	protein_coding
UBE2J1	7182.13	-0.0782187	0.0468034	-1.67122	0.0946787	0.662768	chr6	89326625	89352848	ENSG00000198833	protein_coding	UBE2J1	ENSG00000198833	protein_coding
BACE1-AS	50.8721	0.0749717	0.044917	1.66911	0.0950948	0.662934	chr11	117290874	117293571	ENSG00000278768	antisense	BACE1-AS	ENSG00000278768	lncRNA
GATM	3561.8	0.109809	0.0657876	1.66914	0.0950889	0.662934	chr15	45361124	45402327	ENSG00000171766	protein_coding	GATM	ENSG00000171766	protein_coding
HDAC9	671.157	-0.15479	0.0927929	-1.66812	0.095292	0.662934	chr7	18086949	19002416	ENSG00000048052	protein_coding	HDAC9	ENSG00000048052	protein_coding
HLCS	432.13	0.0480054	0.0287639	1.66894	0.0951284	0.662934	chr21	36750888	36990236	ENSG00000159267	protein_coding	HLCS	ENSG00000159267	protein_coding
HSD17B14	52.2927	0.170848	0.102425	1.66803	0.0953102	0.662934	chr19	48813017	48836678	ENSG00000087076	protein_coding	HSD17B14	ENSG00000087076	protein_coding
LSM8	1222.14	-0.0411964	0.0246794	-1.66926	0.0950654	0.662934	chr7	118184032	118192824	ENSG00000128534	protein_coding	LSM8	ENSG00000128534	protein_coding
NUCB2	610.876	-0.128888	0.0772305	-1.66887	0.0951423	0.662934	chr11	17208153	17349974	ENSG00000070081	protein_coding	NUCB2	ENSG00000070081	protein_coding
SDAD1	1140.75	-0.0506667	0.0303561	-1.66908	0.0951014	0.662934	chr4	75940950	75990962	ENSG00000198301	protein_coding	SDAD1	ENSG00000198301	protein_coding
SLC22A18	99.6052	0.124649	0.0747245	1.66811	0.095294	0.662934	chr11	2899721	2925246	ENSG00000110628	protein_coding	SLC22A18	ENSG00000110628	protein_coding
TEX261	1699.64	-0.050819	0.0304288	-1.67009	0.0949008	0.662934	chr2	70985938	70994945	ENSG00000144043	protein_coding	TEX261	ENSG00000144043	protein_coding
TRAPPC6A	653.057	0.1005	0.0602435	1.66823	0.0952701	0.662934	chr19	45162928	45178237	ENSG00000007255	protein_coding	TRAPPC6A	ENSG00000007255	protein_coding
MMD	1018.42	0.0645887	0.0387418	1.66716	0.0954833	0.663276	chr17	55392613	55421992	ENSG00000108960	protein_coding	MMD	ENSG00000108960	protein_coding
RINT1	714.768	-0.0372669	0.0223525	-1.66724	0.0954673	0.663276	chr7	105532085	105567677	ENSG00000135249	protein_coding	RINT1	ENSG00000135249	protein_coding
UPK3BL	356.688	0.149814	0.0898475	1.66743	0.0954296	0.663276	chr7	102637025	102642791	ENSG00000267368	protein_coding	UPK3BL1	ENSG00000267368	protein_coding
HACD3	1495.3	-0.0521149	0.0312687	-1.66668	0.0955784	0.66346	chr15	65530418	65578352	ENSG00000074696	protein_coding	HACD3	ENSG00000074696	protein_coding
AC005154.6	382.889	0.100851	0.0605867	1.66457	0.0959979	0.664704	chr7	30516309	30594809	ENSG00000196295	processed_transcript	GARS1-DT	ENSG00000196295	lncRNA
GGACT	129.985	0.103208	0.062004	1.66455	0.0960035	0.664704	chr13	100530164	100589528	ENSG00000134864	protein_coding	GGACT	ENSG00000134864	protein_coding
NOP10	1855.14	-0.0494523	0.0297158	-1.66417	0.096078	0.664704	chr15	34341713	34343177	ENSG00000182117	protein_coding	NOP10	ENSG00000182117	protein_coding
PAG1	1624.68	0.117109	0.0703494	1.66468	0.0959766	0.664704	chr8	80967810	81112068	ENSG00000076641	protein_coding	PAG1	ENSG00000076641	protein_coding
WDR91	2516.32	0.0745831	0.044814	1.66428	0.0960561	0.664704	chr7	135183839	135211534	ENSG00000105875	protein_coding	WDR91	ENSG00000105875	protein_coding
APBA3	432.373	0.0816975	0.0491445	1.66239	0.0964338	0.665081	chr19	3750819	3761699	ENSG00000011132	protein_coding	APBA3	ENSG00000011132	protein_coding
CHMP3	981.848	-0.0502568	0.0302346	-1.66223	0.0964672	0.665081	chr2	86503431	86563479	ENSG00000115561	protein_coding	CHMP3	ENSG00000115561	protein_coding
KIAA0895L	435.285	0.066205	0.0398317	1.66212	0.0964895	0.665081	chr16	67175602	67184040	ENSG00000196123	protein_coding	KIAA0895L	ENSG00000196123	protein_coding
KIF21B	1379.7	0.0782406	0.0470548	1.66276	0.0963612	0.665081	chr1	200969390	201023700	ENSG00000116852	protein_coding	KIF21B	ENSG00000116852	protein_coding
PPP1CC	6194.61	-0.036489	0.0219549	-1.662	0.096513	0.665081	chr12	110719680	110742939	ENSG00000186298	protein_coding	PPP1CC	ENSG00000186298	protein_coding
SUB1	8653.44	-0.0850192	0.0511124	-1.66338	0.096237	0.665081	chr5	32531633	32604079	ENSG00000113387	protein_coding	SUB1	ENSG00000113387	protein_coding
VPREB3	148.043	0.232235	0.139699	1.6624	0.096432	0.665081	chr22	23752743	23754468	ENSG00000128218	protein_coding	VPREB3	ENSG00000128218	protein_coding
R3HDM4	1475.74	0.0700732	0.0421841	1.66113	0.0966878	0.665154	chr19	896503	913245	ENSG00000198858	protein_coding	R3HDM4	ENSG00000198858	protein_coding
C11orf1	477.799	-0.0742463	0.0447606	-1.65874	0.0971679	0.665735	chr11	111878935	111885975	ENSG00000137720	protein_coding	C11orf1	ENSG00000137720	protein_coding
CHCHD10	979.266	-0.0928838	0.0559777	-1.6593	0.0970551	0.665735	chr22	23765834	23768443	ENSG00000250479	protein_coding	CHCHD10	ENSG00000250479	protein_coding
FES	219.383	0.225655	0.136022	1.65896	0.0971232	0.665735	chr15	90883695	90895776	ENSG00000182511	protein_coding	FES	ENSG00000182511	protein_coding
LDHB	26688.1	-0.0515845	0.031101	-1.65861	0.0971939	0.665735	chr12	21635342	21757857	ENSG00000111716	protein_coding	LDHB	ENSG00000111716	protein_coding
TLCD1	109.167	-0.08728	0.0526353	-1.6582	0.0972763	0.665735	chr17	28724348	28727935	ENSG00000160606	protein_coding	TLCD1	ENSG00000160606	protein_coding
TMC6	2541.54	0.0753876	0.0454252	1.6596	0.096995	0.665735	chr17	78110458	78132407	ENSG00000141524	protein_coding	TMC6	ENSG00000141524	protein_coding
PPM1G	5125.01	-0.0523263	0.0315732	-1.6573	0.0974584	0.666366	chr2	27381194	27409687	ENSG00000115241	protein_coding	PPM1G	ENSG00000115241	protein_coding
CHP1	1586.95	-0.0476438	0.0287707	-1.65598	0.0977254	0.666722	chr15	41230839	41281890	ENSG00000187446	protein_coding	CHP1	ENSG00000187446	protein_coding
IL12RB2	243.123	-0.235272	0.14206	-1.65614	0.0976932	0.666722	chr1	67307364	67396900	ENSG00000081985	protein_coding	IL12RB2	ENSG00000081985	protein_coding
PIGL	176.05	0.0666188	0.0402235	1.65621	0.0976783	0.666722	chr17	16217191	16351797	ENSG00000108474	protein_coding	PIGL	ENSG00000108474	protein_coding
RP3-477O4.14	38.4917	-0.082704	0.0499304	-1.65639	0.0976434	0.666722	chr20	35476203	35490982	ENSG00000230155	antisense	CEP250-AS1	ENSG00000230155	lncRNA
TDP2	1274.31	-0.0380457	0.0229802	-1.65559	0.0978054	0.666722	chr6	24649977	24667033	ENSG00000111802	protein_coding	TDP2	ENSG00000111802	protein_coding
IL2RB	5365.42	-0.0748934	0.0452453	-1.65528	0.0978687	0.666912	chr22	37125838	37175054	ENSG00000100385	protein_coding	IL2RB	ENSG00000100385	protein_coding
MRGBP	633.745	0.0522574	0.0315819	1.65466	0.0979929	0.667379	chr20	62796453	62801738	ENSG00000101189	protein_coding	MRGBP	ENSG00000101189	protein_coding
DOLK	212.456	-0.0695123	0.0420147	-1.65447	0.0980312	0.667405	chr9	128945530	128947619	ENSG00000175283	protein_coding	DOLK	ENSG00000175283	protein_coding
MIEF1	2278.84	-0.0399452	0.0241497	-1.65407	0.0981139	0.667471	chr22	39499432	39518132	ENSG00000100335	protein_coding	MIEF1	ENSG00000100335	protein_coding
TAF1C	648.337	0.0692009	0.0418375	1.65404	0.0981197	0.667471	chr16	84177847	84187070	ENSG00000103168	protein_coding	TAF1C	ENSG00000103168	protein_coding
ATXN2L	4946.23	0.0357265	0.0216256	1.65204	0.0985257	0.667572	chr16	28823035	28837237	ENSG00000168488	protein_coding	ATXN2L	ENSG00000168488	protein_coding
CHRNB1	267.385	-0.0573269	0.0346728	-1.65337	0.0982563	0.667572	chr17	7445061	7457707	ENSG00000170175	protein_coding	CHRNB1	ENSG00000170175	protein_coding
MCTP2	985.24	0.193604	0.117225	1.65156	0.0986233	0.667572	chr15	94231538	94483952	ENSG00000140563	protein_coding	MCTP2	ENSG00000140563	protein_coding
MOB2	417.843	0.0628495	0.0380577	1.65143	0.0986517	0.667572	chr11	1469457	1501247	ENSG00000182208	protein_coding	MOB2	ENSG00000182208	protein_coding
MON1B	1666.41	-0.0438505	0.0265497	-1.65164	0.0986081	0.667572	chr16	77190835	77202405	ENSG00000103111	protein_coding	MON1B	ENSG00000103111	protein_coding
N4BP2L1	509.765	0.0854409	0.0516784	1.65332	0.0982659	0.667572	chr13	32400723	32428311	ENSG00000139597	protein_coding	N4BP2L1	ENSG00000139597	protein_coding
ZSCAN31	56.8789	-0.0676813	0.0409756	-1.65175	0.098586	0.667572	chr6	28324693	28356271	ENSG00000235109	protein_coding	ZSCAN31	ENSG00000235109	protein_coding
ASCL1	285.033	0.273402	0.16581	1.64889	0.0991701	0.667786	chr12	102957686	102960516	ENSG00000139352	protein_coding	ASCL1	ENSG00000139352	protein_coding
CD69	1581.58	0.114508	0.0693717	1.65064	0.0988121	0.667786	chr12	9752486	9760901	ENSG00000110848	protein_coding	CD69	ENSG00000110848	protein_coding
CDC26	606.023	-0.0476923	0.0289516	-1.64731	0.0994946	0.667786	chr9	113255835	113275589	ENSG00000176386	protein_coding	CDC26	ENSG00000176386	protein_coding
CREBZF	1494.84	0.0630898	0.0383188	1.64644	0.0996724	0.667786	chr11	85659708	85682908	ENSG00000137504	protein_coding	CREBZF	ENSG00000137504	protein_coding
ELL3	161.771	0.110156	0.0668061	1.64889	0.0991706	0.667786	chr15	43772600	43777543	ENSG00000128886	protein_coding	ELL3	ENSG00000128886	protein_coding
ELP4	490.002	-0.0404954	0.0245989	-1.64623	0.0997167	0.667786	chr11	31509750	31783998	ENSG00000109911	protein_coding	ELP4	ENSG00000109911	protein_coding
HIVEP3	849.995	0.0991974	0.060258	1.64621	0.0997201	0.667786	chr1	41506365	42035925	ENSG00000127124	protein_coding	HIVEP3	ENSG00000127124	protein_coding
KBTBD8	435.715	-0.126619	0.0768567	-1.64746	0.0994628	0.667786	chr3	66998307	67011210	ENSG00000163376	protein_coding	KBTBD8	ENSG00000163376	protein_coding
LINC01150	30.2028	-0.244005	0.147954	-1.64919	0.0991081	0.667786	chr11	1902647	1907915	ENSG00000229671	lincRNA	LINC01150	ENSG00000229671	lncRNA
NDUFA8	1066.25	-0.0461828	0.0280189	-1.64827	0.0992967	0.667786	chr9	122144058	122159819	ENSG00000119421	protein_coding	NDUFA8	ENSG00000119421	protein_coding
NFE2L3	881.436	0.0581329	0.0352905	1.64727	0.0995035	0.667786	chr7	26152240	26187125	ENSG00000050344	protein_coding	NFE2L3	ENSG00000050344	protein_coding
POMT2	190.705	-0.0549362	0.0333688	-1.64633	0.0996954	0.667786	chr14	77274956	77320884	ENSG00000009830	protein_coding	POMT2	ENSG00000009830	protein_coding
RETSAT	897.329	-0.0508436	0.0308107	-1.65019	0.0989032	0.667786	chr2	85342088	85354620	ENSG00000042445	protein_coding	RETSAT	ENSG00000042445	protein_coding
SGPL1	673.508	-0.0530515	0.0321699	-1.6491	0.0991271	0.667786	chr10	70815961	70881173	ENSG00000166224	protein_coding	SGPL1	ENSG00000166224	protein_coding
SLC16A1-AS1	342.317	0.0602544	0.0365133	1.6502	0.0989017	0.667786	chr1	112956415	113047055	ENSG00000226419	antisense	SLC16A1-AS1	ENSG00000226419	lncRNA
SPCS3	4970.97	-0.0546579	0.0331549	-1.64856	0.099237	0.667786	chr4	176319964	176332245	ENSG00000129128	protein_coding	SPCS3	ENSG00000129128	protein_coding
TTL	734.29	-0.0534253	0.0324152	-1.64815	0.0993211	0.667786	chr2	112482154	112541739	ENSG00000114999	protein_coding	TTL	ENSG00000114999	protein_coding
TTLL5	653.823	-0.0477037	0.0289495	-1.64782	0.0993893	0.667786	chr14	75633625	75955078	ENSG00000119685	protein_coding	TTLL5	ENSG00000119685	protein_coding
WDR90	418.317	0.0991535	0.0601506	1.64842	0.0992661	0.667786	chr16	649311	667833	ENSG00000161996	protein_coding	WDR90	ENSG00000161996	protein_coding
ZNF701	206.946	0.0674005	0.0408271	1.65087	0.0987644	0.667786	chr19	52555822	52587174	ENSG00000167562	protein_coding	ZNF701	ENSG00000167562	protein_coding
PDK1	2610.4	0.0907106	0.0551267	1.64549	0.0998682	0.668111	chr2	172555373	172608669	ENSG00000152256	protein_coding	PDK1	ENSG00000152256	protein_coding
C16orf62	981.053	-0.0484697	0.0294684	-1.6448	0.10001	0.668508	chr16	19555240	19706793	ENSG00000103544	protein_coding	VPS35L	ENSG00000103544	protein_coding
ZDHHC5	2294.78	-0.0441071	0.0268202	-1.64455	0.100063	0.668531	chr11	57667747	57701187	ENSG00000156599	protein_coding	ZDHHC5	ENSG00000156599	protein_coding
TRUB2	1041.97	-0.0495869	0.0301563	-1.64433	0.100108	0.668634	chr9	128305161	128322742	ENSG00000167112	protein_coding	TRUB2	ENSG00000167112	protein_coding
ENPP2	329.281	0.251651	0.153058	1.64415	0.100146	0.668683	chr8	119557086	119673453	ENSG00000136960	protein_coding	ENPP2	ENSG00000136960	protein_coding
ARIH2	1800.36	-0.0343932	0.0209236	-1.64375	0.100228	0.668797	chr3	48918821	48986382	ENSG00000177479	protein_coding	ARIH2	ENSG00000177479	protein_coding
RHOT1	931.647	0.0385922	0.0234797	1.64364	0.10025	0.668797	chr17	32142454	32253374	ENSG00000126858	protein_coding	RHOT1	ENSG00000126858	protein_coding
AGBL3	95.4029	0.0760223	0.0463915	1.63871	0.101274	0.668829	chr7	134986508	135147963	ENSG00000146856	protein_coding	AGBL3	ENSG00000146856	protein_coding
ALDH5A1	911.361	-0.0766058	0.0467452	-1.63879	0.101256	0.668829	chr6	24494852	24537207	ENSG00000112294	protein_coding	ALDH5A1	ENSG00000112294	protein_coding
C11orf54	670.459	-0.0637047	0.0388201	-1.64103	0.100792	0.668829	chr11	93741591	93764749	ENSG00000182919	protein_coding	C11orf54	ENSG00000182919	protein_coding
C14orf2	1787.61	-0.0585539	0.0356914	-1.64056	0.100888	0.668829	chr14	103912288	103928269	ENSG00000156411	protein_coding	ATP5MJ	ENSG00000156411	protein_coding
CCDC112	82.6804	-0.1162	0.0709739	-1.63723	0.101583	0.668829	chr5	115267188	115296831	ENSG00000164221	protein_coding	CCDC112	ENSG00000164221	protein_coding
COL5A1	650.221	0.271139	0.165514	1.63817	0.101387	0.668829	chr9	134641774	134844843	ENSG00000130635	protein_coding	COL5A1	ENSG00000130635	protein_coding
ERMARD	541.323	0.0441851	0.0269545	1.63925	0.101162	0.668829	chr6	169751622	169781584	ENSG00000130023	protein_coding	ERMARD	ENSG00000130023	protein_coding
HES2	56.9174	-0.16869	0.103005	-1.63769	0.101487	0.668829	chr1	6412418	6424670	ENSG00000069812	protein_coding	HES2	ENSG00000069812	protein_coding
LINC01003	62.3417	0.0782533	0.0477929	1.63734	0.101559	0.668829	chr7	152463786	152465549	ENSG00000261455	lincRNA	LINC01003	ENSG00000261455	lncRNA
LSM1	684.76	-0.0579094	0.0352707	-1.64186	0.10062	0.668829	chr8	38163321	38176730	ENSG00000175324	protein_coding	LSM1	ENSG00000175324	protein_coding
MAN1A2	1150.03	-0.0666207	0.0406727	-1.63797	0.101427	0.668829	chr1	117367449	117528872	ENSG00000198162	protein_coding	MAN1A2	ENSG00000198162	protein_coding
POLR2D	1853.23	-0.0415363	0.0253064	-1.64134	0.100728	0.668829	chr2	127843551	127858157	ENSG00000144231	protein_coding	POLR2D	ENSG00000144231	protein_coding
PTER	691.44	-0.0664483	0.0405383	-1.63915	0.101183	0.668829	chr10	16436943	16513745	ENSG00000165983	protein_coding	PTER	ENSG00000165983	protein_coding
R3HDM1	2468.12	-0.0408393	0.0249175	-1.63898	0.101217	0.668829	chr2	135531455	135725270	ENSG00000048991	protein_coding	R3HDM1	ENSG00000048991	protein_coding
RP11-432J22.2	11.0451	0.137482	0.0839038	1.63857	0.101303	0.668829	chr9	135907812	135913513	ENSG00000238058	antisense	CAMSAP1-DT	ENSG00000238058	lncRNA
SDR39U1	621.34	0.0651766	0.0397848	1.63823	0.101374	0.668829	chr14	24439766	24442905	ENSG00000100445	protein_coding	SDR39U1	ENSG00000100445	protein_coding
TNFRSF8	3262.81	-0.0821428	0.0501116	-1.6392	0.101172	0.668829	chr1	12063377	12144207	ENSG00000120949	protein_coding	TNFRSF8	ENSG00000120949	protein_coding
ZBTB9	301.235	-0.0474757	0.0289317	-1.64096	0.100807	0.668829	chr6	33453970	33457548	ENSG00000213588	protein_coding	ZBTB9	ENSG00000213588	protein_coding
ZFP36L1	5922.87	0.0621446	0.0378529	1.64174	0.100644	0.668829	chr14	68787660	68796253	ENSG00000185650	protein_coding	ZFP36L1	ENSG00000185650	protein_coding
ZNF337	653.793	0.0797904	0.0487065	1.63819	0.101382	0.668829	chr20	25674215	25696841	ENSG00000130684	protein_coding	ZNF337	ENSG00000130684	protein_coding
TMEM147-AS1	253.299	0.0811181	0.049568	1.6365	0.101735	0.669428	chr19	35540738	35546029	ENSG00000236144	antisense	TMEM147-AS1	ENSG00000236144	lncRNA
GNA11	289.416	0.0857557	0.0524502	1.63499	0.10205	0.670845	chr19	3094410	3124004	ENSG00000088256	protein_coding	GNA11	ENSG00000088256	protein_coding
TRAPPC3	1070.71	-0.0402291	0.0246034	-1.6351	0.102028	0.670845	chr1	36136570	36156053	ENSG00000054116	protein_coding	TRAPPC3	ENSG00000054116	protein_coding
BMI1	1182.84	-0.0720105	0.0440947	-1.63309	0.10245	0.670927	chr10	22321211	22331484	ENSG00000168283	protein_coding	BMI1	ENSG00000168283	protein_coding
CCDC134	165.538	-0.0700389	0.042919	-1.63189	0.102703	0.670927	chr22	41800679	41826299	ENSG00000100147	protein_coding	CCDC134	ENSG00000100147	protein_coding
CCDC51	569.391	-0.0524997	0.0321338	-1.63379	0.102304	0.670927	chr3	48432164	48440456	ENSG00000164051	protein_coding	CCDC51	ENSG00000164051	protein_coding
CCS	513.742	0.0654773	0.0401221	1.63195	0.10269	0.670927	chr11	66592821	66606019	ENSG00000173992	protein_coding	CCS	ENSG00000173992	protein_coding
CRYZ	2724.67	-0.101939	0.0624719	-1.63175	0.102732	0.670927	chr1	74705482	74733408	ENSG00000116791	protein_coding	CRYZ	ENSG00000116791	protein_coding
FAM129A	2319.12	-0.120911	0.0739723	-1.63454	0.102145	0.670927	chr1	184790724	184974550	ENSG00000135842	protein_coding	NIBAN1	ENSG00000135842	protein_coding
FLI1	1664.78	-0.0614817	0.0376222	-1.63419	0.102219	0.670927	chr11	128686535	128813267	ENSG00000151702	protein_coding	FLI1	ENSG00000151702	protein_coding
IL16	3895.45	0.0895527	0.0548461	1.6328	0.102511	0.670927	chr15	81159575	81314058	ENSG00000172349	protein_coding	IL16	ENSG00000172349	protein_coding
MAML2	776.553	0.102086	0.0624655	1.63428	0.1022	0.670927	chr11	95976598	96343180	ENSG00000184384	protein_coding	MAML2	ENSG00000184384	protein_coding
MYADM	658.093	0.183252	0.112329	1.63138	0.10281	0.670927	chr19	53866223	53876437	ENSG00000179820	protein_coding	MYADM	ENSG00000179820	protein_coding
PHF5A	809.047	-0.0574254	0.035187	-1.632	0.102679	0.670927	chr22	41459717	41468725	ENSG00000100410	protein_coding	PHF5A	ENSG00000100410	protein_coding
SLC39A13	305.98	0.0640547	0.0392198	1.63322	0.102422	0.670927	chr11	47407132	47416501	ENSG00000165915	protein_coding	SLC39A13	ENSG00000165915	protein_coding
TXNDC5	10767.3	-0.154524	0.0947179	-1.63142	0.102802	0.670927	chr6	7881517	7910814	ENSG00000239264	protein_coding	TXNDC5	ENSG00000239264	protein_coding
ZKSCAN5	476.536	-0.0319454	0.0195675	-1.63257	0.102559	0.670927	chr7	99504651	99534700	ENSG00000196652	protein_coding	ZKSCAN5	ENSG00000196652	protein_coding
ECHS1	2383.9	-0.0549396	0.0336899	-1.63075	0.102944	0.67122	chr10	133362480	133373689	ENSG00000127884	protein_coding	ECHS1	ENSG00000127884	protein_coding
ZNF83	526.479	0.100425	0.0615782	1.63085	0.102923	0.67122	chr19	52594060	52690496	ENSG00000167766	protein_coding	ZNF83	ENSG00000167766	protein_coding
RSPH1	62.4501	0.236152	0.144961	1.62907	0.103298	0.67146	chr21	42472486	42496354	ENSG00000160188	protein_coding	RSPH1	ENSG00000160188	protein_coding
SLC35A5	572.105	-0.0403453	0.0247627	-1.62927	0.103255	0.67146	chr3	112561709	112585577	ENSG00000138459	protein_coding	SLC35A5	ENSG00000138459	protein_coding
IFI44	3254.69	0.107811	0.0662241	1.62798	0.103529	0.672033	chr1	78649796	78664078	ENSG00000137965	protein_coding	IFI44	ENSG00000137965	protein_coding
RP5-940J5.3	12.0327	0.162295	0.0996947	1.62792	0.103541	0.672033	chr12	6532290	6533498	ENSG00000255966	antisense	GAPDH-DT	ENSG00000255966	lncRNA
ZNF653	190.26	0.0712955	0.0437925	1.62803	0.103518	0.672033	chr19	11483427	11505923	ENSG00000161914	protein_coding	ZNF653	ENSG00000161914	protein_coding
FBXO45	902.311	-0.0434831	0.0267146	-1.62769	0.103591	0.672084	chr3	196568611	196589059	ENSG00000174013	protein_coding	FBXO45	ENSG00000174013	protein_coding
ITGB7	4918.33	-0.105514	0.0648385	-1.62733	0.103667	0.672221	chr12	53191318	53207307	ENSG00000139626	protein_coding	ITGB7	ENSG00000139626	protein_coding
C17orf100	13.1892	0.131936	0.0810939	1.62695	0.103748	0.672514	chr17	6651718	6693202	ENSG00000256806	lincRNA	C17orf100	ENSG00000256806	protein_coding
B3GNT9	108.46	-0.0909004	0.0558971	-1.62621	0.103905	0.672746	chr16	67148105	67151214	ENSG00000237172	protein_coding	B3GNT9	ENSG00000237172	protein_coding
ALDOC	10397.5	0.11999	0.073796	1.62597	0.103957	0.672779	chr17	28573115	28577264	ENSG00000109107	protein_coding	ALDOC	ENSG00000109107	protein_coding
CNNM2	236.696	-0.0664235	0.0408688	-1.62529	0.104102	0.673038	chr10	102918293	103090221	ENSG00000148842	protein_coding	CNNM2	ENSG00000148842	protein_coding
MAP2K4	1108.25	-0.0343759	0.0211501	-1.62533	0.104092	0.673038	chr17	12020824	12143830	ENSG00000065559	protein_coding	MAP2K4	ENSG00000065559	protein_coding
MYO18A	2984.62	0.0508458	0.0312883	1.62507	0.104147	0.673076	chr17	29073517	29180412	ENSG00000196535	protein_coding	MYO18A	ENSG00000196535	protein_coding
EXT2	560.23	-0.0486074	0.0299165	-1.62477	0.104212	0.67311	chr11	44095549	44245429	ENSG00000151348	protein_coding	EXT2	ENSG00000151348	protein_coding
NFATC4	355.427	0.217021	0.133591	1.62452	0.104264	0.67311	chr14	24365673	24379604	ENSG00000100968	protein_coding	NFATC4	ENSG00000100968	protein_coding
CHORDC1	1418.11	-0.0838858	0.0516718	-1.62344	0.104496	0.673434	chr11	90201160	90223364	ENSG00000110172	protein_coding	CHORDC1	ENSG00000110172	protein_coding
CKS2	2538.04	-0.0637429	0.0392532	-1.62389	0.104399	0.673434	chr9	89311198	89316703	ENSG00000123975	protein_coding	CKS2	ENSG00000123975	protein_coding
HOOK3	1377.85	-0.0707069	0.043545	-1.62377	0.104426	0.673434	chr8	42896932	43030539	ENSG00000168172	protein_coding	HOOK3	ENSG00000168172	protein_coding
MRPL15	1266.72	-0.0564085	0.0347438	-1.62356	0.104471	0.673434	chr8	54135210	54147901	ENSG00000137547	protein_coding	MRPL15	ENSG00000137547	protein_coding
PIGR	506.098	0.256928	0.158247	1.62359	0.104464	0.673434	chr1	206928518	206946466	ENSG00000162896	protein_coding	PIGR	ENSG00000162896	protein_coding
ANKRD13D	615.939	0.0615103	0.0379045	1.62277	0.104639	0.673571	chr11	67288547	67302485	ENSG00000172932	protein_coding	ANKRD13D	ENSG00000172932	protein_coding
PIGQ	351.12	0.0952889	0.0587134	1.62295	0.1046	0.673571	chr16	566995	584136	ENSG00000007541	protein_coding	PIGQ	ENSG00000007541	protein_coding
WBP1	772.402	-0.0607494	0.0374353	-1.62278	0.104636	0.673571	chr2	74458329	74460891	ENSG00000239779	protein_coding	WBP1	ENSG00000239779	protein_coding
TMEM234	92.4815	-0.0540846	0.0333322	-1.62259	0.104676	0.673616	chr1	32214472	32222359	ENSG00000160055	protein_coding	TMEM234	ENSG00000160055	protein_coding
NRM	825	0.0644691	0.0397534	1.62172	0.104862	0.674618	chr6	30688047	30691420	ENSG00000137404	protein_coding	NRM	ENSG00000137404	protein_coding
AK6	890.614	-0.0489016	0.0301594	-1.62144	0.104923	0.674621	chr5	69350984	69370013	ENSG00000085231	protein_coding	AK6	ENSG00000085231	protein_coding
SURF4	3902.97	-0.0573049	0.0353453	-1.62129	0.104956	0.674635	chr9	133361449	133376166	ENSG00000148248	protein_coding	SURF4	ENSG00000148248	protein_coding
MRPL50	806.103	-0.0468956	0.0289283	-1.6211	0.104997	0.674645	chr9	101387633	101398614	ENSG00000136897	protein_coding	MRPL50	ENSG00000136897	protein_coding
ATP6V0B	1326.58	-0.0700824	0.0432514	-1.62035	0.105158	0.674759	chr1	43974487	43978295	ENSG00000117410	protein_coding	ATP6V0B	ENSG00000117410	protein_coding
HNRNPA1L2	155.562	0.0567091	0.034998	1.62036	0.105156	0.674759	chr13	52640786	52643796	ENSG00000139675	protein_coding	HNRNPA1L2	ENSG00000139675	protein_coding
CALM1	5124.08	-0.0505001	0.0311729	-1.62	0.105232	0.674845	chr14	90396502	90408261	ENSG00000198668	protein_coding	CALM1	ENSG00000198668	protein_coding
ANKRD16	146.906	0.0585428	0.0362131	1.61662	0.10596	0.675548	chr10	5861617	5889906	ENSG00000134461	protein_coding	ANKRD16	ENSG00000134461	protein_coding
AQP9	153.727	0.226749	0.140205	1.61727	0.10582	0.675548	chr15	58138169	58185911	ENSG00000103569	protein_coding	AQP9	ENSG00000103569	protein_coding
C4orf32	810.62	-0.0652967	0.040332	-1.61898	0.105452	0.675548	chr4	112145397	112195256	ENSG00000174749	protein_coding	FAM241A	ENSG00000174749	protein_coding
CDK10	648.233	0.0777272	0.0480522	1.61756	0.105758	0.675548	chr16	89680737	89696364	ENSG00000185324	protein_coding	CDK10	ENSG00000185324	protein_coding
EBPL	574.344	-0.0707014	0.0437282	-1.61684	0.105913	0.675548	chr13	49660723	49691475	ENSG00000123179	protein_coding	EBPL	ENSG00000123179	protein_coding
ENSA	4840.4	-0.0499302	0.0308833	-1.61674	0.105935	0.675548	chr1	150600851	150629612	ENSG00000143420	protein_coding	ENSA	ENSG00000143420	protein_coding
FBXO17	86.8357	0.229408	0.14183	1.61749	0.105773	0.675548	chr19	38941401	38975910	ENSG00000269190	protein_coding	FBXO17	ENSG00000269190	protein_coding
GOLGA1	711.497	0.0497889	0.0308026	1.61639	0.106011	0.675548	chr9	124878357	124948492	ENSG00000136935	protein_coding	GOLGA1	ENSG00000136935	protein_coding
OGFR	1229.17	0.0702007	0.0433855	1.61807	0.105648	0.675548	chr20	62804835	62814000	ENSG00000060491	protein_coding	OGFR	ENSG00000060491	protein_coding
PIEZO1	2562.82	0.0727288	0.0449933	1.61643	0.106001	0.675548	chr16	88715343	88785211	ENSG00000103335	protein_coding	PIEZO1	ENSG00000103335	protein_coding
SLC25A33	406.731	-0.0563591	0.0348092	-1.61909	0.105428	0.675548	chr1	9539482	9585179	ENSG00000171612	protein_coding	SLC25A33	ENSG00000171612	protein_coding
ACP2	344.193	-0.0902826	0.055862	-1.61617	0.106057	0.675555	chr11	47239302	47248906	ENSG00000134575	protein_coding	ACP2	ENSG00000134575	protein_coding
IPPK	471.191	-0.0407122	0.0251923	-1.61606	0.106081	0.675555	chr9	92613184	92670265	ENSG00000127080	protein_coding	IPPK	ENSG00000127080	protein_coding
TLK2	1146.2	-0.0324328	0.0200717	-1.61585	0.106127	0.675555	chr17	62458658	62615481	ENSG00000146872	protein_coding	TLK2	ENSG00000146872	protein_coding
SNRNP25	1337.7	-0.0772754	0.047852	-1.61488	0.106336	0.676286	chr16	53010	57669	ENSG00000161981	protein_coding	SNRNP25	ENSG00000161981	protein_coding
CEP72	231.62	0.0562504	0.0348629	1.61347	0.106642	0.676369	chr5	612272	667168	ENSG00000112877	protein_coding	CEP72	ENSG00000112877	protein_coding
CHEK2	500.834	0.0544619	0.0337493	1.61372	0.106589	0.676369	chr22	28687743	28742422	ENSG00000183765	protein_coding	CHEK2	ENSG00000183765	protein_coding
CUL2	1375.02	-0.0473157	0.029335	-1.61294	0.106757	0.676369	chr10	35008551	35090642	ENSG00000108094	protein_coding	CUL2	ENSG00000108094	protein_coding
ITFG2	380.767	0.0368396	0.0228281	1.61378	0.106575	0.676369	chr12	2812622	2859791	ENSG00000111203	protein_coding	ITFG2	ENSG00000111203	protein_coding
PSEN1	1342.13	-0.0357349	0.0221565	-1.61284	0.106779	0.676369	chr14	73136418	73223691	ENSG00000080815	protein_coding	PSEN1	ENSG00000080815	protein_coding
BCKDK	1743.76	0.0635816	0.0394415	1.61205	0.106952	0.676461	chr16	31106107	31112791	ENSG00000103507	protein_coding	BCKDK	ENSG00000103507	protein_coding
KLLN	185.669	-0.0825532	0.0512323	-1.61135	0.107103	0.676461	chr10	87859161	87863437	ENSG00000227268	protein_coding	KLLN	ENSG00000227268	protein_coding
SERF1B	250.119	-0.0852836	0.0528999	-1.61217	0.106925	0.676461	chr5	70025247	70043113	ENSG00000205572	protein_coding	SERF1B	ENSG00000205572	protein_coding
SPATA13	765.062	0.0819723	0.0508845	1.61095	0.107191	0.676461	chr13	23979805	24307074	ENSG00000182957	protein_coding	SPATA13	ENSG00000182957	protein_coding
SSTR2	546.681	0.141471	0.0878152	1.61101	0.107178	0.676461	chr17	73165012	73176633	ENSG00000180616	protein_coding	SSTR2	ENSG00000180616	protein_coding
ZFPM1	121.299	0.129173	0.0801814	1.611	0.107179	0.676461	chr16	88453317	88537016	ENSG00000179588	protein_coding	ZFPM1	ENSG00000179588	protein_coding
APEH	3593.86	-0.0534248	0.0331841	-1.60995	0.107408	0.677262	chr3	49674002	49683963	ENSG00000164062	protein_coding	APEH	ENSG00000164062	protein_coding
WDR7	692.648	-0.0561217	0.0348629	-1.60978	0.107445	0.677305	chr18	56651343	57036606	ENSG00000091157	protein_coding	WDR7	ENSG00000091157	protein_coding
ERP44	2494	-0.0457425	0.028477	-1.6063	0.108208	0.677436	chr9	99979179	100099040	ENSG00000023318	protein_coding	ERP44	ENSG00000023318	protein_coding
HYAL2	204.522	-0.0675745	0.0420556	-1.60679	0.1081	0.677436	chr3	50317790	50322906	ENSG00000068001	protein_coding	HYAL2	ENSG00000068001	protein_coding
JCHAIN	15592.9	-0.229074	0.142443	-1.60817	0.107798	0.677436	chr4	70655541	70681817	ENSG00000132465	protein_coding	JCHAIN	ENSG00000132465	protein_coding
KLC1	1978.14	0.0279761	0.0174161	1.60634	0.1082	0.677436	chr14	103561896	103714249	ENSG00000126214	protein_coding	KLC1	ENSG00000126214	protein_coding
LAMP1	1999.45	-0.0663171	0.0412856	-1.6063	0.108207	0.677436	chr13	113297241	113323672	ENSG00000185896	protein_coding	LAMP1	ENSG00000185896	protein_coding
LINC00963	89.8808	0.115439	0.0717973	1.60784	0.10787	0.677436	chr9	129483451	129513683	ENSG00000204054	processed_transcript	LINC00963	ENSG00000204054	lncRNA
NABP2	1272.71	-0.0516215	0.0321319	-1.60655	0.108154	0.677436	chr12	56222015	56229854	ENSG00000139579	protein_coding	NABP2	ENSG00000139579	protein_coding
PARN	1990.46	-0.0467172	0.0290793	-1.60655	0.108154	0.677436	chr16	14435701	14632728	ENSG00000140694	protein_coding	PARN	ENSG00000140694	protein_coding
SLC26A2	317.969	-0.0678255	0.0421726	-1.60828	0.107773	0.677436	chr5	149960737	149993455	ENSG00000155850	protein_coding	SLC26A2	ENSG00000155850	protein_coding
ST3GAL1	407.629	0.125977	0.0784201	1.60644	0.108178	0.677436	chr8	133454848	133571940	ENSG00000008513	protein_coding	ST3GAL1	ENSG00000008513	protein_coding
TNFSF4	597.976	-0.157413	0.0979746	-1.60668	0.108125	0.677436	chr1	173183734	173207313	ENSG00000117586	protein_coding	TNFSF4	ENSG00000117586	protein_coding
ZDHHC3	1004.15	-0.0408773	0.0254269	-1.60764	0.107914	0.677436	chr3	44915257	44976185	ENSG00000163812	protein_coding	ZDHHC3	ENSG00000163812	protein_coding
EIF3J	2234.5	-0.0518686	0.0323229	-1.6047	0.108559	0.677696	chr15	44537057	44563029	ENSG00000104131	protein_coding	EIF3J	ENSG00000104131	protein_coding
MYBPC2	91.4138	-0.266536	0.166104	-1.60463	0.108575	0.677696	chr19	50432903	50466321	ENSG00000086967	protein_coding	MYBPC2	ENSG00000086967	protein_coding
RP11-51J9.5	7.49578	0.130832	0.0815285	1.60474	0.108552	0.677696	chr8	30155830	30156232	ENSG00000271869	lincRNA	DCTN6-DT	ENSG00000271869	lncRNA
RPL26L1	780.402	-0.0567192	0.0353469	-1.60465	0.108572	0.677696	chr5	172958729	172969771	ENSG00000037241	protein_coding	RPL26L1	ENSG00000037241	protein_coding
RPS6KA1	3905.72	-0.0460224	0.0286803	-1.60467	0.108567	0.677696	chr1	26529761	26575030	ENSG00000117676	protein_coding	RPS6KA1	ENSG00000117676	protein_coding
VIM	13436.6	0.132529	0.0825997	1.60448	0.108609	0.677717	chr10	17228259	17237593	ENSG00000026025	protein_coding	VIM	ENSG00000026025	protein_coding
FOXP4-AS1	9.40219	0.171618	0.107013	1.6037	0.108779	0.678301	chr6	41494853	41548621	ENSG00000234753	antisense	FOXP4-AS1	ENSG00000234753	lncRNA
AC074117.10	172.463	0.0854272	0.0533288	1.6019	0.109179	0.6786	chr2	27356246	27367622	ENSG00000234072	antisense	GTF3C2-AS2	ENSG00000234072	lncRNA
CADM1	252.929	-0.30456	0.190078	-1.60228	0.109093	0.6786	chr11	115169218	115504957	ENSG00000182985	protein_coding	CADM1	ENSG00000182985	protein_coding
FCHSD1	547.173	0.065292	0.0407412	1.6026	0.109022	0.6786	chr5	141639302	141651419	ENSG00000197948	protein_coding	FCHSD1	ENSG00000197948	protein_coding
TRIM44	3410.82	0.0489592	0.0305604	1.60204	0.109146	0.6786	chr11	35662805	35818007	ENSG00000166326	protein_coding	TRIM44	ENSG00000166326	protein_coding
MED8	1011.84	-0.0500309	0.0312359	-1.60171	0.10922	0.678665	chr1	43383917	43389808	ENSG00000159479	protein_coding	MED8	ENSG00000159479	protein_coding
ATP5H	2824	-0.0498271	0.0311193	-1.60116	0.109341	0.678749	chr17	75038863	75046985	ENSG00000167863	protein_coding	ATP5PD	ENSG00000167863	protein_coding
FAM81A	524.711	-0.125806	0.0785747	-1.6011	0.109355	0.678749	chr15	59372693	59523549	ENSG00000157470	protein_coding	FAM81A	ENSG00000157470	protein_coding
ZNF444	533.69	0.0631114	0.0394137	1.60125	0.109321	0.678749	chr19	56132599	56160893	ENSG00000167685	protein_coding	ZNF444	ENSG00000167685	protein_coding
C19orf60	304.959	0.100289	0.062683	1.59993	0.109614	0.679252	chr19	18588685	18592336	ENSG00000006015	protein_coding	REX1BD	ENSG00000006015	protein_coding
EIF2B1	1717.18	-0.0289119	0.0180816	-1.59897	0.109828	0.679252	chr12	123620406	123633766	ENSG00000111361	protein_coding	EIF2B1	ENSG00000111361	protein_coding
KDELR2	2542.51	-0.0698333	0.0436468	-1.59997	0.109606	0.679252	chr7	6445953	6484242	ENSG00000136240	protein_coding	KDELR2	ENSG00000136240	protein_coding
ME2	3616.9	-0.0451882	0.0282355	-1.6004	0.109509	0.679252	chr18	50879049	50954257	ENSG00000082212	protein_coding	ME2	ENSG00000082212	protein_coding
RP11-345J4.5	465.837	-0.094356	0.0589944	-1.59941	0.10973	0.679252	chr16	29443230	29454651	ENSG00000261740	protein_coding	BOLA2-SMG1P6	ENSG00000261740	protein_coding
TEX9	768.935	-0.139605	0.0872808	-1.59949	0.109711	0.679252	chr15	56244009	56445997	ENSG00000151575	protein_coding	TEX9	ENSG00000151575	protein_coding
WDR60	374.885	0.0677036	0.0423701	1.59791	0.110064	0.679669	chr7	158856578	158956747	ENSG00000126870	protein_coding	DYNC2I1	ENSG00000126870	protein_coding
GTF3C2	2488.43	-0.0321281	0.0201239	-1.59651	0.110374	0.68019	chr2	27325849	27357034	ENSG00000115207	protein_coding	GTF3C2	ENSG00000115207	protein_coding
MAP3K14-AS1	51.0567	0.0823706	0.0515928	1.59655	0.110366	0.68019	chr17	45247925	45268630	ENSG00000267278	antisense	MAP3K14-AS1	ENSG00000267278	lncRNA
PRPF4	1586.31	-0.0371386	0.0232598	-1.59669	0.110335	0.68019	chr9	113275343	113292905	ENSG00000136875	protein_coding	PRPF4	ENSG00000136875	protein_coding
SLC9A8	633.382	0.0372477	0.0233223	1.59708	0.110247	0.68019	chr20	49812713	49892242	ENSG00000197818	protein_coding	SLC9A8	ENSG00000197818	protein_coding
ZSWIM4	437.97	0.076314	0.0478286	1.59557	0.110584	0.680715	chr19	13795460	13832230	ENSG00000132003	protein_coding	ZSWIM4	ENSG00000132003	protein_coding
CXXC4	224.001	0.129295	0.0810512	1.59522	0.110663	0.680738	chr4	104468312	104494901	ENSG00000168772	protein_coding	CXXC4	ENSG00000168772	protein_coding
PYCARD	367.997	0.10104	0.0633758	1.59431	0.110868	0.681093	chr16	31201485	31203450	ENSG00000103490	protein_coding	PYCARD	ENSG00000103490	protein_coding
SORBS3	268.797	0.160599	0.100743	1.59415	0.110903	0.681119	chr8	22544986	22575788	ENSG00000120896	protein_coding	SORBS3	ENSG00000120896	protein_coding
CEP68	509.895	0.0789049	0.0495119	1.59366	0.111013	0.681344	chr2	65056366	65087004	ENSG00000011523	protein_coding	CEP68	ENSG00000011523	protein_coding
MTHFD2	5401.27	-0.0561483	0.0352342	-1.59357	0.111031	0.681344	chr2	74198562	74217565	ENSG00000065911	protein_coding	MTHFD2	ENSG00000065911	protein_coding
CTA-293F17.1	71.203	0.156986	0.0985456	1.59303	0.111153	0.681715	chr7	20328299	20331747	ENSG00000271133	antisense	ITGB8-AS1	ENSG00000271133	lncRNA
CTD-2366F13.1	112.479	-0.0587233	0.0368893	-1.59188	0.111412	0.681786	chr5	53109842	53115126	ENSG00000247796	antisense	MOCS2-DT	ENSG00000247796	lncRNA
IL12B	72.2028	-0.24153	0.151764	-1.59148	0.111502	0.681786	chr5	159314783	159330887	ENSG00000113302	protein_coding	IL12B	ENSG00000113302	protein_coding
MDH1	6739.02	-0.0517499	0.0325089	-1.59187	0.111415	0.681786	chr2	63588609	63607197	ENSG00000014641	protein_coding	MDH1	ENSG00000014641	protein_coding
PIGN	846.632	-0.0449531	0.0282343	-1.59214	0.111352	0.681786	chr18	62043567	62187118	ENSG00000197563	protein_coding	PIGN	ENSG00000197563	protein_coding
POLR1B	1586.04	-0.0439767	0.0276324	-1.59149	0.111499	0.681786	chr2	112541915	112577150	ENSG00000125630	protein_coding	POLR1B	ENSG00000125630	protein_coding
PRKAR2A	1147.86	-0.0481068	0.030226	-1.59157	0.111481	0.681786	chr3	48744597	48847846	ENSG00000114302	protein_coding	PRKAR2A	ENSG00000114302	protein_coding
SMG9	1063.58	0.0500678	0.0314479	1.59209	0.111365	0.681786	chr19	43727992	43754990	ENSG00000105771	protein_coding	SMG9	ENSG00000105771	protein_coding
UTP23	599.609	-0.0469683	0.0295092	-1.59165	0.111463	0.681786	chr8	116766503	116849463	ENSG00000147679	protein_coding	UTP23	ENSG00000147679	protein_coding
XRCC3	668.261	0.0675903	0.0424486	1.59229	0.111321	0.681786	chr14	103697609	103715504	ENSG00000126215	protein_coding	XRCC3	ENSG00000126215	protein_coding
E2F4	2393.62	-0.0464817	0.0292119	-1.59119	0.111567	0.681989	chr16	67192169	67198918	ENSG00000205250	protein_coding	E2F4	ENSG00000205250	protein_coding
EBF1	837.89	0.0918395	0.0577386	1.59061	0.111698	0.681989	chr5	158695916	159099761	ENSG00000164330	protein_coding	EBF1	ENSG00000164330	protein_coding
GHDC	561.298	0.0632672	0.0397813	1.59037	0.111751	0.681989	chr17	42188799	42194532	ENSG00000167925	protein_coding	GHDC	ENSG00000167925	protein_coding
SCAI	465.262	0.0471175	0.0296196	1.59075	0.111665	0.681989	chr9	124942608	125143506	ENSG00000173611	protein_coding	SCAI	ENSG00000173611	protein_coding
SPRTN	208.555	-0.0584807	0.0367713	-1.59039	0.111747	0.681989	chr1	231337104	231355023	ENSG00000010072	protein_coding	SPRTN	ENSG00000010072	protein_coding
TDRKH	210.091	-0.0889661	0.0559338	-1.59056	0.111709	0.681989	chr1	151770107	151791416	ENSG00000182134	protein_coding	TDRKH	ENSG00000182134	protein_coding
CHMP1B	832.142	0.0294325	0.0185387	1.58762	0.112372	0.682515	chr18	11851396	11854449	ENSG00000255112	protein_coding	CHMP1B	ENSG00000255112	protein_coding
ITPR1	2091.32	0.100674	0.0633948	1.58805	0.112275	0.682515	chr3	4493348	4847840	ENSG00000150995	protein_coding	ITPR1	ENSG00000150995	protein_coding
MAST3	1014.86	0.0568578	0.0358097	1.58778	0.112337	0.682515	chr19	18097793	18151692	ENSG00000099308	protein_coding	MAST3	ENSG00000099308	protein_coding
MPV17	1290.79	-0.0367745	0.0231406	-1.58917	0.112021	0.682515	chr2	27309492	27325680	ENSG00000115204	protein_coding	MPV17	ENSG00000115204	protein_coding
NME1	3927.94	-0.074729	0.0470136	-1.58952	0.111944	0.682515	chr17	51153536	51162428	ENSG00000239672	protein_coding	NME1	ENSG00000239672	protein_coding
PIK3C3	1076.64	-0.0568168	0.0357901	-1.5875	0.112399	0.682515	chr18	41955206	42087830	ENSG00000078142	protein_coding	PIK3C3	ENSG00000078142	protein_coding
RPS17	36343.7	-0.0600795	0.0378312	-1.58809	0.112265	0.682515	chr15	82536753	82540564	ENSG00000182774	protein_coding	RPS17	ENSG00000182774	protein_coding
ZNF720	347.156	-0.0470226	0.0296142	-1.58784	0.112323	0.682515	chr16	31713229	31794869	ENSG00000197302	protein_coding	KRBOX5	ENSG00000197302	protein_coding
TCP1	8936.76	-0.0549893	0.0346588	-1.58659	0.112605	0.682765	chr6	159778498	159789749	ENSG00000120438	protein_coding	TCP1	ENSG00000120438	protein_coding
GIMAP2	658.75	-0.0601966	0.0379552	-1.58599	0.112741	0.683288	chr7	150685697	150693641	ENSG00000106560	protein_coding	GIMAP2	ENSG00000106560	protein_coding
MPC2	1506.51	-0.064195	0.0404924	-1.58536	0.112884	0.683582	chr1	167916729	167937040	ENSG00000143158	protein_coding	MPC2	ENSG00000143158	protein_coding
EMC1	1452.19	-0.0368321	0.0232508	-1.58412	0.113165	0.683937	chr1	19215664	19251552	ENSG00000127463	protein_coding	EMC1	ENSG00000127463	protein_coding
FAM114A2	810.284	-0.0396856	0.0250534	-1.58404	0.113185	0.683937	chr5	153990128	154038936	ENSG00000055147	protein_coding	FAM114A2	ENSG00000055147	protein_coding
SMURF2	317.557	0.0410647	0.0259256	1.58395	0.113206	0.683937	chr17	64542295	64662068	ENSG00000108854	protein_coding	SMURF2	ENSG00000108854	protein_coding
UNC93B1	1262.67	0.086763	0.0547666	1.58423	0.113141	0.683937	chr11	67991104	68004982	ENSG00000110057	protein_coding	UNC93B1	ENSG00000110057	protein_coding
ZNRF1	404.47	0.0894266	0.0564586	1.58393	0.113209	0.683937	chr16	74999030	75110994	ENSG00000186187	protein_coding	ZNRF1	ENSG00000186187	protein_coding
SHISA8	81.7077	0.214743	0.135621	1.5834	0.11333	0.684292	chr22	41909554	41914667	ENSG00000234965	protein_coding	SHISA8	ENSG00000234965	protein_coding
SETD5	3442.5	0.0442228	0.0279317	1.58325	0.113365	0.684321	chr3	9397615	9479240	ENSG00000168137	protein_coding	SETD5	ENSG00000168137	protein_coding
UBE2R2	2794.01	0.0449565	0.0284072	1.58258	0.113518	0.684498	chr9	33817567	33920404	ENSG00000107341	protein_coding	UBE2R2	ENSG00000107341	protein_coding
FYCO1	503.28	0.0747456	0.0472447	1.58209	0.113628	0.684604	chr3	45917899	45995824	ENSG00000163820	protein_coding	FYCO1	ENSG00000163820	protein_coding
METTL21A	515.958	0.0448616	0.0283526	1.58227	0.113587	0.684604	chr2	207580631	207625928	ENSG00000144401	protein_coding	METTL21A	ENSG00000144401	protein_coding
RAB20	246.027	0.176245	0.111399	1.5821	0.113626	0.684604	chr13	110523066	110561733	ENSG00000139832	protein_coding	RAB20	ENSG00000139832	protein_coding
AXIN1	791.971	0.0585612	0.0370377	1.58112	0.11385	0.685534	chr16	287440	352673	ENSG00000103126	protein_coding	AXIN1	ENSG00000103126	protein_coding
B3GALT4	137.754	0.0944402	0.0598486	1.57799	0.114569	0.685534	chr6	33277132	33284832	ENSG00000235863	protein_coding	B3GALT4	ENSG00000235863	protein_coding
B9D2	93.4034	0.0756544	0.0478816	1.58003	0.1141	0.685534	chr19	41354421	41364173	ENSG00000123810	protein_coding	B9D2	ENSG00000123810	protein_coding
CD44	7484.79	-0.117094	0.0741759	-1.5786	0.114429	0.685534	chr11	35138870	35232402	ENSG00000026508	protein_coding	CD44	ENSG00000026508	protein_coding
CHCHD7	892.167	-0.0518718	0.0328287	-1.58008	0.11409	0.685534	chr8	56211686	56218798	ENSG00000170791	protein_coding	CHCHD7	ENSG00000170791	protein_coding
GIMAP8	292.299	-0.146246	0.0925912	-1.57949	0.114225	0.685534	chr7	150450630	150479392	ENSG00000171115	protein_coding	GIMAP8	ENSG00000171115	protein_coding
LMO2	456.572	-0.246613	0.156217	-1.57865	0.114415	0.685534	chr11	33858576	33892289	ENSG00000135363	protein_coding	LMO2	ENSG00000135363	protein_coding
NDUFC1	772.89	0.0730741	0.0462742	1.57915	0.114301	0.685534	chr4	139266880	139302551	ENSG00000109390	protein_coding	NDUFC1	ENSG00000109390	protein_coding
PELI3	109.564	0.105394	0.0667683	1.5785	0.114451	0.685534	chr11	66466327	66477337	ENSG00000174516	protein_coding	PELI3	ENSG00000174516	protein_coding
PER2	425.71	0.0439917	0.0278391	1.58021	0.114058	0.685534	chr2	238244038	238290102	ENSG00000132326	protein_coding	PER2	ENSG00000132326	protein_coding
RGPD8	137.717	-0.170382	0.107908	-1.57895	0.114347	0.685534	chr2	112370092	112434488	ENSG00000169629	protein_coding	RGPD8	ENSG00000169629	protein_coding
TFIP11	1185.13	-0.0374242	0.0236799	-1.58042	0.114011	0.685534	chr22	26491225	26512505	ENSG00000100109	protein_coding	TFIP11	ENSG00000100109	protein_coding
TRDMT1	112.513	0.0820387	0.0519094	1.58042	0.11401	0.685534	chr10	17142254	17202054	ENSG00000107614	protein_coding	TRDMT1	ENSG00000107614	protein_coding
UQCRB	3836.91	-0.0558489	0.0353637	-1.57927	0.114273	0.685534	chr8	96225920	96235634	ENSG00000156467	protein_coding	UQCRB	ENSG00000156467	protein_coding
USP22	4270.43	-0.0460381	0.0291576	-1.57894	0.11435	0.685534	chr17	20999593	21043760	ENSG00000124422	protein_coding	USP22	ENSG00000124422	protein_coding
CABIN1	2149.52	0.050163	0.0318033	1.57729	0.114728	0.685555	chr22	24011192	24178628	ENSG00000099991	protein_coding	CABIN1	ENSG00000099991	protein_coding
CDC23	1627.79	-0.0274907	0.0174477	-1.5756	0.115117	0.685555	chr5	138187648	138213343	ENSG00000094880	protein_coding	CDC23	ENSG00000094880	protein_coding
EGR2	1275.41	-0.135495	0.0860145	-1.57526	0.115197	0.685555	chr10	62811996	62919900	ENSG00000122877	protein_coding	EGR2	ENSG00000122877	protein_coding
FAM64A	308.586	0.116433	0.0739264	1.57499	0.115259	0.685555	chr17	6444415	6451469	ENSG00000129195	protein_coding	PIMREG	ENSG00000129195	protein_coding
KAT8	644.05	0.0377901	0.0240031	1.57438	0.115399	0.685555	chr16	31115754	31131393	ENSG00000103510	protein_coding	KAT8	ENSG00000103510	protein_coding
KIAA0226L	1004.52	-0.207978	0.131893	-1.57686	0.114827	0.685555	chr13	46342000	46438190	ENSG00000102445	protein_coding	RUBCNL	ENSG00000102445	protein_coding
MAP4K2	2242.87	0.0549741	0.0348758	1.57628	0.114961	0.685555	chr11	64784914	64803241	ENSG00000168067	protein_coding	MAP4K2	ENSG00000168067	protein_coding
NAAA	228.972	-0.104049	0.0660783	-1.57463	0.115341	0.685555	chr4	75913657	75941051	ENSG00000138744	protein_coding	NAAA	ENSG00000138744	protein_coding
PDE8A	965.033	0.0666478	0.0423273	1.57458	0.115353	0.685555	chr15	84980440	85139145	ENSG00000073417	protein_coding	PDE8A	ENSG00000073417	protein_coding
PRPSAP1	656.609	-0.0396057	0.0251398	-1.57542	0.11516	0.685555	chr17	76309486	76384521	ENSG00000161542	protein_coding	PRPSAP1	ENSG00000161542	protein_coding
RBM6	2713.69	0.0619822	0.0393639	1.5746	0.11535	0.685555	chr3	49940007	50100045	ENSG00000004534	protein_coding	RBM6	ENSG00000004534	protein_coding
SH3BGR	33.2347	-0.0863144	0.0547942	-1.57525	0.1152	0.685555	chr21	39445855	39515506	ENSG00000185437	protein_coding	SH3BGR	ENSG00000185437	protein_coding
TICAM1	881.737	0.0670545	0.042586	1.57457	0.115357	0.685555	chr19	4815932	4831704	ENSG00000127666	protein_coding	TICAM1	ENSG00000127666	protein_coding
TTC1	1729.2	-0.0424189	0.0269435	-1.57436	0.115404	0.685555	chr5	160009113	160065543	ENSG00000113312	protein_coding	TTC1	ENSG00000113312	protein_coding
COPS8	1175.42	-0.0315748	0.0200598	-1.57403	0.11548	0.685715	chr2	237085312	237100466	ENSG00000198612	protein_coding	COPS8	ENSG00000198612	protein_coding
LACC1	112.249	-0.161209	0.102433	-1.5738	0.115534	0.685852	chr13	43879284	43893932	ENSG00000179630	protein_coding	LACC1	ENSG00000179630	protein_coding
SPSB3	374.101	0.0809394	0.0514546	1.57302	0.115713	0.686367	chr16	1776712	1793700	ENSG00000162032	protein_coding	SPSB3	ENSG00000162032	protein_coding
YBX1	30087.2	-0.0462922	0.0294313	-1.57289	0.115744	0.686368	chr1	42682427	42702349	ENSG00000065978	protein_coding	YBX1	ENSG00000065978	protein_coding
AP3D1	4273.12	-0.0509845	0.0324653	-1.57043	0.116316	0.6865	chr19	2100988	2164465	ENSG00000065000	protein_coding	AP3D1	ENSG00000065000	protein_coding
ATP1B3	2828.61	-0.0490603	0.031209	-1.57199	0.115952	0.6865	chr3	141876124	141926514	ENSG00000069849	protein_coding	ATP1B3	ENSG00000069849	protein_coding
CHD2	4459.74	0.053884	0.0343041	1.57078	0.116235	0.6865	chr15	92900189	93028005	ENSG00000173575	protein_coding	CHD2	ENSG00000173575	protein_coding
HIST1H2AJ	6.87939	-0.259882	0.165432	-1.57093	0.1162	0.6865	chr6	27814354	27814740	ENSG00000276368	protein_coding	H2AC14	ENSG00000276368	protein_coding
PRPF38A	2147.14	-0.0337346	0.0214643	-1.57166	0.11603	0.6865	chr1	52404564	52420839	ENSG00000134748	protein_coding	PRPF38A	ENSG00000134748	protein_coding
RAB5A	968.514	-0.0422375	0.0268639	-1.57228	0.115886	0.6865	chr3	19947079	19985175	ENSG00000144566	protein_coding	RAB5A	ENSG00000144566	protein_coding
STRBP	2928.78	-0.0502172	0.0319349	-1.57249	0.115837	0.6865	chr9	123109500	123268576	ENSG00000165209	protein_coding	STRBP	ENSG00000165209	protein_coding
UQCR10	1632.58	-0.0570361	0.036309	-1.57085	0.116217	0.6865	chr22	29767369	29770413	ENSG00000184076	protein_coding	UQCR10	ENSG00000184076	protein_coding
GDAP1	293.332	-0.076321	0.048618	-1.56981	0.116459	0.686939	chr8	74321130	74488872	ENSG00000104381	protein_coding	GDAP1	ENSG00000104381	protein_coding
TMEM256-PLSCR3	640.967	-0.0577701	0.0367978	-1.56993	0.11643	0.686939	chr17	7389727	7394843	ENSG00000187838	protein_coding	PLSCR3	ENSG00000187838	protein_coding
CAMK1D	1641.61	0.0846926	0.0539973	1.56846	0.116774	0.687093	chr10	12349482	12835545	ENSG00000183049	protein_coding	CAMK1D	ENSG00000183049	protein_coding
PAPD5	825.966	-0.0613765	0.0391237	-1.56878	0.116699	0.687093	chr16	50152918	50235310	ENSG00000121274	protein_coding	TENT4B	ENSG00000121274	protein_coding
PAX5	6674.55	0.050931	0.0324738	1.56837	0.116795	0.687093	chr9	36833275	37034185	ENSG00000196092	protein_coding	PAX5	ENSG00000196092	protein_coding
PHF1	709.907	0.0858517	0.0547185	1.56897	0.116655	0.687093	chr6	33410399	33416453	ENSG00000112511	protein_coding	PHF1	ENSG00000112511	protein_coding
RAB33B	318.502	-0.0476566	0.0303846	-1.56845	0.116777	0.687093	chr4	139453232	139476609	ENSG00000172007	protein_coding	RAB33B	ENSG00000172007	protein_coding
YRDC	786.72	-0.0455437	0.0290247	-1.56913	0.116617	0.687093	chr1	37802944	37808185	ENSG00000196449	protein_coding	YRDC	ENSG00000196449	protein_coding
RP11-83N9.5	25.8534	0.124981	0.0796965	1.56821	0.116831	0.687126	chr9	136107808	136109424	ENSG00000260193	lincRNA	LINC02846	ENSG00000260193	lncRNA
METTL6	318.118	-0.0312781	0.0199505	-1.56779	0.116931	0.687323	chr3	15381275	15440566	ENSG00000206562	protein_coding	METTL6	ENSG00000206562	protein_coding
NUDT4	4540.2	-0.0535504	0.0341591	-1.56767	0.116958	0.687323	chr12	93377883	93408146	ENSG00000173598	protein_coding	NUDT4	ENSG00000173598	protein_coding
CDK8	736.4	-0.0326174	0.0208281	-1.56603	0.117342	0.687527	chr13	26254104	26405238	ENSG00000132964	protein_coding	CDK8	ENSG00000132964	protein_coding
CKAP4	1069.37	-0.123442	0.0788323	-1.56588	0.117376	0.687527	chr12	106237877	106304279	ENSG00000136026	protein_coding	CKAP4	ENSG00000136026	protein_coding
RBM4	2593.7	-0.0424462	0.027107	-1.56588	0.117378	0.687527	chr11	66638617	66666682	ENSG00000173933	protein_coding	RBM4	ENSG00000173933	protein_coding
CTC-534A2.2	73.5774	-0.0731191	0.0467424	-1.5643	0.117747	0.687679	chr5	65624765	65630891	ENSG00000253251	protein_coding	SHLD3	ENSG00000253251	protein_coding
DYNLL1	3081.52	-0.0523581	0.0334822	-1.56376	0.117874	0.687679	chr12	120469850	120498493	ENSG00000088986	protein_coding	DYNLL1	ENSG00000088986	protein_coding
GATSL3	121.491	0.0989097	0.0632109	1.56476	0.11764	0.687679	chr22	30285117	30289627	ENSG00000239282	protein_coding	CASTOR1	ENSG00000239282	protein_coding
IFITM3	189.516	0.255193	0.163093	1.56471	0.117651	0.687679	chr11	319669	327537	ENSG00000142089	protein_coding	IFITM3	ENSG00000142089	protein_coding
MAPK14	1730.4	0.0398222	0.0254444	1.56507	0.117566	0.687679	chr6	36027677	36111236	ENSG00000112062	protein_coding	MAPK14	ENSG00000112062	protein_coding
PTP4A2	6414.1	-0.0447153	0.0285824	-1.56443	0.117715	0.687679	chr1	31906421	31944856	ENSG00000184007	protein_coding	PTP4A2	ENSG00000184007	protein_coding
SUPT6H	4096.97	-0.036326	0.023229	-1.56382	0.11786	0.687679	chr17	28662091	28702684	ENSG00000109111	protein_coding	SUPT6H	ENSG00000109111	protein_coding
ZNF101	567.002	-0.0475373	0.030407	-1.56337	0.117966	0.687866	chr19	19668796	19683509	ENSG00000181896	protein_coding	ZNF101	ENSG00000181896	protein_coding
CLYBL	141.679	0.119142	0.0762454	1.56262	0.118143	0.687885	chr13	99606669	99897134	ENSG00000125246	protein_coding	CLYBL	ENSG00000125246	protein_coding
MT1X	106.47	-0.14693	0.094038	-1.56245	0.118182	0.687885	chr16	56682424	56684196	ENSG00000187193	protein_coding	MT1X	ENSG00000187193	protein_coding
PDGFB	83.0644	0.218428	0.139808	1.56234	0.118207	0.687885	chr22	39223359	39244751	ENSG00000100311	protein_coding	PDGFB	ENSG00000100311	protein_coding
C6orf223	1641.11	0.141418	0.0905486	1.56179	0.118337	0.687935	chr6	44000580	44005958	ENSG00000181577	protein_coding	C6orf223	ENSG00000181577	lncRNA
CCT8	11823.3	-0.0481265	0.0308197	-1.56155	0.118394	0.687935	chr21	29055805	29073797	ENSG00000156261	protein_coding	CCT8	ENSG00000156261	protein_coding
PAM	1791.03	0.0771264	0.0493874	1.56166	0.118368	0.687935	chr5	102753981	103031105	ENSG00000145730	protein_coding	PAM	ENSG00000145730	protein_coding
ANXA3	37.0235	0.271077	0.173882	1.55897	0.119003	0.687991	chr4	78551519	78610451	ENSG00000138772	protein_coding	ANXA3	ENSG00000138772	protein_coding
ASF1A	597.092	-0.0647966	0.0415656	-1.5589	0.11902	0.687991	chr6	118894220	118909167	ENSG00000111875	protein_coding	ASF1A	ENSG00000111875	protein_coding
C11orf74	41.9003	0.245387	0.1573	1.55999	0.118762	0.687991	chr11	36594493	36659290	ENSG00000166352	protein_coding	IFTAP	ENSG00000166352	protein_coding
CENPT	651.425	0.0527611	0.0338498	1.55868	0.119072	0.687991	chr16	67828157	67847811	ENSG00000102901	protein_coding	CENPT	ENSG00000102901	protein_coding
LPIN1	1659	0.087552	0.0561666	1.55879	0.119046	0.687991	chr2	11677595	11827409	ENSG00000134324	protein_coding	LPIN1	ENSG00000134324	protein_coding
ORMDL3	1985.34	-0.0623166	0.0399594	-1.5595	0.118879	0.687991	chr17	39921041	39927601	ENSG00000172057	protein_coding	ORMDL3	ENSG00000172057	protein_coding
PFKFB2	156.678	-0.0919069	0.0588834	-1.56083	0.118564	0.687991	chr1	207034366	207081024	ENSG00000123836	protein_coding	PFKFB2	ENSG00000123836	protein_coding
PRPF6	4236.17	-0.082882	0.0531171	-1.56036	0.118674	0.687991	chr20	63981135	64033100	ENSG00000101161	protein_coding	PRPF6	ENSG00000101161	protein_coding
RP11-731F5.2	51.2909	-0.341022	0.218582	-1.56015	0.118723	0.687991	chr14	105644496	105649057	ENSG00000253364	lincRNA	COPDA1	ENSG00000253364	lncRNA
RP5-827C21.4	28.8817	0.107822	0.0691413	1.55944	0.118892	0.687991	chr1	234372807	234373593	ENSG00000231663	antisense	COA6-AS1	ENSG00000231663	lncRNA
SEPT7-AS1	38.699	0.121065	0.0776501	1.55912	0.118969	0.687991	chr7	35751856	35800616	ENSG00000228878	lincRNA	SEPTIN7-DT	ENSG00000228878	lncRNA
SLC38A9	315.426	-0.0450549	0.0288742	-1.56039	0.118668	0.687991	chr5	55625845	55773194	ENSG00000177058	protein_coding	SLC38A9	ENSG00000177058	protein_coding
TNK2	929.6	0.0910912	0.0584129	1.55944	0.118893	0.687991	chr3	195863364	195911945	ENSG00000061938	protein_coding	TNK2	ENSG00000061938	protein_coding
ENO1	101505	0.0659594	0.0423264	1.55835	0.11915	0.688014	chr1	8861002	8879249	ENSG00000074800	protein_coding	ENO1	ENSG00000074800	protein_coding
ACSL5	1961.99	-0.0325515	0.0209254	-1.5556	0.119803	0.68892	chr10	112374018	112428380	ENSG00000197142	protein_coding	ACSL5	ENSG00000197142	protein_coding
ATP5E	5559.82	-0.0684405	0.0439826	-1.55608	0.119688	0.68892	chr20	59025467	59032382	ENSG00000124172	protein_coding	ATP5F1E	ENSG00000124172	protein_coding
FASTKD2	1095.85	-0.0439191	0.0282085	-1.55695	0.119483	0.68892	chr2	206765357	206792509	ENSG00000118246	protein_coding	FASTKD2	ENSG00000118246	protein_coding
FCHSD2	3158.22	0.0383368	0.0246265	1.55673	0.119535	0.68892	chr11	72836745	73142261	ENSG00000137478	protein_coding	FCHSD2	ENSG00000137478	protein_coding
FGR	2681.15	0.123402	0.0792906	1.55632	0.119632	0.68892	chr1	27612064	27635277	ENSG00000000938	protein_coding	FGR	ENSG00000000938	protein_coding
GINS3	494.826	-0.0614482	0.0394811	-1.55639	0.119614	0.68892	chr16	58295080	58406144	ENSG00000181938	protein_coding	GINS3	ENSG00000181938	protein_coding
GPATCH11	765.253	-0.0568197	0.0365416	-1.55493	0.119963	0.68892	chr2	37084451	37099244	ENSG00000152133	protein_coding	GPATCH11	ENSG00000152133	protein_coding
LARP4	1695.06	-0.0682164	0.0438474	-1.55577	0.119763	0.68892	chr12	50392383	50480004	ENSG00000161813	protein_coding	LARP4	ENSG00000161813	protein_coding
NCR3	241.925	0.135805	0.0872893	1.5558	0.119755	0.68892	chr6	31588895	31592985	ENSG00000204475	protein_coding	NCR3	ENSG00000204475	protein_coding
SF3A2	1622.15	0.0841102	0.054049	1.55618	0.119665	0.68892	chr19	2236504	2248679	ENSG00000104897	protein_coding	SF3A2	ENSG00000104897	protein_coding
UBE2E3	1088.41	-0.051662	0.0332134	-1.55545	0.119838	0.68892	chr2	180967248	181076585	ENSG00000170035	protein_coding	UBE2E3	ENSG00000170035	protein_coding
PRKAG2	215.178	-0.0795085	0.0511439	-1.5546	0.120041	0.689026	chr7	151556111	151877125	ENSG00000106617	protein_coding	PRKAG2	ENSG00000106617	protein_coding
RP11-347E10.1	19.9382	-0.108853	0.0700441	-1.55407	0.120169	0.689411	chr11	110355130	110406400	ENSG00000254416	lincRNA	LINC02732	ENSG00000254416	lncRNA
MRPS30	945.91	-0.0346029	0.0222766	-1.55333	0.120344	0.690234	chr5	44808925	44820428	ENSG00000112996	protein_coding	MRPS30	ENSG00000112996	protein_coding
SNAPC1	404.732	0.0552073	0.0355442	1.5532	0.120374	0.690234	chr14	61762357	61796428	ENSG00000023608	protein_coding	SNAPC1	ENSG00000023608	protein_coding
P2RX5	1352.13	0.200033	0.128817	1.55285	0.12046	0.690362	chr17	3672199	3696404	ENSG00000083454	protein_coding	P2RX5	ENSG00000083454	protein_coding
SGMS2	121.814	0.236538	0.152352	1.55258	0.120524	0.690362	chr4	107824563	107915047	ENSG00000164023	protein_coding	SGMS2	ENSG00000164023	protein_coding
TLDC1	325.422	0.0527949	0.0340054	1.55254	0.120533	0.690362	chr16	84476421	84554033	ENSG00000140950	protein_coding	MEAK7	ENSG00000140950	protein_coding
KCTD18	589.95	0.0312358	0.0201236	1.55219	0.120616	0.69037	chr2	200488952	200519784	ENSG00000155729	protein_coding	KCTD18	ENSG00000155729	protein_coding
ANKRD29	109.58	0.168658	0.108755	1.55081	0.120948	0.690484	chr18	23598926	23662885	ENSG00000154065	protein_coding	ANKRD29	ENSG00000154065	protein_coding
ARID3B	1988.83	0.0488795	0.0315108	1.5512	0.120854	0.690484	chr15	74541177	74598131	ENSG00000179361	protein_coding	ARID3B	ENSG00000179361	protein_coding
HELZ2	1404.65	0.11159	0.0719737	1.55042	0.12104	0.690484	chr20	63558086	63574239	ENSG00000130589	protein_coding	HELZ2	ENSG00000130589	protein_coding
SGSM3	1574.69	0.0488304	0.0314898	1.55067	0.12098	0.690484	chr22	40370591	40410289	ENSG00000100359	protein_coding	SGSM3	ENSG00000100359	protein_coding
UBE2G2	2027.69	-0.038533	0.0248338	-1.55164	0.120749	0.690484	chr21	44768580	44802019	ENSG00000184787	protein_coding	UBE2G2	ENSG00000184787	protein_coding
WBP2	2121.02	0.0569139	0.0366963	1.55094	0.120915	0.690484	chr17	75845699	75856507	ENSG00000132471	protein_coding	WBP2	ENSG00000132471	protein_coding
NPIPB5	2971.74	0.0997846	0.0643847	1.54982	0.121185	0.690602	chr16	22479121	22536521	ENSG00000243716	protein_coding	NPIPB5	ENSG00000243716	protein_coding
ZBTB26	386.15	0.0577385	0.0372519	1.54995	0.121154	0.690602	chr9	122915566	122931500	ENSG00000171448	protein_coding	ZBTB26	ENSG00000171448	protein_coding
ABCF3	1142.41	-0.0413706	0.0267102	-1.54887	0.121413	0.690638	chr3	184186023	184194012	ENSG00000161204	protein_coding	ABCF3	ENSG00000161204	protein_coding
YWHAQ	7456.82	-0.0354397	0.0228827	-1.54876	0.12144	0.690638	chr2	9583972	9631014	ENSG00000134308	protein_coding	YWHAQ	ENSG00000134308	protein_coding
SEC22A	481.121	-0.0390582	0.0252224	-1.54856	0.121489	0.690737	chr3	123201927	123274130	ENSG00000121542	protein_coding	SEC22A	ENSG00000121542	protein_coding
AGER	174.433	0.0915992	0.0591823	1.54775	0.121684	0.6909	chr6	32180968	32184324	ENSG00000204305	protein_coding	AGER	ENSG00000204305	protein_coding
ATL2	991.091	-0.0441349	0.0285126	-1.54791	0.121645	0.6909	chr2	38294880	38377285	ENSG00000119787	protein_coding	ATL2	ENSG00000119787	protein_coding
COMMD3	1100.14	-0.0489254	0.0316125	-1.54766	0.121704	0.6909	chr10	22315974	22320308	ENSG00000148444	protein_coding	COMMD3	ENSG00000148444	protein_coding
RGS13	140.644	0.309936	0.200234	1.54787	0.121655	0.6909	chr1	192636138	192660306	ENSG00000127074	protein_coding	RGS13	ENSG00000127074	protein_coding
RP11-218M22.2	9.46843	0.144628	0.0934205	1.54815	0.121587	0.6909	chr12	674801	684127	ENSG00000256672	lincRNA	LINC02455	ENSG00000256672	lncRNA
HAGH	349.65	-0.0645177	0.0417175	-1.54654	0.121975	0.692085	chr16	1795620	1827194	ENSG00000063854	protein_coding	HAGH	ENSG00000063854	protein_coding
CCDC61	297.212	0.0590062	0.0381574	1.54639	0.122011	0.692113	chr19	45995461	46021318	ENSG00000104983	protein_coding	CCDC61	ENSG00000104983	protein_coding
BRAT1	751.903	0.0839136	0.0543823	1.54303	0.122823	0.692518	chr7	2537877	2555727	ENSG00000106009	protein_coding	BRAT1	ENSG00000106009	protein_coding
CBX6	3153.78	-0.0524732	0.0339767	-1.54439	0.122494	0.692518	chr22	38861450	38872314	ENSG00000183741	protein_coding	CBX6	ENSG00000183741	protein_coding
CXCL12	69.6863	0.308637	0.200163	1.54193	0.123091	0.692518	chr10	44370165	44386493	ENSG00000107562	protein_coding	CXCL12	ENSG00000107562	protein_coding
DNAL1	234.249	-0.0739717	0.0479482	-1.54274	0.122894	0.692518	chr14	73644875	73703732	ENSG00000119661	protein_coding	DNAL1	ENSG00000119661	protein_coding
DVL1	458.85	0.0926767	0.0600819	1.5425	0.122951	0.692518	chr1	1335276	1349350	ENSG00000107404	protein_coding	DVL1	ENSG00000107404	protein_coding
FAM200B	204.009	-0.0449369	0.0291619	-1.54095	0.12333	0.692518	chr4	15681662	15705565	ENSG00000237765	protein_coding	FAM200B	ENSG00000237765	protein_coding
FICD	299.732	-0.0821195	0.0531761	-1.54429	0.122517	0.692518	chr12	108515185	108525837	ENSG00000198855	protein_coding	FICD	ENSG00000198855	protein_coding
FKBP11	986.789	-0.0920017	0.0596633	-1.54202	0.12307	0.692518	chr12	48921518	48926474	ENSG00000134285	protein_coding	FKBP11	ENSG00000134285	protein_coding
GDI2	9407.43	-0.0355969	0.0230995	-1.54103	0.12331	0.692518	chr10	5765223	5842132	ENSG00000057608	protein_coding	GDI2	ENSG00000057608	protein_coding
HSD17B4	2196.32	-0.039613	0.0256522	-1.54423	0.122532	0.692518	chr5	119452443	119637199	ENSG00000133835	protein_coding	HSD17B4	ENSG00000133835	protein_coding
IFT22	236.192	-0.054904	0.0355928	-1.54256	0.122938	0.692518	chr7	101313367	101321823	ENSG00000128581	protein_coding	IFT22	ENSG00000128581	protein_coding
KCTD10	1595.01	-0.0306858	0.0198879	-1.54294	0.122845	0.692518	chr12	109448656	109477544	ENSG00000110906	protein_coding	KCTD10	ENSG00000110906	protein_coding
MFSD6	1163.89	-0.0595001	0.0385627	-1.54294	0.122845	0.692518	chr2	190408355	190509205	ENSG00000151690	protein_coding	MFSD6	ENSG00000151690	protein_coding
NMNAT1	334.455	-0.0504896	0.0327528	-1.54153	0.123187	0.692518	chr1	9943428	9985501	ENSG00000173614	protein_coding	NMNAT1	ENSG00000173614	protein_coding
NSMCE2	509.845	-0.0399994	0.0258905	-1.54495	0.122359	0.692518	chr8	125091679	125367120	ENSG00000156831	protein_coding	NSMCE2	ENSG00000156831	protein_coding
PDLIM7	403.331	0.0890102	0.0575911	1.54556	0.122212	0.692518	chr5	177483394	177497606	ENSG00000196923	protein_coding	PDLIM7	ENSG00000196923	protein_coding
PRCP	1061.91	-0.054481	0.0353492	-1.54122	0.123262	0.692518	chr11	82823502	82970584	ENSG00000137509	protein_coding	PRCP	ENSG00000137509	protein_coding
RNF145	2081.78	0.0322007	0.0208643	1.54334	0.122749	0.692518	chr5	159157409	159210053	ENSG00000145860	protein_coding	RNF145	ENSG00000145860	protein_coding
SEC22C	670.379	-0.028659	0.0185968	-1.54107	0.123299	0.692518	chr3	42547969	42601080	ENSG00000093183	protein_coding	SEC22C	ENSG00000093183	protein_coding
SLC38A7	203.279	-0.0543047	0.0352329	-1.54131	0.123242	0.692518	chr16	58665109	58685104	ENSG00000103042	protein_coding	SLC38A7	ENSG00000103042	protein_coding
SLC16A10	263.526	-0.167654	0.108818	-1.54069	0.123393	0.6927	chr6	111087503	111231194	ENSG00000112394	protein_coding	SLC16A10	ENSG00000112394	protein_coding
HBP1	580.472	0.0702175	0.0456044	1.53971	0.123631	0.693158	chr7	107168961	107202529	ENSG00000105856	protein_coding	HBP1	ENSG00000105856	protein_coding
GMFG	1514.25	-0.0768075	0.0499058	-1.53905	0.123792	0.693264	chr19	39328353	39342372	ENSG00000130755	protein_coding	GMFG	ENSG00000130755	protein_coding
IFITM2	1753.36	0.125355	0.0814444	1.53914	0.123769	0.693264	chr11	307631	315272	ENSG00000185201	protein_coding	IFITM2	ENSG00000185201	protein_coding
NARFL	503.792	0.0746613	0.0485095	1.5391	0.123779	0.693264	chr16	729753	741329	ENSG00000103245	protein_coding	CIAO3	ENSG00000103245	protein_coding
RBM45	274.887	-0.0526201	0.0341913	-1.53899	0.123806	0.693264	chr2	178112424	178139011	ENSG00000155636	protein_coding	RBM45	ENSG00000155636	protein_coding
RP11-356I2.1	31.445	0.120941	0.0785826	1.53903	0.123797	0.693264	chr6	137730170	137738983	ENSG00000234956	lincRNA	LINC02539	ENSG00000234956	lncRNA
CLASP1	2626.69	0.0429844	0.027947	1.53807	0.124031	0.693999	chr2	121337776	121649587	ENSG00000074054	protein_coding	CLASP1	ENSG00000074054	protein_coding
PIK3C2B	1579.53	0.0606242	0.0394234	1.53777	0.124104	0.694049	chr1	204422628	204494724	ENSG00000133056	protein_coding	PIK3C2B	ENSG00000133056	protein_coding
AP001055.6	29.2697	0.111232	0.07237	1.53699	0.124296	0.694257	chr21	44158740	44160076	ENSG00000225331	lincRNA	LINC01678	ENSG00000225331	lncRNA
GCNT1	260.648	-0.176849	0.115087	-1.53666	0.124377	0.694257	chr9	76419850	76507416	ENSG00000187210	protein_coding	GCNT1	ENSG00000187210	protein_coding
PFKFB4	3166.37	0.116785	0.0760099	1.53645	0.124428	0.694295	chr3	48517684	48562015	ENSG00000114268	protein_coding	PFKFB4	ENSG00000114268	protein_coding
RNPEPL1	1635.51	0.0648708	0.042231	1.53609	0.124515	0.694409	chr2	240565804	240581372	ENSG00000142327	protein_coding	RNPEPL1	ENSG00000142327	protein_coding
FCHO1	616.279	0.0660085	0.0429855	1.5356	0.124636	0.694473	chr19	17747718	17788568	ENSG00000130475	protein_coding	FCHO1	ENSG00000130475	protein_coding
SCARB1	3475.58	0.0563825	0.036718	1.53556	0.124647	0.694473	chr12	124776856	124882668	ENSG00000073060	protein_coding	SCARB1	ENSG00000073060	protein_coding
NIPA1	1646.1	0.0457001	0.0297644	1.53539	0.124687	0.694522	chr15	22773063	22829791	ENSG00000170113	protein_coding	NIPA1	ENSG00000170113	protein_coding
MVD	1872.58	0.0857162	0.0558315	1.53526	0.124719	0.694522	chr16	88651935	88663161	ENSG00000167508	protein_coding	MVD	ENSG00000167508	protein_coding
RASA1	1407.5	-0.0711019	0.0463217	-1.53496	0.124794	0.694766	chr5	87267888	87391931	ENSG00000145715	protein_coding	RASA1	ENSG00000145715	protein_coding
ALG8	898.447	-0.0538433	0.0351424	-1.53215	0.125486	0.694914	chr11	78100936	78139660	ENSG00000159063	protein_coding	ALG8	ENSG00000159063	protein_coding
CREB3L1	146.378	-0.183519	0.119614	-1.53426	0.124966	0.694914	chr11	46277661	46321422	ENSG00000157613	protein_coding	CREB3L1	ENSG00000157613	protein_coding
DCTN2	2689.25	-0.0411752	0.0268408	-1.53405	0.125016	0.694914	chr12	57530102	57547331	ENSG00000175203	protein_coding	DCTN2	ENSG00000175203	protein_coding
MAP2K7	806.056	0.0552782	0.036079	1.53214	0.125487	0.694914	chr19	7903843	7914478	ENSG00000076984	protein_coding	MAP2K7	ENSG00000076984	protein_coding
MAX	1602.77	-0.0359724	0.0234625	-1.53318	0.125231	0.694914	chr14	65006174	65102695	ENSG00000125952	protein_coding	MAX	ENSG00000125952	protein_coding
MRPS11	942.573	-0.0606883	0.0395496	-1.53448	0.124911	0.694914	chr15	88467453	88480773	ENSG00000181991	protein_coding	MRPS11	ENSG00000181991	protein_coding
SLC18B1	190.271	0.085875	0.0560768	1.53138	0.125675	0.694914	chr6	132769370	132798553	ENSG00000146409	protein_coding	SLC18B1	ENSG00000146409	protein_coding
ZNF646	862.336	0.0575376	0.0375525	1.53219	0.125476	0.694914	chr16	31074422	31084196	ENSG00000167395	protein_coding	ZNF646	ENSG00000167395	protein_coding
ENTPD7	202.761	-0.0895233	0.058518	-1.52984	0.126056	0.695077	chr10	99659506	99706240	ENSG00000198018	protein_coding	ENTPD7	ENSG00000198018	protein_coding
FABP5	1931.59	-0.0804117	0.0525582	-1.52995	0.126028	0.695077	chr8	81280363	81284777	ENSG00000164687	protein_coding	FABP5	ENSG00000164687	protein_coding
MTF1	719.067	-0.0473393	0.0309342	-1.53032	0.125938	0.695077	chr1	37809567	37859620	ENSG00000188786	protein_coding	MTF1	ENSG00000188786	protein_coding
SPRED2	278.195	0.124181	0.0811592	1.53009	0.125994	0.695077	chr2	65310851	65432637	ENSG00000198369	protein_coding	SPRED2	ENSG00000198369	protein_coding
ZNF460	93.5142	0.10502	0.06865	1.52978	0.12607	0.695077	chr19	57280051	57293569	ENSG00000197714	protein_coding	ZNF460	ENSG00000197714	protein_coding
AC009892.10	49.1923	0.14258	0.0932782	1.52855	0.126377	0.696481	chr19	54635722	54638892	ENSG00000224730	antisense	LILRB1-AS1	ENSG00000224730	lncRNA
GNAS	19946.2	-0.0396587	0.025951	-1.52822	0.126459	0.696481	chr20	58839718	58911192	ENSG00000087460	protein_coding	GNAS	ENSG00000087460	protein_coding
TMEM106C	1780.5	-0.0499431	0.032689	-1.52783	0.126556	0.696573	chr12	47963569	47968878	ENSG00000134291	protein_coding	TMEM106C	ENSG00000134291	protein_coding
NCSTN	1695.05	-0.0396783	0.0259837	-1.52705	0.126749	0.697243	chr1	160343272	160358952	ENSG00000162736	protein_coding	NCSTN	ENSG00000162736	protein_coding
PEX26	2433.2	-0.0651199	0.0426475	-1.52694	0.126777	0.697243	chr22	18077920	18131138	ENSG00000215193	protein_coding	PEX26	ENSG00000215193	protein_coding
GTF3A	3443.91	-0.056555	0.0370511	-1.5264	0.126909	0.697451	chr13	27424544	27435823	ENSG00000122034	protein_coding	GTF3A	ENSG00000122034	protein_coding
SERPINH1	699.167	0.0654716	0.0428867	1.52662	0.126856	0.697451	chr11	75562056	75572783	ENSG00000149257	protein_coding	SERPINH1	ENSG00000149257	protein_coding
MANEA	754.935	-0.0766845	0.0502551	-1.52591	0.127033	0.69796	chr6	95577543	95609457	ENSG00000172469	protein_coding	MANEA	ENSG00000172469	protein_coding
ABCB6	818.062	0.0455886	0.029892	1.52511	0.127232	0.698363	chr2	219209768	219218990	ENSG00000115657	protein_coding	ABCB6	ENSG00000115657	protein_coding
C15orf39	3111.98	0.0622257	0.0407956	1.5253	0.127183	0.698363	chr15	75195643	75212169	ENSG00000167173	protein_coding	C15orf39	ENSG00000167173	protein_coding
INPP1	397.5	-0.0785917	0.0515195	-1.52548	0.12714	0.698363	chr2	190343470	190371665	ENSG00000151689	protein_coding	INPP1	ENSG00000151689	protein_coding
ATP2C1	4091.92	-0.0484234	0.0317588	-1.52472	0.127329	0.698377	chr3	130850595	131016712	ENSG00000017260	protein_coding	ATP2C1	ENSG00000017260	protein_coding
HNRNPAB	6405.84	-0.0644315	0.0422754	-1.52409	0.127486	0.698377	chr5	178204507	178211180	ENSG00000197451	protein_coding	HNRNPAB	ENSG00000197451	protein_coding
HYAL3	73.2267	-0.0871059	0.0571429	-1.52435	0.127421	0.698377	chr3	50292831	50299468	ENSG00000186792	protein_coding	HYAL3	ENSG00000186792	protein_coding
RSU1	1913.9	-0.0635419	0.04169	-1.52415	0.12747	0.698377	chr10	16590611	16817528	ENSG00000148484	protein_coding	RSU1	ENSG00000148484	protein_coding
SLFN12	269.911	-0.0863821	0.056723	-1.52288	0.127789	0.699035	chr17	35411060	35433283	ENSG00000172123	protein_coding	SLFN12	ENSG00000172123	protein_coding
PARK7	6061.45	-0.0459973	0.0302429	-1.52093	0.128277	0.700467	chr1	7954291	7985505	ENSG00000116288	protein_coding	PARK7	ENSG00000116288	protein_coding
ZADH2	1046.83	-0.0500717	0.0329125	-1.52136	0.12817	0.700467	chr18	75195108	75209348	ENSG00000180011	protein_coding	ZADH2	ENSG00000180011	protein_coding
CDC42SE2	5358.7	0.0410424	0.0269877	1.52078	0.128315	0.700495	chr5	131245493	131398447	ENSG00000158985	protein_coding	CDC42SE2	ENSG00000158985	protein_coding
SPATA24	148.333	0.0443585	0.0291734	1.52051	0.128382	0.70069	chr5	139396563	139404088	ENSG00000170469	protein_coding	SPATA24	ENSG00000170469	protein_coding
CRTC2	1850.12	0.0377769	0.0248632	1.51939	0.128664	0.700766	chr1	153947669	153958625	ENSG00000160741	protein_coding	CRTC2	ENSG00000160741	protein_coding
NBL1	93.8444	0.176977	0.116431	1.52001	0.128508	0.700766	chr1	19640554	19658456	ENSG00000158747	protein_coding	NBL1	ENSG00000158747	protein_coding
NEK3	135.16	0.0910597	0.0599036	1.5201	0.128485	0.700766	chr13	52132639	52159861	ENSG00000136098	protein_coding	NEK3	ENSG00000136098	protein_coding
VTI1A	667.069	-0.0347983	0.0228955	-1.51987	0.128542	0.700766	chr10	112446998	112818744	ENSG00000151532	protein_coding	VTI1A	ENSG00000151532	protein_coding
ZBTB5	759.288	0.04842	0.0318672	1.51943	0.128654	0.700766	chr9	37438114	37465399	ENSG00000168795	protein_coding	ZBTB5	ENSG00000168795	protein_coding
RAD1	667.38	-0.0430399	0.0283325	-1.5191	0.128737	0.700906	chr5	34905264	34918989	ENSG00000113456	protein_coding	RAD1	ENSG00000113456	protein_coding
RPL6	41829.8	-0.050581	0.0333106	-1.51847	0.128896	0.701257	chr12	112405190	112418838	ENSG00000089009	protein_coding	RPL6	ENSG00000089009	protein_coding
TTC31	821.146	0.0286535	0.0188689	1.51855	0.128875	0.701257	chr2	74483073	74494886	ENSG00000115282	protein_coding	TTC31	ENSG00000115282	protein_coding
MIS12	846.799	-0.0455786	0.0300311	-1.51771	0.129086	0.70143	chr17	5486285	5490814	ENSG00000167842	protein_coding	MIS12	ENSG00000167842	protein_coding
ZNF852	89.7008	0.0603817	0.0397784	1.51795	0.129026	0.70143	chr3	44498970	44510640	ENSG00000178917	protein_coding	ZNF852	ENSG00000178917	protein_coding
ZWILCH	1008.04	-0.0663581	0.0437248	-1.51763	0.129107	0.70143	chr15	66504959	66550128	ENSG00000174442	protein_coding	ZWILCH	ENSG00000174442	protein_coding
ASB8	793.382	-0.0342106	0.0225645	-1.51612	0.129488	0.70207	chr12	48147788	48181213	ENSG00000177981	protein_coding	ASB8	ENSG00000177981	protein_coding
CTSC	4357.74	-0.104012	0.06858	-1.51665	0.129355	0.70207	chr11	88293592	88337787	ENSG00000109861	protein_coding	CTSC	ENSG00000109861	protein_coding
DTX2	550.247	0.0692646	0.0456638	1.51684	0.129308	0.70207	chr7	76461676	76505995	ENSG00000091073	protein_coding	DTX2	ENSG00000091073	protein_coding
GALNT7	1061.92	-0.0659184	0.0434599	-1.51676	0.129326	0.70207	chr4	173168753	173323967	ENSG00000109586	protein_coding	GALNT7	ENSG00000109586	protein_coding
NUTM2A-AS1	311.706	-0.0699249	0.0461085	-1.51653	0.129386	0.70207	chr10	87203875	87342612	ENSG00000223482	antisense	NUTM2A-AS1	ENSG00000223482	lncRNA
SPATS2L	1281.29	0.149441	0.0985469	1.51645	0.129406	0.70207	chr2	200305881	200482263	ENSG00000196141	protein_coding	SPATS2L	ENSG00000196141	protein_coding
MRPL49	1726.06	-0.0399178	0.0263331	-1.51588	0.12955	0.70223	chr11	65122183	65127371	ENSG00000149792	protein_coding	MRPL49	ENSG00000149792	protein_coding
MRPL18	1201.92	-0.0472552	0.0311776	-1.51568	0.1296	0.702331	chr6	159789812	159798436	ENSG00000112110	protein_coding	MRPL18	ENSG00000112110	protein_coding
JARID2	932.351	0.0837004	0.0552587	1.5147	0.129848	0.702817	chr6	15246296	15522040	ENSG00000008083	protein_coding	JARID2	ENSG00000008083	protein_coding
PPP1R35	401.438	0.0676834	0.0446779	1.51492	0.129793	0.702817	chr7	100435282	100436565	ENSG00000160813	protein_coding	PPP1R35	ENSG00000160813	protein_coding
TXNDC15	924.884	-0.0517512	0.0341657	-1.51471	0.129845	0.702817	chr5	134873803	134901525	ENSG00000113621	protein_coding	TXNDC15	ENSG00000113621	protein_coding
GNA15	1310.93	0.131758	0.0869937	1.51457	0.129881	0.702828	chr19	3136193	3163769	ENSG00000060558	protein_coding	GNA15	ENSG00000060558	protein_coding
REEP3	833.419	-0.0441425	0.0291522	-1.51421	0.129973	0.703151	chr10	63521363	63625123	ENSG00000165476	protein_coding	REEP3	ENSG00000165476	protein_coding
LINC01055	334.341	-0.122246	0.0807558	-1.51377	0.130084	0.703241	chr13	45680184	45701184	ENSG00000235366	lincRNA	LINC01055	ENSG00000235366	lncRNA
GAR1	653.405	-0.0644746	0.0426048	-1.51332	0.130199	0.703518	chr4	109815510	109824740	ENSG00000109534	protein_coding	GAR1	ENSG00000109534	protein_coding
NOP56	4904.89	-0.0602756	0.039827	-1.51344	0.130169	0.703518	chr20	2652145	2658393	ENSG00000101361	protein_coding	NOP56	ENSG00000101361	protein_coding
CISD3	336.112	0.0675529	0.0446828	1.51183	0.130576	0.704155	chr17	38730235	38735044	ENSG00000277972	protein_coding	CISD3	ENSG00000277972	protein_coding
ITGB3	560.121	0.178289	0.117904	1.51215	0.130495	0.704155	chr17	47253846	47311816	ENSG00000259207	protein_coding	ITGB3	ENSG00000259207	protein_coding
RNF216P1	359.682	-0.0412417	0.0272785	-1.51187	0.130566	0.704155	chr7	4973988	5040675	ENSG00000196204	transcribed_unprocessed_pseudogene	RNF216P1	ENSG00000196204	lncRNA
UFD1L	1394.1	-0.0543192	0.0359312	-1.51175	0.130597	0.704155	chr22	19449910	19479215	ENSG00000070010	protein_coding	UFD1	ENSG00000070010	protein_coding
ARHGAP17	4440.64	0.0666296	0.0441198	1.5102	0.130993	0.704722	chr16	24919385	25015666	ENSG00000140750	protein_coding	ARHGAP17	ENSG00000140750	protein_coding
CDC25A	935.591	-0.0625971	0.0414489	-1.51022	0.130987	0.704722	chr3	48157146	48188402	ENSG00000164045	protein_coding	CDC25A	ENSG00000164045	protein_coding
TRIM27	1561.55	-0.04248	0.0281216	-1.51058	0.130895	0.704722	chr6	28903002	28923989	ENSG00000204713	protein_coding	TRIM27	ENSG00000204713	protein_coding
TAB2	1916.94	0.0479577	0.0317602	1.50999	0.131045	0.704832	chr6	149218641	149411613	ENSG00000055208	protein_coding	TAB2	ENSG00000055208	protein_coding
NOP16	1198.23	-0.0626337	0.0414911	-1.50957	0.131153	0.705242	chr5	176383938	176388975	ENSG00000048162	protein_coding	NOP16	ENSG00000048162	protein_coding
CCDC130	378.408	0.0566103	0.0375584	1.50726	0.131743	0.705284	chr19	13731760	13763296	ENSG00000104957	protein_coding	YJU2B	ENSG00000104957	protein_coding
CCNE1	608.27	-0.0623905	0.0414155	-1.50645	0.131951	0.705284	chr19	29811898	29824308	ENSG00000105173	protein_coding	CCNE1	ENSG00000105173	protein_coding
CCR10	206.113	-0.140507	0.0932058	-1.50749	0.131685	0.705284	chr17	42678889	42683917	ENSG00000184451	protein_coding	CCR10	ENSG00000184451	protein_coding
CRY1	157.635	-0.16045	0.106344	-1.50878	0.131355	0.705284	chr12	106991364	107093829	ENSG00000008405	protein_coding	CRY1	ENSG00000008405	protein_coding
DHRS4-AS1	264.683	-0.0487471	0.032348	-1.50696	0.131821	0.705284	chr14	23938731	23988839	ENSG00000215256	antisense	DHRS4-AS1	ENSG00000215256	lncRNA
FAM32A	1250.98	-0.0383343	0.0254099	-1.50864	0.131391	0.705284	chr19	16185380	16192046	ENSG00000105058	protein_coding	FAM32A	ENSG00000105058	protein_coding
FBXO22	1458.59	-0.0444632	0.0294958	-1.50744	0.131697	0.705284	chr15	75903859	75942510	ENSG00000167196	protein_coding	FBXO22	ENSG00000167196	protein_coding
MYL5	151.84	0.0974271	0.0645611	1.50907	0.131282	0.705284	chr4	673580	682033	ENSG00000215375	protein_coding	MYL5	ENSG00000215375	protein_coding
NEU1	721.234	-0.0720151	0.0477872	-1.507	0.131812	0.705284	chr6	31857659	31862906	ENSG00000204386	protein_coding	NEU1	ENSG00000204386	protein_coding
PCBD2	168.25	-0.047802	0.0317318	-1.50644	0.131955	0.705284	chr5	134904906	135007959	ENSG00000132570	protein_coding	PCBD2	ENSG00000132570	protein_coding
PGM1	3078.08	0.0567447	0.0376628	1.50665	0.1319	0.705284	chr1	63593276	63660245	ENSG00000079739	protein_coding	PGM1	ENSG00000079739	protein_coding
PIDD1	620.886	0.113103	0.0750058	1.50792	0.131575	0.705284	chr11	799179	809753	ENSG00000177595	protein_coding	PIDD1	ENSG00000177595	protein_coding
SIGIRR	76.2746	0.123426	0.0819276	1.50652	0.131933	0.705284	chr11	405716	417455	ENSG00000185187	protein_coding	SIGIRR	ENSG00000185187	protein_coding
SPRY4	184.788	0.179067	0.118645	1.50926	0.131231	0.705284	chr5	142310427	142326455	ENSG00000187678	protein_coding	SPRY4	ENSG00000187678	protein_coding
TBCE	626.339	-0.0319637	0.0211794	-1.50919	0.13125	0.705284	chr1	235367360	235448968	ENSG00000116957	protein_coding	TBCE	ENSG00000285053	protein_coding
TP53BP1	1758.9	-0.0437041	0.0290098	-1.50653	0.131932	0.705284	chr15	43403061	43510728	ENSG00000067369	protein_coding	TP53BP1	ENSG00000067369	protein_coding
USP30	229.575	0.0412785	0.0273557	1.50895	0.131311	0.705284	chr12	109023089	109088026	ENSG00000135093	protein_coding	USP30	ENSG00000135093	protein_coding
CCDC69	4801.27	0.0610789	0.0405553	1.50606	0.132051	0.705556	chr5	151181052	151224145	ENSG00000198624	protein_coding	CCDC69	ENSG00000198624	protein_coding
DBR1	443.767	-0.0311459	0.0206832	-1.50585	0.132105	0.70556	chr3	138161012	138174949	ENSG00000138231	protein_coding	DBR1	ENSG00000138231	protein_coding
KIAA0355	434.709	0.0619612	0.041174	1.50486	0.13236	0.706145	chr19	34254537	34355586	ENSG00000166398	protein_coding	GARRE1	ENSG00000166398	protein_coding
LMO4	834.549	-0.0880372	0.0585183	-1.50444	0.132469	0.706145	chr1	87328468	87348923	ENSG00000143013	protein_coding	LMO4	ENSG00000143013	protein_coding
OAT	214.447	-0.163678	0.108785	-1.5046	0.132426	0.706145	chr10	124397303	124418976	ENSG00000065154	protein_coding	OAT	ENSG00000065154	protein_coding
PCNXL2	210.984	-0.0981979	0.0652441	-1.50509	0.132302	0.706145	chr1	232983435	233295713	ENSG00000135749	protein_coding	PCNX2	ENSG00000135749	protein_coding
XKR8	124.968	0.0647682	0.0430546	1.50433	0.132498	0.706145	chr1	27959462	27968096	ENSG00000158156	protein_coding	XKR8	ENSG00000158156	protein_coding
ZC3H12A	732.199	0.0714818	0.0475146	1.50442	0.132474	0.706145	chr1	37474552	37484379	ENSG00000163874	protein_coding	ZC3H12A	ENSG00000163874	protein_coding
ECD	1278.2	-0.0308346	0.0205054	-1.50373	0.13265	0.706338	chr10	73130155	73169055	ENSG00000122882	protein_coding	ECD	ENSG00000122882	protein_coding
MOK	58.7604	-0.244918	0.162906	-1.50343	0.132727	0.706338	chr14	102224500	102305200	ENSG00000080823	protein_coding	MOK	ENSG00000080823	protein_coding
NFKBIL1	425.442	0.0733239	0.0487839	1.50304	0.13283	0.706338	chr6	31546870	31558829	ENSG00000204498	protein_coding	NFKBIL1	ENSG00000204498	protein_coding
SPINT2	274.997	0.188093	0.125112	1.5034	0.132737	0.706338	chr19	38244035	38292614	ENSG00000167642	protein_coding	SPINT2	ENSG00000167642	protein_coding
ULK3	585.851	0.0553608	0.0368323	1.50305	0.132826	0.706338	chr15	74836116	74843346	ENSG00000140474	protein_coding	ULK3	ENSG00000140474	protein_coding
URB1	1449.43	-0.0499703	0.0332371	-1.50345	0.132723	0.706338	chr21	32311018	32393026	ENSG00000142207	protein_coding	URB1	ENSG00000142207	protein_coding
ZNF169	158.614	0.074797	0.0497815	1.50251	0.132966	0.706338	chr9	94259311	94301454	ENSG00000175787	protein_coding	ZNF169	ENSG00000175787	protein_coding
DNAJA1	6181.02	-0.0580622	0.0386651	-1.50167	0.133182	0.70708	chr9	33025211	33039907	ENSG00000086061	protein_coding	DNAJA1	ENSG00000086061	protein_coding
SELK	1109.05	-0.0615215	0.0409794	-1.50128	0.133283	0.707108	chr3	53884410	53891988	ENSG00000113811	protein_coding	SELENOK	ENSG00000113811	protein_coding
CCL20	27.437	-0.279855	0.18645	-1.50097	0.133364	0.707196	chr2	227813842	227817564	ENSG00000115009	protein_coding	CCL20	ENSG00000115009	protein_coding
APOL3	1509.49	0.0624861	0.041648	1.50034	0.133527	0.707226	chr22	36140330	36166177	ENSG00000128284	protein_coding	APOL3	ENSG00000128284	protein_coding
CINP	921.237	-0.0495649	0.033034	-1.50042	0.133506	0.707226	chr14	102341102	102362916	ENSG00000100865	protein_coding	CINP	ENSG00000100865	protein_coding
EPB41L5	431.335	0.155009	0.103308	1.50045	0.133497	0.707226	chr2	120013005	120179119	ENSG00000115109	protein_coding	EPB41L5	ENSG00000115109	protein_coding
PDE3B	160.922	-0.22804	0.151993	-1.50033	0.133528	0.707226	chr11	14643723	14872044	ENSG00000152270	protein_coding	PDE3B	ENSG00000152270	protein_coding
FBXO42	987.56	0.0291235	0.0194188	1.49976	0.133676	0.70732	chr1	16246839	16352454	ENSG00000037637	protein_coding	FBXO42	ENSG00000037637	protein_coding
GALM	258.829	-0.164982	0.110017	-1.4996	0.133718	0.70732	chr2	38665910	38741237	ENSG00000143891	protein_coding	GALM	ENSG00000143891	protein_coding
HLA-DMB	2380.62	-0.0701411	0.0467752	-1.49954	0.133735	0.70732	chr6	32934629	32941070	ENSG00000242574	protein_coding	HLA-DMB	ENSG00000242574	protein_coding
IRF8	5475.73	0.0752431	0.0502056	1.4987	0.133951	0.70788	chr16	85898803	85922609	ENSG00000140968	protein_coding	IRF8	ENSG00000140968	protein_coding
NDUFB6	939.825	-0.0558169	0.0372453	-1.49863	0.133971	0.70788	chr9	32552999	32573184	ENSG00000165264	protein_coding	NDUFB6	ENSG00000165264	protein_coding
TUBB2A	651.63	-0.170767	0.113965	-1.49842	0.134025	0.707997	chr6	3153669	3157526	ENSG00000137267	protein_coding	TUBB2A	ENSG00000137267	protein_coding
ANAPC13	923.253	-0.0561151	0.0374908	-1.49677	0.134453	0.708288	chr3	134477706	134486716	ENSG00000129055	protein_coding	ANAPC13	ENSG00000129055	protein_coding
MTA2	4833.36	-0.0451248	0.0301301	-1.49767	0.13422	0.708288	chr11	62593214	62601840	ENSG00000149480	protein_coding	MTA2	ENSG00000149480	protein_coding
PPA1	7179.54	-0.0410983	0.0274589	-1.49672	0.134467	0.708288	chr10	70202830	70233911	ENSG00000180817	protein_coding	PPA1	ENSG00000180817	protein_coding
PRKAR1A	6301.07	-0.0327781	0.0219073	-1.49622	0.134597	0.708288	chr17	68511780	68551319	ENSG00000108946	protein_coding	PRKAR1A	ENSG00000108946	protein_coding
SERHL2	38.6895	-0.112185	0.0749248	-1.4973	0.134315	0.708288	chr22	42553617	42574382	ENSG00000183569	protein_coding	SERHL2	ENSG00000183569	protein_coding
[truncated: 9,037 more rows]

## Sheet: Column info
Table S6 Column Explanations
Table S6A
Column	Explanation
subjectID	1000 genomes subject
Single_copy_depth	Depth of coverage for a 1 Mb single-copy region of the Y chromosome
DYZ1_depth	Depth of coverage for the DYZ1 region
DYZ1_norm_coverage	DYZ1_depth / Single_copy_depth
Num_samples	Number of sequencing replicates. In the case of multiple files, depths were summed following GC-bias correction.
have_RNA_seq	Whether or not there is paired RNA-seq data from the same individual in the GEUVADIS dataset.
Table S6B
Column	Explanation
Cell #	Number of individual cells with metaphase chromosome spreads counted
Total Y	Length of the whole Y chromosome (pixels)
DYZ1	Length of the DYZ1-marked region (pixels)
Total Y - DYZ1	Calculated length of the non-DYZ1 portion of the Y chromosome
Y het/ non-y het	Ratio of the DYZ1-marked heterochromatic portion of the Y to the non-DYZ1 portion of the Y
Table S6C
Column	Explanation
Gene	Gene symbol, ensembl 84
baseMean	average of normalized counts / size factors across samples
log2FoldChange	effect size estimate as a function of DYZ1 read depth
lfcSE	standard error of the log2 fold-change estimate
stat	Wald statistic
pvalue	Wald test p-value
padj	Benjamini-Hochberg adjusted p-value
chr	Chromosome
start	Start coordinate of the gene
stop	End coordinate of the gene
gene_id.84	Ensembl gene ID, version 84
gene_type.84	Gene type, ensembl 84
gene_name.107	Gene symbol, ensembl 107
gene_id.107	Ensembl gene ID, version 107
gene_type.107	Gene type, ensembl 107
