# Supplementary material for: The human Y and inactive X chromosomes similarly modulate autosomal gene expression
Source: bioRxiv. 2023 Jun 7:2023.06.05.543763. Preprint. [Version 1] doi: 10.1101/2023.06.05.543763 (PMC10274745; doi:10.1101/2023.06.05.543763)
Supplement: Supplement 10 [file media-10.xlsx]

## Sheet: S9
Table S9. Genome-wide binding analysis of ZFX across ENCODE cell lines, related to Figure 6
Gene	hek293t	hct116	mcf7	c42b	Proportion with peaks
TSPAN6	1	0	0	0	0.25
TNMD	NA	NA	NA	NA	NA
DPM1	1	0	0	0	0.25
SCYL3	1	1	1	1	1
C1orf112	0	0	0	0	0
FGR	NA	NA	NA	NA	NA
CFH	NA	NA	NA	NA	NA
FUCA2	1	1	1	1	1
GCLC	0	1	0	1	0.5
NFYA	1	1	1	1	1
STPG1	1	1	1	1	1
NIPAL3	0	0	0	0	0
LAS1L	1	1	1	1	1
ENPP4	0	0	0	0	0
SEMA3F	1	1	1	1	1
CFTR	NA	NA	NA	NA	NA
ANKIB1	0	0	0	0	0
CYP51A1	1	1	1	1	1
KRIT1	1	1	1	1	1
RAD52	1	1	1	1	1
BAD	0	0	0	0	0
LAP3	1	1	1	1	1
CD99	1	1	1	1	1
HS3ST1	NA	0	NA	NA	0
AOC1	NA	NA	NA	NA	NA
WNT16	NA	0	NA	NA	0
HECW1	NA	1	NA	NA	1
MAD1L1	1	1	1	1	1
LASP1	0	1	0	0	0.25
SNX11	0	1	0	0	0.25
TMEM176A	NA	NA	NA	NA	NA
M6PR	0	0	0	0	0
KLHL13	0	0	0	0	0
CYP26B1	1	1	0	NA	0.666667
ICA1	0	0	1	1	0.5
DBNDD1	0	1	1	1	0.75
ALS2	1	1	1	0	0.75
CASP10	0	0	NA	0	0
CFLAR	1	1	1	1	1
TFPI	0	0	0	0	0
NDUFAF7	0	0	0	0	0
RBM5	1	1	1	1	1
MTMR7	0	NA	0	NA	0
SLC7A2	1	1	0	0	0.5
ARF5	1	1	1	1	1
SARM1	1	NA	1	1	1
POLDIP2	1	1	1	1	1
PLXND1	1	1	1	NA	1
AK2	1	1	1	1	1
CD38	NA	NA	NA	NA	NA
FKBP4	1	1	1	1	1
KDM1A	1	1	1	1	1
RBM6	1	1	1	1	1
CAMKK1	1	1	1	1	1
RECQL	1	1	1	0	0.75
VPS50	0	0	0	0	0
HSPB6	NA	NA	NA	NA	NA
ARHGAP33	0	1	0	1	0.5
NDUFAB1	1	1	1	1	1
PDK4	1	NA	1	NA	1
SLC22A16	NA	NA	NA	NA	NA
ZMYND10	NA	0	NA	NA	0
ABCB5	NA	NA	NA	NA	NA
ARX	NA	NA	NA	NA	NA
SLC25A13	1	1	1	1	1
ST7	0	0	1	1	0.5
CDC27	1	1	1	1	1
SLC4A1	NA	NA	NA	NA	NA
CALCR	NA	NA	0	NA	0
HCCS	1	1	0	0	0.5
DVL2	1	1	1	1	1
PRSS22	NA	0	0	NA	0
UPF1	1	1	1	1	1
SKAP2	0	0	1	0	0.25
SLC25A5	0	0	0	0	0
CCDC109B	1	1	1	NA	1
HOXA11	0	0	NA	0	0
POLR2J	0	0	0	0	0
DHX33	1	1	1	1	1
MEOX1	NA	NA	NA	NA	NA
THSD7A	NA	NA	NA	NA	NA
LIG3	1	1	0	1	0.75
RPAP3	1	1	1	1	1
ACSM3	0	0	NA	0	0
AC004381.6	0	0	1	0	0.25
CIAPIN1	1	1	0	1	0.75
SPPL2B	1	1	1	0	0.75
FAM214B	0	0	0	0	0
COPZ2	NA	NA	1	NA	1
PRKAR2B	1	1	1	1	1
MSL3	1	1	1	1	1
CREBBP	1	1	1	1	1
BZRAP1	NA	NA	NA	0	0
MPO	NA	NA	NA	NA	NA
PON1	NA	NA	NA	NA	NA
GCFC2	1	1	1	1	1
WDR54	0	0	0	0	0
CROT	0	NA	0	0	0
ABCB4	NA	NA	NA	NA	NA
KMT2E	0	1	1	1	0.75
RHBDD2	1	1	1	1	1
SOX8	0	1	NA	1	0.666667
IBTK	1	1	1	1	1
ZNF195	1	1	1	1	1
MYCBP2	1	1	1	1	1
FBXL3	1	1	1	1	1
ITGAL	NA	NA	0	NA	0
PDK2	1	1	1	1	1
ITGA3	1	1	1	NA	1
ZFX	1	1	1	1	1
LAMP2	1	1	1	1	1
ITGA2B	0	0	NA	NA	0
ASB4	NA	NA	NA	NA	NA
GDE1	1	1	1	1	1
C19orf60	1	1	1	1	1
CRLF1	0	0	0	NA	0
OSBPL7	0	0	0	0	0
TMEM98	1	1	NA	1	1
YBX2	NA	NA	0	0	0
KRT33A	NA	NA	NA	NA	NA
MAP3K14	1	1	1	1	1
ABCC8	NA	NA	NA	NA	NA
CACNG3	NA	NA	NA	NA	NA
TMEM132A	0	1	0	1	0.5
AP2B1	0	1	0	0	0.25
TAC1	NA	NA	NA	NA	NA
ZNF263	1	1	1	1	1
CX3CL1	NA	NA	NA	NA	NA
SPATA20	1	1	1	1	1
CACNA1G	NA	0	NA	NA	0
TNFRSF12A	0	0	0	0	0
DLX6	1	NA	NA	NA	1
MAP3K9	1	1	1	1	1
RALA	1	1	1	1	1
BAIAP2L1	1	1	1	1	1
KDM7A	1	1	1	1	1
ETV1	0	0	NA	NA	0
AGK	1	1	1	1	1
ALDH3B1	NA	1	0	1	0.666667
TTC22	NA	NA	NA	NA	NA
PHTF2	1	1	1	1	1
CCL26	NA	NA	NA	NA	NA
FARP2	1	1	1	1	1
USH1C	0	0	NA	NA	0
GGCT	1	1	1	1	1
DBF4	1	1	1	1	1
TBXA2R	NA	NA	NA	NA	NA
IFRD1	1	1	1	1	1
LGALS14	NA	NA	NA	NA	NA
COX10	0	0	0	0	0
GTF2IRD1	0	0	0	1	0.25
PAF1	0	1	0	0	0.25
VPS41	0	0	0	0	0
ARHGAP44	1	1	1	1	1
ELAC2	1	1	1	1	1
SCIN	NA	NA	NA	NA	NA
ARSD	NA	1	1	1	1
PNPLA4	0	1	1	1	0.75
MYH13	NA	NA	NA	NA	NA
ADIPOR2	1	1	0	0	0.5
CDKL3	0	0	0	0	0
UPP2	NA	NA	NA	NA	NA
PRSS21	NA	NA	NA	NA	NA
MARK4	0	1	0	0	0.25
PROM1	NA	0	NA	NA	0
CCDC124	0	0	0	0	0
CEACAM21	NA	NA	NA	NA	NA
PAFAH1B1	1	1	1	1	1
NOS2	NA	NA	NA	NA	NA
DNAH9	NA	NA	NA	NA	NA
KIAA0100	1	1	1	1	1
SLC13A2	NA	NA	NA	NA	NA
GAS7	NA	0	NA	NA	0
TRAPPC6A	1	1	1	1	1
MATK	1	NA	0	NA	0.5
CEACAM7	NA	NA	NA	NA	NA
CD79B	NA	NA	NA	NA	NA
SCN4A	NA	0	NA	NA	0
ST7L	1	1	1	1	1
TKTL1	NA	NA	NA	NA	NA
PAX6	1	1	NA	NA	1
RPUSD1	1	1	0	1	0.75
RHBDF1	1	1	1	1	1
LUC7L	1	1	1	1	1
CACNA2D2	1	1	NA	NA	1
BAIAP3	NA	0	0	0	0
TSR3	1	1	1	1	1
PIGQ	1	1	1	1	1
CRAMP1	1	1	1	1	1
TEAD3	1	1	1	1	1
SELE	NA	NA	NA	NA	NA
DNAJC11	1	1	1	1	1
FMO3	NA	NA	NA	NA	NA
MYLIP	1	1	1	1	1
NOX1	NA	NA	NA	NA	NA
E2F2	1	1	1	1	1
PSMB1	1	1	1	1	1
SYN1	NA	NA	NA	NA	NA
JARID2	0	0	0	0	0
CDKL5	0	0	0	0	0
CAMK1G	NA	NA	NA	NA	NA
CDK11A	1	1	1	1	1
NADK	1	1	1	1	1
TFAP2B	NA	NA	NA	NA	NA
TFAP2D	NA	NA	NA	NA	NA
DLEC1	NA	NA	NA	NA	NA
CYTH3	1	1	0	1	0.75
ADAM22	1	1	0	0	0.5
SYPL1	1	1	1	1	1
CYB561	1	1	1	1	1
SPAG9	1	1	1	1	1
CELSR3	0	0	0	NA	0
AASS	1	0	NA	0	0.333333
PLEKHG6	NA	1	1	NA	1
SS18L2	1	1	1	1	1
MPND	0	0	0	1	0.25
MGST1	0	0	0	0	0
CRY1	1	0	1	0	0.5
PGLYRP1	NA	NA	NA	NA	NA
NFIX	0	1	0	1	0.5
ST3GAL1	1	1	1	1	1
MMP25	NA	1	NA	NA	1
IL32	NA	0	0	0	0
PKD1	0	1	0	1	0.5
MAPK8IP2	0	0	0	0	0
MED24	0	0	0	0	0
RHOBTB2	1	1	1	1	1
HEATR5B	1	1	1	1	1
SEC62	1	1	1	1	1
RPS20	0	0	0	0	0
CSDE1	1	1	0	0	0.5
UBE3C	1	1	1	1	1
REV3L	1	1	1	1	1
TENM1	0	NA	NA	0	0
PAX7	NA	NA	NA	NA	NA
MASP2	0	NA	NA	0	0
IYD	NA	NA	NA	0	0
FAM76A	1	1	1	1	1
TRAF3IP3	NA	NA	NA	NA	NA
POMT2	1	1	1	1	1
VTA1	0	0	1	0	0.25
MLXIPL	1	1	0	0	0.5
BAZ1B	1	1	1	1	1
RANBP9	1	1	1	1	1
ETV7	NA	NA	NA	0	0
SPRTN	1	0	0	0	0.25
METTL13	1	1	1	0	0.75
DYRK4	1	1	0	1	0.75
ZNF207	0	0	1	1	0.5
UQCRC1	1	1	1	1	1
STARD3NL	1	1	0	1	0.75
CD9	1	1	1	1	1
HHATL	NA	NA	NA	NA	NA
NCAPD2	0	0	0	0	0
IFFO1	1	NA	NA	NA	1
GIPR	NA	1	NA	NA	1
PHF7	1	1	NA	0	0.666667
SEMA3G	1	1	NA	1	1
NISCH	1	1	1	0	0.75
STAB1	NA	NA	NA	NA	NA
FUZ	1	NA	0	0	0.333333
SLC6A13	NA	NA	NA	NA	NA
IDS	1	1	1	1	1
PRSS3	NA	0	NA	NA	0
ZNF200	1	1	1	1	1
CD4	NA	NA	NA	NA	NA
LRRC23	0	0	0	0	0
BTK	NA	NA	NA	NA	NA
HFE	NA	1	NA	1	1
SCMH1	1	1	1	1	1
FYN	1	1	NA	NA	1
HIVEP2	1	1	1	1	1
FMO1	NA	NA	NA	NA	NA
TCEB3	1	1	1	1	1
LYPLA2	0	0	0	0	0
CLCN6	0	0	0	0	0
MRC2	0	0	0	NA	0
NME1-NME2	1	1	1	0	0.75
SLC6A7	NA	NA	NA	NA	NA
TSPAN9	1	1	1	1	1
BTBD7	1	0	1	1	0.75
APBA3	0	0	0	0	0
MKS1	0	1	1	0	0.5
ABHD5	0	0	0	0	0
ANOS1	NA	NA	NA	NA	NA
AKAP8L	1	1	1	1	1
MBTD1	0	0	1	0	0.25
UTP18	1	1	1	1	1
RNF216	1	1	1	1	1
TTC19	1	1	0	0	0.5
PTBP1	1	1	1	1	1
DPF1	0	0	0	0	0
SYT7	0	0	0	0	0
LARS2	1	1	1	1	1
PIK3C2A	1	0	1	1	0.75
PLAUR	1	1	0	NA	0.666667
ANLN	1	0	1	1	0.75
WIZ	1	1	1	1	1
RABGAP1	1	1	1	1	1
DCN	NA	0	NA	NA	0
QPCTL	1	1	0	0	0.5
PPP5C	1	1	1	1	1
CEP68	1	1	1	1	1
MAP4K3	1	1	1	0	0.75
ZBTB32	NA	NA	NA	NA	NA
TYROBP	NA	NA	NA	NA	NA
TMEM159	0	1	0	0	0.25
GABRA3	NA	NA	NA	0	0
BRCA1	1	1	1	1	1
ERCC1	1	1	0	0	0.5
CD22	NA	0	NA	NA	0
SEMA3B	NA	0	1	0	0.333333
MBTPS2	1	1	1	1	1
PRICKLE3	1	1	0	0	0.5
LTF	NA	NA	NA	NA	NA
EXTL3	0	1	0	1	0.5
NR1H4	NA	NA	NA	NA	NA
ELOVL5	1	1	1	1	1
ALOX5	NA	0	NA	NA	0
KDM5D	NA	0	NA	NA	0
CALCOCO1	0	1	1	0	0.5
UBR7	1	1	1	1	1
MAP4K5	1	1	1	1	1
EHD3	1	NA	1	1	1
PSMC4	1	1	0	1	0.75
MAN2B2	1	1	1	1	1
SLC7A14	NA	NA	NA	NA	NA
CLDN11	0	NA	0	0	0
SLC25A39	1	1	1	1	1
MVP	NA	1	0	NA	0.5
NUB1	1	1	1	1	1
PGM3	1	1	1	1	1
RWDD2A	0	1	0	0	0.25
CLK1	1	1	1	1	1
POLR3B	1	1	1	1	1
ANGEL1	1	1	1	1	1
RNF14	1	1	1	1	1
DNASE1L1	0	0	0	0	0
DDX11	0	0	1	1	0.5
HEBP1	1	1	1	1	1
GPRC5A	1	0	0	NA	0.333333
MAMLD1	1	0	1	NA	0.666667
CD6	NA	NA	NA	NA	NA
TACC3	0	1	1	1	0.75
UFL1	0	1	1	1	0.75
POLA2	1	1	0	1	0.75
ZC3H3	1	1	0	1	0.75
CAPN1	1	1	1	1	1
ACPP	NA	NA	NA	0	0
MDH1	0	0	0	0	0
SLC30A9	1	1	1	1	1
MTMR11	NA	0	0	0	0
COX15	0	1	0	0	0.25
CCDC88C	0	0	0	0	0
YAF2	1	1	1	1	1
ZMYND11	1	1	1	1	1
WAS	NA	NA	NA	NA	NA
DPEP1	NA	NA	NA	NA	NA
BID	1	1	1	1	1
MATR3	1	1	1	1	1
NPC1L1	NA	NA	NA	NA	NA
XYLT2	1	1	1	1	1
RGPD5	0	0	0	0	0
STMN4	NA	NA	NA	NA	NA
NUDCD3	1	1	1	1	1
ISL1	0	NA	NA	NA	0
CHDH	1	1	1	1	1
IL20RA	NA	NA	NA	NA	NA
CLCA1	NA	NA	NA	NA	NA
CLCA4	NA	NA	NA	NA	NA
GLT8D1	0	1	1	1	0.75
ATP2C1	1	1	1	1	1
IGF1	NA	NA	NA	0	0
SLC38A5	NA	0	NA	NA	0
RALBP1	1	1	1	1	1
RUFY3	1	1	1	1	1
CNTN1	0	0	NA	NA	0
SLC11A1	NA	NA	NA	NA	NA
WWTR1	1	1	1	NA	1
AGPS	1	1	NA	1	1
CXorf56	0	0	0	0	0
ATP1A2	NA	NA	NA	NA	NA
TTC27	1	1	1	1	1
ZNF582	1	NA	NA	0	0.5
VSIG2	NA	NA	NA	NA	NA
PHLDB1	1	1	0	0	0.5
MARCO	NA	NA	NA	NA	NA
CYP24A1	NA	1	0	NA	0.5
PRDM11	1	1	NA	NA	1
SYT13	NA	NA	NA	NA	NA
SNAI2	0	NA	0	0	0
CD74	NA	0	NA	NA	0
HGF	NA	NA	NA	NA	NA
ZRANB1	0	0	0	0	0
NCDN	0	0	0	0	0
ADGRA2	1	1	NA	NA	1
ZFP64	1	1	1	1	1
MNAT1	1	1	1	1	1
SAMD4A	1	1	1	NA	1
RUNX3	1	1	NA	NA	1
MRE11A	0	0	0	0	0
PLEKHB1	0	0	1	0	0.25
SERPINB1	1	1	1	NA	1
CYP3A43	NA	NA	NA	NA	NA
SLC7A9	NA	NA	NA	NA	NA
SPAST	1	1	1	1	1
NRXN3	0	NA	NA	0	0
OSBPL5	1	1	1	1	1
AQR	1	0	1	1	0.75
CPS1	0	0	NA	NA	0
C8B	NA	NA	NA	NA	NA
FHL1	1	1	0	NA	0.666667
RTFDC1	0	0	0	0	0
GABRA1	NA	NA	NA	NA	NA
NLRP2	NA	0	NA	0	0
SLC45A4	1	1	0	1	0.75
RNF10	1	1	1	1	1
ZNF839	1	1	1	1	1
ZDHHC6	0	0	1	1	0.5
GRAMD1B	0	1	NA	NA	0.5
RNH1	1	1	1	0	0.75
NDUFS1	1	1	1	1	1
RB1CC1	1	1	1	1	1
ERP44	1	1	1	0	0.75
ALAS1	1	1	1	1	1
BIRC3	NA	0	0	0	0
AKAP11	1	1	1	0	0.75
GLRX2	1	1	1	0	0.75
SNAPC1	1	1	1	1	1
DERA	1	1	1	1	1
STRAP	1	1	1	1	1
ABCC2	NA	0	NA	NA	0
DEF6	1	1	1	1	1
PLEKHO1	1	1	1	1	1
GCLM	1	1	1	1	1
UBR2	1	1	1	1	1
EHD2	0	1	0	NA	0.333333
DEPDC1	0	0	0	0	0
CCDC28A	0	0	0	0	0
RRAGD	1	1	1	0	0.75
HSF2	1	1	1	1	1
PHF20	1	1	1	1	1
HSD17B6	0	NA	NA	0	0
NR1H3	1	0	0	0	0.25
TYMP	NA	1	NA	1	1
NCAPH2	1	0	0	1	0.5
TOMM34	1	1	1	1	1
SEC63	1	1	1	1	1
KPNA6	1	1	1	1	1
VIM	1	0	NA	0	0.333333
RTEL1-TNFRSF6B	NA	0	0	NA	0
FAS	1	0	0	0	0.25
RNASET2	0	1	1	1	0.75
CD44	NA	1	0	NA	0.5
KCNG1	1	1	0	NA	0.666667
AGPAT4	0	0	NA	NA	0
SLAMF7	NA	NA	NA	NA	NA
BTN3A1	0	0	NA	0	0
MIPEP	0	1	0	0	0.25
PRKCH	1	1	1	1	1
INSRR	NA	NA	NA	NA	NA
IFNGR1	1	1	0	0	0.5
B4GALT7	1	1	1	1	1
SH2D2A	0	1	NA	NA	0.5
VRK2	1	1	1	1	1
TNFRSF1B	NA	NA	NA	NA	NA
VEZT	1	1	1	1	1
POU2F2	NA	NA	NA	NA	NA
BRD9	1	1	1	1	1
SNX1	1	1	1	1	1
TBPL1	1	1	1	1	1
ARNTL2	1	1	1	1	1
BCLAF1	1	1	1	1	1
SLC39A9	1	1	1	1	1
ANK1	1	NA	NA	NA	1
IBSP	NA	NA	NA	NA	NA
TFB1M	0	0	0	0	0
RABEP1	1	1	1	1	1
HMGB3	1	0	0	0	0.25
NUP160	1	0	0	1	0.5
BAK1	1	1	1	1	1
MUSK	NA	NA	NA	NA	NA
IKZF2	0	NA	0	NA	0
GRN	0	0	0	0	0
FAM13B	0	1	1	1	0.75
ARHGAP31	1	NA	NA	NA	1
CENPQ	0	0	0	0	0
SARS	1	0	0	0	0.25
RANBP3	1	1	1	1	1
ARID4A	1	1	1	0	0.75
TSSC1	1	1	1	1	1
PNPLA6	1	1	1	1	1
IFT88	0	0	0	1	0.25
ALG1	0	1	0	0	0.25
ZCCHC8	1	1	1	1	1
ABCF2	1	1	1	1	1
CHPF2	1	1	1	1	1
LRRC7	NA	NA	NA	NA	NA
FUT8	0	0	0	0	0
UBA6	1	1	1	1	1
GAB2	0	NA	0	NA	0
ATP6V0A1	1	1	0	0	0.5
PIAS1	1	1	1	1	1
SLC4A7	1	1	1	1	1
APBA2	1	NA	NA	1	1
MAP2K3	1	1	1	1	1
EFCAB1	NA	NA	NA	NA	NA
TMSB10	1	1	1	1	1
ASTE1	0	NA	0	1	0.333333
RNF19A	1	1	1	1	1
PEX3	0	0	1	0	0.25
GABARAPL2	1	1	1	1	1
MYOC	NA	NA	NA	NA	NA
SH3YL1	1	1	1	1	1
FAM136A	0	0	0	1	0.25
VCL	1	1	1	1	1
DEPDC1B	1	1	1	1	1
DAPK2	NA	1	0	1	0.666667
NSMAF	1	1	1	1	1
ADSS	1	1	1	1	1
STAP1	NA	NA	NA	NA	NA
TIMP2	1	1	0	0	0.5
RFC1	1	1	1	1	1
TBC1D23	1	1	1	0	0.75
CUL3	1	1	1	1	1
MYOM2	0	0	NA	NA	0
OTC	NA	NA	NA	NA	NA
CYP46A1	NA	NA	NA	NA	NA
ZZZ3	1	1	1	1	1
SLC18A1	NA	NA	NA	NA	NA
USP2	0	0	0	0	0
CASR	NA	NA	NA	NA	NA
TUBG2	1	1	1	1	1
RPL26L1	1	0	0	0	0.25
FLT4	1	NA	NA	NA	1
NSUN2	1	1	1	1	1
FBXO42	1	1	1	1	1
MFAP3	1	0	0	0	0.25
MRI1	1	1	0	1	0.75
METTL1	1	1	1	1	1
HOXC8	0	NA	NA	0	0
AGA	1	1	1	1	1
PI4K2B	1	1	1	1	1
BOD1L1	1	0	1	0	0.5
MAT2B	1	1	1	1	1
TLL1	0	NA	NA	NA	0
EDC4	1	1	1	1	1
TRIO	1	1	1	1	1
VCAN	0	0	NA	NA	0
CLEC16A	1	1	1	1	1
MSR1	NA	NA	NA	NA	NA
CDH1	0	0	0	0	0
SKIV2L2	0	0	0	0	0
DNAH5	NA	NA	NA	1	1
ZFYVE16	1	1	1	1	1
FAM65A	1	1	1	1	1
C6	NA	NA	NA	NA	NA
RAI14	1	1	0	1	0.75
SOX30	NA	NA	NA	NA	NA
PNKP	1	1	1	1	1
BEST2	NA	NA	NA	NA	NA
PHLPP2	0	0	0	1	0.25
SPDL1	1	1	1	1	1
STAU2	1	1	0	1	0.75
PQLC2	0	0	1	1	0.5
CTNS	0	0	0	1	0.25
RTN4R	0	1	0	1	0.5
PHF23	0	1	1	1	0.75
CDH10	NA	NA	NA	NA	NA
INPP4A	1	1	1	1	1
RAB27B	NA	NA	1	0	0.5
PSMA4	1	1	1	1	1
MYO16	NA	NA	NA	NA	NA
LSG1	0	0	0	0	0
PARP3	1	1	NA	1	1
TNC	NA	NA	NA	NA	NA
THAP3	1	1	1	1	1
FAM65C	NA	NA	0	NA	0
TDP1	1	1	1	1	1
AIFM2	1	1	1	NA	1
SPATA7	1	1	1	1	1
MED17	1	1	1	1	1
RETSAT	0	1	1	1	0.75
CAPG	1	1	1	NA	1
AP2S1	1	1	1	1	1
USH2A	NA	NA	NA	NA	NA
ZPBP	NA	NA	NA	NA	NA
TG	NA	NA	NA	NA	NA
ADAM28	NA	NA	NA	NA	NA
BARX2	0	NA	1	NA	0.5
DCUN1D1	1	1	1	1	1
JADE2	0	1	1	0	0.5
ZIC2	1	1	NA	1	1
LCP2	NA	NA	NA	NA	NA
TRIT1	1	1	1	1	1
ADRB1	NA	NA	NA	NA	NA
GUCA2B	NA	NA	NA	NA	NA
CUL7	1	1	1	1	1
CTNNA1	0	1	1	1	0.75
PHKA2	1	1	1	1	1
CNTLN	1	1	NA	1	1
EPHA3	0	NA	NA	0	0
HSPA5	1	1	1	1	1
DSG2	1	1	1	1	1
GEMIN8	1	1	1	1	1
OFD1	1	1	1	1	1
GPM6B	0	NA	0	0	0
MAGEC2	NA	NA	NA	NA	NA
PREX2	1	NA	NA	NA	1
WDR37	1	1	1	1	1
YTHDC2	1	1	1	1	1
CTPS2	1	1	1	1	1
ATP6V1H	1	1	1	1	1
POLR2B	0	0	1	1	0.5
FAM214A	1	1	1	1	1
ARAP2	1	0	1	NA	0.666667
TPR	1	1	1	1	1
CP	NA	NA	NA	NA	NA
KIAA0556	0	0	0	0	0
DTNBP1	1	1	1	1	1
XK	1	1	NA	NA	1
ANO2	NA	NA	NA	NA	NA
C12orf4	0	0	0	0	0
SCML1	1	0	1	0	0.5
WWC3	NA	0	0	0	0
ARHGAP6	NA	NA	NA	1	1
FAM184B	NA	NA	NA	NA	NA
MAP4	1	1	1	1	1
GOPC	1	1	1	1	1
ROS1	NA	NA	NA	NA	NA
USP28	1	1	1	1	1
HDAC9	NA	1	NA	NA	1
TSPAN17	1	1	1	1	1
NOP16	1	1	1	1	1
CC2D2A	0	0	0	0	0
RRM2B	1	1	1	1	1
ZNF800	1	1	1	1	1
TNFRSF17	NA	NA	NA	NA	NA
SNX29	0	0	0	0	0
LMO3	NA	NA	NA	NA	NA
MRPS10	0	0	0	0	0
GUCA1A	NA	NA	NA	NA	NA
RSF1	1	1	1	1	1
VPS13D	1	1	1	1	1
CELF2	1	NA	NA	NA	1
FAM120A	1	1	1	1	1
R3HDM1	1	1	1	1	1
COL9A2	NA	NA	NA	NA	NA
KITLG	0	0	0	0	0
ERCC8	0	0	0	0	0
ADAMTS6	NA	NA	NA	NA	NA
H6PD	1	1	1	1	1
VAMP3	1	1	1	1	1
PER3	0	0	0	1	0.25
UTS2	NA	0	NA	NA	0
TNFRSF9	NA	NA	NA	NA	NA
EPN3	NA	0	1	1	0.666667
LTBP1	1	1	1	1	1
RCN1	1	1	1	1	1
ELN	NA	NA	NA	NA	NA
RFC2	1	1	1	1	1
ARID1B	1	1	1	1	1
CLPTM1L	1	1	1	1	1
NEDD4L	0	0	0	0	0
FOXP3	NA	NA	NA	0	0
PPP1R3F	1	NA	1	1	1
HEXB	1	1	1	1	1
PTCD2	1	0	0	0	0.25
KIAA2022	NA	NA	NA	NA	NA
JKAMP	0	0	0	0	0
DKK3	NA	NA	NA	NA	NA
ARHGEF5	NA	0	0	0	0
NFE2L3	0	1	1	0	0.5
MCUR1	1	1	1	1	1
LIMA1	1	1	1	1	1
LETMD1	1	1	0	1	0.75
SLC4A8	NA	NA	NA	NA	NA
LAMC3	1	1	NA	1	1
PTGER3	NA	NA	NA	NA	NA
TNIP3	NA	NA	NA	NA	NA
MAPK9	1	1	1	1	1
COL23A1	NA	NA	NA	NA	NA
BCAR1	1	1	1	1	1
FAM160A2	1	1	1	1	1
HERPUD1	1	1	1	0	0.75
HOMER3	1	1	0	1	0.75
RAD51	1	1	1	1	1
POLQ	1	1	1	1	1
PIK3CB	1	1	1	1	1
CYBA	1	1	0	NA	0.666667
THOC3	0	0	0	0	0
HEBP2	1	1	1	1	1
MPHOSPH9	0	0	1	0	0.25
PLEKHA5	1	1	1	1	1
PRSS8	NA	1	0	0	0.333333
SIKE1	0	0	1	0	0.25
RRP12	0	0	0	0	0
FNIP2	1	1	0	1	0.75
MSMO1	1	1	1	1	1
TTC17	1	1	1	1	1
ALX4	1	NA	NA	NA	1
FSTL4	NA	NA	0	NA	0
FOXN3	1	1	0	0	0.5
METTL24	NA	NA	NA	NA	NA
AKR7A2	1	1	1	1	1
MRTO4	1	1	1	0	0.75
NNAT	NA	NA	NA	0	0
USE1	1	1	1	0	0.75
MCF2L2	NA	NA	NA	NA	NA
NRIP2	NA	NA	NA	0	0
LAMA3	1	0	1	1	0.75
AP5M1	0	0	0	0	0
ANAPC4	0	1	1	0	0.5
KCNQ1	NA	1	NA	1	1
TRAPPC3	1	1	1	1	1
THRAP3	1	1	1	1	1
PHPT1	1	1	1	1	1
ENTPD2	NA	1	1	1	1
LY75	NA	NA	NA	NA	NA
ARID4B	1	0	1	0	0.5
OPN3	1	1	0	NA	0.666667
SDCCAG8	1	1	1	1	1
PTPRN	NA	NA	NA	NA	NA
HHAT	1	1	1	NA	1
KIF1B	0	1	1	1	0.75
FOXC1	1	1	1	NA	1
TBC1D22A	0	1	1	0	0.5
SYNE2	1	1	1	1	1
PLEKHH1	1	1	1	1	1
ATP9A	1	1	0	1	0.75
SPO11	NA	NA	NA	NA	NA
CBLN4	NA	NA	NA	NA	NA
CHRDL2	NA	NA	NA	NA	NA
FAM168A	1	1	1	1	1
RELT	1	1	1	1	1
GALC	1	NA	1	1	1
NOP58	1	1	1	1	1
SZRD1	1	1	1	1	1
KCNH2	0	1	NA	NA	0.5
CUL1	1	1	1	1	1
FAM114A2	0	1	1	1	0.75
CYFIP2	1	1	1	1	1
TAB2	1	0	1	1	0.75
GINM1	1	1	1	1	1
EIF2AK2	1	1	1	1	1
USP36	1	1	1	1	1
KMT2C	1	0	1	1	0.75
MCOLN3	1	1	1	NA	1
CCDC85A	NA	NA	0	0	0
PUM2	1	1	1	1	1
MRPL43	1	1	0	1	0.75
ITIH4	NA	0	NA	NA	0
ITIH1	NA	NA	NA	NA	NA
C4orf27	1	1	1	1	1
ZFR	1	1	1	1	1
ZNF280C	1	1	1	1	1
NPFFR2	NA	NA	NA	NA	NA
PHF21B	1	NA	NA	NA	1
TRAF1	NA	NA	NA	NA	NA
RC3H2	1	1	1	1	1
IL17RB	0	0	0	0	0
TRAF3IP2	1	1	1	0	0.75
GYG2	0	NA	0	NA	0
DCBLD2	1	1	1	1	1
SERPINB3	NA	NA	NA	NA	NA
SOAT1	1	1	1	0	0.75
PKP2	0	0	0	0	0
MSH4	NA	NA	NA	NA	NA
F7	NA	NA	NA	NA	NA
GDI2	1	1	1	1	1
PRDM1	NA	0	NA	NA	0
ATG5	1	1	0	0	0.5
TMCC3	0	0	NA	NA	0
PITHD1	0	0	0	1	0.25
MTA3	1	1	1	1	1
USP13	1	1	1	1	1
ATP11B	1	1	1	1	1
LAMC2	NA	1	0	NA	0.5
CDK14	1	1	1	1	1
SEC61A1	1	1	1	1	1
PPP1R12A	1	1	1	1	1
RASGRF1	NA	NA	NA	NA	NA
CAMK2B	1	NA	1	NA	1
CROCC	0	0	0	1	0.25
POLR3E	1	1	1	1	1
ATP2B4	0	0	0	0	0
ZC3H11A	1	1	1	1	1
RIOK2	0	0	0	1	0.25
YIPF1	0	1	1	1	0.75
NDC1	1	1	1	1	1
DGKG	NA	1	NA	NA	1
FLYWCH1	1	1	0	1	0.75
UNKL	1	1	0	1	0.75
TBXAS1	NA	NA	NA	1	1
PARP12	NA	1	1	1	1
ALDH18A1	1	1	1	1	1
TARBP1	1	1	1	1	1
GATB	0	0	0	0	0
MXD1	1	1	1	0	0.75
CDK17	1	1	1	1	1
DNAJC25	1	1	1	1	1
SLC2A3	0	0	NA	NA	0
PSD	NA	1	NA	NA	1
CTDP1	0	0	0	1	0.25
YBX3	1	1	1	1	1
STYK1	NA	0	0	0	0
WNK1	1	1	1	1	1
CCAR1	1	1	1	1	1
OGFR	1	1	1	0	0.75
GNA15	NA	NA	NA	NA	NA
CREB3L3	NA	NA	NA	NA	NA
PIGV	1	1	1	1	1
PTPRU	1	1	1	1	1
SNRNP40	1	1	1	1	1
RIMBP2	NA	NA	NA	NA	NA
COL11A1	NA	NA	NA	NA	NA
QSER1	1	1	1	1	1
MPC1	1	0	0	0	0.25
ACAA1	1	1	1	1	1
BCAT1	1	NA	NA	0	0.5
HDAC7	1	1	1	1	1
LZTS1	NA	NA	NA	NA	NA
PRDM6	0	NA	NA	NA	0
WNT8A	NA	NA	NA	NA	NA
SPAG4	1	1	0	1	0.75
NCKAP1	1	1	1	1	1
MRPS35	0	0	1	1	0.5
GUCY1B3	1	NA	NA	1	1
SFSWAP	1	1	1	1	1
TNK2	0	1	1	1	0.75
MON2	1	1	1	0	0.75
CDH3	NA	1	0	0	0.333333
ARSF	NA	NA	NA	NA	NA
GPBP1	1	1	1	1	1
DGAT2	1	NA	0	0	0.333333
ZNF112	1	1	1	1	1
CS	1	1	0	1	0.75
LTK	NA	0	NA	NA	0
MRPS24	1	1	1	1	1
ELMO2	1	1	1	1	1
WAPL	1	1	1	0	0.75
VMP1	0	1	0	0	0.25
APPBP2	1	1	0	1	0.75
POLD1	1	1	0	1	0.75
SEZ6	NA	NA	NA	NA	NA
EIF4B	1	1	0	0	0.5
SLC6A16	NA	0	NA	0	0
GLTSCR1	1	1	1	1	1
SPHK2	0	1	1	0	0.5
RPL18	0	0	0	0	0
CA11	0	0	NA	NA	0
ISOC2	1	0	0	1	0.5
U2AF2	1	1	0	1	0.75
EPN1	1	1	1	1	1
MED29	1	1	1	1	1
AHRR	0	1	NA	NA	0.5
GSC2	NA	NA	NA	NA	NA
ZNF275	1	1	1	1	1
MTMR1	1	1	1	1	1
GPC1	1	1	1	1	1
ADCK1	1	1	1	1	1
HAGH	1	1	1	1	1
RNF4	1	1	1	1	1
CASP8	0	1	0	1	0.5
LIMCH1	0	1	0	1	0.5
ASUN	1	1	0	0	0.5
TM7SF3	0	0	1	0	0.25
DLX3	NA	NA	0	NA	0
SPA17	1	1	0	1	0.75
TSPAN32	NA	NA	NA	NA	NA
WISP2	NA	NA	1	NA	1
DMRT3	NA	NA	NA	NA	NA
ST3GAL6	0	1	NA	NA	0.5
ATP2C2	NA	0	0	1	0.333333
NGFR	NA	1	NA	NA	1
CDON	0	0	0	0	0
TAF2	0	1	0	0	0.25
HIPK2	0	1	0	1	0.5
TNPO3	1	1	1	1	1
BORCS8-MEF2B	1	1	0	1	0.75
RFXANK	0	0	0	0	0
TMEM161A	1	1	0	1	0.75
LPAR2	NA	1	1	1	1
CTSA	0	0	0	0	0
SUGP2	1	1	1	1	1
SLC12A2	0	1	1	1	0.75
SNX24	1	1	1	1	1
EYA2	1	NA	1	1	1
CNN2	0	0	0	0	0
ABCA7	1	1	0	1	0.75
SNCAIP	NA	NA	NA	NA	NA
DDX20	0	0	0	0	0
BTBD1	1	1	1	1	1
FAR2	1	1	NA	0	0.666667
BCAS1	NA	NA	1	NA	1
POU1F1	NA	NA	NA	NA	NA
CHI3L2	NA	NA	NA	NA	NA
SBNO2	1	1	1	1	1
PMS1	1	1	1	1	1
HMG20B	1	1	0	1	0.75
CALCRL	0	NA	NA	NA	0
TAF11	0	1	1	1	0.75
ANKS1A	0	0	0	1	0.25
AP3D1	1	1	1	1	1
ZNF76	1	1	1	1	1
SLC9A3R2	1	1	1	0	0.75
NTHL1	0	1	0	1	0.5
UHRF1BP1	1	1	1	1	1
GNAI3	1	1	1	1	1
IPO5	1	1	1	1	1
OAT	1	1	1	1	1
WDR3	0	0	1	0	0.25
PKN2	1	1	1	1	1
WDR18	1	1	0	1	0.75
TRAM2	0	0	0	0	0
NTN1	1	0	1	NA	0.666667
GLP2R	NA	NA	NA	NA	NA
MCM10	1	1	0	1	0.75
DGKA	1	1	0	0	0.5
ERBB3	0	0	1	1	0.5
ROPN1	NA	NA	NA	NA	NA
ANKRD44	1	1	1	1	1
KARS	1	0	0	0	0.25
ADAT1	1	1	1	1	1
PDIA5	1	1	1	1	1
TBC1D22B	1	0	0	0	0.25
NDUFB4	1	1	1	1	1
SPEN	0	0	0	0	0
MYLK	0	0	0	0	0
ZC3H15	1	1	1	1	1
MAP2K4	1	1	1	1	1
TMEM206	1	0	1	1	0.75
SNAP91	1	NA	NA	NA	1
SLK	1	1	1	1	1
CYB5R4	1	1	0	0	0.5
COL17A1	NA	1	NA	NA	1
GSTO2	1	1	1	1	1
SEC61A2	1	1	1	1	1
PRKCQ	1	NA	NA	NA	1
TLE2	0	0	0	0	0
ASB1	1	1	1	1	1
FAM107B	1	1	0	1	0.75
ME1	1	1	1	1	1
TBC1D1	0	1	1	1	0.75
CDK13	0	0	0	1	0.25
MTHFD2	0	1	1	0	0.5
SLC9A7	1	1	1	1	1
FOXJ2	1	1	1	1	1
YBX1	1	1	1	1	1
PDE4A	0	1	NA	0	0.333333
PPP2R5A	1	1	1	1	1
CTNNA2	NA	NA	NA	NA	NA
ELAVL1	1	1	1	1	1
TIE1	NA	NA	NA	NA	NA
DIP2B	1	1	1	1	1
SMARCD1	1	1	1	1	1
KDM4A	1	1	1	1	1
NFYC	1	1	1	1	1
ZMYND12	NA	NA	NA	NA	NA
SLC9A3	NA	NA	NA	NA	NA
NGEF	0	1	0	0	0.25
ASPM	0	0	1	0	0.25
CD84	NA	NA	NA	NA	NA
ELOVL1	1	1	1	1	1
SPI1	NA	NA	NA	NA	NA
ZNRD1	0	0	0	0	0
MPPED2	1	NA	1	NA	1
CLDN18	NA	NA	NA	NA	NA
ZBTB11	1	0	0	0	0.25
ATXN3	1	1	0	0	0.5
GOLGA5	1	1	1	1	1
FGFR2	1	1	0	1	0.75
LRRC40	1	1	1	1	1
ISOC1	1	1	1	1	1
EML1	1	1	1	1	1
TRMT11	0	0	0	0	0
THUMPD1	1	1	1	1	1
MSANTD3	1	1	1	1	1
KIF26A	1	1	1	NA	1
ATG2B	0	0	0	0	0
ARFGEF1	1	1	1	1	1
ACSM2B	NA	NA	NA	NA	NA
ZFAT	1	1	1	1	1
MTFR1	1	1	0	0	0.5
STAG3	NA	NA	0	0	0
FECH	1	1	1	1	1
MYO9A	1	1	1	1	1
DDX3Y	NA	0	NA	NA	0
PFKP	1	1	1	1	1
IDI1	1	1	1	1	1
SP100	NA	1	1	1	1
KLF6	1	1	1	1	1
PLPP1	1	1	1	1	1
NEO1	1	1	1	1	1
TRAM1	1	1	1	1	1
PHKA1	1	1	1	1	1
TNFRSF1A	1	1	1	1	1
CACNB1	1	1	1	0	0.75
EVI5	1	1	1	1	1
STOML1	1	1	0	1	0.75
PKM	1	1	1	1	1
DHX29	1	1	1	1	1
DNTTIP2	1	1	1	1	1
METTL22	1	1	1	1	1
TP53BP1	0	0	0	0	0
TRO	0	NA	NA	NA	0
RRP15	1	0	1	0	0.5
RHOA	1	1	1	1	1
DHX8	1	1	0	1	0.75
PRKCZ	1	0	0	1	0.5
ZFY	NA	0	NA	NA	0
IARS2	1	1	1	1	1
SYT1	0	0	0	NA	0
NAV3	NA	0	NA	NA	0
IDH3G	0	0	0	0	0
ROGDI	1	0	0	1	0.5
PDZD4	0	NA	0	0	0
ATP2B3	NA	NA	NA	NA	NA
ROCK1	1	1	1	1	1
CBFB	1	1	1	1	1
PDK3	1	1	1	0	0.75
HYAL2	1	1	1	1	1
HDAC4	0	1	0	0	0.25
RASSF1	1	1	1	1	1
FGFR3	0	1	1	1	0.75
IFI35	0	0	0	0	0
HEATR6	1	1	0	1	0.75
COASY	1	1	1	1	1
PLEKHH3	0	1	1	1	0.75
MEF2A	1	1	1	0	0.75
OTUD5	1	1	0	1	0.75
TFE3	1	1	0	1	0.75
TBC1D25	1	0	0	0	0.25
ACSL4	0	1	NA	0	0.333333
INPP5A	1	1	1	1	1
GPKOW	0	0	0	0	0
GRIPAP1	0	0	0	0	0
FTSJ1	1	0	0	1	0.5
PRR11	1	0	0	0	0.25
REEP1	0	0	NA	NA	0
ATP11A	1	1	1	1	1
POLR1A	1	1	1	1	1
LAPTM4A	1	1	1	1	1
TTC7A	1	1	1	0	0.75
IP6K2	1	1	0	0	0.5
STON1-GTF2A1L	NA	NA	NA	NA	NA
SRBD1	0	0	0	0	0
KIF2A	1	1	1	1	1
RASGRP2	0	0	NA	NA	0
PSME4	1	1	0	1	0.75
IFT80	0	0	1	0	0.25
SIRT2	0	1	0	1	0.5
ERLEC1	0	1	1	0	0.5
PPP2R5B	1	1	0	0	0.5
PYGM	NA	NA	NA	NA	NA
PAGE1	NA	NA	NA	1	1
PITX1	1	1	1	1	1
TRPC7	NA	NA	NA	NA	NA
MAST4	1	NA	1	0	0.666667
ADGRF5	NA	NA	NA	NA	NA
SDK2	1	NA	NA	NA	1
ADAM7	NA	NA	NA	0	0
NUP133	1	1	1	1	1
NUCKS1	1	1	1	1	1
VPS35	1	1	1	1	1
DNAJA2	1	1	1	1	1
BCL3	NA	1	1	1	1
KCNAB2	0	1	1	1	0.75
ABCC9	0	NA	0	0	0
GAL	1	1	0	1	0.75
CLEC2D	0	NA	0	0	0
FUNDC1	0	0	0	NA	0
MAOB	NA	0	NA	NA	0
RORA	1	NA	1	NA	1
DRD4	NA	NA	NA	0	0
TGFBR3	1	1	NA	0	0.666667
PLA2G10	NA	NA	0	NA	0
HES2	NA	1	NA	0	0.5
ATP1B3	1	1	1	1	1
NEDD4	1	1	1	0	0.75
PIGB	1	0	0	0	0.25
MAPK6	0	1	1	1	0.75
GNB5	1	1	1	1	1
RAB27A	0	0	1	0	0.25
CECR5	1	1	1	1	1
UFD1L	1	1	1	1	1
LRP6	1	1	1	1	1
GUCY2C	NA	NA	NA	NA	NA
SCT	NA	NA	NA	0	0
PHRF1	1	1	1	1	1
IKBKAP	1	1	1	1	1
NUCB2	1	1	1	1	1
PFN2	1	0	1	1	0.75
PTPN3	0	1	1	1	0.75
SPTB	1	0	NA	NA	0.5
DAPP1	NA	NA	NA	NA	NA
FGF10	NA	NA	NA	NA	NA
SLC44A1	1	1	1	1	1
TMEM260	0	1	1	1	0.75
SMG6	0	1	0	0	0.25
EXOC5	1	1	1	1	1
CLTCL1	1	1	NA	1	1
FGF22	NA	NA	NA	NA	NA
FSTL3	1	1	1	1	1
DGCR2	0	1	1	1	0.75
RNF126	1	1	1	1	1
MNT	1	1	1	1	1
ZXDC	1	1	1	1	1
JMJD6	1	1	1	1	1
POLB	1	1	1	1	1
ST6GALNAC1	NA	NA	NA	0	0
WIPI1	0	1	1	0	0.5
FRMPD1	NA	NA	NA	0	0
GBA2	1	1	1	1	1
NDST1	1	1	1	1	1
ASNS	1	1	1	1	1
AP3M2	1	1	1	1	1
CNGB1	NA	NA	NA	NA	NA
ST6GALNAC2	NA	1	1	NA	1
CHAT	NA	NA	NA	NA	NA
PABPC1	1	1	1	1	1
TESK2	0	0	0	0	0
CFAP20	1	1	0	1	0.75
CSNK2A2	1	0	0	0	0.25
PTPN21	1	1	1	1	1
EIF2B3	1	1	0	1	0.75
CAMK2A	NA	NA	NA	NA	NA
TCOF1	1	1	1	1	1
CDC42	1	1	0	1	0.75
OSBPL3	1	1	NA	1	1
EPHA8	0	NA	NA	NA	0
SLC12A3	NA	NA	NA	NA	NA
RAD18	1	1	1	1	1
ATP2B1	0	1	1	1	0.75
TRPM5	NA	NA	NA	NA	NA
NCK2	1	1	1	1	1
MAP4K4	1	1	1	1	1
MGAT4A	1	1	1	NA	1
RPL31	1	1	1	1	1
WDR1	1	1	1	1	1
SNX13	1	1	0	1	0.75
MS4A12	NA	NA	NA	NA	NA
ARHGAP10	1	1	1	1	1
RPS6KA2	1	0	1	1	0.75
ING3	0	0	0	0	0
VASH1	0	0	0	NA	0
LMCD1	0	0	0	NA	0
WBSCR22	1	1	1	1	1
SEL1L	1	1	1	1	1
TRIP13	0	0	0	0	0
ATP6AP1	0	1	1	0	0.5
TCF3	0	1	0	1	0.5
TRIB2	1	1	1	0	0.75
DAZAP1	0	1	1	1	0.75
MBD3	1	1	1	1	1
PRLH	NA	NA	0	NA	0
HLTF	1	0	0	1	0.5
FAM50A	1	1	1	1	1
FAM3A	1	1	1	1	1
CPSF1	1	1	1	1	1
MYO3B	NA	NA	NA	NA	NA
CYBRD1	1	1	NA	NA	1
CDH19	NA	NA	NA	0	0
PDCD2	1	1	1	1	1
SLC6A15	0	NA	NA	NA	0
RDH11	0	0	0	0	0
PRKACA	1	1	1	1	1
ADGRL1	0	1	1	1	0.75
SPP2	NA	NA	NA	NA	NA
ACTN1	1	1	1	1	1
ZFYVE26	0	0	0	0	0
RPS6KA6	0	NA	1	1	0.666667
EPN2	1	1	0	0	0.5
PTPN18	1	1	1	1	1
LIMS2	NA	0	NA	NA	0
ASIC4	NA	NA	NA	NA	NA
SPEG	0	0	0	NA	0
LNX1	0	0	0	0	0
ALDH3A2	1	1	1	1	1
TFRC	1	1	1	1	1
SREBF1	1	1	1	1	1
TRPC5	NA	NA	NA	NA	NA
AFF4	1	1	1	1	1
UBE2D1	1	1	1	1	1
MPP5	0	0	0	0	0
RHOBTB1	1	NA	1	NA	1
SMC1A	1	1	1	1	1
HSD17B10	1	0	0	0	0.25
MARK2	1	1	1	1	1
HMMR	0	0	0	0	0
CHFR	1	NA	1	1	1
TRHDE	NA	0	NA	NA	0
P4HA2	1	1	1	0	0.75
FCGR2B	NA	NA	NA	NA	NA
NFATC3	1	1	1	1	1
TRNT1	1	1	1	1	1
ACADVL	0	1	0	1	0.5
STK10	1	1	0	0	0.5
FBXW11	1	1	1	1	1
ACAP1	0	0	0	0	0
CRMP1	0	NA	NA	0	0
EVC	1	NA	NA	1	1
DERL2	0	0	0	0	0
SIDT1	NA	NA	1	NA	1
NDE1	1	1	0	0	0.5
MRVI1	NA	1	NA	NA	1
TMEM38A	1	1	0	0	0.5
AP1M1	1	1	1	1	1
PVR	1	1	1	1	1
XRCC1	0	0	0	0	0
SCARB1	1	1	1	1	1
CYP2W1	NA	NA	NA	NA	NA
MCM2	1	1	1	1	1
MOV10L1	NA	NA	NA	NA	NA
PANX2	0	0	0	0	0
SELO	1	1	1	1	1
TP63	NA	NA	0	NA	0
ALPK1	0	1	0	0	0.25
LLGL2	0	1	1	1	0.75
PDE8A	1	1	1	1	1
CLCN4	NA	0	NA	0	0
NLE1	1	1	1	1	1
SDHA	1	1	0	1	0.75
SMARCE1	1	1	1	1	1
FNDC8	NA	NA	NA	NA	NA
GSDMB	0	0	0	0	0
KDM5A	1	1	1	1	1
ADAM11	0	1	NA	0	0.333333
PPP2R3A	1	1	1	1	1
FERMT2	0	1	1	0	0.5
ABCB11	NA	NA	NA	NA	NA
DHRS9	NA	NA	NA	NA	NA
CD5L	NA	NA	NA	NA	NA
PTGS2	NA	NA	NA	NA	NA
IGF2BP2	1	1	0	NA	0.666667
MAP3K13	0	0	0	0	0
ST6GAL1	0	1	NA	1	0.666667
TBX21	NA	NA	NA	NA	NA
FRY	NA	NA	NA	1	1
PICALM	1	1	1	0	0.75
NSF	0	0	0	0	0
GLI2	1	1	NA	NA	1
CLASP1	1	0	0	1	0.5
MRPS34	1	1	1	1	1
NOTCH3	0	0	0	0	0
CLNS1A	1	1	1	1	1
PPP2R2C	1	1	1	1	1
TEAD2	0	0	0	0	0
EED	0	0	0	0	0
CDHR2	NA	NA	NA	NA	NA
SNCB	1	NA	NA	NA	1
TSG101	1	1	1	1	1
NCBP3	1	1	1	1	1
ATP2A3	0	1	0	NA	0.333333
CA12	0	NA	1	1	0.666667
MGLL	NA	1	0	1	0.666667
NTN4	1	1	0	NA	0.666667
BCS1L	1	1	1	1	1
NUAK1	1	1	1	1	1
DPP8	1	1	1	1	1
SLC24A1	0	0	0	0	0
ZNF532	1	1	1	1	1
SCARF1	NA	NA	NA	NA	NA
LMAN1	1	1	1	1	1
HACD3	1	1	1	1	1
IPCEF1	NA	NA	NA	NA	NA
ZZEF1	1	1	1	1	1
NOX3	NA	NA	NA	NA	NA
ENO1	0	1	1	1	0.75
SLC12A1	NA	NA	NA	NA	NA
MYDGF	1	1	1	1	1
ANO8	1	1	1	1	1
TUBE1	0	0	0	0	0
ARHGEF10L	1	1	1	1	1
TXK	NA	NA	NA	NA	NA
WSCD2	NA	NA	NA	NA	NA
KCNQ2	1	1	NA	1	1
TACR2	NA	NA	NA	1	1
ACTR6	1	1	1	1	1
TIPIN	1	1	0	1	0.75
SRI	1	1	1	1	1
EIF4G3	0	0	0	0	0
NUP37	1	1	1	1	1
SEMA3A	0	0	NA	NA	0
GTSE1	1	1	1	1	1
SEMA3C	0	0	1	0	0.25
TTC38	1	1	1	1	1
ACAT1	1	1	0	1	0.75
GRAMD4	0	1	1	1	0.75
CELSR1	1	1	1	1	1
WNT8B	NA	NA	NA	0	0
ZNF638	1	1	1	1	1
SLC25A40	0	0	0	1	0.25
TIMM21	0	0	0	0	0
ADD2	1	NA	NA	NA	1
FGF4	NA	NA	NA	NA	NA
RASAL2	0	0	0	0	0
VPS9D1	0	1	1	1	0.75
ZNF37A	1	1	1	1	1
MARK3	1	1	1	1	1
SLC25A3	1	1	1	1	1
FNDC3B	1	1	1	1	1
FOSL2	0	1	1	0	0.5
CACNG5	NA	NA	NA	NA	NA
CACNG4	NA	NA	0	NA	0
FRYL	1	1	1	1	1
TMEM131	1	1	1	1	1
FSCN1	1	1	0	0	0.5
ACTB	1	1	1	1	1
MOCOS	0	1	1	1	0.75
PLD1	1	1	1	NA	1
ATP12A	NA	NA	NA	NA	NA
WDR62	0	0	0	0	0
DLG1	1	1	1	1	1
RAB7A	1	1	1	1	1
BCAP29	0	1	1	1	0.75
SEC31B	0	0	NA	NA	0
SART3	1	1	1	0	0.75
ARHGAP15	NA	NA	NA	NA	NA
TUBA3D	NA	NA	0	0	0
PAX2	NA	1	NA	NA	1
EXOSC7	1	1	1	1	1
KIFAP3	0	1	1	0	0.5
MKRN2	1	1	1	1	1
MCM6	1	1	1	1	1
REXO2	0	0	0	0	0
RBM7	1	1	0	0	0.5
RBMS2	0	0	0	0	0
BAZ2A	0	1	1	1	0.75
PTPN23	0	0	1	0	0.25
MLH1	NA	1	1	1	1
UNG	1	1	1	1	1
FMO4	0	NA	0	0	0
KLHL20	1	1	1	1	1
RGS11	NA	NA	NA	0	0
SLC46A1	1	1	1	1	1
PLXNA2	0	NA	0	NA	0
SPAG5	1	1	0	0	0.5
ANKRD13A	1	1	0	1	0.75
TPD52	1	1	1	1	1
ACACB	0	0	NA	0	0
TRAF4	1	0	1	1	0.75
PAG1	0	0	NA	0	0
GPATCH1	1	1	0	1	0.75
ICAM3	NA	0	0	0	0
NT5C2	1	1	1	1	1
MCAM	1	1	NA	NA	1
GPC4	1	1	1	NA	1
MBNL3	1	1	1	1	1
CAMSAP3	1	1	1	1	1
RAP1GAP	1	1	0	0	0.5
XAB2	1	1	1	1	1
ARHGEF1	1	1	1	1	1
STXBP2	0	1	1	1	0.75
MAP2K7	0	0	0	0	0
NMRK2	NA	NA	NA	NA	NA
DGKD	1	1	1	1	1
CTTNBP2	1	1	NA	NA	1
ACTL6B	NA	NA	NA	NA	NA
RARB	0	NA	NA	0	0
TOP2B	1	1	1	1	1
TM9SF3	1	1	1	1	1
NFKB2	1	1	1	1	1
UBE2T	0	0	0	0	0
PPP1R12B	0	0	0	0	0
DNAJC10	1	1	1	1	1
GTF3C1	1	1	1	1	1
IL4R	1	1	1	NA	1
USP33	1	1	1	1	1
PAK3	NA	NA	NA	NA	NA
CAPN6	NA	NA	NA	NA	NA
DCX	NA	NA	NA	NA	NA
SNRPA	0	1	0	0	0.25
SPAG6	NA	NA	NA	NA	NA
EXOSC5	0	0	0	0	0
DYNC1I2	1	1	1	1	1
APBB1IP	NA	NA	NA	NA	NA
LRCH4	0	1	1	1	0.75
FAM76B	1	1	1	1	1
SIRT6	1	1	0	1	0.75
TYR	NA	NA	NA	NA	NA
POLD3	1	1	0	0	0.5
ACTN2	1	NA	NA	NA	1
CAPZB	1	1	1	1	1
GPR137B	1	0	1	0	0.5
NAALAD2	0	NA	NA	0	0
JADE1	1	1	1	1	1
SLC25A43	1	1	1	1	1
UBE2A	1	1	1	1	1
FGFR1	1	1	0	0	0.5
FKBP6	NA	NA	NA	NA	NA
SMC1B	NA	NA	NA	NA	NA
FBLN1	1	1	0	1	0.75
ITGA8	0	NA	NA	NA	0
CST7	NA	NA	NA	NA	NA
MAP2	NA	1	1	0	0.666667
PIAS2	1	1	1	1	1
AMPH	0	NA	NA	NA	0
ARAF	0	0	0	0	0
MCCC1	1	1	0	1	0.75
LAMP3	1	NA	NA	NA	1
FAP	NA	NA	NA	NA	NA
NEBL	0	0	1	1	0.5
ACER3	1	1	1	1	1
UBE2K	1	1	1	1	1
PIK3C3	1	1	0	0	0.5
N4BP2	1	1	1	1	1
TIGAR	1	1	1	1	1
TULP3	1	1	0	1	0.75
SYNJ2	1	1	0	1	0.75
ADCY2	NA	NA	NA	NA	NA
PPP2R5C	1	1	1	1	1
RBFOX1	NA	NA	NA	NA	NA
GNB1	1	1	1	1	1
HOXA9	1	1	NA	NA	1
EDN1	NA	NA	0	NA	0
MLLT10	1	1	1	1	1
ZCWPW1	1	NA	1	1	1
ADCYAP1R1	0	NA	NA	NA	0
FGF20	NA	NA	NA	NA	NA
P2RY10	NA	NA	NA	NA	NA
ITM2A	NA	NA	NA	NA	NA
NRDC	NA	0	0	NA	0
VDAC3	1	1	1	1	1
PCM1	1	1	1	1	1
TNRC6C	0	1	1	0	0.5
CBFA2T2	1	1	1	1	1
BRINP1	NA	NA	NA	NA	NA
ITCH	1	1	1	1	1
PKD2L2	NA	NA	NA	NA	NA
TP53INP2	1	1	0	1	0.75
SDF4	1	1	1	1	1
MYH7B	NA	NA	NA	NA	NA
BPIFB2	NA	NA	NA	NA	NA
TP73	1	1	1	0	0.75
TOLLIP	0	0	1	1	0.5
UBE2D4	0	1	0	0	0.25
CLUL1	0	NA	NA	NA	0
RUNX1T1	0	NA	NA	NA	0
CDH17	NA	NA	NA	NA	NA
THOC1	1	1	0	1	0.75
FKBP7	1	0	NA	0	0.333333
OSBPL6	1	1	1	1	1
SLC1A3	0	0	NA	0	0
XRCC5	1	1	1	1	1
LXN	0	NA	1	NA	0.5
SP140	NA	0	NA	NA	0
MKNK1	0	0	0	0	0
TNS1	NA	1	NA	0	0.5
REXO1	1	1	1	1	1
SAR1A	1	1	1	1	1
CDC14A	1	1	0	0	0.5
RAPGEF3	NA	NA	NA	0	0
CEACAM1	NA	NA	NA	NA	NA
SENP1	0	1	1	1	0.75
DUSP13	NA	NA	0	NA	0
CIC	1	1	0	0	0.5
LIPE	1	1	NA	NA	1
FDFT1	1	1	1	1	1
PAFAH1B3	1	1	1	0	0.75
OPHN1	0	0	1	0	0.25
AFM	NA	NA	NA	NA	NA
KIF22	1	1	1	1	1
SCGN	NA	NA	NA	NA	NA
LRRC16A	1	1	1	1	1
PGM1	1	0	0	0	0.25
DDX1	1	1	1	1	1
DNM2	1	1	1	1	1
EPB41L2	1	1	0	0	0.5
RIMS1	NA	NA	NA	1	1
MOXD1	1	NA	NA	NA	1
STX7	1	1	1	1	1
RABL2B	0	0	0	1	0.25
KEAP1	1	1	1	1	1
DDX43	NA	NA	0	0	0
PTPRH	NA	1	NA	NA	1
DCT	NA	NA	NA	NA	NA
SLC35C2	1	1	1	1	1
CRYBG3	1	1	1	1	1
EPHA6	0	NA	1	0	0.333333
SCTR	NA	NA	NA	NA	NA
RFX3	0	0	0	1	0.25
RIF1	1	1	1	1	1
RAB21	1	1	1	1	1
SLC4A4	1	NA	NA	1	1
SMARCA2	1	1	1	1	1
RDH8	NA	NA	NA	NA	NA
SESN1	1	1	1	1	1
MID2	1	1	1	1	1
PIH1D3	NA	NA	NA	NA	NA
COL5A3	NA	NA	NA	NA	NA
SRCAP	1	1	1	1	1
PUM3	0	0	0	0	0
CPB2	NA	NA	NA	NA	NA
CHRNA3	1	NA	NA	NA	1
KCNN2	0	NA	NA	0	0
CNOT4	1	1	1	1	1
PSEN1	1	1	1	1	1
CPOX	1	1	1	1	1
CLDND1	1	1	1	1	1
MOK	0	0	0	0	0
HSP90AA1	1	1	1	1	1
RBL1	0	0	1	0	0.25
DLGAP4	0	0	1	0	0.25
IGSF9B	1	1	NA	1	1
CFHR2	NA	NA	NA	NA	NA
NDC80	0	0	0	0	0
AP4E1	0	0	0	1	0.25
RSBN1	1	1	0	1	0.75
MAGI3	0	1	0	1	0.5
CXCL2	NA	NA	NA	NA	NA
AFP	NA	NA	NA	NA	NA
COL4A4	NA	0	NA	NA	0
TCF7	0	1	NA	NA	0.5
OSTM1	1	1	1	1	1
CDH7	NA	NA	NA	NA	NA
IMPG2	NA	NA	NA	NA	NA
PCNP	1	1	1	1	1
EXD2	0	0	0	0	0
ARG2	1	0	NA	0	0.333333
MEF2C	0	0	NA	NA	0
PTPRC	NA	NA	NA	NA	NA
CACNA1S	NA	NA	NA	NA	NA
PKP1	NA	NA	0	NA	0
UBA5	1	0	0	0	0.25
STK17B	1	1	1	1	1
CDC14B	1	1	1	1	1
ZNF510	0	0	1	1	0.5
LRP2	1	NA	NA	NA	1
ZNF506	0	NA	1	0	0.333333
JMJD4	0	0	1	0	0.25
DUSP12	1	1	1	1	1
AACS	1	1	1	1	1
KIAA0141	1	1	1	1	1
SLC13A1	NA	NA	NA	NA	NA
CADPS2	0	0	0	0	0
PCDHB4	NA	NA	0	NA	0
PCDHA6	NA	NA	0	NA	0
PCDHGA2	NA	NA	0	NA	0
HSPB11	1	1	0	1	0.75
PHLPP1	1	1	1	1	1
ATP8B1	NA	1	1	1	1
IL12RB2	0	NA	NA	NA	0
SMARCD3	1	1	0	1	0.75
WDR70	1	0	0	0	0.25
FYB	NA	NA	NA	NA	NA
MPP4	NA	NA	NA	NA	NA
STRADB	0	1	1	1	0.75
BZW1	1	1	1	1	1
PGR	NA	NA	1	NA	1
C1QTNF3	NA	0	0	0	0
ME2	1	1	1	1	1
C5orf22	0	0	0	0	0
CCNT2	0	1	1	1	0.75
FAM135A	1	1	NA	0	0.666667
COL19A1	NA	NA	NA	NA	NA
EPB41L3	1	NA	NA	NA	1
COBLL1	1	1	1	1	1
DLG3	1	1	0	0	0.5
KCNK2	NA	NA	NA	NA	NA
SERTAD4	1	NA	1	NA	1
TRAF5	1	1	1	1	1
MRPL22	1	1	1	1	1
GEMIN5	1	1	1	1	1
OPRK1	NA	NA	NA	NA	NA
NFE2L1	0	0	0	1	0.25
SEMA5B	NA	NA	NA	NA	NA
GSK3B	0	0	1	0	0.25
ITGB5	1	1	1	1	1
ERC1	1	1	1	1	1
XPO1	1	1	1	1	1
LINC01587	NA	NA	NA	NA	NA
RNF13	1	1	1	1	1
TRPM3	NA	NA	NA	NA	NA
PALB2	1	1	1	0	0.75
DOPEY1	1	1	1	1	1
LYRM2	1	1	1	0	0.75
BCKDHB	0	0	0	0	0
KAT6A	1	1	1	1	1
ZCCHC6	1	1	1	0	0.75
ULK2	1	1	1	1	1
GRHL2	NA	1	1	1	1
TNPO1	1	1	1	1	1
PLOD1	1	1	1	1	1
P2RX5	NA	1	NA	1	1
ITGAE	1	1	1	1	1
DIS3	1	1	0	0	0.5
PIBF1	1	0	0	0	0.25
TDRD3	1	1	1	1	1
NUFIP1	1	1	1	0	0.75
PDS5B	0	0	1	1	0.5
OXCT1	0	1	1	0	0.5
RRAGB	1	1	1	1	1
EPYC	NA	NA	NA	NA	NA
CYLD	0	1	0	1	0.5
SLC27A5	0	0	0	0	0
ZNF324	1	1	1	1	1
ZNF671	NA	NA	NA	NA	NA
ZNF416	0	0	0	0	0
ZNF586	0	1	1	1	0.75
ZNF446	1	1	1	1	1
ZNF264	1	1	NA	1	1
RPS5	1	1	1	1	1
FAT1	1	1	0	1	0.75
YTHDC1	1	1	1	1	1
CHMP2B	1	1	1	1	1
SMAP2	1	1	0	0	0.5
PPIE	1	0	1	0	0.5
ZMPSTE24	0	0	0	0	0
STARD7	1	1	1	1	1
NOA1	1	1	0	0	0.5
REST	1	1	1	1	1
HAL	NA	NA	NA	NA	NA
SSH1	1	1	1	1	1
GSTP1	1	1	NA	NA	1
APLP2	1	1	1	1	1
FAM234B	0	0	0	0	0
SLCO1A2	NA	NA	NA	NA	NA
WBP11	1	1	0	0	0.5
EIF3I	1	0	0	0	0.25
NKAIN1	1	NA	1	NA	1
COL16A1	NA	NA	NA	NA	NA
TXLNA	1	1	1	1	1
APOB	NA	NA	NA	NA	NA
NCOA1	1	1	1	1	1
AGBL5	1	1	1	0	0.75
EFR3B	1	NA	1	NA	1
KIF3C	1	0	1	0	0.5
RAB10	1	1	1	0	0.75
GCKR	NA	NA	NA	NA	NA
HADHA	0	0	0	0	0
MAPRE3	1	1	1	1	1
CAD	0	1	0	0	0.25
CD59	1	1	1	1	1
CD82	0	0	NA	0	0
BCORL1	0	1	0	0	0.25
ATRX	1	1	1	1	1
AK6	0	0	1	0	0.25
FCN1	NA	NA	NA	NA	NA
MYNN	1	1	1	1	1
MECOM	1	1	1	NA	1
SCAMP1	0	1	0	0	0.25
PREP	1	1	1	1	1
HACE1	1	1	1	1	1
SEH1L	1	1	1	1	1
WDR47	1	1	0	1	0.75
WDFY1	1	1	1	1	1
OVGP1	0	0	NA	0	0
SLC25A24	0	1	1	1	0.75
MAP3K4	1	1	1	1	1
PILRA	NA	NA	NA	NA	NA
IGSF9	NA	0	0	0	0
ABCB1	0	NA	NA	NA	0
ZNF213	0	0	0	0	0
AKR1B1	1	1	NA	NA	1
CPNE3	0	1	0	1	0.5
RRN3	1	1	1	0	0.75
CTTN	0	1	0	1	0.5
WNT11	1	NA	NA	NA	1
MTIF2	1	1	0	1	0.75
DDHD2	1	1	1	1	1
TTC39A	1	1	1	1	1
EPS15	1	1	1	1	1
ORC1	0	0	0	0	0
MGST2	1	0	1	1	0.75
CHERP	1	1	1	1	1
ATG16L1	1	1	1	0	0.75
USP40	1	1	1	1	1
POMGNT1	1	1	1	1	1
RAD54L	1	1	1	1	1
MAST2	1	1	1	1	1
DNAJA1	0	0	0	0	0
B4GALT1	0	0	1	0	0.25
CHMP5	0	0	0	0	0
NFX1	1	1	1	1	1
AQP6	NA	NA	NA	NA	NA
DIMT1	1	1	1	1	1
IPO11	0	0	0	0	0
FOLH1	NA	NA	NA	0	0
EIF2AK1	1	1	0	1	0.75
NME8	NA	NA	NA	NA	NA
EPDR1	1	1	NA	1	1
SNX10	1	1	1	0	0.75
SEPHS1	1	1	1	1	1
MRPL28	0	0	0	0	0
HBQ1	1	NA	NA	1	1
ITPKC	1	1	1	1	1
CEACAM6	NA	NA	0	NA	0
FAT2	NA	NA	NA	NA	NA
RBM22	1	1	1	1	1
TMED2	1	1	1	1	1
ERO1B	1	1	0	1	0.75
ZFAND6	1	1	1	1	1
HSD17B2	NA	NA	NA	NA	NA
TXLNG	0	0	0	0	0
PPEF1	NA	NA	NA	NA	NA
LAT2	0	0	NA	0	0
HUWE1	1	1	1	1	1
ZW10	1	1	1	1	1
ALG9	1	1	1	1	1
MYBPC2	NA	NA	NA	NA	NA
NOX4	NA	NA	NA	NA	NA
ACOX3	1	1	1	0	0.75
MTMR2	1	1	1	1	1
PPP1R15A	0	0	0	0	0
HSD17B14	0	0	NA	NA	0
TRIP6	1	1	1	1	1
ACHE	1	NA	0	NA	0.5
FTL	1	1	0	0	0.5
SRRT	1	1	1	1	1
BAX	1	1	1	0	0.75
NLK	0	0	0	0	0
PIGS	1	1	0	1	0.75
ADAMTS2	0	0	NA	NA	0
TMPRSS11E	NA	NA	NA	0	0
ATXN7L3	1	1	1	0	0.75
PGS1	1	1	1	1	1
PSMC5	0	0	0	0	0
UIMC1	1	1	1	1	1
CETP	NA	NA	NA	NA	NA
MMP2	0	NA	NA	NA	0
MT3	NA	NA	NA	NA	NA
LPCAT2	0	0	0	NA	0
GNAO1	0	NA	NA	NA	0
OGFOD1	1	1	1	1	1
SH3BP2	1	1	1	1	1
NOP14	1	1	1	1	1
ADD1	1	1	1	1	1
L2HGDH	1	0	1	1	0.75
TXNDC16	1	1	1	1	1
C14orf166	1	1	1	1	1
NID2	1	NA	NA	NA	1
GMCL1	1	1	1	0	0.75
SF3B2	1	1	1	1	1
KLHL42	1	1	1	1	1
GNAS	1	1	1	1	1
DNM1L	1	1	1	1	1
PTHLH	0	NA	0	NA	0
PHACTR3	0	NA	NA	NA	0
ERGIC2	0	0	0	0	0
TFAP2C	1	0	1	1	0.75
AURKA	0	1	1	1	0.75
CASS4	NA	NA	NA	NA	NA
PIR	1	0	1	0	0.5
AAMDC	0	0	0	0	0
RFX2	1	1	NA	0	0.666667
METTL2A	1	1	0	0	0.5
SULT2B1	NA	0	0	0	0
ALG6	1	1	1	1	1
CNOT3	1	1	0	1	0.75
GP6	NA	NA	NA	NA	NA
PTPN4	1	1	1	1	1
DDX18	0	1	1	1	0.75
KHSRP	1	1	1	1	1
GNA11	1	1	1	1	1
ASAP3	1	1	0	0	0.5
EDEM2	1	1	0	0	0.5
DNMT3B	0	0	0	0	0
REM1	NA	NA	NA	NA	NA
TPX2	1	1	0	1	0.75
PDRG1	1	1	1	1	1
EPB41L1	1	1	1	1	1
SLC15A1	NA	0	NA	NA	0
DOCK9	1	0	0	0	0.25
ANKRD10	1	1	1	1	1
TGDS	1	0	0	0	0.25
DOCK3	0	0	NA	NA	0
C3orf18	0	1	NA	0	0.333333
COQ9	0	1	1	1	0.75
TMEM40	NA	1	0	0	0.333333
KIF9	1	1	1	1	1
ARHGAP28	0	NA	NA	0	0
CRLS1	0	1	1	1	0.75
DEFB127	NA	NA	NA	NA	NA
PPP1R13B	1	1	1	1	1
ATRN	1	1	1	1	1
SMOX	1	1	0	1	0.75
SIGLEC1	NA	NA	NA	NA	NA
FKBP1A	0	0	0	0	0
NSFL1C	1	1	1	1	1
SLC4A11	1	1	0	NA	0.666667
C20orf194	0	0	0	NA	0
ZNF343	1	1	1	1	1
EBF4	1	0	NA	NA	0.5
CPXM1	NA	NA	NA	NA	NA
MAVS	1	1	1	1	1
RP5-1187M17.10	1	1	NA	NA	1
F11	NA	NA	NA	NA	NA
XRN2	1	1	1	1	1
KIZ	1	1	1	1	1
DYNLL1	0	0	1	1	0.5
TESC	1	1	0	0	0.5
SNX5	1	1	1	1	1
RPL6	1	1	1	1	1
SIRPG	NA	NA	NA	NA	NA
MAPKAPK5	0	0	0	1	0.25
P2RX7	NA	NA	NA	NA	NA
ESF1	1	0	1	0	0.5
RBBP9	1	1	1	1	1
ANAPC5	1	1	1	1	1
SLC23A2	1	1	1	1	1
SLC8B1	1	1	0	1	0.75
TMEM230	1	1	1	0	0.75
DZANK1	1	NA	1	NA	1
KDM2B	1	1	1	1	1
CFAP61	NA	NA	NA	NA	NA
LHX5	NA	NA	NA	NA	NA
TASP1	1	0	0	0	0.25
OAS1	NA	NA	0	NA	0
GCN1	1	1	1	1	1
RPLP0	1	1	1	1	1
PXN	1	1	0	1	0.75
SIRT4	0	0	NA	NA	0
RPH3A	NA	NA	NA	NA	NA
KIF16B	1	1	1	1	1
TRMT6	0	1	0	0	0.25
CHGB	NA	NA	NA	NA	NA
PEBP1	1	1	1	0	0.75
TBX5	NA	NA	NA	NA	NA
BRAP	1	1	1	1	1
ERP29	1	1	1	0	0.75
NOS1	NA	NA	NA	NA	NA
FUS	1	1	1	0	0.75
IGBP1	0	0	0	0	0
FXYD5	0	1	NA	NA	0.5
ZNF302	0	0	0	0	0
GRAMD1A	0	0	1	1	0.5
FXYD3	NA	0	1	0	0.333333
HEPH	NA	NA	NA	NA	NA
CDIP1	1	1	NA	1	1
CMTM1	0	0	0	0	0
KCNH4	NA	NA	NA	NA	NA
GANAB	1	1	1	1	1
GMIP	0	0	0	0	0
RBM41	1	1	1	1	1
BIRC5	1	1	0	1	0.75
LAG3	NA	0	NA	NA	0
MLF2	1	1	1	1	1
OTUB2	0	0	0	0	0
DDX24	1	1	1	1	1
ZBTB25	1	0	0	0	0.25
NECAP1	0	0	0	0	0
ARHGAP4	NA	1	1	NA	1
ANKRD24	NA	NA	NA	0	0
DHX32	1	1	1	1	1
RCOR1	1	1	1	1	1
GPATCH2L	1	1	1	1	1
LTBP4	1	1	1	1	1
BLVRB	0	0	0	1	0.25
SLC9A1	1	1	0	1	0.75
SPTLC1	1	1	0	1	0.75
PAPOLA	1	1	1	0	0.75
CCNK	1	0	0	0	0.25
PCBP4	1	1	1	1	1
RGS1	NA	NA	NA	NA	NA
YPEL3	1	1	1	1	1
MRPS33	1	1	1	1	1
NDUFB2	1	1	1	1	1
NUDC	1	1	1	1	1
MAEA	1	1	1	1	1
ICAM1	NA	1	0	0	0.333333
STRN4	0	0	0	1	0.25
IRAK3	NA	NA	NA	NA	NA
LYZ	NA	NA	NA	NA	NA
SI	NA	NA	NA	NA	NA
MUL1	1	1	1	1	1
TFAP4	1	1	1	1	1
PDCD7	1	1	1	1	1
SPG21	1	1	1	1	1
FETUB	NA	NA	NA	NA	NA
DNAJB11	0	0	0	0	0
P3H2	1	NA	NA	NA	1
THPO	NA	NA	NA	NA	NA
CHRD	NA	0	0	NA	0
FLT3LG	0	0	NA	NA	0
RAB11FIP3	1	1	1	1	1
GNPTG	1	0	0	0	0.25
ZNF268	0	0	0	0	0
GOLGA3	1	1	1	1	1
PABPC4	1	1	1	1	1
CD209	NA	NA	NA	NA	NA
CERS4	1	1	1	1	1
MCOLN1	0	0	0	0	0
USP48	1	1	1	1	1
EFNB1	1	1	0	0	0.5
PDPR	1	0	0	0	0.25
AARS	1	1	1	1	1
GLG1	1	1	1	1	1
KIF4A	0	0	0	0	0
TNRC6A	1	1	1	1	1
PLEKHG2	0	0	0	0	0
DLL3	0	NA	NA	0	0
NAT14	0	0	0	0	0
PITPNM2	1	1	0	0	0.5
EXOC1	0	0	0	0	0
RBM27	0	0	0	1	0.25
POU4F3	NA	NA	NA	NA	NA
OSBPL8	1	1	1	1	1
DTX2	0	0	0	0	0
NLRC4	NA	NA	NA	NA	NA
PUS7	1	1	1	1	1
LAMB4	NA	NA	NA	NA	NA
NRCAM	1	NA	1	NA	1
LAMB1	0	0	NA	0	0
SLC26A4	NA	NA	NA	NA	NA
SLC26A3	NA	NA	NA	NA	NA
DLD	1	1	1	1	1
WDR7	0	0	0	0	0
TXNL1	1	1	1	1	1
IL5RA	NA	NA	NA	NA	NA
ABCC6	0	0	NA	0	0
CMTM6	1	1	1	1	1
ITGA6	1	1	0	1	0.75
RAPGEF4	1	NA	NA	NA	1
AC013461.1	1	1	1	1	1
SMPX	NA	NA	NA	NA	NA
FH	1	1	1	1	1
SEL1L3	0	1	0	1	0.5
TF	NA	0	NA	NA	0
CDV3	1	1	1	1	1
MYO15A	NA	1	NA	NA	1
ALKBH5	1	1	1	0	0.75
APOH	NA	NA	NA	NA	NA
NLRP1	NA	1	NA	NA	1
PITPNM3	NA	0	NA	NA	0
SPAG7	1	1	1	1	1
ORC6	0	1	1	1	0.75
ZFHX4	0	0	NA	0	0
SLC17A6	NA	NA	NA	NA	NA
CPA1	NA	0	NA	NA	0
ZC3HC1	1	1	0	0	0.5
ESR1	NA	NA	1	NA	1
RGS17	1	0	0	0	0.25
ANGPT2	NA	0	NA	NA	0
TMEM101	1	0	0	0	0.25
CD200	NA	NA	NA	NA	NA
CCDC80	0	NA	NA	NA	0
CMA1	NA	NA	NA	NA	NA
PSME1	0	1	1	0	0.5
PPP2R3C	1	1	1	1	1
HAUS4	1	1	1	1	1
JPH4	NA	NA	NA	NA	NA
MYH7	NA	NA	NA	NA	NA
CEBPE	NA	NA	NA	NA	NA
SLC7A8	0	0	NA	0	0
OSGEP	1	1	1	1	1
SLC22A17	0	0	0	0	0
RNF31	1	1	1	1	1
SCFD1	0	0	0	0	0
G2E3	1	1	1	1	1
HECTD1	1	1	1	1	1
HNRNPC	1	1	0	1	0.75
RPGRIP1	NA	NA	NA	NA	NA
SUPT16H	1	1	1	1	1
TOX4	0	1	0	1	0.5
GEMIN2	0	0	0	0	0
TGM1	NA	0	0	NA	0
TINF2	0	0	0	0	0
DAZL	NA	NA	NA	NA	NA
TBL1Y	NA	NA	NA	NA	NA
SEMA6A	0	0	NA	NA	0
TRPM7	1	1	1	1	1
TYRO3	0	1	0	1	0.5
WDR76	1	1	0	1	0.75
CAPN3	NA	NA	NA	0	0
SNAP23	0	0	0	0	0
TBX15	NA	NA	NA	NA	NA
PHGDH	1	0	0	1	0.5
COL9A3	NA	1	NA	1	1
EZR	1	1	1	0	0.75
MYL6	0	0	0	0	0
AGO1	1	1	1	1	1
TEKT2	NA	NA	NA	NA	NA
CLSPN	1	1	1	1	1
RFFL	0	1	1	1	0.75
UNC13D	NA	1	1	NA	1
MFSD11	0	1	0	0	0.25
DPYSL2	1	1	1	1	1
TGFB2	NA	NA	1	0	0.5
GPATCH2	1	1	1	1	1
NUP50	1	1	1	1	1
CDC45	0	0	0	0	0
COMT	1	1	1	1	1
CECR1	NA	NA	NA	NA	NA
ECHDC1	1	1	1	NA	1
LRRFIP2	1	1	1	1	1
SEC22C	1	0	0	0	0.25
XYLB	1	1	1	1	1
HDAC6	0	0	0	0	0
OR1I1	NA	NA	NA	NA	NA
GABRP	NA	NA	NA	NA	NA
KRT31	NA	NA	NA	NA	NA
CDC6	1	1	0	1	0.75
UPRT	0	1	1	1	0.75
CDC23	1	1	0	0	0.5
AAAS	1	1	1	1	1
CBX5	1	1	1	1	1
FMO2	NA	NA	NA	NA	NA
[truncated: 22,548 more rows]

## Sheet: Column Info
Table S9 Column Information
Column	Explanation
Gene	Gene symbol, ensembl v84
hek293t	1 = ZFX binding peak in promoter; 0 = no ZFX binding peak in promoter; NA = gene not expressed in cell line
hct116
mcf7
c42b
Proportion with peaks	Proportion of cell lines with ZFX binding in promoter, among cells with expression of the gene
